# Supplementary material for: Population size estimation of seasonal forest-going populations in southern Lao PDR
Source: Sci Rep. 2021 Jul 20;11:14816. doi: 10.1038/s41598-021-94413-z (PMC8292394; doi:10.1038/s41598-021-94413-z)
Supplement: Supplementary file 2 — Supplementary Information 2. [file 41598_2021_94413_MOESM2_ESM.zip]

Archive with 6 entries (6 files):
- .DS_Store
- AcME_Household_Listing_to_be_published_2.csv
- Baseline_to_be_published_2.csv
- Endline_to_be_published_2.csv
- FTAT_to_be_published_3.csv
- MTAT_to_be_published_2.csv
