# Supplementary material for: Population size estimation of seasonal forest-going populations in southern Lao PDR
Source: Sci Rep. 2021 Jul 20;11:14816. doi: 10.1038/s41598-021-94413-z (PMC8292394; doi:10.1038/s41598-021-94413-z)
Supplement: Supplementary file 2 — Supplementary Information 2. [file 41598_2021_94413_MOESM2_ESM.zip › AcME_Household_Listing_to_be_published_2.csv]

District	Village_Code	Total_HH_In_Listing	Total_Population	MTAT_Village	FTAT_Village	Total_HH_In_MTAT_1	Need_update_HH_Listing	Total_HH_In_Village
MP	1	283	1597	NA	NA	NA	NA	283
MP	2	143	865	Yes	NA	134	FALSE	143
MP	3	162	1009	Yes	NA	170	TRUE	170
MP	4	110	704	NA	NA	NA	NA	110
MP	5	100	541	Yes	Yes	92	FALSE	100
MP	6	128	794	Yes	Yes	124	FALSE	128
MP	7	110	713	NA	Yes	NA	NA	110
MP	8	172	926	NA	Yes	NA	NA	172
MP	9	249	1335	Yes	NA	255	TRUE	255
MP	10	170	911	NA	NA	NA	NA	170
MP	11	188	1109	Yes	NA	192	TRUE	192
MP	12	104	636	NA	NA	NA	NA	104
MP	13	107	741	NA	NA	NA	NA	107
MP	14	109	707	Yes	NA	112	TRUE	112
MP	15	128	842	NA	NA	NA	NA	128
MP	16	82	542	Yes	NA	67	FALSE	82
MP	17	93	624	Yes	NA	73	FALSE	93
MP	18	138	806	NA	Yes	NA	NA	138
MP	19	111	755	NA	Yes	NA	NA	111
MP	20	143	977	Yes	Yes	131	FALSE	143
PT	21	155	710	NA	NA	NA	NA	155
PT	22	129	605	Yes	NA	109	FALSE	129
PT	23	123	740	NA	NA	NA	NA	123
PT	24	190	868	Yes	NA	183	FALSE	190
PT	25	231	1132	Yes	Yes	172	FALSE	231
PT	26	134	850	NA	Yes	NA	NA	134
PT	27	143	885	NA	Yes	NA	NA	143
PT	28	207	1138	Yes	Yes	170	FALSE	207
PT	29	205	1294	Yes	Yes	181	FALSE	205
PT	30	115	628	Yes	Yes	114	FALSE	115
PT	31	138	1013	NA	Yes	NA	NA	138
PT	32	78	430	NA	Yes	NA	NA	78
PT	33	146	882	NA	Yes	NA	NA	146
PT	34	219	825	Yes	Yes	136	FALSE	219
PT	35	212	1105	NA	Yes	NA	NA	212
PT	36	128	643	Yes	Yes	116	FALSE	128
PT	37	143	690	Yes	NA	123	FALSE	143
PT	38	129	709	NA	NA	NA	NA	129
PT	39	116	603	Yes	NA	97	FALSE	116
PT	40	222	1194	NA	NA	NA	NA	222
SB	41	110	532	NA	NA	NA	NA	110
SB	42	139	780	NA	NA	NA	NA	139
SB	43	243	1318	Yes	NA	193	FALSE	243
SB	44	104	551	Yes	NA	89	FALSE	104
SB	45	230	155	Yes	Yes	185	FALSE	230
SB	46	155	838	NA	Yes	NA	NA	155
SB	47	127	648	NA	Yes	NA	NA	127
SB	48	171	1124	Yes	Yes	151	FALSE	171
SK	49	124	606	Yes	Yes	84	FALSE	124
SK	50	119	612	Yes	Yes	86	FALSE	119
SK	51	387	2042	NA	Yes	NA	NA	387
SK	52	109	600	NA	Yes	NA	NA	109
SK	53	178	1072	Yes	NA	163	FALSE	178
SK	54	76	415	NA	NA	NA	NA	76
SK	55	213	1237	Yes	NA	159	FALSE	213
SK	56	204	967	NA	NA	NA	NA	204
