# Supplementary material for: Population size estimation of seasonal forest-going populations in southern Lao PDR
Source: Sci Rep. 2021 Jul 20;11:14816. doi: 10.1038/s41598-021-94413-z (PMC8292394; doi:10.1038/s41598-021-94413-z)
Supplement: Supplementary file 2 — Supplementary Information 2. [file 41598_2021_94413_MOESM2_ESM.zip › Baseline_to_be_published_2.csv]

District_ID	HH_ID	Head_Of_HH_Ethnic	Number_Of_HH_Members	Relationship_To_Head_Of_HH	Gender	Highest_Level_Education	HH_Member_ID	Village_ID	Is_HH_Member	Is_Usual_Resident	Age_Years	Is_Older_Than_15	form.Q7.blprof	form.Q9.bltravel	form.Q10.blabsence	form.Q11.blsleep	form.Q12.blab_r	form.blforest	form.blforestn	form.blnetydaywho...	form.bl1nforest	form.blforestn1mth...	form.bltravel3m	form.blQ44travelhis.p	form.Q52.blnightreason	First_Name_Initial_Numeric_Code
SB	SB-42-1024	Lao	4	Head of household	Male	Completed primary school (Grade 5)	SB-42-1024-1	42	TRUE	TRUE	33	TRUE	2	0	---	1	---	0	---	---	---	---	0	---	---	1
SB	SB-42-1024	Lao	4	Spouse	Female	Completed primary school (Grade 5)	SB-42-1024-2	42	TRUE	TRUE	15	TRUE	2	0	---	1	---	0	---	---	---	---	0	---	---	2
SB	SB-42-1024	Lao	4	Grandchild	Male	Some primary school	SB-42-1024-3	42	TRUE	TRUE	11	FALSE	12	0	---	1	---	0	---	---	---	---	0	---	---	3
SB	SB-42-1024	Lao	4	Grandchild	Male	Some primary school	SB-42-1024-4	42	TRUE	TRUE	9	FALSE	12	0	---	1	---	0	---	---	---	---	0	---	---	2
SB	SB-42-1010	Katang	5	Head of household	Male	Some primary school	SB-42-1010-1	42	TRUE	TRUE	37	TRUE	2	1	1	1	---	1	5	1	5	1	0	---	---	4
SB	SB-42-1010	Katang	5	Spouse	Female	Never attended school	SB-42-1010-2	42	TRUE	FALSE	35	TRUE	2	1	1	1	---	1	5	1	5	1	0	---	---	5
SB	SB-42-1010	Katang	5	Son or daughter	Male	Some primary school	SB-42-1010-3	42	TRUE	TRUE	13	FALSE	2	1	1	1	---	1	5	1	5	1	0	---	---	2
SB	SB-42-1010	Katang	5	Son or daughter	Male	Some primary school	SB-42-1010-4	42	TRUE	TRUE	10	FALSE	2	1	1	1	---	1	5	1	5	1	0	---	---	2
SB	SB-42-1010	Katang	5	Son or daughter	Female	Some primary school	SB-42-1010-5	42	TRUE	TRUE	6	FALSE	2	1	1	1	---	1	5	1	5	1	0	---	---	6
SB	SB-42-1011	Lao	6	Head of household	Male	Some secondary school	SB-42-1011-1	42	TRUE	TRUE	33	TRUE	2	0	---	1	---	1	3	1	0	---	0	---	---	7
SB	SB-42-1011	Lao	6	Spouse	Female	Some primary school	SB-42-1011-2	42	TRUE	TRUE	31	TRUE	2	0	---	1	---	1	3	1	0	---	0	---	---	8
SB	SB-42-1011	Lao	6	Son or daughter	Male	Completed primary school (Grade 5)	SB-42-1011-3	42	TRUE	TRUE	11	FALSE	12	0	---	1	---	1	3	0	0	---	0	---	---	2
SB	SB-42-1011	Lao	6	Son or daughter	Female	Never attended school	SB-42-1011-4	42	TRUE	TRUE	3	FALSE	12	0	---	1	---	1	3	1	0	---	0	---	---	9
SB	SB-42-1011	Lao	6	Grandchild	Male	Never attended school	SB-42-1011-5	42	TRUE	FALSE	4	FALSE	12	0	---	1	---	1	3	0	0	---	0	---	---	9
SB	SB-42-1011	Lao	6	Grandchild	Female	Never attended school	SB-42-1011-6	42	TRUE	FALSE	4	FALSE	12	0	---	1	---	1	3	0	0	---	0	---	---	9
SB	SB-42-1005	Katang	8	Head of household	Male	Some primary school	SB-42-1005-1	42	TRUE	TRUE	33.70410959	TRUE	2	0	---	1	---	0	---	---	---	---	0	---	---	4
SB	SB-42-1005	Katang	8	Spouse	Female	Some primary school	SB-42-1005-2	42	TRUE	TRUE	35.77534247	TRUE	2	0	---	1	---	0	---	---	---	---	0	---	---	2
SB	SB-42-1005	Katang	8	Parent in law	Female	Never attended school	SB-42-1005-3	42	TRUE	TRUE	53.72054795	TRUE	15	0	---	1	---	0	---	---	---	---	0	---	---	10
SB	SB-42-1005	Katang	8	Brother or sister	Male	Never attended school	SB-42-1005-4	42	TRUE	TRUE	44.61369863	TRUE	2	0	---	1	---	0	---	---	---	---	0	---	---	8
SB	SB-42-1005	Katang	8	Brother or sister	Female	Some primary school	SB-42-1005-5	42	TRUE	TRUE	37.55616438	TRUE	2	0	---	1	---	0	---	---	---	---	0	---	---	11
SB	SB-42-1005	Katang	8	Son or daughter	Male	Some primary school	SB-42-1005-6	42	TRUE	TRUE	5.895890411	FALSE	12	0	---	1	---	0	---	---	---	---	0	---	---	12
SB	SB-42-1005	Katang	8	Son or daughter	Female	Some primary school	SB-42-1005-7	42	TRUE	TRUE	4.416438356	FALSE	12	0	---	1	---	0	---	---	---	---	0	---	---	9
SB	SB-42-1005	Katang	8	Son or daughter	Male	Never attended school	SB-42-1005-8	42	TRUE	TRUE	0.75	FALSE	1	0	---	1	---	0	---	---	---	---	0	---	---	9
SB	SB-42-1002	Katang	4	Head of household	Male	Some secondary school	SB-42-1002-1	42	TRUE	TRUE	42.61369863	TRUE	2	0	---	1	---	1	4	1	0	---	0	---	---	13
SB	SB-42-1002	Katang	4	Spouse	Female	Some secondary school	SB-42-1002-2	42	TRUE	TRUE	40.34520548	TRUE	2	0	---	1	---	1	4	1	0	---	0	---	---	14
SB	SB-42-1002	Katang	4	Son or daughter	Female	Some secondary school	SB-42-1002-3	42	TRUE	TRUE	13.52054795	FALSE	12	0	---	1	---	1	4	1	0	---	0	---	---	11
SB	SB-42-1002	Katang	4	Son or daughter	Male	Some primary school	SB-42-1002-4	42	TRUE	TRUE	8.690410959	FALSE	12	0	---	1	---	1	4	1	0	---	0	---	---	15
SB	SB-42-1008	Katang	5	Head of household	Male	Some primary school	SB-42-1008-1	42	TRUE	TRUE	25.37808219	TRUE	2	1	4	1	---	1	1	1	1	1	1	1	1	14
SB	SB-42-1008	Katang	5	Spouse	Female	Some primary school	SB-42-1008-2	42	TRUE	TRUE	26.85205479	TRUE	2	0	---	1	---	1	1	0	1	0	1	1	1	12
SB	SB-42-1008	Katang	5	Son or daughter	Female	Some primary school	SB-42-1008-3	42	TRUE	TRUE	6.032876712	FALSE	12	0	---	1	---	1	1	0	1	0	1	1	1	14
SB	SB-42-1008	Katang	5	Son or daughter	Male	Never attended school	SB-42-1008-4	42	TRUE	TRUE	3	FALSE	1	0	---	1	---	1	1	0	1	0	1	1	1	16
SB	SB-42-1008	Katang	5	Son or daughter	Male	Never attended school	SB-42-1008-5	42	TRUE	TRUE	0	FALSE	1	0	---	1	---	1	1	0	1	0	1	1	1	17
SB	SB-42-1012	Lao	4	Head of household	Male	Some secondary school	SB-42-1012-1	42	TRUE	TRUE	51.31780822	TRUE	2	0	---	1	---	0	---	---	---	---	0	---	---	16
SB	SB-42-1012	Lao	4	Spouse	Female	Some secondary school	SB-42-1012-2	42	TRUE	TRUE	48.89589041	TRUE	2	0	---	1	---	0	---	---	---	---	0	---	---	18
SB	SB-42-1012	Lao	4	Son or daughter	Male	Some secondary school	SB-42-1012-3	42	TRUE	TRUE	14.39178082	FALSE	12	0	---	1	---	0	---	---	---	---	0	---	---	2
SB	SB-42-1012	Lao	4	Son or daughter	Female	Never attended school	SB-42-1012-4	42	TRUE	TRUE	2.879452055	FALSE	1	0	---	1	---	0	---	---	---	---	0	---	---	16
SB	SB-42-1001	Lao	6	Head of household	Male	Some primary school	SB-42-1001-1	42	TRUE	TRUE	40	TRUE	2	0	---	1	---	1	3	0	3	0	0	---	---	19
SB	SB-42-1001	Lao	6	Spouse	Female	Some primary school	SB-42-1001-2	42	TRUE	TRUE	38	TRUE	2	1	10	1	---	1	3	0	3	0	0	---	---	2
SB	SB-42-1001	Lao	6	Son or daughter	Female	Some secondary school	SB-42-1001-3	42	TRUE	TRUE	13	FALSE	12	0	---	1	---	1	3	1	3	1	0	---	---	20
SB	SB-42-1001	Lao	6	Son or daughter	Female	Completed primary school (Grade 5)	SB-42-1001-4	42	TRUE	TRUE	12	FALSE	12	0	---	1	---	1	3	1	3	1	0	---	---	3
SB	SB-42-1001	Lao	6	Son or daughter	Male	Some primary school	SB-42-1001-5	42	TRUE	TRUE	10	FALSE	12	0	---	1	---	1	3	1	3	1	0	---	---	8
SB	SB-42-1001	Lao	6	Son or daughter	Male	Some primary school	SB-42-1001-6	42	TRUE	TRUE	7	FALSE	12	0	---	1	---	1	3	0	3	0	0	---	---	2
SB	SB-42-1004	Katang	4	Head of household	Male	Some primary school	SB-42-1004-1	42	TRUE	TRUE	43.71506849	TRUE	2	0	---	1	---	0	---	---	---	---	0	---	---	2
SB	SB-42-1004	Katang	4	Son or daughter	Male	Some primary school	SB-42-1004-2	42	TRUE	TRUE	13.00547945	FALSE	12	0	---	1	---	0	---	---	---	---	0	---	---	4
SB	SB-42-1004	Katang	4	Son or daughter	Male	Some primary school	SB-42-1004-3	42	TRUE	TRUE	10.65753425	FALSE	12	0	---	1	---	0	---	---	---	---	0	---	---	21
SB	SB-42-1004	Katang	4	Son or daughter	Male	Never attended school	SB-42-1004-4	42	TRUE	TRUE	7.619178082	FALSE	1	0	---	1	---	0	---	---	---	---	0	---	---	18
SB	SB-42-1003	Katang	3	Head of household	Female	Never attended school	SB-42-1003-1	42	TRUE	TRUE	60.53972603	TRUE	2	0	---	1	---	0	---	---	---	---	0	---	---	7
SB	SB-42-1003	Katang	3	Brother or sister	Female	Never attended school	SB-42-1003-2	42	TRUE	TRUE	58.39178082	TRUE	2	0	---	1	---	0	---	---	---	---	0	---	---	22
SB	SB-42-1003	Katang	3	Brother or sister	Female	Never attended school	SB-42-1003-3	42	TRUE	TRUE	48.85205479	TRUE	2	0	---	1	---	0	---	---	---	---	0	---	---	23
SB	SB-42-1021	Lao	2	Head of household	Male	Never attended school	SB-42-1021-1	42	TRUE	TRUE	80	TRUE	2	0	---	1	---	0	---	---	---	---	0	---	---	9
SB	SB-42-1021	Lao	2	Spouse	Female	Some primary school	SB-42-1021-2	42	TRUE	TRUE	45	TRUE	2	0	---	1	---	0	---	---	---	---	0	---	---	7
SB	SB-42-1016	Lao	5	Head of household	Male	Completed primary school (Grade 5)	SB-42-1016-1	42	TRUE	TRUE	54.73424658	TRUE	2	0	---	1	---	0	---	---	---	---	0	---	---	4
SB	SB-42-1016	Lao	5	Son or daughter	Male	Some primary school	SB-42-1016-2	42	TRUE	TRUE	17.29315068	TRUE	2	0	---	1	---	0	---	---	---	---	0	---	---	22
SB	SB-42-1016	Lao	5	Son or daughter	Female	Some secondary school	SB-42-1016-3	42	TRUE	TRUE	13.85753425	FALSE	12	0	---	1	---	0	---	---	---	---	0	---	---	15
SB	SB-42-1016	Lao	5	Son or daughter	Female	Some primary school	SB-42-1016-4	42	TRUE	TRUE	10.52328767	FALSE	12	0	---	1	---	0	---	---	---	---	0	---	---	24
SB	SB-42-1016	Lao	5	Spouse	Female	Some primary school	SB-42-1016-5	42	TRUE	TRUE	54.89315068	TRUE	2	0	---	1	---	0	---	---	---	---	0	---	---	8
SB	SB-42-1014	Lao	5	Head of household	Male	Completed primary school (Grade 5)	SB-42-1014-1	42	TRUE	TRUE	42	TRUE	2	0	---	1	---	0	---	---	---	---	0	---	---	2
SB	SB-42-1014	Lao	5	Spouse	Female	Some primary school	SB-42-1014-2	42	TRUE	TRUE	41	TRUE	2	0	---	1	---	0	---	---	---	---	0	---	---	17
SB	SB-42-1014	Lao	5	Son or daughter	Female	Completed primary school (Grade 5)	SB-42-1014-3	42	TRUE	TRUE	12	FALSE	12	0	---	1	---	0	---	---	---	---	0	---	---	8
SB	SB-42-1014	Lao	5	Son or daughter	Female	Some primary school	SB-42-1014-4	42	TRUE	TRUE	10	FALSE	12	0	---	1	---	0	---	---	---	---	0	---	---	14
SB	SB-42-1014	Lao	5	Son or daughter	Male	Never attended school	SB-42-1014-5	42	TRUE	TRUE	2	FALSE	1	0	---	1	---	0	---	---	---	---	0	---	---	2
SB	SB-42-1015	Lao	5	Head of household	Male	Some primary school	SB-42-1015-1	42	TRUE	TRUE	39	TRUE	2	0	---	1	---	0	---	---	---	---	0	---	---	10
SB	SB-42-1015	Lao	5	Spouse	Female	Some primary school	SB-42-1015-2	42	TRUE	TRUE	30	TRUE	2	0	---	1	---	0	---	---	---	---	0	---	---	9
SB	SB-42-1015	Lao	5	Son or daughter	Male	Never attended school	SB-42-1015-3	42	TRUE	TRUE	5	FALSE	1	0	---	1	---	0	---	---	---	---	0	---	---	11
SB	SB-42-1015	Lao	5	Son or daughter	Female	Some primary school	SB-42-1015-4	42	TRUE	TRUE	11	FALSE	12	0	---	1	---	0	---	---	---	---	0	---	---	3
SB	SB-42-1015	Lao	5	Son or daughter	Female	Some primary school	SB-42-1015-5	42	TRUE	TRUE	10	FALSE	12	0	---	1	---	0	---	---	---	---	0	---	---	3
SB	SB-42-1022	Lao	2	Head of household	Male	Some primary school	SB-42-1022-1	42	TRUE	TRUE	62	TRUE	2	0	---	1	---	0	---	---	---	---	0	---	---	4
SB	SB-42-1022	Lao	2	Spouse	Female	Some primary school	SB-42-1022-2	42	TRUE	TRUE	50	TRUE	2	0	---	1	---	0	---	---	---	---	0	---	---	17
SB	SB-42-1019	Lao	1	Head of household	Female	Never attended school	SB-42-1019-1	42	TRUE	TRUE	58	TRUE	2	0	---	1	---	0	---	---	---	---	0	---	---	25
SB	SB-42-1006	Lao	3	Head of household	Male	Some secondary school	SB-42-1006-1	42	TRUE	TRUE	28	TRUE	10	0	---	1	---	0	---	---	---	---	0	---	---	5
SB	SB-42-1006	Lao	3	Spouse	Female	Some secondary school	SB-42-1006-2	42	TRUE	TRUE	28	TRUE	13	0	---	1	---	0	---	---	---	---	0	---	---	9
SB	SB-42-1006	Lao	3	Son or daughter	Female	Never attended school	SB-42-1006-3	42	TRUE	TRUE	0.916666667	FALSE	1	0	---	1	---	0	---	---	---	---	0	---	---	9
SB	SB-42-1023	Katang	6	Head of household	Male	Some primary school	SB-42-1023-1	42	TRUE	TRUE	75.65753425	TRUE	2	0	---	1	---	0	---	---	---	---	0	---	---	12
SB	SB-42-1023	Katang	6	Spouse	Female	Never attended school	SB-42-1023-2	42	TRUE	TRUE	72.81643836	TRUE	2	0	---	1	---	0	---	---	---	---	0	---	---	7
SB	SB-42-1023	Katang	6	Grandchild	Female	Completed primary school (Grade 5)	SB-42-1023-3	42	TRUE	TRUE	12	FALSE	1	0	---	1	---	0	---	---	---	---	0	---	---	4
SB	SB-42-1023	Katang	6	Grandchild	Male	Some primary school	SB-42-1023-4	42	TRUE	TRUE	10	FALSE	1	0	---	1	---	0	---	---	---	---	0	---	---	14
SB	SB-42-1023	Katang	6	Grandchild	Male	Some primary school	SB-42-1023-5	42	TRUE	TRUE	5	FALSE	1	0	---	1	---	0	---	---	---	---	0	---	---	2
SB	SB-42-1023	Katang	6	Grandchild	Male	Completed primary school (Grade 5)	SB-42-1023-6	42	TRUE	TRUE	13	FALSE	1	0	---	1	---	0	---	---	---	---	0	---	---	8
SB	SB-42-1017	Lao	6	Head of household	Male	Some secondary school	SB-42-1017-1	42	TRUE	TRUE	47.47671233	TRUE	1	0	---	1	---	0	---	---	---	---	0	---	---	2
SB	SB-42-1017	Lao	6	Spouse	Female	Some secondary school	SB-42-1017-2	42	TRUE	TRUE	43.34520548	TRUE	2	0	---	1	---	0	---	---	---	---	0	---	---	4
SB	SB-42-1017	Lao	6	Son or daughter	Female	Completed primary school (Grade 5)	SB-42-1017-3	42	TRUE	TRUE	21.51780822	TRUE	2	0	---	1	---	0	---	---	---	---	0	---	---	11
SB	SB-42-1017	Lao	6	Son or daughter	Female	Completed primary school (Grade 5)	SB-42-1017-4	42	TRUE	TRUE	20.79452055	TRUE	2	0	---	1	---	0	---	---	---	---	0	---	---	6
SB	SB-42-1017	Lao	6	Son or daughter	Male	Completed primary school (Grade 5)	SB-42-1017-5	42	TRUE	TRUE	17.03835616	TRUE	2	0	---	1	---	0	---	---	---	---	0	---	---	2
SB	SB-42-1017	Lao	6	Grandchild	Male	Never attended school	SB-42-1017-6	42	TRUE	TRUE	2.131506849	FALSE	2	0	---	1	---	0	---	---	---	---	0	---	---	20
SB	SB-42-1020	Lao	2	Head of household	Female	Some primary school	SB-42-1020-1	42	TRUE	TRUE	21	TRUE	2	0	---	1	---	0	---	---	---	---	0	---	---	13
SB	SB-42-1020	Lao	2	Son or daughter	Male	Never attended school	SB-42-1020-2	42	TRUE	TRUE	4	FALSE	1	0	---	1	---	0	---	---	---	---	0	---	---	8
SB	SB-42-1013	Lao	2	Head of household	Female	Never attended school	SB-42-1013-1	42	TRUE	TRUE	28.80273973	TRUE	2	0	---	1	---	0	---	---	---	---	99	---	---	4
SB	SB-42-1013	Lao	2	Son or daughter	Male	Never attended school	SB-42-1013-2	42	TRUE	TRUE	3	FALSE	2	0	---	1	---	0	---	---	---	---	99	---	---	16
SB	SB-42-1007	Katang	2	Head of household	Female	Never attended school	SB-42-1007-1	42	TRUE	TRUE	56.48219178	TRUE	3	0	---	1	---	0	---	---	---	---	0	---	---	3
SB	SB-42-1007	Katang	2	Brother or sister	Male	Some secondary school	SB-42-1007-2	42	TRUE	TRUE	40.70958904	TRUE	3	0	---	1	---	0	---	---	---	---	0	---	---	2
MP	MP-09-1007	Lao	6	Head of household	Male	Completed secondary school (Grade 11 or 12)	MP-09-1007-1	9	TRUE	TRUE	44.31506849	TRUE	16	0	---	1	---	0	---	---	---	---	0	---	---	4
MP	MP-09-1007	Lao	6	Spouse	Female	Never attended school	MP-09-1007-2	9	TRUE	TRUE	28.62465753	TRUE	2	0	---	1	---	0	---	---	---	---	0	---	---	15
MP	MP-09-1007	Lao	6	Son or daughter	Male	Some primary school	MP-09-1007-3	9	TRUE	TRUE	10.04657534	FALSE	12	0	---	1	---	0	---	---	---	---	0	---	---	8
MP	MP-09-1007	Lao	6	Son or daughter	Female	Some primary school	MP-09-1007-4	9	TRUE	TRUE	8.731506849	FALSE	12	0	---	1	---	0	---	---	---	---	0	---	---	3
MP	MP-09-1007	Lao	6	Son or daughter	Male	Never attended school	MP-09-1007-5	9	TRUE	TRUE	5.635616438	FALSE	1	0	---	1	---	0	---	---	---	---	0	---	---	9
MP	MP-09-1007	Lao	6	Son or daughter	Male	Never attended school	MP-09-1007-6	9	TRUE	TRUE	0.701369863	FALSE	1	0	---	1	---	0	---	---	---	---	0	---	---	16
MP	MP-09-1020	Talieng	7	Head of household	Male	Completed primary school (Grade 5)	MP-09-1020-1	9	TRUE	TRUE	34.26575342	TRUE	14	0	---	1	---	0	---	---	---	---	1	1	9	2
MP	MP-09-1020	Talieng	7	Spouse	Female	Never attended school	MP-09-1020-2	9	TRUE	TRUE	31.67945205	TRUE	2	0	---	1	---	0	---	---	---	---	1	0	---	4
MP	MP-09-1020	Talieng	7	Son or daughter	Female	Completed primary school (Grade 5)	MP-09-1020-3	9	TRUE	TRUE	13.25753425	FALSE	12	0	---	1	---	0	---	---	---	---	1	0	---	11
MP	MP-09-1020	Talieng	7	Son or daughter	Male	Some primary school	MP-09-1020-4	9	TRUE	TRUE	11.46849315	FALSE	99	0	---	1	---	0	---	---	---	---	1	0	---	14
MP	MP-09-1020	Talieng	7	Son or daughter	Female	Some primary school	MP-09-1020-5	9	TRUE	TRUE	9.657534247	FALSE	12	0	---	1	---	0	---	---	---	---	1	0	---	9
MP	MP-09-1020	Talieng	7	Son or daughter	Male	Never attended school	MP-09-1020-6	9	TRUE	TRUE	4.709589041	FALSE	99	0	---	1	---	0	---	---	---	---	1	0	---	11
MP	MP-09-1020	Talieng	7	Son or daughter	Male	Never attended school	MP-09-1020-7	9	TRUE	TRUE	0.591780822	FALSE	99	0	---	1	---	0	---	---	---	---	1	0	---	12
MP	MP-09-1021	Khmer	7	Head of household	Female	Never attended school	MP-09-1021-1	9	TRUE	TRUE	49.45205479	TRUE	2	0	---	1	---	0	---	---	---	---	1	0	---	16
MP	MP-09-1021	Khmer	7	Spouse	Male	NA	MP-09-1021-2	9	TRUE	TRUE	59.33150685	TRUE	2	1	2	1	---	0	---	---	---	---	1	1	3	6
MP	MP-09-1021	Khmer	7	Son or daughter	Male	Completed primary school (Grade 5)	MP-09-1021-3	9	TRUE	TRUE	14.87945205	FALSE	2	0	---	1	---	0	---	---	---	---	1	0	---	1
MP	MP-09-1021	Khmer	7	Son or daughter	Male	Never attended school	MP-09-1021-4	9	TRUE	TRUE	11.50136986	FALSE	2	0	---	1	---	0	---	---	---	---	1	0	---	26
MP	MP-09-1021	Khmer	7	Son or daughter	Male	Some primary school	MP-09-1021-5	9	TRUE	TRUE	9.912328767	FALSE	99	0	---	1	---	0	---	---	---	---	1	0	---	16
MP	MP-09-1021	Khmer	7	Son or daughter	Male	Never attended school	MP-09-1021-6	9	TRUE	TRUE	7.095890411	FALSE	99	0	---	1	---	0	---	---	---	---	1	0	---	1
MP	MP-09-1021	Khmer	7	Son or daughter	Female	Never attended school	MP-09-1021-7	9	TRUE	TRUE	4.180821918	FALSE	99	0	---	1	---	0	---	---	---	---	1	0	---	15
MP	MP-09-1004	Lao	3	Head of household	Male	Some primary school	MP-09-1004-1	9	TRUE	TRUE	37.63013699	TRUE	2	1	4	1	---	1	1	1	1	1	1	1	10	2
MP	MP-09-1004	Lao	3	Spouse	Female	Never attended school	MP-09-1004-2	9	TRUE	TRUE	33.09041096	TRUE	2	0	---	1	---	1	1	0	1	0	1	1	10	9
MP	MP-09-1004	Lao	3	Son or daughter	Female	Never attended school	MP-09-1004-3	9	TRUE	TRUE	1.852054795	FALSE	1	0	---	1	---	1	1	0	1	0	1	1	10	12
MP	MP-09-1001	Khmer	4	Head of household	Male	Completed primary school (Grade 5)	MP-09-1001-1	9	TRUE	TRUE	37.39178082	TRUE	2	1	4	0	4	1	1	1	1	1	0	---	---	9
MP	MP-09-1001	Khmer	4	Spouse	Female	Never attended school	MP-09-1001-2	9	TRUE	TRUE	29.17260274	TRUE	2	0	---	1	---	1	1	0	1	0	0	---	---	9
MP	MP-09-1001	Khmer	4	Son or daughter	Male	Some primary school	MP-09-1001-3	9	TRUE	TRUE	7.698630137	FALSE	12	0	---	1	---	1	1	0	1	0	0	---	---	2
MP	MP-09-1001	Khmer	4	Son or daughter	Female	Never attended school	MP-09-1001-4	9	TRUE	TRUE	0.5	FALSE	1	0	---	1	---	1	1	0	1	0	0	---	---	9
MP	MP-09-1010	Khmer	6	Head of household	Female	Completed primary school (Grade 5)	MP-09-1010-1	9	TRUE	TRUE	21.70958904	TRUE	2	0	---	1	---	1	2	0	2	0	0	---	---	21
MP	MP-09-1010	Khmer	6	Spouse	Male	Completed primary school (Grade 5)	MP-09-1010-2	9	TRUE	TRUE	22.38356164	TRUE	2	1	4	0	4	1	2	1	2	1	0	---	---	17
MP	MP-09-1010	Khmer	6	Son or daughter	Male	Never attended school	MP-09-1010-3	9	TRUE	TRUE	2.457534247	FALSE	1	0	---	1	---	1	2	0	2	0	0	---	---	1
MP	MP-09-1010	Khmer	6	Brother or sister	Male	Completed primary school (Grade 5)	MP-09-1010-4	9	TRUE	TRUE	17.86027397	TRUE	2	1	4	1	---	1	2	1	2	1	0	---	---	4
MP	MP-09-1010	Khmer	6	Brother or sister	Male	Some primary school	MP-09-1010-5	9	TRUE	TRUE	13.68493151	FALSE	12	0	---	1	---	1	2	0	2	0	0	---	---	4
MP	MP-09-1010	Khmer	6	Son or daughter	Male	Never attended school	MP-09-1010-6	9	TRUE	TRUE	1.1	FALSE	1	0	---	1	---	1	2	0	2	0	0	---	---	2
MP	MP-09-1017	La ven	6	Head of household	Male	More than secondary	MP-09-1017-1	9	TRUE	TRUE	31.21917808	TRUE	14	1	4	1	---	1	1	1	1	1	1	1	9	3
MP	MP-09-1017	La ven	6	Spouse	Female	More than secondary	MP-09-1017-2	9	TRUE	TRUE	30.69589041	TRUE	16	0	---	1	---	1	1	0	1	0	1	0	---	7
MP	MP-09-1017	La ven	6	Son or daughter	Male	Some primary school	MP-09-1017-3	9	TRUE	TRUE	6.043835616	FALSE	12	0	---	1	---	1	1	0	1	0	1	0	---	8
MP	MP-09-1017	La ven	6	Son or daughter	Male	Never attended school	MP-09-1017-4	9	TRUE	TRUE	3.64109589	FALSE	99	0	---	1	---	1	1	0	1	0	1	0	---	8
MP	MP-09-1017	La ven	6	Son or daughter	Male	Never attended school	MP-09-1017-5	9	TRUE	TRUE	0.55890411	FALSE	99	0	---	1	---	1	1	0	1	0	1	0	---	7
MP	MP-09-1017	La ven	6	Grandchild	Female	Some primary school	MP-09-1017-6	9	TRUE	TRUE	16	TRUE	99	0	---	1	---	1	1	0	1	0	1	0	---	22
MP	MP-09-1015	Lao	4	Head of household	Male	Completed secondary school (Grade 11 or 12)	MP-09-1015-1	9	TRUE	TRUE	40.55616438	TRUE	2	1	11	1	---	1	1	1	1	1	1	1	3	2
MP	MP-09-1015	Lao	4	Spouse	Female	Some secondary school	MP-09-1015-2	9	TRUE	TRUE	40.47123288	TRUE	2	0	---	1	---	1	1	0	1	0	1	0	---	7
MP	MP-09-1015	Lao	4	Son or daughter	Male	Some primary school	MP-09-1015-3	9	TRUE	TRUE	8.249315068	FALSE	12	0	---	1	---	1	1	0	1	0	1	0	---	12
MP	MP-09-1015	Lao	4	Son or daughter	Male	Some primary school	MP-09-1015-4	9	TRUE	TRUE	6.764383562	FALSE	12	0	---	1	---	1	1	0	1	0	1	0	---	6
MP	MP-09-1006	Khmer	6	Head of household	Male	Completed primary school (Grade 5)	MP-09-1006-1	9	TRUE	TRUE	32.12876712	TRUE	2	0	---	1	---	0	---	---	---	---	0	---	---	15
MP	MP-09-1006	Khmer	6	Spouse	Female	Never attended school	MP-09-1006-2	9	TRUE	TRUE	34.46027397	TRUE	2	0	---	1	---	0	---	---	---	---	0	---	---	27
MP	MP-09-1006	Khmer	6	Son or daughter	Female	Completed primary school (Grade 5)	MP-09-1006-3	9	TRUE	TRUE	12.63013699	FALSE	12	0	---	1	---	0	---	---	---	---	0	---	---	11
MP	MP-09-1006	Khmer	6	Son or daughter	Male	Some primary school	MP-09-1006-4	9	TRUE	TRUE	10.70958904	FALSE	12	0	---	1	---	0	---	---	---	---	0	---	---	1
MP	MP-09-1006	Khmer	6	Son or daughter	Male	Some primary school	MP-09-1006-5	9	TRUE	TRUE	8.534246575	FALSE	12	0	---	1	---	0	---	---	---	---	0	---	---	2
MP	MP-09-1006	Khmer	6	Son or daughter	Female	Some primary school	MP-09-1006-6	9	TRUE	TRUE	5.356164384	FALSE	12	0	---	1	---	0	---	---	---	---	0	---	---	6
MP	MP-09-1003	Khmer	6	Head of household	Female	Never attended school	MP-09-1003-1	9	TRUE	TRUE	27	TRUE	2	0	---	1	---	1	1	0	1	0	0	---	---	19
MP	MP-09-1003	Khmer	6	Spouse	Male	Never attended school	MP-09-1003-2	9	TRUE	TRUE	27	TRUE	2	1	11	0	11	1	1	1	1	1	0	---	---	8
MP	MP-09-1003	Khmer	6	Son or daughter	Male	Never attended school	MP-09-1003-3	9	TRUE	TRUE	5	FALSE	1	0	---	1	---	1	1	0	1	0	0	---	---	3
MP	MP-09-1003	Khmer	6	Son or daughter	Female	Never attended school	MP-09-1003-4	9	TRUE	TRUE	4	FALSE	1	0	---	1	---	1	1	0	1	0	0	---	---	28
MP	MP-09-1003	Khmer	6	Son or daughter	Male	Never attended school	MP-09-1003-5	9	TRUE	TRUE	0.25	FALSE	1	0	---	1	---	1	1	0	1	0	0	---	---	3
MP	MP-09-1003	Khmer	6	Other relative	Male	Never attended school	MP-09-1003-6	9	TRUE	TRUE	25	TRUE	1	0	---	1	---	1	1	0	1	0	0	---	---	9
MP	MP-09-1016	Khmer	7	Head of household	Female	Some primary school	MP-09-1016-1	9	TRUE	TRUE	52.48219178	TRUE	2	0	---	1	---	1	1	0	1	0	1	0	---	19
MP	MP-09-1016	Khmer	7	Son or daughter	Female	Some primary school	MP-09-1016-2	9	TRUE	TRUE	32.61643836	TRUE	2	0	---	1	---	1	1	0	1	0	1	0	---	19
MP	MP-09-1016	Khmer	7	Grandchild	Female	Some primary school	MP-09-1016-3	9	TRUE	TRUE	15.53150685	TRUE	2	0	---	1	---	1	1	0	1	0	1	0	---	22
MP	MP-09-1016	Khmer	7	Grandchild	Female	Some secondary school	MP-09-1016-4	9	TRUE	TRUE	14.69863014	FALSE	12	0	---	1	---	1	1	0	1	0	1	0	---	6
MP	MP-09-1016	Khmer	7	Grandchild	Female	Some secondary school	MP-09-1016-5	9	TRUE	TRUE	9.449315068	FALSE	12	0	---	1	---	1	1	0	1	0	1	0	---	24
MP	MP-09-1016	Khmer	7	Grandchild	Male	Never attended school	MP-09-1016-6	9	TRUE	TRUE	6	FALSE	99	0	---	1	---	1	1	0	1	0	1	0	---	1
MP	MP-09-1016	Khmer	7	Son in law or daughter in law	Male	NA	MP-09-1016-7	9	TRUE	TRUE	34.71780822	TRUE	2	1	11	1	---	1	1	1	1	1	1	1	3	20
MP	MP-09-1013	Khmer	6	Head of household	Female	Some primary school	MP-09-1013-1	9	TRUE	TRUE	57.61643836	TRUE	2	0	---	1	---	1	2	0	2	0	1	0	---	29
MP	MP-09-1013	Khmer	6	Son in law or daughter in law	Male	NA	MP-09-1013-2	9	TRUE	TRUE	31.42739726	TRUE	2	1	1	1	---	1	2	1	2	1	1	1	3	15
MP	MP-09-1013	Khmer	6	Son or daughter	Female	Some primary school	MP-09-1013-3	9	TRUE	TRUE	26.52328767	TRUE	2	0	---	1	---	1	2	0	2	0	1	0	---	6
MP	MP-09-1013	Khmer	6	Son or daughter	Male	Some primary school	MP-09-1013-4	9	TRUE	TRUE	24.8739726	TRUE	2	1	1	1	---	1	2	0	2	0	1	0	---	18
MP	MP-09-1013	Khmer	6	Son or daughter	Male	Some primary school	MP-09-1013-5	9	TRUE	TRUE	18.30136986	TRUE	2	1	1	1	---	1	2	1	2	1	1	1	3	20
MP	MP-09-1013	Khmer	6	Grandchild	Male	Never attended school	MP-09-1013-6	9	TRUE	TRUE	1.835616438	FALSE	99	0	---	1	---	1	2	0	2	0	1	0	---	15
MP	MP-09-1022	Khmer	6	Head of household	Female	Some primary school	MP-09-1022-1	9	TRUE	TRUE	37.39726027	TRUE	2	0	---	1	---	1	1	0	1	0	1	0	---	4
MP	MP-09-1022	Khmer	6	Spouse	Male	Some primary school	MP-09-1022-2	9	TRUE	TRUE	117.6164384	TRUE	2	1	4	0	4	1	1	1	1	1	1	1	3	4
MP	MP-09-1022	Khmer	6	Son or daughter	Female	Some secondary school	MP-09-1022-3	9	TRUE	TRUE	16.36986301	TRUE	12	0	---	1	---	1	1	0	1	0	1	0	---	18
MP	MP-09-1022	Khmer	6	Son or daughter	Female	Some primary school	MP-09-1022-4	9	TRUE	TRUE	14.29041096	FALSE	2	0	---	1	---	1	1	0	1	0	1	0	---	20
MP	MP-09-1022	Khmer	6	Parent in law	Female	Some primary school	MP-09-1022-5	9	TRUE	TRUE	65.82191781	TRUE	15	0	---	1	---	1	1	0	1	0	1	0	---	23
MP	MP-09-1022	Khmer	6	Grandchild	Male	Some primary school	MP-09-1022-6	9	TRUE	TRUE	10.76438356	FALSE	12	0	---	1	---	1	1	0	1	0	1	0	---	23
MP	MP-09-1011	Khmer	6	Head of household	Female	Never attended school	MP-09-1011-1	9	TRUE	TRUE	48	TRUE	3	0	---	1	---	0	---	---	---	---	0	---	---	3
MP	MP-09-1011	Khmer	6	Spouse	Male	Some primary school	MP-09-1011-2	9	TRUE	TRUE	50	TRUE	3	0	---	1	---	0	---	---	---	---	0	---	---	4
MP	MP-09-1011	Khmer	6	Son or daughter	Female	Some primary school	MP-09-1011-3	9	TRUE	TRUE	15	TRUE	3	0	---	1	---	0	---	---	---	---	0	---	---	18
MP	MP-09-1011	Khmer	6	Son or daughter	Female	Some primary school	MP-09-1011-4	9	TRUE	TRUE	10	FALSE	12	0	---	1	---	0	---	---	---	---	0	---	---	11
MP	MP-09-1011	Khmer	6	Son or daughter	Female	Some primary school	MP-09-1011-5	9	TRUE	TRUE	7	FALSE	12	0	---	1	---	0	---	---	---	---	0	---	---	16
MP	MP-09-1011	Khmer	6	Son or daughter	Male	Some primary school	MP-09-1011-6	9	TRUE	TRUE	13	FALSE	3	0	---	1	---	0	---	---	---	---	0	---	---	19
MP	MP-09-1018	Lao	7	Head of household	Male	Some secondary school	MP-09-1018-1	9	TRUE	TRUE	36.03013699	TRUE	2	1	4	1	---	0	---	---	---	---	0	---	---	2
MP	MP-09-1018	Lao	7	Spouse	Female	More than secondary	MP-09-1018-2	9	TRUE	TRUE	32.70958904	TRUE	16	0	---	1	---	0	---	---	---	---	0	---	---	2
MP	MP-09-1018	Lao	7	Son or daughter	Female	Completed primary school (Grade 5)	MP-09-1018-3	9	TRUE	TRUE	10.08493151	FALSE	12	0	---	1	---	0	---	---	---	---	0	---	---	7
MP	MP-09-1018	Lao	7	Son or daughter	Male	Some primary school	MP-09-1018-4	9	TRUE	TRUE	5.021917808	FALSE	12	0	---	1	---	0	---	---	---	---	0	---	---	2
MP	MP-09-1018	Lao	7	Son or daughter	Male	Never attended school	MP-09-1018-5	9	TRUE	TRUE	0.824657534	FALSE	99	0	---	1	---	0	---	---	---	---	0	---	---	6
MP	MP-09-1018	Lao	7	Other relative	Female	Some primary school	MP-09-1018-6	9	TRUE	TRUE	18	TRUE	2	0	---	1	---	0	---	---	---	---	0	---	---	13
MP	MP-09-1018	Lao	7	Other relative	Male	Some primary school	MP-09-1018-7	9	TRUE	TRUE	25	TRUE	2	0	---	1	---	0	---	---	---	---	0	---	---	5
MP	MP-09-1002	Lao	2	Head of household	Female	Completed primary school (Grade 5)	MP-09-1002-1	9	TRUE	TRUE	61.57260274	TRUE	2	0	---	1	---	0	---	---	---	---	0	---	---	3
MP	MP-09-1002	Lao	2	Son or daughter	Male	Completed primary school (Grade 5)	MP-09-1002-2	9	TRUE	TRUE	25.80821918	TRUE	2	0	---	1	---	0	---	---	---	---	0	---	---	21
MP	MP-09-1005	Khmer	4	Head of household	Male	Never attended school	MP-09-1005-1	9	TRUE	TRUE	58	TRUE	2	0	---	1	---	1	2	0	2	0	0	---	---	8
MP	MP-09-1005	Khmer	4	Spouse	Female	Never attended school	MP-09-1005-2	9	TRUE	TRUE	59	TRUE	2	1	4	1	---	1	2	0	2	0	0	---	---	23
MP	MP-09-1005	Khmer	4	Son or daughter	Male	Some secondary school	MP-09-1005-3	9	TRUE	TRUE	20	TRUE	2	1	4	0	4	1	2	1	2	1	0	---	---	18
MP	MP-09-1005	Khmer	4	Son or daughter	Male	Some primary school	MP-09-1005-4	9	TRUE	TRUE	18	TRUE	2	1	5	1	---	1	2	1	2	1	0	---	---	2
MP	MP-09-1012	Khmer	10	Head of household	Female	Never attended school	MP-09-1012-1	9	TRUE	TRUE	41.87945205	TRUE	2	1	1	1	---	1	2	0	2	0	1	0	---	4
MP	MP-09-1012	Khmer	10	Spouse	Male	NA	MP-09-1012-2	9	TRUE	TRUE	51.49041096	TRUE	2	1	1	0	1	1	2	1	2	1	1	1	3	16
MP	MP-09-1012	Khmer	10	Adopted/foster/step child	Female	Some secondary school	MP-09-1012-3	9	TRUE	TRUE	19.37260274	TRUE	2	0	---	1	---	1	2	0	2	0	1	0	---	17
MP	MP-09-1012	Khmer	10	Son in law or daughter in law	Male	Completed primary school (Grade 5)	MP-09-1012-4	9	TRUE	TRUE	26.6	TRUE	2	1	1	1	---	1	2	1	2	1	1	1	3	20
MP	MP-09-1012	Khmer	10	Adopted/foster/step child	Male	Completed primary school (Grade 5)	MP-09-1012-5	9	TRUE	TRUE	15.33424658	TRUE	12	0	---	1	---	1	2	0	2	0	1	0	---	14
MP	MP-09-1012	Khmer	10	Adopted/foster/step child	Female	Some primary school	MP-09-1012-6	9	TRUE	TRUE	11.54520548	FALSE	99	0	---	1	---	1	2	0	2	0	1	0	---	3
MP	MP-09-1012	Khmer	10	Adopted/foster/step child	Female	Some primary school	MP-09-1012-7	9	TRUE	TRUE	8.410958904	FALSE	12	0	---	1	---	1	2	0	2	0	1	0	---	3
MP	MP-09-1012	Khmer	10	Son or daughter	Female	Some primary school	MP-09-1012-8	9	TRUE	TRUE	7.15890411	FALSE	99	0	---	1	---	1	2	0	2	0	1	0	---	9
MP	MP-09-1012	Khmer	10	Grandchild	Female	Never attended school	MP-09-1012-9	9	TRUE	TRUE	1.950684932	FALSE	99	0	---	1	---	1	2	0	2	0	1	0	---	24
MP	MP-09-1012	Khmer	10	Grandchild	Female	Never attended school	MP-09-1012-10	9	TRUE	TRUE	1.002739726	FALSE	99	0	---	1	---	1	2	0	2	0	1	0	---	16
MP	MP-09-1014	Khmer	11	Head of household	Male	Completed primary school (Grade 5)	MP-09-1014-1	9	TRUE	TRUE	41.38356164	TRUE	2	0	---	1	---	1	1	0	1	0	1	0	---	4
MP	MP-09-1014	Khmer	11	Spouse	Female	Some primary school	MP-09-1014-2	9	TRUE	TRUE	34.64109589	TRUE	2	0	---	1	---	1	1	0	1	0	1	0	---	18
MP	MP-09-1014	Khmer	11	Son or daughter	Male	Some primary school	MP-09-1014-3	9	TRUE	TRUE	22.55616438	TRUE	2	0	---	1	---	1	1	1	1	1	1	1	3	17
MP	MP-09-1014	Khmer	11	Son or daughter	Male	Some primary school	MP-09-1014-4	9	TRUE	TRUE	14.96164384	FALSE	2	0	---	1	---	1	1	0	1	0	1	0	---	6
MP	MP-09-1014	Khmer	11	Son or daughter	Male	Some primary school	MP-09-1014-5	9	TRUE	TRUE	10.69589041	FALSE	12	0	---	1	---	1	1	0	1	0	1	0	---	13
MP	MP-09-1014	Khmer	11	Son or daughter	Female	Some primary school	MP-09-1014-6	9	TRUE	TRUE	7.775342466	FALSE	12	0	---	1	---	1	1	0	1	0	1	0	---	9
MP	MP-09-1014	Khmer	11	Parent in law	Male	NA	MP-09-1014-7	9	TRUE	TRUE	74.33150685	TRUE	15	0	---	1	---	1	1	0	1	0	1	0	---	23
MP	MP-09-1014	Khmer	11	Son or daughter	Female	Never attended school	MP-09-1014-8	9	TRUE	TRUE	2.002739726	FALSE	99	0	---	1	---	1	1	0	1	0	1	0	---	22
MP	MP-09-1014	Khmer	11	Son in law or daughter in law	Female	Some secondary school	MP-09-1014-9	9	TRUE	TRUE	18	TRUE	2	0	---	1	---	1	1	0	1	0	1	0	---	4
MP	MP-09-1014	Khmer	11	Grandchild	Male	Never attended school	MP-09-1014-10	9	TRUE	TRUE	0.916666667	FALSE	99	0	---	1	---	1	1	0	1	0	1	0	---	7
MP	MP-09-1014	Khmer	11	Son or daughter	Female	Never attended school	MP-09-1014-11	9	TRUE	TRUE	5	FALSE	99	0	---	1	---	1	1	0	1	0	1	0	---	9
MP	MP-09-1019	Khmer	4	Head of household	Female	Some primary school	MP-09-1019-1	9	TRUE	TRUE	26	TRUE	2	0	---	1	---	0	---	---	---	---	0	---	---	4
MP	MP-09-1019	Khmer	4	Son or daughter	Male	Some primary school	MP-09-1019-2	9	TRUE	TRUE	7	FALSE	12	0	---	1	---	0	---	---	---	---	0	---	---	4
MP	MP-09-1019	Khmer	4	Son or daughter	Male	Never attended school	MP-09-1019-3	9	TRUE	TRUE	3	FALSE	99	0	---	1	---	0	---	---	---	---	0	---	---	4
MP	MP-09-1019	Khmer	4	Son or daughter	Female	Never attended school	MP-09-1019-4	9	TRUE	TRUE	1	FALSE	99	0	---	1	---	0	---	---	---	---	0	---	---	4
MP	MP-09-1023	Khmer	5	Head of household	Male	Some primary school	MP-09-1023-1	9	TRUE	TRUE	31.81643836	TRUE	2	1	4	1	---	1	1	1	1	1	0	---	---	2
MP	MP-09-1023	Khmer	5	Spouse	Female	Some primary school	MP-09-1023-2	9	TRUE	TRUE	28.96986301	TRUE	2	0	---	1	---	1	1	0	1	0	0	---	---	2
MP	MP-09-1023	Khmer	5	Son or daughter	Female	Some primary school	MP-09-1023-3	9	TRUE	TRUE	9.871232877	FALSE	12	0	---	1	---	1	1	0	1	0	0	---	---	28
MP	MP-09-1023	Khmer	5	Son or daughter	Female	Some primary school	MP-09-1023-4	9	TRUE	TRUE	7.701369863	FALSE	12	0	---	1	---	1	1	0	1	0	0	---	---	25
MP	MP-09-1023	Khmer	5	Son or daughter	Male	Never attended school	MP-09-1023-5	9	TRUE	TRUE	5.276712329	FALSE	1	0	---	1	---	1	1	0	1	0	0	---	---	2
MP	MP-09-1008	Khmer	6	Head of household	Male	Some secondary school	MP-09-1008-1	9	TRUE	TRUE	32.86849315	TRUE	2	1	4	1	---	1	1	1	1	1	0	---	---	18
MP	MP-09-1008	Khmer	6	Spouse	Female	Completed primary school (Grade 5)	MP-09-1008-2	9	TRUE	TRUE	31.80821918	TRUE	2	0	---	1	---	1	1	0	1	0	0	---	---	16
MP	MP-09-1008	Khmer	6	Son or daughter	Male	Some primary school	MP-09-1008-3	9	TRUE	TRUE	10.70410959	FALSE	12	0	---	1	---	1	1	0	1	0	0	---	---	21
MP	MP-09-1008	Khmer	6	Son or daughter	Male	Never attended school	MP-09-1008-4	9	TRUE	TRUE	7.857534247	FALSE	1	0	---	1	---	1	1	0	1	0	0	---	---	13
MP	MP-09-1008	Khmer	6	Son or daughter	Male	Never attended school	MP-09-1008-5	9	TRUE	TRUE	5.44109589	FALSE	1	0	---	1	---	1	1	0	1	0	0	---	---	8
MP	MP-09-1008	Khmer	6	Son or daughter	Male	Never attended school	MP-09-1008-6	9	TRUE	TRUE	0.083333333	FALSE	1	0	---	1	---	1	1	0	1	0	0	---	---	19
MP	MP-10-1007	Lao	6	Head of household	Male	Some primary school	MP-10-1007-1	10	TRUE	TRUE	52	TRUE	2	0	---	1	---	0	---	---	---	---	0	---	---	5
MP	MP-10-1007	Lao	6	Spouse	Female	Never attended school	MP-10-1007-2	10	TRUE	TRUE	48	TRUE	2	0	---	1	---	0	---	---	---	---	0	---	---	25
MP	MP-10-1007	Lao	6	Son or daughter	Male	Completed primary school (Grade 5)	MP-10-1007-3	10	TRUE	TRUE	22	TRUE	2	0	---	1	---	0	---	---	---	---	0	---	---	22
MP	MP-10-1007	Lao	6	Son or daughter	Female	Never attended school	MP-10-1007-4	10	TRUE	TRUE	18	TRUE	2	0	---	1	---	0	---	---	---	---	0	---	---	22
MP	MP-10-1007	Lao	6	Son in law or daughter in law	Female	Never attended school	MP-10-1007-5	10	TRUE	TRUE	16	TRUE	2	0	---	1	---	0	---	---	---	---	0	---	---	8
MP	MP-10-1007	Lao	6	Niece or nephew	Female	Never attended school	MP-10-1007-6	10	TRUE	TRUE	1	FALSE	14	0	---	1	---	0	---	---	---	---	0	---	---	9
MP	MP-10-1015	Khmer	5	Head of household	Male	Some primary school	MP-10-1015-1	10	TRUE	TRUE	50.81917808	TRUE	2	0	---	1	---	1	2	1	0	---	1	0	---	2
MP	MP-10-1015	Khmer	5	Grandchild	Male	Some primary school	MP-10-1015-2	10	TRUE	TRUE	37.31232877	TRUE	2	0	---	1	---	1	2	1	0	---	1	0	---	1
MP	MP-10-1015	Khmer	5	Son or daughter	Female	Never attended school	MP-10-1015-3	10	TRUE	TRUE	19.65479452	TRUE	2	0	---	1	---	1	2	0	0	---	1	1	10	4
MP	MP-10-1015	Khmer	5	Son or daughter	Female	Some primary school	MP-10-1015-4	10	TRUE	TRUE	18.83013699	TRUE	2	0	---	1	---	1	2	0	0	---	1	0	---	2
MP	MP-10-1015	Khmer	5	Spouse	Female	Never attended school	MP-10-1015-5	10	TRUE	TRUE	51.80273973	TRUE	2	0	---	1	---	1	2	0	0	---	1	0	---	11
MP	MP-10-1013	Khmer	4	Head of household	Male	Some primary school	MP-10-1013-1	10	TRUE	TRUE	27.39178082	TRUE	2	0	---	1	---	1	2	1	0	---	0	---	---	6
MP	MP-10-1013	Khmer	4	Spouse	Female	Never attended school	MP-10-1013-2	10	TRUE	TRUE	21.30136986	TRUE	2	0	---	1	---	1	2	1	0	---	0	---	---	18
MP	MP-10-1013	Khmer	4	Son or daughter	Male	Never attended school	MP-10-1013-3	10	TRUE	TRUE	7.463013699	FALSE	12	0	---	1	---	1	2	0	0	---	0	---	---	4
MP	MP-10-1013	Khmer	4	Son or daughter	Female	Never attended school	MP-10-1013-4	10	TRUE	TRUE	5.252054795	FALSE	1	0	---	1	---	1	2	0	0	---	0	---	---	9
MP	MP-10-1019	Khmer	4	Head of household	Male	Completed primary school (Grade 5)	MP-10-1019-1	10	TRUE	TRUE	23.60273973	TRUE	2	1	4	1	---	1	1	1	1	1	1	1	5	20
MP	MP-10-1019	Khmer	4	Spouse	Female	Completed primary school (Grade 5)	MP-10-1019-2	10	TRUE	TRUE	19.91506849	TRUE	2	0	---	1	---	1	1	0	1	0	1	0	---	22
MP	MP-10-1019	Khmer	4	Son or daughter	Male	Never attended school	MP-10-1019-3	10	TRUE	TRUE	3.791780822	FALSE	1	0	---	1	---	1	1	0	1	0	1	0	---	8
MP	MP-10-1019	Khmer	4	Son or daughter	Male	Never attended school	MP-10-1019-4	10	TRUE	TRUE	0.5	FALSE	1	0	---	1	---	1	1	0	1	0	1	0	---	17
MP	MP-10-1012	Khmer	4	Head of household	Male	Never attended school	MP-10-1012-1	10	TRUE	TRUE	65.72876712	TRUE	15	0	---	1	---	0	---	---	---	---	0	---	---	18
MP	MP-10-1012	Khmer	4	Spouse	Female	Never attended school	MP-10-1012-2	10	TRUE	TRUE	60.40547945	TRUE	15	0	---	1	---	0	---	---	---	---	0	---	---	6
MP	MP-10-1012	Khmer	4	Son or daughter	Female	More than secondary	MP-10-1012-3	10	TRUE	TRUE	22.28493151	TRUE	11	0	---	1	---	0	---	---	---	---	0	---	---	9
MP	MP-10-1012	Khmer	4	Son or daughter	Male	Never attended school	MP-10-1012-4	10	TRUE	TRUE	30.55616438	TRUE	1	0	---	1	---	0	---	---	---	---	0	---	---	6
MP	MP-10-1002	Lao	6	Head of household	Male	Some primary school	MP-10-1002-1	10	TRUE	TRUE	53	TRUE	2	0	---	1	---	0	---	---	---	---	0	---	---	8
MP	MP-10-1002	Lao	6	Spouse	Female	Some primary school	MP-10-1002-2	10	TRUE	TRUE	45	TRUE	2	0	---	1	---	0	---	---	---	---	0	---	---	8
MP	MP-10-1002	Lao	6	Son or daughter	Female	Some primary school	MP-10-1002-3	10	TRUE	TRUE	7	FALSE	12	0	---	1	---	0	---	---	---	---	0	---	---	21
MP	MP-10-1002	Lao	6	Son or daughter	Female	Some primary school	MP-10-1002-4	10	TRUE	TRUE	6	FALSE	12	0	---	1	---	0	---	---	---	---	0	---	---	11
MP	MP-10-1002	Lao	6	Son or daughter	Female	Some primary school	MP-10-1002-5	10	TRUE	TRUE	9	FALSE	12	0	---	1	---	0	---	---	---	---	0	---	---	18
MP	MP-10-1002	Lao	6	Son or daughter	Male	Never attended school	MP-10-1002-6	10	TRUE	TRUE	1	FALSE	14	0	---	1	---	0	---	---	---	---	0	---	---	15
MP	MP-10-1005	Khmer	6	Head of household	Male	Some primary school	MP-10-1005-1	10	TRUE	TRUE	41	TRUE	2	0	---	1	---	99	---	---	---	---	0	---	---	5
MP	MP-10-1005	Khmer	6	Spouse	Female	Never attended school	MP-10-1005-2	10	TRUE	TRUE	44	TRUE	2	0	---	1	---	99	---	---	---	---	0	---	---	2
MP	MP-10-1005	Khmer	6	Son or daughter	Male	Some secondary school	MP-10-1005-3	10	TRUE	TRUE	15	TRUE	12	0	---	1	---	99	---	---	---	---	0	---	---	29
MP	MP-10-1005	Khmer	6	Son or daughter	Male	Some primary school	MP-10-1005-4	10	TRUE	TRUE	14	FALSE	12	0	---	1	---	99	---	---	---	---	0	---	---	29
MP	MP-10-1005	Khmer	6	Son or daughter	Male	Some primary school	MP-10-1005-5	10	TRUE	TRUE	11	FALSE	12	0	---	1	---	99	---	---	---	---	0	---	---	12
MP	MP-10-1005	Khmer	6	Son or daughter	Female	Some secondary school	MP-10-1005-6	10	TRUE	TRUE	9	FALSE	12	0	---	1	---	99	---	---	---	---	0	---	---	21
MP	MP-10-1009	Khmer	2	Head of household	Male	Never attended school	MP-10-1009-1	10	TRUE	TRUE	74	TRUE	2	0	---	1	---	0	---	---	---	---	0	---	---	11
MP	MP-10-1009	Khmer	2	Spouse	Female	Never attended school	MP-10-1009-2	10	TRUE	TRUE	58	TRUE	2	0	---	1	---	0	---	---	---	---	0	---	---	2
MP	MP-10-1001	Khmer	5	Head of household	Male	Completed primary school (Grade 5)	MP-10-1001-1	10	TRUE	TRUE	74	TRUE	2	0	---	1	---	0	---	---	---	---	0	---	---	4
MP	MP-10-1001	Khmer	5	Spouse	Female	Never attended school	MP-10-1001-2	10	TRUE	TRUE	61	TRUE	2	0	---	1	---	0	---	---	---	---	0	---	---	4
MP	MP-10-1001	Khmer	5	Son or daughter	Male	Some primary school	MP-10-1001-3	10	TRUE	TRUE	26	TRUE	2	0	---	1	---	0	---	---	---	---	0	---	---	20
MP	MP-10-1001	Khmer	5	Son in law or daughter in law	Female	Some primary school	MP-10-1001-4	10	TRUE	TRUE	18	TRUE	2	0	---	1	---	0	---	---	---	---	0	---	---	19
MP	MP-10-1001	Khmer	5	Niece or nephew	Female	Never attended school	MP-10-1001-5	10	TRUE	TRUE	1	FALSE	14	0	---	1	---	0	---	---	---	---	0	---	---	8
MP	MP-10-1004	Lao	4	Head of household	Male	Never attended school	MP-10-1004-1	10	TRUE	TRUE	33	TRUE	2	0	---	1	---	0	---	---	---	---	0	---	---	14
MP	MP-10-1004	Lao	4	Spouse	Female	Some primary school	MP-10-1004-2	10	TRUE	TRUE	25	TRUE	2	0	---	1	---	0	---	---	---	---	0	---	---	9
MP	MP-10-1004	Lao	4	Son or daughter	Male	Never attended school	MP-10-1004-3	10	TRUE	TRUE	5	FALSE	14	0	---	1	---	0	---	---	---	---	0	---	---	13
MP	MP-10-1004	Lao	4	Son or daughter	Male	Never attended school	MP-10-1004-4	10	TRUE	TRUE	1	FALSE	14	0	---	1	---	0	---	---	---	---	0	---	---	4
MP	MP-10-1023	Khmer	6	Head of household	Male	Some primary school	MP-10-1023-1	10	TRUE	TRUE	44	TRUE	1	0	---	1	---	0	---	---	---	---	0	---	---	7
MP	MP-10-1023	Khmer	6	Spouse	Female	Some primary school	MP-10-1023-2	10	TRUE	TRUE	40	TRUE	2	0	---	1	---	0	---	---	---	---	0	---	---	9
MP	MP-10-1023	Khmer	6	Son or daughter	Male	Some secondary school	MP-10-1023-3	10	TRUE	TRUE	16	TRUE	12	0	---	1	---	0	---	---	---	---	0	---	---	27
MP	MP-10-1023	Khmer	6	Son or daughter	Female	Some secondary school	MP-10-1023-4	10	TRUE	TRUE	14	FALSE	12	0	---	1	---	0	---	---	---	---	0	---	---	10
MP	MP-10-1023	Khmer	6	Son or daughter	Female	Some secondary school	MP-10-1023-5	10	TRUE	TRUE	11	FALSE	12	0	---	1	---	0	---	---	---	---	0	---	---	4
MP	MP-10-1023	Khmer	6	Son or daughter	Female	Some primary school	MP-10-1023-6	10	TRUE	TRUE	9	FALSE	12	0	---	1	---	0	---	---	---	---	0	---	---	4
MP	MP-10-1010	Khmer	3	Head of household	Male	Never attended school	MP-10-1010-1	10	TRUE	TRUE	23	TRUE	2	0	---	1	---	0	---	---	---	---	0	---	---	9
MP	MP-10-1010	Khmer	3	Spouse	Female	Some secondary school	MP-10-1010-2	10	TRUE	TRUE	20	TRUE	2	0	---	1	---	0	---	---	---	---	0	---	---	4
MP	MP-10-1010	Khmer	3	Son or daughter	Female	Never attended school	MP-10-1010-3	10	TRUE	TRUE	3	FALSE	14	0	---	1	---	0	---	---	---	---	0	---	---	9
MP	MP-10-1018	Khmer	2	Head of household	Male	Never attended school	MP-10-1018-1	10	TRUE	TRUE	66.10136986	TRUE	15	0	---	1	---	1	2	1	0	---	1	0	---	13
MP	MP-10-1018	Khmer	2	Spouse	Female	Never attended school	MP-10-1018-2	10	TRUE	TRUE	51.89315068	TRUE	15	0	---	1	---	1	2	1	0	---	1	0	---	21
MP	MP-10-1020	Khmer	5	Head of household	Female	Some primary school	MP-10-1020-1	10	TRUE	TRUE	37.27671233	TRUE	2	1	4	1	---	1	1	1	1	1	1	1	3	5
MP	MP-10-1020	Khmer	5	Son or daughter	Male	Some primary school	MP-10-1020-2	10	TRUE	TRUE	14.41917808	FALSE	12	0	---	1	---	1	1	0	1	0	1	0	---	15
MP	MP-10-1020	Khmer	5	Son or daughter	Female	Some primary school	MP-10-1020-3	10	TRUE	TRUE	13.63287671	FALSE	12	0	---	1	---	1	1	0	1	0	1	0	---	9
MP	MP-10-1020	Khmer	5	Son or daughter	Male	Some primary school	MP-10-1020-4	10	TRUE	TRUE	11.86575342	FALSE	12	0	---	1	---	1	1	0	1	0	1	0	---	12
MP	MP-10-1020	Khmer	5	Son or daughter	Female	Some secondary school	MP-10-1020-5	10	TRUE	TRUE	17	TRUE	12	0	---	1	---	1	1	0	1	0	1	0	---	9
MP	MP-10-1022	Khmer	5	Head of household	Female	Never attended school	MP-10-1022-1	10	TRUE	TRUE	56.22191781	TRUE	2	0	---	1	---	0	---	---	---	---	1	0	---	11
MP	MP-10-1022	Khmer	5	Son or daughter	Female	Some primary school	MP-10-1022-2	10	TRUE	TRUE	21.16986301	TRUE	2	0	---	1	---	0	---	---	---	---	1	0	---	8
MP	MP-10-1022	Khmer	5	Son in law or daughter in law	Male	Completed primary school (Grade 5)	MP-10-1022-3	10	TRUE	TRUE	31.52876712	TRUE	2	0	---	1	---	0	---	---	---	---	1	0	---	20
MP	MP-10-1022	Khmer	5	Grandchild	Female	Some secondary school	MP-10-1022-4	10	TRUE	TRUE	13.24657534	FALSE	12	0	---	1	---	0	---	---	---	---	1	0	---	2
MP	MP-10-1022	Khmer	5	Grandchild	Female	Never attended school	MP-10-1022-5	10	TRUE	TRUE	4.178082192	FALSE	1	0	---	1	---	0	---	---	---	---	1	0	---	12
MP	MP-10-1016	Khmer	3	Head of household	Female	Completed primary school (Grade 5)	MP-10-1016-1	10	TRUE	TRUE	28.25479452	TRUE	2	0	---	1	---	1	1	0	1	0	1	1	10	17
MP	MP-10-1016	Khmer	3	Son or daughter	Male	Never attended school	MP-10-1016-2	10	TRUE	TRUE	2.273972603	FALSE	1	0	---	1	---	1	1	0	1	0	1	1	10	2
MP	MP-10-1016	Khmer	3	Spouse	Male	Completed primary school (Grade 5)	MP-10-1016-3	10	TRUE	TRUE	37.52876712	TRUE	2	0	---	1	---	1	1	1	1	1	1	1	10	12
MP	MP-10-1017	Khmer	5	Head of household	Male	Never attended school	MP-10-1017-1	10	TRUE	TRUE	59.6630137	TRUE	2	0	---	1	---	1	3	1	0	---	0	---	---	2
MP	MP-10-1017	Khmer	5	Spouse	Female	Never attended school	MP-10-1017-2	10	TRUE	TRUE	60.31506849	TRUE	2	0	---	1	---	1	3	1	0	---	0	---	---	18
MP	MP-10-1017	Khmer	5	Son in law or daughter in law	Male	Some primary school	MP-10-1017-3	10	TRUE	TRUE	27.17260274	TRUE	2	0	---	1	---	1	3	1	0	---	0	---	---	9
MP	MP-10-1017	Khmer	5	Son or daughter	Female	Some primary school	MP-10-1017-4	10	TRUE	TRUE	17.36986301	TRUE	2	0	---	1	---	1	3	0	0	---	0	---	---	15
MP	MP-10-1017	Khmer	5	Grandchild	Female	Never attended school	MP-10-1017-5	10	TRUE	TRUE	1.509589041	FALSE	1	0	---	1	---	1	3	0	0	---	0	---	---	8
MP	MP-10-1008	Khmer	5	Head of household	Female	Never attended school	MP-10-1008-1	10	TRUE	TRUE	37	TRUE	4	0	---	1	---	0	---	---	---	---	0	---	---	23
MP	MP-10-1008	Khmer	5	Son or daughter	Female	Some primary school	MP-10-1008-2	10	TRUE	TRUE	18	TRUE	2	0	---	1	---	0	---	---	---	---	0	---	---	22
MP	MP-10-1008	Khmer	5	Son or daughter	Male	Some secondary school	MP-10-1008-3	10	TRUE	TRUE	14	FALSE	2	0	---	1	---	0	---	---	---	---	0	---	---	20
MP	MP-10-1008	Khmer	5	Son or daughter	Female	Some secondary school	MP-10-1008-4	10	TRUE	TRUE	13	FALSE	12	0	---	1	---	0	---	---	---	---	0	---	---	28
MP	MP-10-1008	Khmer	5	Son or daughter	Female	Some secondary school	MP-10-1008-5	10	TRUE	TRUE	12	FALSE	12	0	---	1	---	0	---	---	---	---	0	---	---	26
MP	MP-10-1021	Khmer	4	Head of household	Male	Some primary school	MP-10-1021-1	10	TRUE	TRUE	26.38630137	TRUE	2	1	4	1	---	1	1	1	1	1	1	0	---	26
MP	MP-10-1021	Khmer	4	Spouse	Female	Never attended school	MP-10-1021-2	10	TRUE	TRUE	22.36986301	TRUE	2	0	---	1	---	1	1	0	1	0	1	0	---	17
MP	MP-10-1021	Khmer	4	Son or daughter	Male	Some primary school	MP-10-1021-3	10	TRUE	TRUE	5.605479452	FALSE	12	0	---	1	---	1	1	0	1	0	1	0	---	1
MP	MP-10-1021	Khmer	4	Son or daughter	Female	Never attended school	MP-10-1021-4	10	TRUE	TRUE	2.534246575	FALSE	1	0	---	1	---	1	1	0	1	0	1	0	---	15
MP	MP-10-1003	Khmer	8	Head of household	Female	Some primary school	MP-10-1003-1	10	TRUE	TRUE	44	TRUE	2	0	---	1	---	0	---	---	---	---	0	---	---	2
MP	MP-10-1003	Khmer	8	Son or daughter	Female	Some secondary school	MP-10-1003-2	10	TRUE	TRUE	16	TRUE	12	0	---	1	---	0	---	---	---	---	0	---	---	8
MP	MP-10-1003	Khmer	8	Son or daughter	Female	Some primary school	MP-10-1003-3	10	TRUE	TRUE	13	FALSE	12	0	---	1	---	0	---	---	---	---	0	---	---	12
MP	MP-10-1003	Khmer	8	Son or daughter	Female	Some primary school	MP-10-1003-4	10	TRUE	TRUE	12	FALSE	12	0	---	1	---	0	---	---	---	---	0	---	---	7
MP	MP-10-1003	Khmer	8	Son or daughter	Female	Some primary school	MP-10-1003-5	10	TRUE	TRUE	11	FALSE	12	0	---	1	---	0	---	---	---	---	0	---	---	19
MP	MP-10-1003	Khmer	8	Son or daughter	Male	Never attended school	MP-10-1003-6	10	TRUE	TRUE	10	FALSE	12	0	---	1	---	0	---	---	---	---	0	---	---	2
MP	MP-10-1003	Khmer	8	Son or daughter	Female	Never attended school	MP-10-1003-7	10	TRUE	TRUE	8	FALSE	14	0	---	1	---	0	---	---	---	---	0	---	---	15
MP	MP-10-1003	Khmer	8	Son or daughter	Male	Some primary school	MP-10-1003-8	10	TRUE	TRUE	38	TRUE	14	1	9	0	9	0	---	---	---	---	0	---	---	4
MP	MP-10-1014	Khmer	3	Head of household	Female	Never attended school	MP-10-1014-1	10	TRUE	TRUE	37.73150685	TRUE	1	1	10	1	---	0	---	---	---	---	1	1	10	4
MP	MP-10-1014	Khmer	3	Son or daughter	Male	Some primary school	MP-10-1014-2	10	TRUE	TRUE	14.69863014	FALSE	12	0	---	1	---	0	---	---	---	---	1	1	10	19
MP	MP-10-1014	Khmer	3	Son or daughter	Male	Some primary school	MP-10-1014-3	10	TRUE	TRUE	13.77808219	FALSE	12	0	---	1	---	0	---	---	---	---	1	1	10	2
MP	MP-10-1006	Khmer	4	Head of household	Female	Never attended school	MP-10-1006-1	10	TRUE	TRUE	47	TRUE	2	0	---	1	---	0	---	---	---	---	0	---	---	2
MP	MP-10-1006	Khmer	4	Son or daughter	Female	Some primary school	MP-10-1006-2	10	TRUE	TRUE	11	FALSE	12	0	---	1	---	0	---	---	---	---	0	---	---	9
MP	MP-10-1006	Khmer	4	Son or daughter	Female	Completed primary school (Grade 5)	MP-10-1006-3	10	TRUE	TRUE	9	FALSE	12	0	---	1	---	0	---	---	---	---	0	---	---	9
MP	MP-10-1006	Khmer	4	Son or daughter	Male	Never attended school	MP-10-1006-4	10	TRUE	TRUE	14	FALSE	2	0	---	1	---	0	---	---	---	---	0	---	---	5
PT	PT-37-1006	Lao	3	Head of household	Female	Never attended school	PT-37-1006-1	37	TRUE	TRUE	55	TRUE	10	0	---	1	---	0	---	---	---	---	0	---	---	7
PT	PT-37-1006	Lao	3	Grandchild	Female	Some primary school	PT-37-1006-2	37	TRUE	TRUE	7	FALSE	12	0	---	1	---	0	---	---	---	---	0	---	---	30
PT	PT-37-1006	Lao	3	Grandchild	Male	Some secondary school	PT-37-1006-3	37	TRUE	TRUE	17	TRUE	12	0	---	1	---	0	---	---	---	---	0	---	---	17
PT	PT-37-1007	Lao	3	Head of household	Female	Some secondary school	PT-37-1007-1	37	TRUE	TRUE	45	TRUE	2	0	---	1	---	0	---	---	---	---	0	---	---	9
PT	PT-37-1007	Lao	3	Son or daughter	Male	More than secondary	PT-37-1007-2	37	TRUE	FALSE	20	TRUE	12	0	---	1	---	0	---	---	---	---	0	---	---	16
PT	PT-37-1007	Lao	3	Grandchild	Male	Never attended school	PT-37-1007-3	37	TRUE	TRUE	4	FALSE	12	0	---	1	---	0	---	---	---	---	0	---	---	2
PT	PT-37-1021	Lao	3	Head of household	Male	Some primary school	PT-37-1021-1	37	TRUE	TRUE	42	TRUE	2	0	---	1	---	0	---	---	---	---	0	---	---	3
PT	PT-37-1021	Lao	3	Spouse	Female	Never attended school	PT-37-1021-2	37	TRUE	TRUE	32	TRUE	2	0	---	1	---	0	---	---	---	---	0	---	---	9
PT	PT-37-1021	Lao	3	Son or daughter	Female	Completed primary school (Grade 5)	PT-37-1021-3	37	TRUE	TRUE	13	FALSE	12	0	---	1	---	0	---	---	---	---	0	---	---	19
PT	PT-37-1017	Lao	3	Head of household	Female	Completed primary school (Grade 5)	PT-37-1017-1	37	TRUE	TRUE	25	TRUE	2	0	---	1	---	0	---	---	---	---	0	---	---	4
PT	PT-37-1017	Lao	3	Son or daughter	Female	Never attended school	PT-37-1017-2	37	TRUE	TRUE	3	FALSE	1	0	---	1	---	0	---	---	---	---	0	---	---	18
PT	PT-37-1017	Lao	3	Son or daughter	Male	Some primary school	PT-37-1017-3	37	TRUE	TRUE	7	FALSE	12	0	---	1	---	0	---	---	---	---	0	---	---	6
PT	PT-37-1004	Lao	3	Head of household	Female	Some secondary school	PT-37-1004-1	37	TRUE	TRUE	44	TRUE	2	0	---	1	---	0	---	---	---	---	0	---	---	10
PT	PT-37-1004	Lao	3	Son or daughter	Male	Some secondary school	PT-37-1004-2	37	TRUE	TRUE	15	TRUE	12	0	---	1	---	0	---	---	---	---	0	---	---	24
PT	PT-37-1004	Lao	3	Son or daughter	Male	---	PT-37-1004-3	37	TRUE	NA	NA	NA	---	---	---	---	---	0	---	---	---	---	0	---	---	15
PT	PT-37-1009	Lao	4	Head of household	Female	Completed primary school (Grade 5)	PT-37-1009-1	37	TRUE	TRUE	50	TRUE	2	0	---	1	---	0	---	---	---	---	0	---	---	19
PT	PT-37-1009	Lao	4	Son or daughter	Female	Completed secondary school (Grade 11 or 12)	PT-37-1009-2	37	TRUE	TRUE	25	TRUE	13	1	11	1	---	0	---	---	---	---	0	---	---	21
PT	PT-37-1009	Lao	4	Spouse	Male	Completed primary school (Grade 5)	PT-37-1009-3	37	TRUE	TRUE	53	TRUE	2	1	11	1	---	0	---	---	---	---	0	---	---	2
PT	PT-37-1009	Lao	4	Son in law or daughter in law	Male	Some secondary school	PT-37-1009-4	37	TRUE	TRUE	29	TRUE	10	1	11	1	---	0	---	---	---	---	0	---	---	13
PT	PT-37-1008	Lao	6	Head of household	Female	Completed primary school (Grade 5)	PT-37-1008-1	37	TRUE	TRUE	36	TRUE	2	0	---	1	---	0	---	---	---	---	0	---	---	9
PT	PT-37-1008	Lao	6	Son or daughter	Female	Completed secondary school (Grade 11 or 12)	PT-37-1008-2	37	TRUE	TRUE	17	TRUE	12	0	---	1	---	0	---	---	---	---	0	---	---	19
PT	PT-37-1008	Lao	6	Son or daughter	Male	Some secondary school	PT-37-1008-3	37	TRUE	TRUE	15	TRUE	12	0	---	1	---	0	---	---	---	---	0	---	---	4
PT	PT-37-1008	Lao	6	Son or daughter	Female	Some secondary school	PT-37-1008-4	37	TRUE	TRUE	13	FALSE	12	0	---	1	---	0	---	---	---	---	0	---	---	8
PT	PT-37-1008	Lao	6	Son or daughter	Male	Never attended school	PT-37-1008-5	37	TRUE	TRUE	4	FALSE	12	0	---	1	---	0	---	---	---	---	0	---	---	4
PT	PT-37-1008	Lao	6	Spouse	Male	Some secondary school	PT-37-1008-6	37	TRUE	TRUE	39	TRUE	2	0	---	0	11	0	---	---	---	---	0	---	---	20
PT	PT-37-1020	Lao	6	Head of household	Male	Completed secondary school (Grade 11 or 12)	PT-37-1020-1	37	TRUE	TRUE	43	TRUE	2	0	---	1	---	0	---	---	---	---	0	---	---	7
PT	PT-37-1020	Lao	6	Spouse	Female	Some primary school	PT-37-1020-2	37	TRUE	TRUE	42	TRUE	2	0	---	1	---	0	---	---	---	---	0	---	---	22
PT	PT-37-1020	Lao	6	Son or daughter	Male	Some secondary school	PT-37-1020-3	37	TRUE	TRUE	14	FALSE	12	0	---	1	---	0	---	---	---	---	0	---	---	2
PT	PT-37-1020	Lao	6	Son or daughter	Male	Some secondary school	PT-37-1020-4	37	TRUE	TRUE	12	FALSE	12	0	---	1	---	0	---	---	---	---	0	---	---	15
PT	PT-37-1020	Lao	6	Son or daughter	Male	Completed primary school (Grade 5)	PT-37-1020-5	37	TRUE	TRUE	10	FALSE	12	0	---	1	---	0	---	---	---	---	0	---	---	11
PT	PT-37-1020	Lao	6	Son or daughter	Female	Never attended school	PT-37-1020-6	37	TRUE	TRUE	4	FALSE	1	0	---	1	---	0	---	---	---	---	0	---	---	19
PT	PT-37-1016	Lao	3	Head of household	Male	Never attended school	PT-37-1016-1	37	TRUE	TRUE	62	TRUE	2	0	---	1	---	0	---	---	---	---	0	---	---	5
PT	PT-37-1016	Lao	3	Spouse	Female	Some primary school	PT-37-1016-2	37	TRUE	TRUE	55	TRUE	2	0	---	1	---	0	---	---	---	---	0	---	---	7
PT	PT-37-1016	Lao	3	Son or daughter	Female	Completed secondary school (Grade 11 or 12)	PT-37-1016-3	37	TRUE	TRUE	19	TRUE	12	0	---	1	---	0	---	---	---	---	0	---	---	20
PT	PT-37-1013	Lao	3	Head of household	Male	Some secondary school	PT-37-1013-1	37	TRUE	TRUE	53	TRUE	2	0	---	1	---	0	---	---	---	---	0	---	---	2
PT	PT-37-1013	Lao	3	Spouse	Female	Some secondary school	PT-37-1013-2	37	TRUE	TRUE	49	TRUE	11	0	---	1	---	0	---	---	---	---	0	---	---	2
PT	PT-37-1013	Lao	3	Son or daughter	Male	More than secondary	PT-37-1013-3	37	TRUE	TRUE	23	TRUE	1	0	---	1	---	0	---	---	---	---	0	---	---	4
PT	PT-37-1014	Lao	2	Head of household	Female	Some secondary school	PT-37-1014-1	37	TRUE	TRUE	45	TRUE	2	0	---	1	---	0	---	---	---	---	0	---	---	19
PT	PT-37-1014	Lao	2	Son or daughter	Male	Some secondary school	PT-37-1014-2	37	TRUE	TRUE	16	TRUE	12	0	---	1	---	0	---	---	---	---	0	---	---	8
PT	PT-37-1005	Lao	4	Head of household	Female	Completed secondary school (Grade 11 or 12)	PT-37-1005-1	37	TRUE	TRUE	41	TRUE	2	0	---	1	---	0	---	---	---	---	0	---	---	19
PT	PT-37-1005	Lao	4	Son or daughter	Male	Some secondary school	PT-37-1005-2	37	TRUE	TRUE	16	TRUE	12	0	---	1	---	0	---	---	---	---	0	---	---	16
PT	PT-37-1005	Lao	4	Son or daughter	Female	Some secondary school	PT-37-1005-3	37	TRUE	TRUE	15	TRUE	12	0	---	1	---	0	---	---	---	---	0	---	---	8
PT	PT-37-1005	Lao	4	Son or daughter	Female	Some secondary school	PT-37-1005-4	37	TRUE	TRUE	14	FALSE	12	0	---	1	---	0	---	---	---	---	0	---	---	11
PT	PT-37-1010	Lao	4	Head of household	Female	Completed secondary school (Grade 11 or 12)	PT-37-1010-1	37	TRUE	TRUE	24	TRUE	2	1	10	1	---	1	1	0	1	0	1	1	12	17
PT	PT-37-1010	Lao	4	Spouse	Male	Completed primary school (Grade 5)	PT-37-1010-2	37	TRUE	TRUE	28	TRUE	2	1	10	1	---	1	1	1	1	1	1	1	12	14
PT	PT-37-1010	Lao	4	Parent	Female	Never attended school	PT-37-1010-3	37	TRUE	TRUE	65	TRUE	2	0	---	1	---	1	1	0	1	0	1	0	---	2
PT	PT-37-1010	Lao	4	Son or daughter	Female	Never attended school	PT-37-1010-4	37	TRUE	TRUE	1	FALSE	1	1	10	1	---	1	1	0	1	0	1	1	12	19
PT	PT-37-1012	Lao	3	Head of household	Male	Some secondary school	PT-37-1012-1	37	TRUE	TRUE	49	TRUE	10	1	11	1	---	0	---	---	---	---	0	---	---	2
PT	PT-37-1012	Lao	3	Spouse	Female	Completed primary school (Grade 5)	PT-37-1012-2	37	TRUE	TRUE	48	TRUE	10	1	11	1	---	0	---	---	---	---	0	---	---	11
PT	PT-37-1012	Lao	3	Son or daughter	Female	More than secondary	PT-37-1012-3	37	TRUE	TRUE	24	TRUE	11	0	---	1	---	0	---	---	---	---	0	---	---	16
PT	PT-37-1019	Lao	3	Head of household	Female	Completed secondary school (Grade 11 or 12)	PT-37-1019-1	37	TRUE	TRUE	36	TRUE	2	0	---	1	---	0	---	---	---	---	0	---	---	2
PT	PT-37-1019	Lao	3	Son or daughter	Female	Some secondary school	PT-37-1019-2	37	TRUE	TRUE	11	FALSE	12	0	---	1	---	0	---	---	---	---	0	---	---	20
PT	PT-37-1019	Lao	3	Son or daughter	Male	Some primary school	PT-37-1019-3	37	TRUE	TRUE	7	FALSE	12	0	---	1	---	0	---	---	---	---	0	---	---	16
PT	PT-37-1002	Lao	5	Head of household	Female	Never attended school	PT-37-1002-1	37	TRUE	TRUE	64	TRUE	2	0	---	1	---	0	---	---	---	---	0	---	---	16
PT	PT-37-1002	Lao	5	Grandchild	Male	Some primary school	PT-37-1002-2	37	TRUE	TRUE	7	FALSE	12	0	---	1	---	0	---	---	---	---	0	---	---	16
PT	PT-37-1002	Lao	5	Grandchild	Male	Some primary school	PT-37-1002-3	37	TRUE	TRUE	8	FALSE	12	0	---	1	---	0	---	---	---	---	0	---	---	9
PT	PT-37-1002	Lao	5	Son or daughter	Male	Some secondary school	PT-37-1002-4	37	TRUE	FALSE	29	TRUE	14	1	7	1	---	0	---	---	---	---	0	---	---	7
PT	PT-37-1002	Lao	5	Grandchild	Male	Some secondary school	PT-37-1002-5	37	TRUE	TRUE	12	FALSE	12	0	---	1	---	0	---	---	---	---	0	---	---	15
PT	PT-37-1018	Lao	2	Head of household	Male	More than secondary	PT-37-1018-1	37	TRUE	TRUE	47	TRUE	2	0	---	1	---	0	---	---	---	---	0	---	---	1
PT	PT-37-1018	Lao	2	Spouse	Female	Completed secondary school (Grade 11 or 12)	PT-37-1018-2	37	TRUE	TRUE	47	TRUE	2	0	---	1	---	0	---	---	---	---	0	---	---	21
PT	PT-37-1015	Lao	3	Head of household	Female	Never attended school	PT-37-1015-1	37	TRUE	TRUE	35	TRUE	2	0	---	1	---	0	---	---	---	---	0	---	---	9
PT	PT-37-1015	Lao	3	Son or daughter	Male	Some secondary school	PT-37-1015-2	37	TRUE	TRUE	15	TRUE	12	0	---	1	---	0	---	---	---	---	0	---	---	21
PT	PT-37-1015	Lao	3	Son or daughter	Male	Some primary school	PT-37-1015-3	37	TRUE	TRUE	9	FALSE	12	0	---	1	---	0	---	---	---	---	0	---	---	9
PT	PT-37-1023	Lao	5	Head of household	Female	Some primary school	PT-37-1023-1	37	TRUE	TRUE	40	TRUE	2	0	---	1	---	0	---	---	---	---	0	---	---	4
PT	PT-37-1023	Lao	5	Son or daughter	Female	Never attended school	PT-37-1023-2	37	TRUE	TRUE	2	FALSE	1	0	---	1	---	0	---	---	---	---	0	---	---	2
PT	PT-37-1023	Lao	5	Son or daughter	Male	Some secondary school	PT-37-1023-3	37	TRUE	TRUE	13	FALSE	12	0	---	1	---	0	---	---	---	---	0	---	---	2
PT	PT-37-1023	Lao	5	Son or daughter	Male	Some primary school	PT-37-1023-4	37	TRUE	TRUE	12	FALSE	12	0	---	1	---	0	---	---	---	---	0	---	---	17
PT	PT-37-1023	Lao	5	Spouse	Male	Some primary school	PT-37-1023-5	37	TRUE	TRUE	40	TRUE	2	0	---	0	2	0	---	---	---	---	0	---	---	2
PT	PT-37-1003	Lao	5	Head of household	Female	Some primary school	PT-37-1003-1	37	TRUE	TRUE	29	TRUE	2	0	---	1	---	1	1	0	1	0	1	0	---	4
PT	PT-37-1003	Lao	5	Brother or sister	Male	More than secondary	PT-37-1003-2	37	TRUE	FALSE	27	TRUE	14	0	---	1	---	1	1	0	1	0	1	0	---	4
PT	PT-37-1003	Lao	5	Son or daughter	Male	Some primary school	PT-37-1003-3	37	TRUE	TRUE	10	FALSE	12	0	---	1	---	1	1	0	1	0	1	0	---	16
PT	PT-37-1003	Lao	5	Son or daughter	Male	Some primary school	PT-37-1003-4	37	TRUE	TRUE	6	FALSE	12	0	---	1	---	1	1	0	1	0	1	0	---	7
PT	PT-37-1003	Lao	5	Spouse	Male	Completed primary school (Grade 5)	PT-37-1003-5	37	TRUE	TRUE	36	TRUE	2	0	---	0	2	1	1	1	1	1	1	1	2	19
PT	PT-37-1011	Lao	5	Head of household	Male	Some secondary school	PT-37-1011-1	37	TRUE	TRUE	33	TRUE	2	0	---	1	---	1	1	1	1	1	1	1	5	6
PT	PT-37-1011	Lao	5	Spouse	Female	Some secondary school	PT-37-1011-2	37	TRUE	TRUE	30	TRUE	2	1	10	1	---	1	1	0	1	0	1	0	---	22
PT	PT-37-1011	Lao	5	Son or daughter	Female	Some secondary school	PT-37-1011-3	37	TRUE	TRUE	12	FALSE	12	0	---	1	---	1	1	0	1	0	1	0	---	9
PT	PT-37-1011	Lao	5	Son or daughter	Male	Some secondary school	PT-37-1011-4	37	TRUE	TRUE	14	FALSE	12	0	---	1	---	1	1	0	1	0	1	0	---	18
PT	PT-37-1011	Lao	5	Son or daughter	Male	Never attended school	PT-37-1011-5	37	TRUE	TRUE	1	FALSE	1	1	10	1	---	1	1	0	1	0	1	0	---	11
PT	PT-37-1024	Lao	4	Head of household	Female	Never attended school	PT-37-1024-1	37	TRUE	TRUE	59	TRUE	2	0	---	1	---	0	---	---	---	---	0	---	---	16
PT	PT-37-1024	Lao	4	Son or daughter	Male	Some secondary school	PT-37-1024-2	37	TRUE	TRUE	37	TRUE	2	0	---	1	---	0	---	---	---	---	0	---	---	9
PT	PT-37-1024	Lao	4	Son or daughter	Male	More than secondary	PT-37-1024-3	37	TRUE	TRUE	23	TRUE	12	0	---	1	---	0	---	---	---	---	0	---	---	5
PT	PT-37-1024	Lao	4	Son or daughter	Male	Completed secondary school (Grade 11 or 12)	PT-37-1024-4	37	TRUE	TRUE	23	TRUE	1	0	---	1	---	0	---	---	---	---	0	---	---	10
PT	PT-40-1012	Lao	3	Head of household	Male	Completed primary school (Grade 5)	PT-40-1012-1	40	TRUE	TRUE	65	TRUE	2	0	---	1	---	1	1	0	1	0	0	---	---	9
PT	PT-40-1012	Lao	3	Spouse	Female	Some primary school	PT-40-1012-2	40	TRUE	TRUE	64	TRUE	2	0	---	1	---	1	1	0	1	0	0	---	---	16
PT	PT-40-1012	Lao	3	Son or daughter	Male	Some secondary school	PT-40-1012-3	40	TRUE	TRUE	34	TRUE	2	0	---	1	---	1	1	1	1	1	0	---	---	2
PT	PT-40-1013	Lao	2	Head of household	Female	Never attended school	PT-40-1013-1	40	TRUE	TRUE	65	TRUE	2	0	---	1	---	0	---	---	---	---	0	---	---	16
PT	PT-40-1013	Lao	2	Spouse	Male	Some primary school	PT-40-1013-2	40	TRUE	TRUE	58	TRUE	2	0	---	1	---	0	---	---	---	---	0	---	---	14
PT	PT-40-1014	Lao	3	Head of household	Female	Completed primary school (Grade 5)	PT-40-1014-1	40	TRUE	TRUE	33	TRUE	2	0	---	1	---	0	---	---	---	---	0	---	---	20
PT	PT-40-1014	Lao	3	Spouse	Male	Some primary school	PT-40-1014-2	40	TRUE	TRUE	35	TRUE	2	0	---	1	---	0	---	---	---	---	0	---	---	6
PT	PT-40-1014	Lao	3	Son or daughter	Female	Never attended school	PT-40-1014-3	40	TRUE	TRUE	2	FALSE	1	0	---	1	---	0	---	---	---	---	0	---	---	18
PT	PT-40-1020	Lao	4	Head of household	Female	Never attended school	PT-40-1020-1	40	TRUE	TRUE	19	TRUE	2	0	---	1	---	0	---	---	---	---	0	---	---	4
PT	PT-40-1020	Lao	4	Brother or sister	Female	Some secondary school	PT-40-1020-2	40	TRUE	TRUE	17	TRUE	12	0	---	1	---	0	---	---	---	---	0	---	---	4
PT	PT-40-1020	Lao	4	Brother or sister	Male	Some primary school	PT-40-1020-3	40	TRUE	TRUE	14	FALSE	12	0	---	1	---	0	---	---	---	---	0	---	---	4
PT	PT-40-1020	Lao	4	Brother or sister	Female	Some primary school	PT-40-1020-4	40	TRUE	TRUE	12	FALSE	12	0	---	1	---	0	---	---	---	---	0	---	---	21
PT	PT-40-1005	Lao	3	Head of household	Male	Never attended school	PT-40-1005-1	40	TRUE	TRUE	58	TRUE	2	0	---	1	---	0	---	---	---	---	0	---	---	6
PT	PT-40-1005	Lao	3	Spouse	Female	Some secondary school	PT-40-1005-2	40	TRUE	TRUE	58	TRUE	2	0	---	1	---	0	---	---	---	---	0	---	---	20
PT	PT-40-1005	Lao	3	Son or daughter	Female	Never attended school	PT-40-1005-3	40	TRUE	TRUE	19	TRUE	2	0	---	1	---	0	---	---	---	---	0	---	---	28
PT	PT-40-1010	Lao	2	Head of household	Female	Some primary school	PT-40-1010-1	40	TRUE	TRUE	36	TRUE	2	0	---	1	---	0	---	---	---	---	0	---	---	20
PT	PT-40-1010	Lao	2	Son or daughter	Male	Some primary school	PT-40-1010-2	40	TRUE	TRUE	5	FALSE	12	0	---	1	---	0	---	---	---	---	0	---	---	8
PT	PT-40-1018	Lao	6	Head of household	Female	Completed primary school (Grade 5)	PT-40-1018-1	40	TRUE	TRUE	57.81643836	TRUE	2	0	---	1	---	1	1	0	1	0	0	---	---	9
PT	PT-40-1018	Lao	6	Son or daughter	Female	Some primary school	PT-40-1018-2	40	TRUE	TRUE	19.04931507	TRUE	2	0	---	1	---	1	1	0	1	0	0	---	---	21
PT	PT-40-1018	Lao	6	Grandchild	Female	Some primary school	PT-40-1018-3	40	TRUE	TRUE	10.77534247	FALSE	12	0	---	1	---	1	1	0	1	0	0	---	---	24
PT	PT-40-1018	Lao	6	Grandchild	Male	Some primary school	PT-40-1018-4	40	TRUE	TRUE	9	FALSE	12	0	---	1	---	1	1	0	1	0	0	---	---	11
PT	PT-40-1018	Lao	6	Son in law or daughter in law	Male	Some secondary school	PT-40-1018-5	40	TRUE	TRUE	22	TRUE	2	0	---	1	---	1	1	1	1	1	0	---	---	4
PT	PT-40-1018	Lao	6	Spouse	Male	Completed secondary school (Grade 11 or 12)	PT-40-1018-6	40	TRUE	TRUE	57.73972603	TRUE	2	0	---	1	---	1	1	0	1	0	0	---	---	2
PT	PT-40-1016	Lao	2	Head of household	Female	Never attended school	PT-40-1016-1	40	TRUE	TRUE	57.55616438	TRUE	2	0	---	1	---	0	---	---	---	---	0	---	---	26
PT	PT-40-1016	Lao	2	Son or daughter	Male	Some secondary school	PT-40-1016-2	40	TRUE	TRUE	13.51780822	FALSE	12	0	---	1	---	0	---	---	---	---	0	---	---	11
PT	PT-40-1017	Lao	3	Head of household	Male	Completed primary school (Grade 5)	PT-40-1017-1	40	TRUE	TRUE	24	TRUE	2	0	---	1	---	0	---	---	---	---	0	---	---	5
PT	PT-40-1017	Lao	3	Spouse	Female	Some primary school	PT-40-1017-2	40	TRUE	TRUE	22	TRUE	2	0	---	1	---	0	---	---	---	---	0	---	---	4
PT	PT-40-1017	Lao	3	Son or daughter	Female	Never attended school	PT-40-1017-3	40	TRUE	TRUE	2	FALSE	1	0	---	1	---	0	---	---	---	---	0	---	---	6
PT	PT-40-1009	Lao	3	Head of household	Male	Completed secondary school (Grade 11 or 12)	PT-40-1009-1	40	TRUE	TRUE	40	TRUE	2	0	---	1	---	0	---	---	---	---	0	---	---	2
PT	PT-40-1009	Lao	3	Spouse	Female	Completed secondary school (Grade 11 or 12)	PT-40-1009-2	40	TRUE	TRUE	39	TRUE	11	0	---	1	---	0	---	---	---	---	0	---	---	3
PT	PT-40-1009	Lao	3	Son or daughter	Male	Some secondary school	PT-40-1009-3	40	TRUE	TRUE	16	TRUE	12	0	---	1	---	0	---	---	---	---	0	---	---	14
PT	PT-40-1011	Lao	5	Head of household	Male	Some secondary school	PT-40-1011-1	40	TRUE	TRUE	50	TRUE	2	0	---	1	---	0	---	---	---	---	0	---	---	6
PT	PT-40-1011	Lao	5	Spouse	Female	Some primary school	PT-40-1011-2	40	TRUE	TRUE	46	TRUE	2	0	---	1	---	0	---	---	---	---	0	---	---	9
PT	PT-40-1011	Lao	5	Son in law or daughter in law	Male	Completed secondary school (Grade 11 or 12)	PT-40-1011-3	40	TRUE	TRUE	28	TRUE	11	0	---	1	---	0	---	---	---	---	0	---	---	11
PT	PT-40-1011	Lao	5	Son or daughter	Male	Completed secondary school (Grade 11 or 12)	PT-40-1011-4	40	TRUE	TRUE	19	TRUE	12	0	---	1	---	0	---	---	---	---	0	---	---	13
PT	PT-40-1011	Lao	5	Grandchild	Male	Never attended school	PT-40-1011-5	40	TRUE	TRUE	0.083333333	FALSE	1	0	---	1	---	0	---	---	---	---	0	---	---	3
PT	PT-40-1021	Lao	3	Head of household	Male	Some primary school	PT-40-1021-1	40	TRUE	TRUE	35.76986301	TRUE	2	0	---	1	---	0	---	---	---	---	0	---	---	13
PT	PT-40-1021	Lao	3	Spouse	Female	Never attended school	PT-40-1021-2	40	TRUE	TRUE	35	TRUE	2	0	---	1	---	0	---	---	---	---	0	---	---	4
PT	PT-40-1021	Lao	3	Son or daughter	Female	Some primary school	PT-40-1021-3	40	TRUE	TRUE	10.5260274	FALSE	12	0	---	1	---	0	---	---	---	---	0	---	---	24
PT	PT-40-1023	Lao	5	Head of household	Female	Some secondary school	PT-40-1023-1	40	TRUE	TRUE	27	TRUE	2	0	---	1	---	0	---	---	---	---	0	---	---	9
PT	PT-40-1023	Lao	5	Son in law or daughter in law	Male	Completed secondary school (Grade 11 or 12)	PT-40-1023-2	40	TRUE	TRUE	26	TRUE	2	0	---	1	---	0	---	---	---	---	0	---	---	13
PT	PT-40-1023	Lao	5	Son in law or daughter in law	Male	Completed secondary school (Grade 11 or 12)	PT-40-1023-3	40	TRUE	TRUE	31	TRUE	2	0	---	1	---	0	---	---	---	---	0	---	---	19
PT	PT-40-1023	Lao	5	Brother or sister	Female	Completed primary school (Grade 5)	PT-40-1023-4	40	TRUE	TRUE	30	TRUE	2	0	---	1	---	0	---	---	---	---	0	---	---	15
PT	PT-40-1023	Lao	5	Grandchild	Male	Never attended school	PT-40-1023-5	40	TRUE	TRUE	5	FALSE	1	0	---	1	---	0	---	---	---	---	0	---	---	7
PT	PT-40-1008	Lao	2	Head of household	Male	Completed secondary school (Grade 11 or 12)	PT-40-1008-1	40	TRUE	TRUE	45	TRUE	2	0	---	1	---	0	---	---	---	---	0	---	---	19
PT	PT-40-1008	Lao	2	Spouse	Female	Completed primary school (Grade 5)	PT-40-1008-2	40	TRUE	TRUE	48	TRUE	2	0	---	1	---	0	---	---	---	---	0	---	---	4
PT	PT-40-1015	Lao	2	Head of household	Male	Completed primary school (Grade 5)	PT-40-1015-1	40	TRUE	TRUE	41.80821918	TRUE	2	0	---	1	---	0	---	---	---	---	0	---	---	6
PT	PT-40-1015	Lao	2	Spouse	Female	Never attended school	PT-40-1015-2	40	TRUE	TRUE	39.61369863	TRUE	2	0	---	1	---	0	---	---	---	---	0	---	---	2
PT	PT-40-1019	Lao	4	Head of household	Female	Completed primary school (Grade 5)	PT-40-1019-1	40	TRUE	TRUE	31.59726027	TRUE	2	0	---	1	---	0	---	---	---	---	0	---	---	13
PT	PT-40-1019	Lao	4	Parent in law	Female	Never attended school	PT-40-1019-2	40	TRUE	TRUE	72.07123288	TRUE	12	0	---	1	---	0	---	---	---	---	0	---	---	16
PT	PT-40-1019	Lao	4	Grandchild	Female	Some secondary school	PT-40-1019-3	40	TRUE	TRUE	12.92328767	FALSE	12	0	---	1	---	0	---	---	---	---	0	---	---	21
PT	PT-40-1019	Lao	4	Grandchild	Male	Some primary school	PT-40-1019-4	40	TRUE	TRUE	9	FALSE	12	0	---	1	---	0	---	---	---	---	0	---	---	7
PT	PT-40-1003	Lao	3	Head of household	Female	Completed primary school (Grade 5)	PT-40-1003-1	40	TRUE	TRUE	28	TRUE	2	0	---	1	---	0	---	---	---	---	0	---	---	8
PT	PT-40-1003	Lao	3	Parent in law	Female	Completed secondary school (Grade 11 or 12)	PT-40-1003-2	40	TRUE	TRUE	51	TRUE	2	0	---	1	---	0	---	---	---	---	0	---	---	12
PT	PT-40-1003	Lao	3	Son or daughter	Female	Some primary school	PT-40-1003-3	40	TRUE	TRUE	29	TRUE	2	0	---	1	---	0	---	---	---	---	0	---	---	16
PT	PT-40-1004	Lao	5	Head of household	Female	Never attended school	PT-40-1004-1	40	TRUE	TRUE	65	TRUE	1	0	---	1	---	0	---	---	---	---	0	---	---	4
PT	PT-40-1004	Lao	5	Son or daughter	Female	Completed primary school (Grade 5)	PT-40-1004-2	40	TRUE	TRUE	30	TRUE	2	0	---	1	---	0	---	---	---	---	0	---	---	5
PT	PT-40-1004	Lao	5	Grandchild	Female	More than secondary	PT-40-1004-3	40	TRUE	TRUE	16	TRUE	12	0	---	1	---	0	---	---	---	---	0	---	---	2
PT	PT-40-1004	Lao	5	Son or daughter	Female	Completed secondary school (Grade 11 or 12)	PT-40-1004-4	40	TRUE	TRUE	24	TRUE	10	0	---	1	---	0	---	---	---	---	0	---	---	21
PT	PT-40-1004	Lao	5	Grandchild	Female	Never attended school	PT-40-1004-5	40	TRUE	TRUE	2	FALSE	1	0	---	1	---	0	---	---	---	---	0	---	---	19
PT	PT-40-1006	Lao	5	Head of household	Male	Completed primary school (Grade 5)	PT-40-1006-1	40	TRUE	TRUE	64	TRUE	2	0	---	1	---	0	---	---	---	---	0	---	---	31
PT	PT-40-1006	Lao	5	Spouse	Female	Some primary school	PT-40-1006-2	40	TRUE	TRUE	49	TRUE	2	0	---	1	---	0	---	---	---	---	0	---	---	22
PT	PT-40-1006	Lao	5	Son or daughter	Female	Some primary school	PT-40-1006-3	40	TRUE	TRUE	10	FALSE	12	0	---	1	---	0	---	---	---	---	0	---	---	20
PT	PT-40-1006	Lao	5	Son or daughter	Male	Some primary school	PT-40-1006-4	40	TRUE	TRUE	7	FALSE	12	0	---	1	---	0	---	---	---	---	0	---	---	21
PT	PT-40-1006	Lao	5	Son or daughter	Female	Completed secondary school (Grade 11 or 12)	PT-40-1006-5	40	TRUE	TRUE	18	TRUE	12	0	---	1	---	0	---	---	---	---	0	---	---	12
PT	PT-40-1001	Lao	4	Head of household	Female	Some primary school	PT-40-1001-1	40	TRUE	TRUE	50	TRUE	2	0	---	1	---	0	---	---	---	---	0	---	---	9
PT	PT-40-1001	Lao	4	Son or daughter	Female	Some primary school	PT-40-1001-2	40	TRUE	TRUE	21	TRUE	2	0	---	1	---	0	---	---	---	---	0	---	---	2
PT	PT-40-1001	Lao	4	Grandchild	Male	Some primary school	PT-40-1001-3	40	TRUE	TRUE	5	FALSE	12	0	---	1	---	0	---	---	---	---	0	---	---	22
PT	PT-40-1001	Lao	4	Grandchild	Male	Never attended school	PT-40-1001-4	40	TRUE	TRUE	0.083333333	FALSE	1	0	---	1	---	0	---	---	---	---	0	---	---	21
PT	PT-40-1002	Lao	8	Head of household	Male	Never attended school	PT-40-1002-1	40	TRUE	TRUE	68	TRUE	2	0	---	1	---	0	---	---	---	---	0	---	---	6
PT	PT-40-1002	Lao	8	Son in law or daughter in law	Male	Completed secondary school (Grade 11 or 12)	PT-40-1002-2	40	TRUE	TRUE	37	TRUE	8	0	---	1	---	0	---	---	---	---	0	---	---	6
PT	PT-40-1002	Lao	8	Son or daughter	Female	Completed primary school (Grade 5)	PT-40-1002-3	40	TRUE	TRUE	35	TRUE	2	0	---	1	---	0	---	---	---	---	0	---	---	14
PT	PT-40-1002	Lao	8	Son or daughter	Female	Completed primary school (Grade 5)	PT-40-1002-4	40	TRUE	TRUE	30	TRUE	2	0	---	1	---	0	---	---	---	---	0	---	---	3
PT	PT-40-1002	Lao	8	Grandchild	Female	Some primary school	PT-40-1002-5	40	TRUE	TRUE	9	FALSE	12	0	---	1	---	0	---	---	---	---	0	---	---	17
PT	PT-40-1002	Lao	8	Son or daughter	Male	Some primary school	PT-40-1002-6	40	TRUE	TRUE	3	FALSE	12	0	---	1	---	0	---	---	---	---	0	---	---	2
PT	PT-40-1002	Lao	8	Grandchild	Male	Some primary school	PT-40-1002-7	40	TRUE	TRUE	4	FALSE	12	0	---	1	---	0	---	---	---	---	0	---	---	6
PT	PT-40-1002	Lao	8	Parent in law	Female	Never attended school	PT-40-1002-8	40	TRUE	TRUE	63	TRUE	1	0	---	1	---	0	---	---	---	---	0	---	---	8
PT	PT-40-1007	Lao	3	Head of household	Female	Completed primary school (Grade 5)	PT-40-1007-1	40	TRUE	TRUE	47	TRUE	2	0	---	1	---	0	---	---	---	---	0	---	---	16
PT	PT-40-1007	Lao	3	Son in law or daughter in law	Female	Completed secondary school (Grade 11 or 12)	PT-40-1007-2	40	TRUE	TRUE	22	TRUE	11	0	---	1	---	0	---	---	---	---	0	---	---	18
PT	PT-40-1007	Lao	3	Son or daughter	Male	Completed secondary school (Grade 11 or 12)	PT-40-1007-3	40	TRUE	TRUE	16	TRUE	12	0	---	1	---	0	---	---	---	---	0	---	---	4
MP	MP-11-1005	Khmer	7	Head of household	Male	Some primary school	MP-11-1005-1	11	TRUE	TRUE	42	TRUE	2	0	---	1	---	0	---	---	---	---	1	0	---	16
MP	MP-11-1005	Khmer	7	Spouse	Female	Some primary school	MP-11-1005-2	11	TRUE	TRUE	43	TRUE	2	0	---	1	---	0	---	---	---	---	1	0	---	28
MP	MP-11-1005	Khmer	7	Son or daughter	Female	Completed primary school (Grade 5)	MP-11-1005-3	11	TRUE	TRUE	21	TRUE	2	0	---	1	---	0	---	---	---	---	1	0	---	28
MP	MP-11-1005	Khmer	7	Son or daughter	Male	Some primary school	MP-11-1005-4	11	TRUE	TRUE	13	FALSE	1	0	---	1	---	0	---	---	---	---	1	0	---	9
MP	MP-11-1005	Khmer	7	Son or daughter	Male	Some primary school	MP-11-1005-5	11	TRUE	TRUE	6	FALSE	14	0	---	1	---	0	---	---	---	---	1	0	---	9
MP	MP-11-1005	Khmer	7	Son or daughter	Male	Never attended school	MP-11-1005-6	11	TRUE	TRUE	6	FALSE	14	0	---	1	---	0	---	---	---	---	1	0	---	4
MP	MP-11-1005	Khmer	7	Son or daughter	Male	Never attended school	MP-11-1005-7	11	TRUE	TRUE	4	FALSE	14	0	---	1	---	0	---	---	---	---	1	0	---	18
MP	MP-11-1006	Khmer	5	Head of household	Male	Never attended school	MP-11-1006-1	11	TRUE	TRUE	34	TRUE	2	1	1	1	---	1	1	1	1	1	1	1	3	18
MP	MP-11-1006	Khmer	5	Spouse	Female	Never attended school	MP-11-1006-2	11	TRUE	TRUE	25	TRUE	2	0	---	1	---	1	1	0	1	0	1	0	---	3
MP	MP-11-1006	Khmer	5	Son or daughter	Male	Never attended school	MP-11-1006-3	11	TRUE	TRUE	5	FALSE	14	0	---	1	---	1	1	0	1	0	1	0	---	14
MP	MP-11-1006	Khmer	5	Parent in law	Female	Never attended school	MP-11-1006-4	11	TRUE	TRUE	20	TRUE	2	0	---	1	---	1	1	0	1	0	1	0	---	3
MP	MP-11-1006	Khmer	5	Parent in law	Female	Never attended school	MP-11-1006-5	11	TRUE	TRUE	61	TRUE	2	0	---	1	---	1	1	0	1	0	1	0	---	2
MP	MP-11-1009	Khmer	8	Head of household	Male	Completed primary school (Grade 5)	MP-11-1009-1	11	TRUE	TRUE	33	TRUE	16	0	---	1	---	0	---	---	---	---	0	---	---	3
MP	MP-11-1009	Khmer	8	Spouse	Female	Never attended school	MP-11-1009-2	11	TRUE	TRUE	30	TRUE	2	0	---	1	---	0	---	---	---	---	0	---	---	3
MP	MP-11-1009	Khmer	8	Son or daughter	Female	Some primary school	MP-11-1009-3	11	TRUE	TRUE	12	FALSE	12	0	---	1	---	0	---	---	---	---	0	---	---	17
MP	MP-11-1009	Khmer	8	Son or daughter	Male	Some primary school	MP-11-1009-4	11	TRUE	TRUE	10	FALSE	12	0	---	1	---	0	---	---	---	---	0	---	---	9
MP	MP-11-1009	Khmer	8	Son or daughter	Female	Some primary school	MP-11-1009-5	11	TRUE	TRUE	8	FALSE	12	0	---	1	---	0	---	---	---	---	0	---	---	14
MP	MP-11-1009	Khmer	8	Son or daughter	Female	Some primary school	MP-11-1009-6	11	TRUE	TRUE	6	FALSE	12	0	---	1	---	0	---	---	---	---	0	---	---	4
MP	MP-11-1009	Khmer	8	Son or daughter	Female	Never attended school	MP-11-1009-7	11	TRUE	TRUE	4	FALSE	14	0	---	1	---	0	---	---	---	---	0	---	---	2
MP	MP-11-1009	Khmer	8	Son or daughter	Male	Never attended school	MP-11-1009-8	11	TRUE	TRUE	0.083333333	FALSE	14	0	---	1	---	0	---	---	---	---	0	---	---	1
MP	MP-11-1011	Khmer	5	Head of household	Male	Never attended school	MP-11-1011-1	11	TRUE	TRUE	28	TRUE	2	1	4	1	---	1	1	1	1	1	1	1	3	4
MP	MP-11-1011	Khmer	5	Spouse	Female	Never attended school	MP-11-1011-2	11	TRUE	TRUE	25	TRUE	2	0	---	1	---	1	1	0	1	0	1	0	---	15
MP	MP-11-1011	Khmer	5	Son or daughter	Female	Some primary school	MP-11-1011-3	11	TRUE	TRUE	6	FALSE	12	0	---	1	---	1	1	0	1	0	1	0	---	4
MP	MP-11-1011	Khmer	5	Son or daughter	Male	Never attended school	MP-11-1011-4	11	TRUE	TRUE	3	FALSE	14	0	---	1	---	1	1	0	1	0	1	0	---	8
MP	MP-11-1011	Khmer	5	Son or daughter	Female	Never attended school	MP-11-1011-5	11	TRUE	TRUE	2	FALSE	14	0	---	1	---	1	1	0	1	0	1	0	---	4
MP	MP-11-1021	Khmer	4	Head of household	Female	Some secondary school	MP-11-1021-1	11	TRUE	TRUE	20.41369863	TRUE	2	1	4	1	---	1	1	0	1	0	1	0	---	2
MP	MP-11-1021	Khmer	4	Son or daughter	Male	Never attended school	MP-11-1021-2	11	TRUE	TRUE	3.953424658	FALSE	1	0	---	1	---	1	1	0	1	0	1	0	---	21
MP	MP-11-1021	Khmer	4	Spouse	Male	Never attended school	MP-11-1021-3	11	TRUE	TRUE	22.54794521	TRUE	2	0	---	1	---	1	1	1	1	1	1	1	3	4
MP	MP-11-1021	Khmer	4	Son or daughter	Female	Never attended school	MP-11-1021-4	11	TRUE	TRUE	0.083333333	FALSE	1	0	---	1	---	1	1	0	1	0	1	0	---	21
MP	MP-11-1017	Khmer	6	Head of household	Female	Never attended school	MP-11-1017-1	11	TRUE	TRUE	49.40273973	TRUE	15	0	---	1	---	0	---	---	---	---	0	---	---	13
MP	MP-11-1017	Khmer	6	Spouse	Female	Some secondary school	MP-11-1017-2	11	TRUE	TRUE	23.63287671	TRUE	2	0	---	1	---	0	---	---	---	---	0	---	---	4
MP	MP-11-1017	Khmer	6	Son or daughter	Female	Some secondary school	MP-11-1017-3	11	TRUE	TRUE	16.71506849	TRUE	12	0	---	1	---	0	---	---	---	---	0	---	---	20
MP	MP-11-1017	Khmer	6	Son or daughter	Female	Some secondary school	MP-11-1017-4	11	TRUE	TRUE	19.55068493	TRUE	12	0	---	1	---	0	---	---	---	---	0	---	---	12
MP	MP-11-1017	Khmer	6	Son or daughter	Female	Some secondary school	MP-11-1017-5	11	TRUE	TRUE	14.37808219	FALSE	12	0	---	1	---	0	---	---	---	---	0	---	---	6
MP	MP-11-1017	Khmer	6	Grandchild	Female	Never attended school	MP-11-1017-6	11	TRUE	TRUE	1.936986301	FALSE	1	0	---	1	---	0	---	---	---	---	0	---	---	8
MP	MP-11-1020	Lao	5	Head of household	Male	More than secondary	MP-11-1020-1	11	TRUE	TRUE	39.55068493	TRUE	16	1	4	1	---	1	1	1	1	1	1	1	9	16
MP	MP-11-1020	Lao	5	Spouse	Female	Some secondary school	MP-11-1020-2	11	TRUE	TRUE	23.88493151	TRUE	10	0	---	1	---	1	1	0	1	0	1	0	---	12
MP	MP-11-1020	Lao	5	Son or daughter	Male	Some primary school	MP-11-1020-3	11	TRUE	TRUE	8.594520548	FALSE	12	0	---	1	---	1	1	0	1	0	1	0	---	7
MP	MP-11-1020	Lao	5	Son or daughter	Female	Some primary school	MP-11-1020-4	11	TRUE	TRUE	4.410958904	FALSE	12	0	---	1	---	1	1	0	1	0	1	0	---	21
MP	MP-11-1020	Lao	5	Son or daughter	Male	Never attended school	MP-11-1020-5	11	TRUE	TRUE	0.083333333	FALSE	1	0	---	1	---	1	1	0	1	0	1	0	---	14
MP	MP-11-1007	Khmer	8	Head of household	Male	Some primary school	MP-11-1007-1	11	TRUE	TRUE	55	TRUE	2	0	---	1	---	0	---	---	---	---	0	---	---	3
MP	MP-11-1007	Khmer	8	Spouse	Female	Some primary school	MP-11-1007-2	11	TRUE	TRUE	40	TRUE	2	0	---	1	---	0	---	---	---	---	0	---	---	4
MP	MP-11-1007	Khmer	8	Son or daughter	Female	Completed primary school (Grade 5)	MP-11-1007-3	11	TRUE	TRUE	20	TRUE	2	0	---	1	---	0	---	---	---	---	0	---	---	21
MP	MP-11-1007	Khmer	8	Son or daughter	Female	Some primary school	MP-11-1007-4	11	TRUE	TRUE	9	FALSE	12	0	---	1	---	0	---	---	---	---	0	---	---	21
MP	MP-11-1007	Khmer	8	Son or daughter	Male	Some primary school	MP-11-1007-5	11	TRUE	TRUE	5	FALSE	12	0	---	1	---	0	---	---	---	---	0	---	---	3
MP	MP-11-1007	Khmer	8	Son or daughter	Female	Never attended school	MP-11-1007-6	11	TRUE	TRUE	0.833333333	FALSE	2	0	---	1	---	0	---	---	---	---	0	---	---	13
MP	MP-11-1007	Khmer	8	Son or daughter	Female	Completed primary school (Grade 5)	MP-11-1007-7	11	TRUE	TRUE	14	FALSE	2	0	---	1	---	0	---	---	---	---	0	---	---	16
MP	MP-11-1007	Khmer	8	Son or daughter	Female	Never attended school	MP-11-1007-8	11	TRUE	TRUE	0.833333333	FALSE	14	0	---	1	---	0	---	---	---	---	0	---	---	22
MP	MP-11-1014	Khmer	7	Head of household	Male	Completed primary school (Grade 5)	MP-11-1014-1	11	TRUE	TRUE	42.1260274	TRUE	2	0	---	1	---	1	1	1	0	---	1	0	---	13
MP	MP-11-1014	Khmer	7	Spouse	Female	Completed primary school (Grade 5)	MP-11-1014-2	11	TRUE	TRUE	35.22739726	TRUE	2	0	---	1	---	1	1	0	0	---	1	0	---	9
MP	MP-11-1014	Khmer	7	Son or daughter	Female	Some primary school	MP-11-1014-3	11	TRUE	TRUE	19.71780822	TRUE	2	0	---	1	---	1	1	0	0	---	1	0	---	11
MP	MP-11-1014	Khmer	7	Son or daughter	Female	Some primary school	MP-11-1014-4	11	TRUE	TRUE	11.11506849	FALSE	12	0	---	1	---	1	1	0	0	---	1	0	---	20
MP	MP-11-1014	Khmer	7	Son or daughter	Male	Some primary school	MP-11-1014-5	11	TRUE	TRUE	7.191780822	FALSE	12	0	---	1	---	1	1	0	0	---	1	0	---	14
MP	MP-11-1014	Khmer	7	Son or daughter	Female	Never attended school	MP-11-1014-6	11	TRUE	TRUE	3.610958904	FALSE	1	0	---	1	---	1	1	0	0	---	1	0	---	10
MP	MP-11-1014	Khmer	7	Grandchild	Female	Never attended school	MP-11-1014-7	11	TRUE	TRUE	1	FALSE	1	0	---	1	---	1	1	0	0	---	1	0	---	15
MP	MP-11-1001	Lao	6	Head of household	Female	Some secondary school	MP-11-1001-1	11	TRUE	TRUE	47	TRUE	2	0	---	1	---	0	---	---	---	---	0	---	---	9
MP	MP-11-1001	Lao	6	Son in law or daughter in law	Male	Completed secondary school (Grade 11 or 12)	MP-11-1001-2	11	TRUE	TRUE	26	TRUE	11	0	---	1	---	0	---	---	---	---	0	---	---	3
MP	MP-11-1001	Lao	6	Grandchild	Male	Completed secondary school (Grade 11 or 12)	MP-11-1001-3	11	TRUE	TRUE	23	TRUE	12	0	---	1	---	0	---	---	---	---	0	---	---	2
MP	MP-11-1001	Lao	6	Grandchild	Male	Completed secondary school (Grade 11 or 12)	MP-11-1001-4	11	TRUE	TRUE	22	TRUE	2	0	---	1	---	0	---	---	---	---	0	---	---	14
MP	MP-11-1001	Lao	6	Son or daughter	Female	Some secondary school	MP-11-1001-5	11	TRUE	TRUE	21	TRUE	2	0	---	1	---	0	---	---	---	---	0	---	---	24
MP	MP-11-1001	Lao	6	Grandchild	Male	Some secondary school	MP-11-1001-6	11	TRUE	TRUE	18	TRUE	12	0	---	1	---	0	---	---	---	---	0	---	---	13
MP	MP-11-1008	Lao	5	Head of household	Male	Completed primary school (Grade 5)	MP-11-1008-1	11	TRUE	TRUE	38	TRUE	2	0	---	1	---	1	1	1	1	1	1	1	3	2
MP	MP-11-1008	Lao	5	Spouse	Female	Never attended school	MP-11-1008-2	11	TRUE	TRUE	38	TRUE	2	0	---	1	---	1	1	0	1	0	1	0	---	16
MP	MP-11-1008	Lao	5	Son or daughter	Male	Some secondary school	MP-11-1008-3	11	TRUE	TRUE	17	TRUE	12	0	---	1	---	1	1	0	1	0	1	0	---	2
MP	MP-11-1008	Lao	5	Son or daughter	Male	Some secondary school	MP-11-1008-4	11	TRUE	TRUE	15	TRUE	12	0	---	1	---	1	1	0	1	0	1	0	---	17
MP	MP-11-1008	Lao	5	Son or daughter	Male	Completed primary school (Grade 5)	MP-11-1008-5	11	TRUE	TRUE	10	FALSE	12	0	---	1	---	1	1	0	1	0	1	0	---	2
MP	MP-11-1013	Khmer	5	Head of household	Male	More than secondary	MP-11-1013-1	11	TRUE	TRUE	32.46027397	TRUE	11	0	---	1	---	0	---	---	---	---	1	0	---	2
MP	MP-11-1013	Khmer	5	Son or daughter	Male	Some primary school	MP-11-1013-2	11	TRUE	TRUE	6.082191781	FALSE	12	1	9	1	---	0	---	---	---	---	1	1	10	14
MP	MP-11-1013	Khmer	5	Son or daughter	Female	Some primary school	MP-11-1013-3	11	TRUE	TRUE	5	FALSE	12	1	9	1	---	0	---	---	---	---	1	1	10	4
MP	MP-11-1013	Khmer	5	Brother or sister	Female	Some primary school	MP-11-1013-4	11	TRUE	TRUE	46.23013699	TRUE	2	1	9	1	---	0	---	---	---	---	1	1	2	2
MP	MP-11-1013	Khmer	5	Brother or sister	Male	More than secondary	MP-11-1013-5	11	TRUE	TRUE	25	TRUE	11	1	9	1	---	0	---	---	---	---	1	1	10	9
MP	MP-11-1015	Khmer	5	Head of household	Male	Completed primary school (Grade 5)	MP-11-1015-1	11	TRUE	TRUE	42.94246575	TRUE	2	1	4	1	---	1	1	1	1	1	1	1	3	4
MP	MP-11-1015	Khmer	5	Spouse	Female	Never attended school	MP-11-1015-2	11	TRUE	TRUE	41.8	TRUE	2	0	---	1	---	1	1	0	1	0	1	0	---	19
MP	MP-11-1015	Khmer	5	Son or daughter	Female	Completed primary school (Grade 5)	MP-11-1015-3	11	TRUE	TRUE	13.22739726	FALSE	2	0	---	1	---	1	1	0	1	0	1	0	---	5
MP	MP-11-1015	Khmer	5	Son or daughter	Female	Some primary school	MP-11-1015-4	11	TRUE	TRUE	12.85753425	FALSE	12	0	---	1	---	1	1	0	1	0	1	0	---	5
MP	MP-11-1015	Khmer	5	Son or daughter	Female	Some primary school	MP-11-1015-5	11	TRUE	TRUE	11.69863014	FALSE	12	0	---	1	---	1	1	0	1	0	1	0	---	1
MP	MP-11-1012	Khmer	2	Head of household	Male	Never attended school	MP-11-1012-1	11	TRUE	TRUE	55	TRUE	2	0	---	1	---	1	2	1	0	---	1	0	---	17
MP	MP-11-1012	Khmer	2	Spouse	Female	Never attended school	MP-11-1012-2	11	TRUE	TRUE	49	TRUE	2	0	---	1	---	1	2	1	0	---	1	0	---	27
MP	MP-11-1023	Lao	4	Head of household	Male	More than secondary	MP-11-1023-1	11	TRUE	TRUE	54	TRUE	16	0	---	1	---	0	---	---	---	---	0	---	---	26
MP	MP-11-1023	Lao	4	Spouse	Female	Some primary school	MP-11-1023-2	11	TRUE	TRUE	53	TRUE	2	0	---	1	---	0	---	---	---	---	0	---	---	8
MP	MP-11-1023	Lao	4	Son or daughter	Female	Some secondary school	MP-11-1023-3	11	TRUE	TRUE	14	FALSE	12	0	---	1	---	0	---	---	---	---	0	---	---	19
MP	MP-11-1023	Lao	4	Grandchild	Female	Never attended school	MP-11-1023-4	11	TRUE	TRUE	0.166666667	FALSE	1	0	---	1	---	0	---	---	---	---	0	---	---	5
MP	MP-11-1010	Khmer	4	Head of household	Male	Never attended school	MP-11-1010-1	11	TRUE	TRUE	55	TRUE	2	0	---	1	---	0	---	---	---	---	0	---	---	13
MP	MP-11-1010	Khmer	4	Spouse	Female	Never attended school	MP-11-1010-2	11	TRUE	TRUE	54	TRUE	2	0	---	1	---	0	---	---	---	---	0	---	---	18
MP	MP-11-1010	Khmer	4	Son or daughter	Male	Never attended school	MP-11-1010-3	11	TRUE	TRUE	25	TRUE	2	0	---	1	---	0	---	---	---	---	0	---	---	20
MP	MP-11-1010	Khmer	4	Son or daughter	Male	Completed primary school (Grade 5)	MP-11-1010-4	11	TRUE	TRUE	13	FALSE	12	0	---	1	---	0	---	---	---	---	0	---	---	8
MP	MP-11-1016	Khmer	5	Head of household	Female	Never attended school	MP-11-1016-1	11	TRUE	TRUE	25	TRUE	2	0	---	1	---	0	---	---	---	---	1	0	---	10
MP	MP-11-1016	Khmer	5	Son or daughter	Female	Some primary school	MP-11-1016-2	11	TRUE	TRUE	9	FALSE	12	0	---	1	---	0	---	---	---	---	1	0	---	3
MP	MP-11-1016	Khmer	5	Son or daughter	Male	Some primary school	MP-11-1016-3	11	TRUE	TRUE	7	FALSE	12	0	---	1	---	0	---	---	---	---	1	0	---	23
MP	MP-11-1016	Khmer	5	Son or daughter	Male	Some primary school	MP-11-1016-4	11	TRUE	TRUE	4	FALSE	12	0	---	1	---	0	---	---	---	---	1	0	---	4
MP	MP-11-1016	Khmer	5	Son or daughter	Male	Never attended school	MP-11-1016-5	11	TRUE	TRUE	2	FALSE	1	0	---	1	---	0	---	---	---	---	1	0	---	9
MP	MP-11-1018	Khmer	5	Head of household	Male	Never attended school	MP-11-1018-1	11	TRUE	TRUE	41.56712329	TRUE	2	1	4	1	---	1	2	1	2	1	1	1	3	4
MP	MP-11-1018	Khmer	5	Spouse	Female	Never attended school	MP-11-1018-2	11	TRUE	TRUE	41.48219178	TRUE	2	1	4	1	---	1	2	1	2	1	1	1	3	3
MP	MP-11-1018	Khmer	5	Son or daughter	Male	Never attended school	MP-11-1018-3	11	TRUE	TRUE	17.77260274	TRUE	14	0	---	1	---	1	2	0	2	0	1	0	---	10
MP	MP-11-1018	Khmer	5	Son or daughter	Male	Some primary school	MP-11-1018-4	11	TRUE	TRUE	9.657534247	FALSE	12	0	---	1	---	1	2	0	2	0	1	0	---	22
MP	MP-11-1018	Khmer	5	Son or daughter	Female	Never attended school	MP-11-1018-5	11	TRUE	TRUE	2.473972603	FALSE	1	0	---	1	---	1	2	0	2	0	1	0	---	15
MP	MP-11-1019	Khmer	5	Head of household	Male	Completed primary school (Grade 5)	MP-11-1019-1	11	TRUE	TRUE	31.2739726	TRUE	2	1	4	1	---	1	2	1	2	1	1	0	---	18
MP	MP-11-1019	Khmer	5	Spouse	Female	Some primary school	MP-11-1019-2	11	TRUE	TRUE	25.47945205	TRUE	2	1	4	1	---	1	2	1	2	1	1	0	---	5
MP	MP-11-1019	Khmer	5	Brother or sister	Female	Completed primary school (Grade 5)	MP-11-1019-3	11	TRUE	TRUE	17.1369863	TRUE	2	0	---	1	---	1	2	0	2	0	1	0	---	8
MP	MP-11-1019	Khmer	5	Son or daughter	Female	Some primary school	MP-11-1019-4	11	TRUE	TRUE	4.098630137	FALSE	12	0	---	1	---	1	2	0	2	0	1	0	---	4
MP	MP-11-1019	Khmer	5	Parent	Female	Never attended school	MP-11-1019-5	11	TRUE	TRUE	60	TRUE	15	0	---	1	---	1	2	0	2	0	1	0	---	6
MP	MP-11-1002	Khmer	3	Head of household	Female	Some primary school	MP-11-1002-1	11	TRUE	TRUE	23	TRUE	2	0	---	1	---	0	---	---	---	---	1	0	---	19
MP	MP-11-1002	Khmer	3	Son or daughter	Male	Never attended school	MP-11-1002-2	11	TRUE	TRUE	4	FALSE	14	0	---	1	---	0	---	---	---	---	1	0	---	4
MP	MP-11-1002	Khmer	3	Spouse	Male	Completed primary school (Grade 5)	MP-11-1002-3	11	TRUE	TRUE	40	TRUE	2	1	4	0	4	0	---	---	---	---	1	1	3	4
MP	MP-11-1003	Khmer	9	Head of household	Male	Never attended school	MP-11-1003-1	11	TRUE	TRUE	50	TRUE	2	0	---	1	---	0	---	---	---	---	0	---	---	13
MP	MP-11-1003	Khmer	9	Spouse	Female	Never attended school	MP-11-1003-2	11	TRUE	TRUE	46	TRUE	2	0	---	1	---	0	---	---	---	---	0	---	---	27
MP	MP-11-1003	Khmer	9	Son in law or daughter in law	Male	Completed primary school (Grade 5)	MP-11-1003-3	11	TRUE	TRUE	26	TRUE	2	0	---	1	---	0	---	---	---	---	0	---	---	31
MP	MP-11-1003	Khmer	9	Son or daughter	Female	Completed primary school (Grade 5)	MP-11-1003-4	11	TRUE	TRUE	19	TRUE	2	0	---	1	---	0	---	---	---	---	0	---	---	27
MP	MP-11-1003	Khmer	9	Son or daughter	Male	Completed primary school (Grade 5)	MP-11-1003-5	11	TRUE	TRUE	18	TRUE	2	0	---	1	---	0	---	---	---	---	0	---	---	4
MP	MP-11-1003	Khmer	9	Son or daughter	Male	Some primary school	MP-11-1003-6	11	TRUE	TRUE	13	FALSE	12	0	---	1	---	0	---	---	---	---	0	---	---	14
MP	MP-11-1003	Khmer	9	Son or daughter	Female	Some primary school	MP-11-1003-7	11	TRUE	TRUE	2	FALSE	12	0	---	1	---	0	---	---	---	---	0	---	---	19
MP	MP-11-1003	Khmer	9	Son or daughter	Female	Never attended school	MP-11-1003-8	11	TRUE	TRUE	0.25	FALSE	14	0	---	1	---	0	---	---	---	---	0	---	---	5
MP	MP-11-1003	Khmer	9	Son or daughter	Male	Never attended school	MP-11-1003-9	11	TRUE	TRUE	0.75	FALSE	14	0	---	1	---	0	---	---	---	---	0	---	---	9
MP	MP-11-1004	Khmer	6	Head of household	Male	Completed primary school (Grade 5)	MP-11-1004-1	11	TRUE	TRUE	40	TRUE	2	1	4	1	---	1	1	1	1	1	1	1	3	1
MP	MP-11-1004	Khmer	6	Spouse	Female	Some primary school	MP-11-1004-2	11	TRUE	TRUE	30	TRUE	2	0	---	1	---	1	1	0	1	0	1	0	---	3
MP	MP-11-1004	Khmer	6	Son or daughter	Male	Some primary school	MP-11-1004-3	11	TRUE	TRUE	10	FALSE	12	0	---	1	---	1	1	0	1	0	1	0	---	29
MP	MP-11-1004	Khmer	6	Son or daughter	Male	Some primary school	MP-11-1004-4	11	TRUE	TRUE	7	FALSE	12	0	---	1	---	1	1	0	1	0	1	0	---	12
MP	MP-11-1004	Khmer	6	Son or daughter	Male	Some primary school	MP-11-1004-5	11	TRUE	TRUE	6	FALSE	12	0	---	1	---	1	1	0	1	0	1	0	---	8
MP	MP-11-1004	Khmer	6	Son or daughter	Male	Never attended school	MP-11-1004-6	11	TRUE	TRUE	4	FALSE	14	0	---	1	---	1	1	0	1	0	1	0	---	25
MP	MP-12-1010	Lao	6	Head of household	Male	Some primary school	MP-12-1010-1	12	TRUE	TRUE	41.19452055	TRUE	2	0	---	1	---	0	---	---	---	---	0	---	---	4
MP	MP-12-1010	Lao	6	Spouse	Female	Never attended school	MP-12-1010-2	12	TRUE	TRUE	37.22191781	TRUE	2	0	---	1	---	0	---	---	---	---	0	---	---	19
MP	MP-12-1010	Lao	6	Son or daughter	Male	Some secondary school	MP-12-1010-3	12	TRUE	TRUE	16.05205479	TRUE	12	0	---	1	---	0	---	---	---	---	0	---	---	28
MP	MP-12-1010	Lao	6	Son or daughter	Male	Completed primary school (Grade 5)	MP-12-1010-4	12	TRUE	TRUE	13.2109589	FALSE	1	0	---	1	---	0	---	---	---	---	0	---	---	21
MP	MP-12-1010	Lao	6	Spouse	Male	Some primary school	MP-12-1010-5	12	TRUE	TRUE	10.35890411	FALSE	12	0	---	1	---	0	---	---	---	---	0	---	---	19
MP	MP-12-1010	Lao	6	Parent	Female	Never attended school	MP-12-1010-6	12	TRUE	TRUE	81.17534247	TRUE	15	0	---	1	---	0	---	---	---	---	0	---	---	20
MP	MP-12-1014	Khmer	6	Head of household	Male	Some primary school	MP-12-1014-1	12	TRUE	TRUE	40.38082192	TRUE	2	0	---	1	---	1	1	1	99	---	0	---	---	13
MP	MP-12-1014	Khmer	6	Spouse	Female	Never attended school	MP-12-1014-2	12	TRUE	TRUE	33.04931507	TRUE	2	0	---	1	---	1	1	0	99	---	0	---	---	4
MP	MP-12-1014	Khmer	6	Son or daughter	Female	Some secondary school	MP-12-1014-3	12	TRUE	TRUE	13.04657534	FALSE	12	0	---	1	---	1	1	0	99	---	0	---	---	21
MP	MP-12-1014	Khmer	6	Son or daughter	Female	Completed primary school (Grade 5)	MP-12-1014-4	12	TRUE	TRUE	11.20273973	FALSE	12	0	---	1	---	1	1	0	99	---	0	---	---	13
MP	MP-12-1014	Khmer	6	Son or daughter	Female	Some primary school	MP-12-1014-5	12	TRUE	TRUE	9.191780822	FALSE	12	0	---	1	---	1	1	0	99	---	0	---	---	13
MP	MP-12-1014	Khmer	6	Son or daughter	Female	Some primary school	MP-12-1014-6	12	TRUE	TRUE	7.035616438	FALSE	12	0	---	1	---	1	1	0	99	---	0	---	---	6
MP	MP-12-1016	Khmer	4	Head of household	Female	Never attended school	MP-12-1016-1	12	TRUE	TRUE	57.69863014	TRUE	2	0	---	1	---	0	---	---	---	---	0	---	---	1
MP	MP-12-1016	Khmer	4	Son or daughter	Male	Completed primary school (Grade 5)	MP-12-1016-2	12	TRUE	TRUE	22.67671233	TRUE	2	1	7	0	7	0	---	---	---	---	0	---	---	16
MP	MP-12-1016	Khmer	4	Son in law or daughter in law	Female	Some primary school	MP-12-1016-3	12	TRUE	TRUE	19.97260274	TRUE	2	1	7	0	7	0	---	---	---	---	0	---	---	16
MP	MP-12-1016	Khmer	4	Grandchild	Male	Never attended school	MP-12-1016-4	12	TRUE	TRUE	3.449315068	FALSE	99	0	---	1	---	0	---	---	---	---	0	---	---	21
MP	MP-12-1020	Khmer	7	Head of household	Female	Never attended school	MP-12-1020-1	12	TRUE	TRUE	34.52054795	TRUE	2	0	---	1	---	1	1	0	1	0	1	0	---	9
MP	MP-12-1020	Khmer	7	Spouse	Male	NA	MP-12-1020-2	12	TRUE	TRUE	39.32328767	TRUE	2	1	1	0	1	1	1	1	1	1	1	1	3	23
MP	MP-12-1020	Khmer	7	Son or daughter	Male	Never attended school	MP-12-1020-3	12	TRUE	TRUE	11.16986301	FALSE	99	0	---	1	---	1	1	0	1	0	1	0	---	16
MP	MP-12-1020	Khmer	7	Son or daughter	Male	Some primary school	MP-12-1020-4	12	TRUE	TRUE	11.55616438	FALSE	12	0	---	1	---	1	1	0	1	0	1	0	---	16
MP	MP-12-1020	Khmer	7	Son or daughter	Male	Never attended school	MP-12-1020-5	12	TRUE	TRUE	5.498630137	FALSE	99	0	---	1	---	1	1	0	1	0	1	0	---	13
MP	MP-12-1020	Khmer	7	Son or daughter	Male	Never attended school	MP-12-1020-6	12	TRUE	TRUE	3.547945205	FALSE	99	0	---	1	---	1	1	0	1	0	1	0	---	13
MP	MP-12-1020	Khmer	7	Son or daughter	Female	Never attended school	MP-12-1020-7	12	TRUE	TRUE	1	FALSE	99	0	---	1	---	1	1	0	1	0	1	0	---	2
MP	MP-12-1018	Khmer	2	Head of household	Male	Completed primary school (Grade 5)	MP-12-1018-1	12	TRUE	TRUE	55.55890411	TRUE	2	0	---	1	---	1	2	1	99	---	0	---	---	14
MP	MP-12-1018	Khmer	2	Spouse	Female	Never attended school	MP-12-1018-2	12	TRUE	TRUE	51.64383562	TRUE	2	0	---	1	---	1	2	1	99	---	0	---	---	26
MP	MP-12-1001	Khmer	8	Head of household	Male	Never attended school	MP-12-1001-1	12	TRUE	TRUE	24	TRUE	2	0	---	1	---	0	---	---	---	---	0	---	---	19
MP	MP-12-1001	Khmer	8	Spouse	Female	Never attended school	MP-12-1001-2	12	TRUE	TRUE	20	TRUE	2	0	---	1	---	0	---	---	---	---	0	---	---	29
MP	MP-12-1001	Khmer	8	Son or daughter	Female	Never attended school	MP-12-1001-3	12	TRUE	TRUE	3	FALSE	1	0	---	1	---	0	---	---	---	---	0	---	---	19
MP	MP-12-1001	Khmer	8	Son or daughter	Male	Never attended school	MP-12-1001-4	12	TRUE	TRUE	1.7	FALSE	1	0	---	1	---	0	---	---	---	---	0	---	---	2
MP	MP-12-1001	Khmer	8	Son or daughter	Female	Never attended school	MP-12-1001-5	12	TRUE	TRUE	0.083333333	FALSE	1	0	---	1	---	0	---	---	---	---	0	---	---	2
MP	MP-12-1001	Khmer	8	Parent in law	Male	Never attended school	MP-12-1001-6	12	TRUE	TRUE	53	TRUE	2	0	---	1	---	0	---	---	---	---	0	---	---	5
MP	MP-12-1001	Khmer	8	Brother or sister	Male	Some primary school	MP-12-1001-7	12	TRUE	TRUE	9	FALSE	12	0	---	1	---	0	---	---	---	---	0	---	---	4
MP	MP-12-1001	Khmer	8	Brother or sister	Male	Some primary school	MP-12-1001-8	12	TRUE	TRUE	6	FALSE	12	0	---	1	---	0	---	---	---	---	0	---	---	8
MP	MP-12-1019	Khmer	3	Head of household	Male	Never attended school	MP-12-1019-1	12	TRUE	TRUE	54.45205479	TRUE	2	0	---	1	---	0	---	---	---	---	0	---	---	7
MP	MP-12-1019	Khmer	3	Spouse	Female	Never attended school	MP-12-1019-2	12	TRUE	TRUE	55.8	TRUE	2	0	---	1	---	0	---	---	---	---	0	---	---	1
MP	MP-12-1019	Khmer	3	Son or daughter	Male	Completed primary school (Grade 5)	MP-12-1019-3	12	TRUE	TRUE	13.15342466	FALSE	12	0	---	1	---	0	---	---	---	---	0	---	---	14
MP	MP-12-1015	Khmer	5	Head of household	Male	Completed primary school (Grade 5)	MP-12-1015-1	12	TRUE	TRUE	26.15342466	TRUE	2	1	1	1	---	0	---	---	---	---	1	1	3	9
MP	MP-12-1015	Khmer	5	Spouse	Female	Never attended school	MP-12-1015-2	12	TRUE	TRUE	21.34246575	TRUE	2	0	---	1	---	0	---	---	---	---	1	0	---	20
MP	MP-12-1015	Khmer	5	Son or daughter	Male	Some primary school	MP-12-1015-3	12	TRUE	TRUE	5.668493151	FALSE	12	0	---	1	---	0	---	---	---	---	1	0	---	9
MP	MP-12-1015	Khmer	5	Son or daughter	Female	Never attended school	MP-12-1015-4	12	TRUE	TRUE	4.024657534	FALSE	99	0	---	1	---	0	---	---	---	---	1	0	---	20
MP	MP-12-1015	Khmer	5	Son or daughter	Male	Never attended school	MP-12-1015-5	12	TRUE	TRUE	2.632876712	FALSE	99	0	---	1	---	0	---	---	---	---	1	0	---	5
MP	MP-12-1021	Khmer	5	Head of household	Male	Some primary school	MP-12-1021-1	12	TRUE	TRUE	29.84657534	TRUE	2	1	11	1	---	1	1	1	1	1	1	1	3	29
MP	MP-12-1021	Khmer	5	Spouse	Female	Never attended school	MP-12-1021-2	12	TRUE	TRUE	26.75342466	TRUE	2	0	---	1	---	1	1	0	1	0	1	0	---	6
MP	MP-12-1021	Khmer	5	Son or daughter	Male	Never attended school	MP-12-1021-3	12	TRUE	TRUE	6.082191781	FALSE	99	0	---	1	---	1	1	0	1	0	1	0	---	18
MP	MP-12-1021	Khmer	5	Son or daughter	Female	Some primary school	MP-12-1021-4	12	TRUE	TRUE	5.915068493	FALSE	12	0	---	1	---	1	1	0	1	0	1	0	---	21
MP	MP-12-1021	Khmer	5	Son or daughter	Male	Never attended school	MP-12-1021-5	12	TRUE	TRUE	4.298630137	FALSE	99	0	---	1	---	1	1	0	1	0	1	0	---	4
MP	MP-12-1009	Khmer	8	Head of household	Male	Some secondary school	MP-12-1009-1	12	TRUE	TRUE	29.51232877	TRUE	2	1	5	1	---	1	1	1	1	1	0	---	---	7
MP	MP-12-1009	Khmer	8	Spouse	Female	Never attended school	MP-12-1009-2	12	TRUE	TRUE	23.78630137	TRUE	2	0	---	1	---	1	1	0	1	0	0	---	---	31
MP	MP-12-1009	Khmer	8	Son or daughter	Male	Never attended school	MP-12-1009-3	12	TRUE	TRUE	4.578082192	FALSE	1	0	---	1	---	1	1	0	1	0	0	---	---	5
MP	MP-12-1009	Khmer	8	Son or daughter	Female	Never attended school	MP-12-1009-4	12	TRUE	TRUE	3.843835616	FALSE	1	0	---	1	---	1	1	0	1	0	0	---	---	21
MP	MP-12-1009	Khmer	8	Parent in law	Male	Never attended school	MP-12-1009-5	12	TRUE	TRUE	67.24931507	TRUE	2	0	---	1	---	1	1	0	1	0	0	---	---	9
MP	MP-12-1009	Khmer	8	Parent in law	Female	Never attended school	MP-12-1009-6	12	TRUE	TRUE	57.89041096	TRUE	2	0	---	1	---	1	1	0	1	0	0	---	---	28
MP	MP-12-1009	Khmer	8	Brother or sister	Male	Completed primary school (Grade 5)	MP-12-1009-7	12	TRUE	TRUE	19.13424658	TRUE	2	0	---	1	---	1	1	0	1	0	0	---	---	19
MP	MP-12-1009	Khmer	8	Brother or sister	Male	Some secondary school	MP-12-1009-8	12	TRUE	TRUE	15.77808219	TRUE	12	0	---	1	---	1	1	0	1	0	0	---	---	19
MP	MP-12-1007	Khmer	4	Head of household	Female	Never attended school	MP-12-1007-1	12	TRUE	TRUE	45	TRUE	2	0	---	1	---	0	---	---	---	---	0	---	---	19
MP	MP-12-1007	Khmer	4	Spouse	Male	Never attended school	MP-12-1007-2	12	TRUE	TRUE	65	TRUE	2	0	---	1	---	0	---	---	---	---	0	---	---	7
MP	MP-12-1007	Khmer	4	Son or daughter	Male	Some primary school	MP-12-1007-3	12	TRUE	TRUE	12	FALSE	2	0	---	1	---	0	---	---	---	---	0	---	---	4
MP	MP-12-1007	Khmer	4	Son or daughter	Female	Some primary school	MP-12-1007-4	12	TRUE	TRUE	8	FALSE	12	0	---	1	---	0	---	---	---	---	0	---	---	19
MP	MP-12-1008	Khmer	6	Head of household	Male	Never attended school	MP-12-1008-1	12	TRUE	TRUE	61.53424658	TRUE	2	0	---	1	---	0	---	---	---	---	0	---	---	11
MP	MP-12-1008	Khmer	6	Spouse	Female	Never attended school	MP-12-1008-2	12	TRUE	TRUE	48.87945205	TRUE	2	0	---	1	---	0	---	---	---	---	0	---	---	3
MP	MP-12-1008	Khmer	6	Son or daughter	Male	Completed primary school (Grade 5)	MP-12-1008-3	12	TRUE	TRUE	14.54794521	FALSE	2	0	---	1	---	0	---	---	---	---	0	---	---	16
MP	MP-12-1008	Khmer	6	Son or daughter	Male	Completed primary school (Grade 5)	MP-12-1008-4	12	TRUE	TRUE	11.87671233	FALSE	2	0	---	1	---	0	---	---	---	---	0	---	---	19
MP	MP-12-1008	Khmer	6	Son or daughter	Female	Completed primary school (Grade 5)	MP-12-1008-5	12	TRUE	TRUE	9.550684932	FALSE	2	0	---	1	---	0	---	---	---	---	0	---	---	3
MP	MP-12-1008	Khmer	6	Son or daughter	Male	Some primary school	MP-12-1008-6	12	TRUE	TRUE	7.416438356	FALSE	12	0	---	1	---	0	---	---	---	---	0	---	---	18
MP	MP-12-1003	Khmer	3	Head of household	Male	Some primary school	MP-12-1003-1	12	TRUE	TRUE	38.93424658	TRUE	2	0	---	1	---	0	---	---	---	---	0	---	---	16
MP	MP-12-1003	Khmer	3	Spouse	Female	Completed primary school (Grade 5)	MP-12-1003-2	12	TRUE	TRUE	36.64657534	TRUE	2	0	---	1	---	0	---	---	---	---	0	---	---	26
MP	MP-12-1003	Khmer	3	Son or daughter	Male	Never attended school	MP-12-1003-3	12	TRUE	TRUE	1.1	FALSE	1	0	---	1	---	0	---	---	---	---	0	---	---	2
MP	MP-12-1017	Khmer	7	Head of household	Male	Never attended school	MP-12-1017-1	12	TRUE	TRUE	60.39726027	TRUE	2	0	---	1	---	1	2	0	2	0	1	0	---	4
MP	MP-12-1017	Khmer	7	Spouse	Female	Never attended school	MP-12-1017-2	12	TRUE	TRUE	54.4	TRUE	2	0	---	1	---	1	2	0	2	0	1	0	---	8
MP	MP-12-1017	Khmer	7	Son or daughter	Female	Never attended school	MP-12-1017-3	12	TRUE	TRUE	16.4739726	TRUE	2	0	---	1	---	1	2	0	2	0	1	0	---	4
MP	MP-12-1017	Khmer	7	Son or daughter	Male	Completed primary school (Grade 5)	MP-12-1017-4	12	TRUE	TRUE	11.47123288	FALSE	2	1	11	1	---	1	2	1	2	1	1	1	3	2
MP	MP-12-1017	Khmer	7	Son in law or daughter in law	Male	Some primary school	MP-12-1017-5	12	TRUE	TRUE	29	TRUE	2	1	11	1	---	1	2	1	2	1	1	1	3	4
MP	MP-12-1017	Khmer	7	Son or daughter	Female	Some primary school	MP-12-1017-6	12	TRUE	TRUE	22	TRUE	2	0	---	1	---	1	2	0	2	0	1	0	---	23
MP	MP-12-1017	Khmer	7	Grandchild	Male	Never attended school	MP-12-1017-7	12	TRUE	TRUE	1	FALSE	99	0	---	1	---	1	2	0	2	0	1	0	---	4
MP	MP-12-1023	Khmer	7	Head of household	Female	Never attended school	MP-12-1023-1	12	TRUE	TRUE	35	TRUE	2	0	---	1	---	0	---	---	---	---	0	---	---	17
MP	MP-12-1023	Khmer	7	Spouse	Male	Never attended school	MP-12-1023-2	12	TRUE	TRUE	36	TRUE	2	0	---	0	11	0	---	---	---	---	0	---	---	6
MP	MP-12-1023	Khmer	7	Son or daughter	Male	Some primary school	MP-12-1023-3	12	TRUE	TRUE	11	FALSE	12	0	---	1	---	0	---	---	---	---	0	---	---	26
MP	MP-12-1023	Khmer	7	Son or daughter	Male	Some primary school	MP-12-1023-4	12	TRUE	TRUE	8	FALSE	12	0	---	1	---	0	---	---	---	---	0	---	---	16
MP	MP-12-1023	Khmer	7	Son or daughter	Male	Never attended school	MP-12-1023-5	12	TRUE	TRUE	6	FALSE	99	0	---	1	---	0	---	---	---	---	0	---	---	16
MP	MP-12-1023	Khmer	7	Son or daughter	Male	Never attended school	MP-12-1023-6	12	TRUE	TRUE	2	FALSE	99	0	---	1	---	0	---	---	---	---	0	---	---	13
MP	MP-12-1023	Khmer	7	Son or daughter	Male	Never attended school	MP-12-1023-7	12	TRUE	TRUE	0.916666667	FALSE	99	0	---	1	---	0	---	---	---	---	0	---	---	4
MP	MP-12-1012	Khmer	6	Head of household	Male	Some primary school	MP-12-1012-1	12	TRUE	TRUE	30.37534247	TRUE	2	0	---	1	---	0	---	---	---	---	0	---	---	4
MP	MP-12-1012	Khmer	6	Spouse	Female	Completed primary school (Grade 5)	MP-12-1012-2	12	TRUE	TRUE	25.09315068	TRUE	2	0	---	1	---	0	---	---	---	---	0	---	---	19
MP	MP-12-1012	Khmer	6	Son or daughter	Male	Never attended school	MP-12-1012-3	12	TRUE	TRUE	6.852054795	FALSE	99	0	---	1	---	0	---	---	---	---	0	---	---	7
MP	MP-12-1012	Khmer	6	Son or daughter	Male	Never attended school	MP-12-1012-4	12	TRUE	TRUE	4.353424658	FALSE	99	0	---	1	---	0	---	---	---	---	0	---	---	14
MP	MP-12-1012	Khmer	6	Parent in law	Female	Never attended school	MP-12-1012-5	12	TRUE	TRUE	56.49315068	TRUE	2	0	---	1	---	0	---	---	---	---	0	---	---	12
MP	MP-12-1012	Khmer	6	Grandchild	Female	NA	MP-12-1012-6	12	TRUE	TRUE	2.432876712	FALSE	99	0	---	1	---	0	---	---	---	---	0	---	---	12
MP	MP-12-1011	Khmer	4	Head of household	Male	Never attended school	MP-12-1011-1	12	TRUE	TRUE	26.28767123	TRUE	2	1	4	1	---	1	1	1	1	1	0	---	---	23
MP	MP-12-1011	Khmer	4	Spouse	Female	Never attended school	MP-12-1011-2	12	TRUE	TRUE	25.56164384	TRUE	2	0	---	1	---	1	1	0	1	0	0	---	---	4
MP	MP-12-1011	Khmer	4	Son or daughter	Female	Never attended school	MP-12-1011-3	12	TRUE	TRUE	3.873972603	FALSE	1	0	---	1	---	1	1	0	1	0	0	---	---	3
MP	MP-12-1011	Khmer	4	Son or daughter	Female	Never attended school	MP-12-1011-4	12	TRUE	TRUE	0.75	FALSE	1	0	---	1	---	1	1	0	1	0	0	---	---	8
MP	MP-12-1006	Khmer	7	Head of household	Female	Never attended school	MP-12-1006-1	12	TRUE	TRUE	27	TRUE	2	0	---	1	---	0	---	---	---	---	0	---	---	26
MP	MP-12-1006	Khmer	7	Spouse	Male	Some primary school	MP-12-1006-2	12	TRUE	TRUE	32	TRUE	2	0	---	1	---	0	---	---	---	---	0	---	---	4
MP	MP-12-1006	Khmer	7	Son or daughter	Female	Some primary school	MP-12-1006-3	12	TRUE	TRUE	10	FALSE	12	0	---	1	---	0	---	---	---	---	0	---	---	4
MP	MP-12-1006	Khmer	7	Son or daughter	Male	Never attended school	MP-12-1006-4	12	TRUE	TRUE	8	FALSE	1	0	---	1	---	0	---	---	---	---	0	---	---	18
MP	MP-12-1006	Khmer	7	Son or daughter	Female	Some primary school	MP-12-1006-5	12	TRUE	TRUE	7	FALSE	12	0	---	1	---	0	---	---	---	---	0	---	---	32
MP	MP-12-1006	Khmer	7	Son or daughter	Female	Some primary school	MP-12-1006-6	12	TRUE	TRUE	5	FALSE	12	0	---	1	---	0	---	---	---	---	0	---	---	19
MP	MP-12-1006	Khmer	7	Son or daughter	Male	Never attended school	MP-12-1006-7	12	TRUE	TRUE	3	FALSE	1	0	---	1	---	0	---	---	---	---	0	---	---	21
MP	MP-12-1002	Khmer	5	Head of household	Male	Some primary school	MP-12-1002-1	12	TRUE	TRUE	31.56438356	TRUE	2	0	---	1	---	0	---	---	---	---	0	---	---	4
MP	MP-12-1002	Khmer	5	Spouse	Female	Some primary school	MP-12-1002-2	12	TRUE	TRUE	30.21917808	TRUE	2	0	---	1	---	0	---	---	---	---	0	---	---	7
MP	MP-12-1002	Khmer	5	Son or daughter	Male	Some primary school	MP-12-1002-3	12	TRUE	TRUE	11.50136986	FALSE	12	0	---	1	---	0	---	---	---	---	0	---	---	4
MP	MP-12-1002	Khmer	5	Son or daughter	Male	Never attended school	MP-12-1002-4	12	TRUE	TRUE	7.164383562	FALSE	1	0	---	1	---	0	---	---	---	---	0	---	---	16
MP	MP-12-1002	Khmer	5	Son or daughter	Male	Never attended school	MP-12-1002-5	12	TRUE	TRUE	5.849315068	FALSE	1	0	---	1	---	0	---	---	---	---	0	---	---	4
MP	MP-12-1004	Lao	5	Head of household	Male	Completed primary school (Grade 5)	MP-12-1004-1	12	TRUE	TRUE	39	TRUE	2	0	---	1	---	0	---	---	---	---	0	---	---	2
MP	MP-12-1004	Lao	5	Spouse	Female	Never attended school	MP-12-1004-2	12	TRUE	TRUE	30	TRUE	2	0	---	1	---	0	---	---	---	---	0	---	---	27
MP	MP-12-1004	Lao	5	Son or daughter	Male	Some primary school	MP-12-1004-3	12	TRUE	TRUE	15	TRUE	2	0	---	1	---	0	---	---	---	---	0	---	---	4
MP	MP-12-1004	Lao	5	Son or daughter	Male	Some primary school	MP-12-1004-4	12	TRUE	TRUE	10	FALSE	12	0	---	1	---	0	---	---	---	---	0	---	---	18
MP	MP-12-1004	Lao	5	Son or daughter	Male	Some primary school	MP-12-1004-5	12	TRUE	TRUE	6	FALSE	12	0	---	1	---	0	---	---	---	---	0	---	---	18
MP	MP-12-1005	Khmer	5	Head of household	Male	Never attended school	MP-12-1005-1	12	TRUE	TRUE	47.57808219	TRUE	2	0	---	1	---	0	---	---	---	---	0	---	---	6
MP	MP-12-1005	Khmer	5	Spouse	Female	Never attended school	MP-12-1005-2	12	TRUE	TRUE	25.9260274	TRUE	2	0	---	1	---	0	---	---	---	---	0	---	---	13
MP	MP-12-1005	Khmer	5	Son or daughter	Male	Some secondary school	MP-12-1005-3	12	TRUE	TRUE	22.68493151	TRUE	2	0	---	1	---	0	---	---	---	---	0	---	---	18
MP	MP-12-1005	Khmer	5	Son or daughter	Female	Never attended school	MP-12-1005-4	12	TRUE	TRUE	6.964383562	FALSE	1	0	---	1	---	0	---	---	---	---	0	---	---	20
MP	MP-12-1005	Khmer	5	Son or daughter	Female	Never attended school	MP-12-1005-5	12	TRUE	TRUE	2.463013699	FALSE	1	0	---	1	---	0	---	---	---	---	0	---	---	23
MP	MP-12-1013	Khmer	7	Head of household	Male	Never attended school	MP-12-1013-1	12	TRUE	TRUE	27.28219178	TRUE	2	0	---	1	---	0	---	---	---	---	1	1	1	12
MP	MP-12-1013	Khmer	7	Spouse	Female	Never attended school	MP-12-1013-2	12	TRUE	TRUE	20.35068493	TRUE	2	0	---	1	---	0	---	---	---	---	1	1	1	10
MP	MP-12-1013	Khmer	7	Son or daughter	Male	Some primary school	MP-12-1013-3	12	TRUE	TRUE	7.939726027	FALSE	12	0	---	1	---	0	---	---	---	---	1	1	1	17
MP	MP-12-1013	Khmer	7	Son or daughter	Female	Some primary school	MP-12-1013-4	12	TRUE	TRUE	5.893150685	FALSE	12	0	---	1	---	0	---	---	---	---	1	1	1	12
MP	MP-12-1013	Khmer	7	Son or daughter	Male	Never attended school	MP-12-1013-5	12	TRUE	TRUE	2.512328767	FALSE	99	0	---	1	---	0	---	---	---	---	1	1	1	13
MP	MP-12-1013	Khmer	7	Brother or sister	Female	Completed primary school (Grade 5)	MP-12-1013-6	12	TRUE	TRUE	17.8	TRUE	2	0	---	1	---	0	---	---	---	---	1	1	1	3
MP	MP-12-1013	Khmer	7	Brother or sister	Male	Completed primary school (Grade 5)	MP-12-1013-7	12	TRUE	TRUE	11.44109589	FALSE	2	0	---	1	---	0	---	---	---	---	1	1	1	9
PT	PT-38-1017	Lao	5	Head of household	Male	Completed primary school (Grade 5)	PT-38-1017-1	38	TRUE	TRUE	50.15068493	TRUE	2	0	---	1	---	0	---	---	---	---	0	---	---	26
PT	PT-38-1017	Lao	5	Spouse	Female	Some primary school	PT-38-1017-2	38	TRUE	TRUE	48.22739726	TRUE	2	0	---	1	---	0	---	---	---	---	0	---	---	4
PT	PT-38-1017	Lao	5	Son or daughter	Female	Completed primary school (Grade 5)	PT-38-1017-3	38	TRUE	TRUE	17.29041096	TRUE	2	0	---	1	---	0	---	---	---	---	0	---	---	5
PT	PT-38-1017	Lao	5	Son or daughter	Male	Some primary school	PT-38-1017-4	38	TRUE	TRUE	15.37534247	TRUE	2	0	---	1	---	0	---	---	---	---	0	---	---	11
PT	PT-38-1017	Lao	5	Son or daughter	Female	Some primary school	PT-38-1017-5	38	TRUE	TRUE	13	FALSE	2	0	---	1	---	0	---	---	---	---	0	---	---	19
PT	PT-38-1018	Lao	4	Head of household	Male	Never attended school	PT-38-1018-1	38	TRUE	TRUE	42	TRUE	2	0	---	1	---	0	---	---	---	---	0	---	---	9
PT	PT-38-1018	Lao	4	Spouse	Female	Never attended school	PT-38-1018-2	38	TRUE	TRUE	39	TRUE	2	0	---	1	---	0	---	---	---	---	0	---	---	24
PT	PT-38-1018	Lao	4	Son or daughter	Female	Never attended school	PT-38-1018-3	38	TRUE	TRUE	11	FALSE	2	0	---	1	---	0	---	---	---	---	0	---	---	9
PT	PT-38-1018	Lao	4	Son or daughter	Male	Never attended school	PT-38-1018-4	38	TRUE	TRUE	9	FALSE	2	0	---	1	---	0	---	---	---	---	0	---	---	9
PT	PT-38-1026	Lao	8	Head of household	Female	Never attended school	PT-38-1026-1	38	TRUE	TRUE	68	TRUE	2	0	---	1	---	1	1	1	0	---	0	---	---	17
PT	PT-38-1026	Lao	8	Parent	Female	Never attended school	PT-38-1026-2	38	TRUE	TRUE	70	TRUE	2	0	---	1	---	1	1	0	0	---	0	---	---	4
PT	PT-38-1026	Lao	8	Son or daughter	Female	Never attended school	PT-38-1026-3	38	TRUE	TRUE	26	TRUE	2	0	---	1	---	1	1	0	0	---	0	---	---	21
PT	PT-38-1026	Lao	8	Grandchild	Female	Some primary school	PT-38-1026-4	38	TRUE	TRUE	14	FALSE	12	0	---	1	---	1	1	0	0	---	0	---	---	29
PT	PT-38-1026	Lao	8	Grandchild	Female	Some primary school	PT-38-1026-5	38	TRUE	TRUE	9	FALSE	12	0	---	1	---	1	1	0	0	---	0	---	---	20
PT	PT-38-1026	Lao	8	Grandchild	Male	Never attended school	PT-38-1026-6	38	TRUE	TRUE	4	FALSE	1	0	---	1	---	1	1	0	0	---	0	---	---	17
PT	PT-38-1026	Lao	8	Grandchild	Male	Never attended school	PT-38-1026-7	38	TRUE	TRUE	2	FALSE	1	0	---	1	---	1	1	0	0	---	0	---	---	2
PT	PT-38-1026	Lao	8	Grandchild	Male	Never attended school	PT-38-1026-8	38	TRUE	TRUE	1	FALSE	1	0	---	1	---	1	1	0	0	---	0	---	---	2
PT	PT-38-1019	Lao	5	Head of household	Male	Completed primary school (Grade 5)	PT-38-1019-1	38	TRUE	TRUE	40	TRUE	2	0	---	1	---	0	---	---	---	---	0	---	---	9
PT	PT-38-1019	Lao	5	Son or daughter	Male	Some primary school	PT-38-1019-2	38	TRUE	TRUE	9	FALSE	12	0	---	1	---	0	---	---	---	---	0	---	---	4
PT	PT-38-1019	Lao	5	Son or daughter	Male	Some primary school	PT-38-1019-3	38	TRUE	TRUE	8	FALSE	12	0	---	1	---	0	---	---	---	---	0	---	---	1
PT	PT-38-1019	Lao	5	Spouse	Female	Some primary school	PT-38-1019-4	38	TRUE	TRUE	35	TRUE	2	0	---	1	---	0	---	---	---	---	0	---	---	13
PT	PT-38-1019	Lao	5	Son or daughter	Female	Never attended school	PT-38-1019-5	38	TRUE	TRUE	3	FALSE	1	0	---	1	---	0	---	---	---	---	0	---	---	8
PT	PT-38-1011	Lao	4	Head of household	Female	Never attended school	PT-38-1011-1	38	TRUE	TRUE	20	TRUE	2	0	---	1	---	0	---	---	---	---	0	---	---	21
PT	PT-38-1011	Lao	4	Spouse	Male	Some secondary school	PT-38-1011-2	38	TRUE	TRUE	22	TRUE	2	0	---	0	2	0	---	---	---	---	0	---	---	19
PT	PT-38-1011	Lao	4	Son or daughter	Female	Never attended school	PT-38-1011-3	38	TRUE	TRUE	2	FALSE	1	0	---	0	2	0	---	---	---	---	0	---	---	11
PT	PT-38-1011	Lao	4	Son or daughter	Female	Never attended school	PT-38-1011-4	38	TRUE	TRUE	0.166666667	FALSE	1	0	---	1	---	0	---	---	---	---	0	---	---	9
PT	PT-38-1005	Lao	5	Head of household	Male	Completed primary school (Grade 5)	PT-38-1005-1	38	TRUE	TRUE	34	TRUE	2	0	---	1	---	0	---	---	---	---	0	---	---	14
PT	PT-38-1005	Lao	5	Spouse	Female	Some primary school	PT-38-1005-2	38	TRUE	TRUE	25	TRUE	2	0	---	1	---	0	---	---	---	---	0	---	---	2
PT	PT-38-1005	Lao	5	Son or daughter	Female	Some primary school	PT-38-1005-3	38	TRUE	TRUE	9	FALSE	12	0	---	1	---	0	---	---	---	---	0	---	---	6
PT	PT-38-1005	Lao	5	Son or daughter	Female	Some primary school	PT-38-1005-4	38	TRUE	TRUE	7	FALSE	12	0	---	1	---	0	---	---	---	---	0	---	---	5
PT	PT-38-1005	Lao	5	Son or daughter	Female	Never attended school	PT-38-1005-5	38	TRUE	TRUE	0.75	FALSE	1	0	---	1	---	0	---	---	---	---	0	---	---	22
PT	PT-38-1003	Lao	3	Head of household	Male	Some primary school	PT-38-1003-1	38	TRUE	TRUE	65	TRUE	2	0	---	1	---	0	---	---	---	---	0	---	---	26
PT	PT-38-1003	Lao	3	Spouse	Female	Completed primary school (Grade 5)	PT-38-1003-2	38	TRUE	TRUE	57	TRUE	2	0	---	1	---	0	---	---	---	---	0	---	---	23
PT	PT-38-1003	Lao	3	Son or daughter	Male	Completed primary school (Grade 5)	PT-38-1003-3	38	TRUE	TRUE	18	TRUE	2	0	---	1	---	0	---	---	---	---	0	---	---	7
PT	PT-38-1023	Lao	5	Head of household	Male	Some primary school	PT-38-1023-1	38	TRUE	TRUE	59	TRUE	2	0	---	1	---	0	---	---	---	---	0	---	---	2
PT	PT-38-1023	Lao	5	Spouse	Female	Some primary school	PT-38-1023-2	38	TRUE	TRUE	58	TRUE	2	0	---	1	---	0	---	---	---	---	0	---	---	18
PT	PT-38-1023	Lao	5	Son or daughter	Female	Completed primary school (Grade 5)	PT-38-1023-3	38	TRUE	TRUE	20	TRUE	2	0	---	1	---	0	---	---	---	---	0	---	---	3
PT	PT-38-1023	Lao	5	Grandchild	Female	Never attended school	PT-38-1023-4	38	TRUE	TRUE	5	FALSE	12	0	---	1	---	0	---	---	---	---	0	---	---	12
PT	PT-38-1023	Lao	5	Grandchild	Female	Never attended school	PT-38-1023-5	38	TRUE	TRUE	1	FALSE	1	0	---	1	---	0	---	---	---	---	0	---	---	14
PT	PT-38-1015	Lao	5	Head of household	Male	Some secondary school	PT-38-1015-1	38	TRUE	TRUE	51.47123288	TRUE	11	0	---	1	---	0	---	---	---	---	0	---	---	2
PT	PT-38-1015	Lao	5	Spouse	Female	Completed primary school (Grade 5)	PT-38-1015-2	38	TRUE	TRUE	48.95342466	TRUE	2	0	---	1	---	0	---	---	---	---	0	---	---	16
PT	PT-38-1015	Lao	5	Son or daughter	Female	Completed secondary school (Grade 11 or 12)	PT-38-1015-3	38	TRUE	TRUE	20.31780822	TRUE	12	0	---	1	---	0	---	---	---	---	0	---	---	10
PT	PT-38-1015	Lao	5	Son or daughter	Male	Completed secondary school (Grade 11 or 12)	PT-38-1015-4	38	TRUE	TRUE	18.43287671	TRUE	12	0	---	1	---	0	---	---	---	---	0	---	---	2
PT	PT-38-1015	Lao	5	Grandchild	Male	Never attended school	PT-38-1015-5	38	TRUE	TRUE	2.534246575	FALSE	1	0	---	1	---	0	---	---	---	---	0	---	---	8
PT	PT-38-1025	Lao	2	Head of household	Male	Completed primary school (Grade 5)	PT-38-1025-1	38	TRUE	TRUE	62.75616438	TRUE	2	0	---	1	---	0	---	---	---	---	0	---	---	17
PT	PT-38-1025	Lao	2	Son or daughter	Male	Some secondary school	PT-38-1025-2	38	TRUE	TRUE	13.11780822	FALSE	12	0	---	1	---	0	---	---	---	---	0	---	---	7
PT	PT-38-1021	Lao	3	Head of household	Female	Some primary school	PT-38-1021-1	38	TRUE	TRUE	58	TRUE	2	0	---	1	---	1	1	0	1	0	0	---	---	7
PT	PT-38-1021	Lao	3	Son or daughter	Male	Completed primary school (Grade 5)	PT-38-1021-2	38	TRUE	TRUE	23	TRUE	2	0	---	1	---	1	1	1	1	1	0	---	---	17
PT	PT-38-1021	Lao	3	Grandchild	Male	Some primary school	PT-38-1021-3	38	TRUE	TRUE	7	FALSE	12	0	---	1	---	1	1	0	1	0	0	---	---	16
PT	PT-38-1027	Lao	6	Head of household	Male	Some primary school	PT-38-1027-1	38	TRUE	TRUE	55	TRUE	3	1	2	1	---	1	6	1	6	1	0	---	---	18
PT	PT-38-1027	Lao	6	Spouse	Female	Never attended school	PT-38-1027-2	38	TRUE	TRUE	47	TRUE	3	1	2	1	---	1	6	1	6	1	0	---	---	4
PT	PT-38-1027	Lao	6	Son or daughter	Male	Some primary school	PT-38-1027-3	38	TRUE	TRUE	12	FALSE	3	1	2	1	---	1	6	1	6	1	0	---	---	11
PT	PT-38-1027	Lao	6	Son or daughter	Male	Never attended school	PT-38-1027-4	38	TRUE	TRUE	11	FALSE	3	1	2	1	---	1	6	1	6	1	0	---	---	6
PT	PT-38-1027	Lao	6	Grandchild	Female	Never attended school	PT-38-1027-5	38	TRUE	TRUE	12	FALSE	3	1	2	1	---	1	6	1	6	1	0	---	---	22
PT	PT-38-1027	Lao	6	Grandchild	Male	Never attended school	PT-38-1027-6	38	TRUE	TRUE	8	FALSE	3	1	2	1	---	1	6	1	6	1	0	---	---	3
PT	PT-38-1008	Lao	4	Head of household	Male	Never attended school	PT-38-1008-1	38	TRUE	TRUE	29	TRUE	2	0	---	1	---	0	---	---	---	---	0	---	---	21
PT	PT-38-1008	Lao	4	Spouse	Female	Completed primary school (Grade 5)	PT-38-1008-2	38	TRUE	TRUE	22	TRUE	2	0	---	1	---	0	---	---	---	---	0	---	---	19
PT	PT-38-1008	Lao	4	Son or daughter	Female	Never attended school	PT-38-1008-3	38	TRUE	TRUE	7	FALSE	1	0	---	1	---	0	---	---	---	---	0	---	---	22
PT	PT-38-1008	Lao	4	Son or daughter	Female	Never attended school	PT-38-1008-4	38	TRUE	TRUE	3	FALSE	1	0	---	1	---	0	---	---	---	---	0	---	---	22
PT	PT-38-1014	Lao	2	Head of household	Female	Some primary school	PT-38-1014-1	38	TRUE	TRUE	36.37808219	TRUE	2	0	---	1	---	0	---	---	---	---	0	---	---	17
PT	PT-38-1014	Lao	2	Son or daughter	Male	Some primary school	PT-38-1014-2	38	TRUE	TRUE	10.55068493	FALSE	12	0	---	1	---	0	---	---	---	---	0	---	---	13
PT	PT-38-1024	Lao	5	Head of household	Male	Completed secondary school (Grade 11 or 12)	PT-38-1024-1	38	TRUE	TRUE	45.70410959	TRUE	11	0	---	1	---	0	---	---	---	---	0	---	---	7
PT	PT-38-1024	Lao	5	Son or daughter	Female	Completed primary school (Grade 5)	PT-38-1024-2	38	TRUE	TRUE	35.3890411	TRUE	2	0	---	1	---	0	---	---	---	---	0	---	---	7
PT	PT-38-1024	Lao	5	Parent in law	Female	Never attended school	PT-38-1024-3	38	TRUE	TRUE	73.84657534	TRUE	2	0	---	1	---	0	---	---	---	---	0	---	---	19
PT	PT-38-1024	Lao	5	Son or daughter	Male	Completed secondary school (Grade 11 or 12)	PT-38-1024-4	38	TRUE	TRUE	17.75342466	TRUE	12	0	---	1	---	0	---	---	---	---	0	---	---	20
PT	PT-38-1024	Lao	5	Son or daughter	Female	Completed secondary school (Grade 11 or 12)	PT-38-1024-5	38	TRUE	TRUE	15.55068493	TRUE	12	0	---	1	---	0	---	---	---	---	0	---	---	18
PT	PT-38-1001	Lao	4	Head of household	Female	Never attended school	PT-38-1001-1	38	TRUE	TRUE	56	TRUE	2	0	---	1	---	0	---	---	---	---	0	---	---	15
PT	PT-38-1001	Lao	4	Parent	Female	Never attended school	PT-38-1001-2	38	TRUE	TRUE	87	TRUE	15	0	---	1	---	0	---	---	---	---	0	---	---	8
PT	PT-38-1001	Lao	4	Grandchild	Female	Completed primary school (Grade 5)	PT-38-1001-3	38	TRUE	TRUE	23	TRUE	2	0	---	1	---	0	---	---	---	---	0	---	---	3
PT	PT-38-1001	Lao	4	Grandchild	Male	Completed primary school (Grade 5)	PT-38-1001-4	38	TRUE	TRUE	35	TRUE	2	0	---	1	---	0	---	---	---	---	0	---	---	9
PT	PT-38-1002	Lao	5	Head of household	Female	Never attended school	PT-38-1002-1	38	TRUE	TRUE	43	TRUE	2	0	---	1	---	1	3	0	3	0	1	1	1	2
PT	PT-38-1002	Lao	5	Son or daughter	Female	Completed primary school (Grade 5)	PT-38-1002-2	38	TRUE	TRUE	13	FALSE	12	0	---	1	---	1	3	0	3	0	1	1	1	26
PT	PT-38-1002	Lao	5	Head of household	Male	Completed primary school (Grade 5)	PT-38-1002-3	38	TRUE	TRUE	43	TRUE	2	0	---	0	2	1	3	1	3	1	1	1	1	2
PT	PT-38-1002	Lao	5	Son or daughter	Male	Completed primary school (Grade 5)	PT-38-1002-4	38	TRUE	TRUE	19	TRUE	3	0	---	0	2	1	3	1	3	1	1	1	1	7
PT	PT-38-1002	Lao	5	Son or daughter	Male	Some primary school	PT-38-1002-5	38	TRUE	TRUE	15	TRUE	3	0	---	0	2	1	3	1	3	1	1	1	1	7
PT	PT-38-1012	Lao	2	Head of household	Male	Some primary school	PT-38-1012-1	38	TRUE	TRUE	65	TRUE	2	0	---	1	---	0	---	---	---	---	0	---	---	13
PT	PT-38-1012	Lao	2	Spouse	Female	Never attended school	PT-38-1012-2	38	TRUE	TRUE	54	TRUE	2	0	---	1	---	0	---	---	---	---	0	---	---	7
PT	PT-38-1006	Lao	4	Head of household	Male	Some primary school	PT-38-1006-1	38	TRUE	TRUE	25	TRUE	2	0	---	1	---	1	1	1	1	1	0	---	---	14
PT	PT-38-1006	Lao	4	Spouse	Female	Never attended school	PT-38-1006-2	38	TRUE	TRUE	24	TRUE	2	0	---	1	---	1	1	0	1	0	0	---	---	2
PT	PT-38-1006	Lao	4	Son or daughter	Female	Never attended school	PT-38-1006-3	38	TRUE	TRUE	2	FALSE	1	0	---	1	---	1	1	0	1	0	0	---	---	8
PT	PT-38-1006	Lao	4	Son or daughter	Female	Never attended school	PT-38-1006-4	38	TRUE	TRUE	0.083333333	FALSE	1	0	---	1	---	1	1	0	1	0	0	---	---	4
PT	PT-38-1007	Lao	5	Head of household	Male	Never attended school	PT-38-1007-1	38	TRUE	TRUE	30	TRUE	2	0	---	1	---	1	5	1	0	---	0	---	---	14
PT	PT-38-1007	Lao	5	Spouse	Female	Some primary school	PT-38-1007-2	38	TRUE	TRUE	23	TRUE	2	0	---	1	---	1	5	1	0	---	0	---	---	2
PT	PT-38-1007	Lao	5	Son or daughter	Male	Never attended school	PT-38-1007-3	38	TRUE	TRUE	7	FALSE	12	0	---	1	---	1	5	1	0	---	0	---	---	14
PT	PT-38-1007	Lao	5	Son or daughter	Male	Never attended school	PT-38-1007-4	38	TRUE	TRUE	5	FALSE	12	0	---	1	---	1	5	1	0	---	0	---	---	16
PT	PT-38-1007	Lao	5	Son or daughter	Female	Never attended school	PT-38-1007-5	38	TRUE	TRUE	3	FALSE	1	0	---	1	---	1	5	1	0	---	0	---	---	33
PT	PT-38-1022	Lao	2	Head of household	Female	Some primary school	PT-38-1022-1	38	TRUE	TRUE	70	TRUE	2	0	---	1	---	1	1	0	0	---	0	---	---	6
PT	PT-38-1022	Lao	2	Grandchild	Male	Some secondary school	PT-38-1022-2	38	TRUE	TRUE	14	FALSE	2	0	---	1	---	1	1	1	0	---	0	---	---	6
PT	PT-38-1020	Lao	4	Head of household	Male	Completed primary school (Grade 5)	PT-38-1020-1	38	TRUE	TRUE	45	TRUE	2	0	---	1	---	1	1	1	1	1	0	---	---	2
PT	PT-38-1020	Lao	4	Spouse	Female	Some primary school	PT-38-1020-2	38	TRUE	TRUE	46	TRUE	2	0	---	1	---	1	1	0	1	0	0	---	---	16
PT	PT-38-1020	Lao	4	Son or daughter	Male	Some secondary school	PT-38-1020-3	38	TRUE	TRUE	16	TRUE	12	0	---	1	---	1	1	0	1	0	0	---	---	9
PT	PT-38-1020	Lao	4	Son or daughter	Female	Never attended school	PT-38-1020-4	38	TRUE	TRUE	5	FALSE	1	0	---	1	---	1	1	0	1	0	0	---	---	33
PT	PT-39-1015	Lao	4	Head of household	Male	Completed secondary school (Grade 11 or 12)	PT-39-1015-1	39	TRUE	TRUE	33	TRUE	2	0	---	1	---	0	---	---	---	---	0	---	---	4
PT	PT-39-1015	Lao	4	Head of household	Female	Never attended school	PT-39-1015-2	39	TRUE	TRUE	30	TRUE	2	0	---	1	---	0	---	---	---	---	0	---	---	17
PT	PT-39-1015	Lao	4	Son or daughter	Female	Some primary school	PT-39-1015-3	39	TRUE	TRUE	8	FALSE	12	0	---	1	---	0	---	---	---	---	0	---	---	4
PT	PT-39-1015	Lao	4	Son or daughter	Male	Never attended school	PT-39-1015-4	39	TRUE	TRUE	4	FALSE	12	0	---	1	---	0	---	---	---	---	0	---	---	9
PT	PT-39-1018	Lao	5	Head of household	Male	Never attended school	PT-39-1018-1	39	TRUE	TRUE	38.39726027	TRUE	2	0	---	1	---	0	---	---	---	---	0	---	---	14
PT	PT-39-1018	Lao	5	Son or daughter	Female	Some primary school	PT-39-1018-2	39	TRUE	TRUE	5	FALSE	1	0	---	1	---	0	---	---	---	---	0	---	---	18
PT	PT-39-1018	Lao	5	Son or daughter	Female	Never attended school	PT-39-1018-3	39	TRUE	TRUE	4	FALSE	1	0	---	1	---	0	---	---	---	---	0	---	---	4
PT	PT-39-1018	Lao	5	Son or daughter	Male	Never attended school	PT-39-1018-4	39	TRUE	TRUE	2	FALSE	1	0	---	1	---	0	---	---	---	---	0	---	---	4
PT	PT-39-1018	Lao	5	Parent in law	Female	Never attended school	PT-39-1018-5	39	TRUE	TRUE	64.83287671	TRUE	2	0	---	1	---	0	---	---	---	---	0	---	---	20
PT	PT-39-1014	Lao	4	Head of household	Male	Some primary school	PT-39-1014-1	39	TRUE	TRUE	43.98082192	TRUE	2	0	---	1	---	0	---	---	---	---	0	---	---	2
PT	PT-39-1014	Lao	4	Spouse	Female	Never attended school	PT-39-1014-2	39	TRUE	TRUE	43.35342466	TRUE	12	0	---	1	---	0	---	---	---	---	0	---	---	13
PT	PT-39-1014	Lao	4	Son or daughter	Female	Completed primary school (Grade 5)	PT-39-1014-3	39	TRUE	TRUE	11.13424658	FALSE	12	0	---	1	---	0	---	---	---	---	0	---	---	8
PT	PT-39-1014	Lao	4	Son or daughter	Female	Some primary school	PT-39-1014-4	39	TRUE	TRUE	8.120547945	FALSE	12	0	---	1	---	0	---	---	---	---	0	---	---	16
PT	PT-39-1004	Lao	3	Head of household	Female	Never attended school	PT-39-1004-1	39	TRUE	TRUE	58.73972603	TRUE	2	0	---	1	---	0	---	---	---	---	0	---	---	6
PT	PT-39-1004	Lao	3	Grandchild	Female	Some primary school	PT-39-1004-2	39	TRUE	TRUE	5	FALSE	12	0	---	1	---	0	---	---	---	---	0	---	---	29
PT	PT-39-1004	Lao	3	Grandchild	Female	Never attended school	PT-39-1004-3	39	TRUE	TRUE	3	FALSE	1	0	---	1	---	0	---	---	---	---	0	---	---	15
PT	PT-39-1025	Lao	8	Head of household	Male	Some secondary school	PT-39-1025-1	39	TRUE	TRUE	46.95068493	TRUE	2	0	---	1	---	0	---	---	---	---	0	---	---	16
PT	PT-39-1025	Lao	8	Spouse	Female	Completed primary school (Grade 5)	PT-39-1025-2	39	TRUE	TRUE	47.81643836	TRUE	2	0	---	1	---	0	---	---	---	---	0	---	---	9
PT	PT-39-1025	Lao	8	Son or daughter	Male	Completed secondary school (Grade 11 or 12)	PT-39-1025-3	39	TRUE	TRUE	23.05205479	TRUE	12	1	8	0	8	0	---	---	---	---	0	---	---	14
PT	PT-39-1025	Lao	8	Son or daughter	Female	Completed secondary school (Grade 11 or 12)	PT-39-1025-4	39	TRUE	TRUE	21.29589041	TRUE	12	1	8	0	8	0	---	---	---	---	0	---	---	29
PT	PT-39-1025	Lao	8	Son or daughter	Male	More than secondary	PT-39-1025-5	39	TRUE	TRUE	18.10958904	TRUE	2	1	7	0	7	0	---	---	---	---	0	---	---	14
PT	PT-39-1025	Lao	8	Son or daughter	Male	Some secondary school	PT-39-1025-6	39	TRUE	TRUE	11.75890411	FALSE	12	0	---	1	---	0	---	---	---	---	0	---	---	11
PT	PT-39-1025	Lao	8	Son or daughter	Male	Never attended school	PT-39-1025-7	39	TRUE	TRUE	5.046575342	FALSE	1	0	---	1	---	0	---	---	---	---	0	---	---	7
PT	PT-39-1025	Lao	8	Brother or sister	Male	Completed primary school (Grade 5)	PT-39-1025-8	39	TRUE	TRUE	25.20821918	TRUE	2	1	7	0	7	0	---	---	---	---	0	---	---	8
PT	PT-39-1008	Lao	8	Head of household	Male	Some primary school	PT-39-1008-1	39	TRUE	TRUE	43.82739726	TRUE	2	0	---	1	---	0	---	---	---	---	0	---	---	4
PT	PT-39-1008	Lao	8	Spouse	Female	Never attended school	PT-39-1008-2	39	TRUE	TRUE	42.82191781	TRUE	2	0	---	1	---	0	---	---	---	---	0	---	---	6
PT	PT-39-1008	Lao	8	Son or daughter	Female	Some primary school	PT-39-1008-3	39	TRUE	TRUE	20.30136986	TRUE	2	1	7	0	7	0	---	---	---	---	0	---	---	9
PT	PT-39-1008	Lao	8	Son or daughter	Male	Some primary school	PT-39-1008-4	39	TRUE	TRUE	18.35890411	TRUE	2	0	---	1	---	0	---	---	---	---	0	---	---	9
PT	PT-39-1008	Lao	8	Son or daughter	Male	Some primary school	PT-39-1008-5	39	TRUE	TRUE	15.55890411	TRUE	2	1	7	0	7	0	---	---	---	---	0	---	---	3
PT	PT-39-1008	Lao	8	Son or daughter	Male	Some primary school	PT-39-1008-6	39	TRUE	TRUE	13.76986301	FALSE	2	0	---	1	---	0	---	---	---	---	0	---	---	16
PT	PT-39-1008	Lao	8	Grandchild	Male	Never attended school	PT-39-1008-7	39	TRUE	TRUE	4	FALSE	1	0	---	1	---	0	---	---	---	---	0	---	---	15
PT	PT-39-1008	Lao	8	Son in law or daughter in law	Female	Never attended school	PT-39-1008-8	39	TRUE	TRUE	17	TRUE	2	0	---	1	---	0	---	---	---	---	0	---	---	18
PT	PT-39-1013	Lao	5	Head of household	Male	Some primary school	PT-39-1013-1	39	TRUE	TRUE	45.5369863	TRUE	2	0	---	1	---	0	---	---	---	---	0	---	---	2
PT	PT-39-1013	Lao	5	Spouse	Female	Never attended school	PT-39-1013-2	39	TRUE	TRUE	40.29315068	TRUE	2	0	---	1	---	0	---	---	---	---	0	---	---	2
PT	PT-39-1013	Lao	5	Son or daughter	Female	Some primary school	PT-39-1013-3	39	TRUE	TRUE	13.36712329	FALSE	2	0	---	1	---	0	---	---	---	---	0	---	---	24
PT	PT-39-1013	Lao	5	Son or daughter	Female	Some primary school	PT-39-1013-4	39	TRUE	TRUE	10.51780822	FALSE	12	0	---	1	---	0	---	---	---	---	0	---	---	17
PT	PT-39-1013	Lao	5	Parent in law	Female	Never attended school	PT-39-1013-5	39	TRUE	TRUE	77.3260274	TRUE	2	0	---	1	---	0	---	---	---	---	0	---	---	7
PT	PT-39-1002	Lao	6	Head of household	Male	Completed secondary school (Grade 11 or 12)	PT-39-1002-1	39	TRUE	TRUE	37.86849315	TRUE	14	0	---	1	---	1	1	1	1	1	0	---	---	8
PT	PT-39-1002	Lao	6	Spouse	Female	Completed primary school (Grade 5)	PT-39-1002-2	39	TRUE	TRUE	37.55616438	TRUE	2	0	---	1	---	1	1	0	1	0	0	---	---	8
PT	PT-39-1002	Lao	6	Son or daughter	Female	Some primary school	PT-39-1002-3	39	TRUE	TRUE	9.279452055	FALSE	12	0	---	1	---	1	1	0	1	0	0	---	---	29
PT	PT-39-1002	Lao	6	Son or daughter	Female	Some primary school	PT-39-1002-4	39	TRUE	TRUE	5.701369863	FALSE	12	0	---	1	---	1	1	0	1	0	0	---	---	20
PT	PT-39-1002	Lao	6	Son or daughter	Female	Some primary school	PT-39-1002-5	39	TRUE	TRUE	7.106849315	FALSE	12	0	---	1	---	1	1	0	1	0	0	---	---	29
PT	PT-39-1002	Lao	6	Son or daughter	Female	Never attended school	PT-39-1002-6	39	TRUE	TRUE	1	FALSE	1	0	---	1	---	1	1	0	1	0	0	---	---	6
PT	PT-39-1012	Lao	2	Head of household	Male	Never attended school	PT-39-1012-1	39	TRUE	TRUE	21	TRUE	2	0	---	1	---	1	1	1	1	1	0	---	---	6
PT	PT-39-1012	Lao	2	Spouse	Female	Completed primary school (Grade 5)	PT-39-1012-2	39	TRUE	TRUE	17	TRUE	2	0	---	1	---	1	1	0	1	0	0	---	---	9
PT	PT-39-1005	Lao	6	Head of household	Male	Some secondary school	PT-39-1005-1	39	TRUE	TRUE	49.70410959	TRUE	2	0	---	1	---	0	---	---	---	---	0	---	---	6
PT	PT-39-1005	Lao	6	Spouse	Female	Completed primary school (Grade 5)	PT-39-1005-2	39	TRUE	TRUE	47.57808219	TRUE	2	0	---	1	---	0	---	---	---	---	0	---	---	4
PT	PT-39-1005	Lao	6	Son or daughter	Male	Completed secondary school (Grade 11 or 12)	PT-39-1005-3	39	TRUE	TRUE	25.30136986	TRUE	14	0	---	1	---	0	---	---	---	---	0	---	---	16
PT	PT-39-1005	Lao	6	Son or daughter	Female	More than secondary	PT-39-1005-4	39	TRUE	TRUE	17.68767123	TRUE	12	0	---	1	---	0	---	---	---	---	0	---	---	23
PT	PT-39-1005	Lao	6	Son or daughter	Male	More than secondary	PT-39-1005-5	39	TRUE	TRUE	14.43013699	FALSE	12	0	---	1	---	0	---	---	---	---	0	---	---	4
PT	PT-39-1005	Lao	6	Son or daughter	Female	Some primary school	PT-39-1005-6	39	TRUE	TRUE	9.038356164	FALSE	12	0	---	1	---	0	---	---	---	---	0	---	---	20
PT	PT-39-1006	Lao	11	Son in law or daughter in law	Male	Some primary school	PT-39-1006-1	39	TRUE	TRUE	38.47945205	TRUE	2	0	---	1	---	1	1	1	3	1	1	0	---	17
PT	PT-39-1006	Lao	11	Head of household	Female	Completed primary school (Grade 5)	PT-39-1006-2	39	TRUE	TRUE	31.01643836	TRUE	2	0	---	1	---	1	1	0	3	0	1	0	---	21
PT	PT-39-1006	Lao	11	Brother or sister	Male	Some primary school	PT-39-1006-3	39	TRUE	TRUE	9.106849315	FALSE	12	0	---	1	---	1	1	0	3	1	1	0	---	7
PT	PT-39-1006	Lao	11	Brother or sister	Male	Some primary school	PT-39-1006-4	39	TRUE	TRUE	4.6	FALSE	12	0	---	1	---	1	1	0	3	1	1	0	---	4
PT	PT-39-1006	Lao	11	Brother or sister	Female	Some primary school	PT-39-1006-5	39	TRUE	TRUE	3.147945205	FALSE	12	0	---	1	---	1	1	0	3	0	1	0	---	2
PT	PT-39-1006	Lao	11	Parent in law	Female	Some primary school	PT-39-1006-6	39	TRUE	TRUE	52.90958904	TRUE	2	0	---	1	---	1	1	0	3	0	1	0	---	16
PT	PT-39-1006	Lao	11	Brother or sister	Female	Completed primary school (Grade 5)	PT-39-1006-7	39	TRUE	TRUE	27.35616438	TRUE	9	1	7	0	7	1	1	0	3	0	1	1	99	9
PT	PT-39-1006	Lao	11	Brother or sister	Female	Completed primary school (Grade 5)	PT-39-1006-8	39	TRUE	TRUE	26.13424658	TRUE	9	1	7	0	7	1	1	0	3	0	1	1	99	2
PT	PT-39-1006	Lao	11	Brother or sister	Male	Completed primary school (Grade 5)	PT-39-1006-9	39	TRUE	TRUE	23.04657534	TRUE	2	0	---	1	---	1	1	0	3	0	1	0	---	14
PT	PT-39-1006	Lao	11	Brother or sister	Male	Some secondary school	PT-39-1006-10	39	TRUE	TRUE	20.62739726	TRUE	2	0	---	1	---	1	1	0	3	0	1	0	---	2
PT	PT-39-1006	Lao	11	Brother or sister	Male	More than secondary	PT-39-1006-11	39	TRUE	TRUE	17.20273973	TRUE	12	0	---	1	---	1	1	0	3	0	1	0	---	11
PT	PT-39-1003	Lao	9	Head of household	Male	Some primary school	PT-39-1003-1	39	TRUE	TRUE	46.37808219	TRUE	2	0	---	1	---	1	3	0	3	0	0	---	---	6
PT	PT-39-1003	Lao	9	Spouse	Female	Some primary school	PT-39-1003-2	39	TRUE	TRUE	51.79178082	TRUE	2	0	---	0	2	1	3	0	3	0	0	---	---	6
PT	PT-39-1003	Lao	9	Son or daughter	Male	Completed primary school (Grade 5)	PT-39-1003-3	39	TRUE	TRUE	26.22191781	TRUE	2	0	---	0	2	1	3	1	3	1	0	---	---	6
PT	PT-39-1003	Lao	9	Son or daughter	Female	Completed primary school (Grade 5)	PT-39-1003-4	39	TRUE	TRUE	22.3890411	TRUE	1	0	---	0	2	1	3	1	3	1	0	---	---	22
PT	PT-39-1003	Lao	9	Son or daughter	Male	Some primary school	PT-39-1003-5	39	TRUE	TRUE	16.71506849	TRUE	2	0	---	0	2	1	3	1	3	1	0	---	---	11
PT	PT-39-1003	Lao	9	Son or daughter	Female	Completed primary school (Grade 5)	PT-39-1003-6	39	TRUE	TRUE	15.19178082	TRUE	2	0	---	0	2	1	3	0	3	0	0	---	---	20
PT	PT-39-1003	Lao	9	Son or daughter	Female	Some primary school	PT-39-1003-7	39	TRUE	TRUE	12.71780822	FALSE	2	0	---	1	---	1	3	0	3	0	0	---	---	11
PT	PT-39-1003	Lao	9	Grandchild	Male	Some primary school	PT-39-1003-8	39	TRUE	TRUE	6.202739726	FALSE	12	0	---	1	---	1	3	0	3	0	0	---	---	2
PT	PT-39-1003	Lao	9	Grandchild	Male	Some primary school	PT-39-1003-9	39	TRUE	TRUE	5.178082192	FALSE	12	0	---	1	---	1	3	0	3	0	0	---	---	15
PT	PT-39-1020	Lao	2	Head of household	Female	Never attended school	PT-39-1020-1	39	TRUE	TRUE	57	TRUE	2	0	---	1	---	0	---	---	---	---	0	---	---	17
PT	PT-39-1020	Lao	2	Grandchild	Female	Some secondary school	PT-39-1020-2	39	TRUE	TRUE	11	FALSE	12	0	---	1	---	0	---	---	---	---	0	---	---	12
PT	PT-39-1023	Lao	3	Head of household	Male	Some primary school	PT-39-1023-1	39	TRUE	TRUE	42	TRUE	2	0	---	1	---	0	---	---	---	---	0	---	---	7
PT	PT-39-1023	Lao	3	Spouse	Female	Completed primary school (Grade 5)	PT-39-1023-2	39	TRUE	TRUE	36	TRUE	2	0	---	1	---	0	---	---	---	---	0	---	---	9
PT	PT-39-1023	Lao	3	Son or daughter	Female	Some primary school	PT-39-1023-3	39	TRUE	TRUE	10	FALSE	12	0	---	1	---	0	---	---	---	---	0	---	---	20
PT	PT-39-1024	Lao	3	Head of household	Male	Some primary school	PT-39-1024-1	39	TRUE	TRUE	45.73972603	TRUE	2	0	---	1	---	0	---	---	---	---	0	---	---	8
PT	PT-39-1024	Lao	3	Spouse	Female	Some primary school	PT-39-1024-2	39	TRUE	TRUE	46.82191781	TRUE	2	0	---	1	---	0	---	---	---	---	0	---	---	8
PT	PT-39-1024	Lao	3	Son or daughter	Male	More than secondary	PT-39-1024-3	39	TRUE	TRUE	18.40821918	TRUE	12	0	---	1	---	0	---	---	---	---	0	---	---	14
PT	PT-39-1022	Lao	4	Head of household	Male	Never attended school	PT-39-1022-1	39	TRUE	TRUE	27	TRUE	2	0	---	1	---	0	---	---	---	---	0	---	---	24
PT	PT-39-1022	Lao	4	Spouse	Female	Some primary school	PT-39-1022-2	39	TRUE	TRUE	22	TRUE	2	0	---	1	---	0	---	---	---	---	0	---	---	30
PT	PT-39-1022	Lao	4	Son or daughter	Female	Never attended school	PT-39-1022-3	39	TRUE	TRUE	3	FALSE	1	0	---	1	---	0	---	---	---	---	0	---	---	12
PT	PT-39-1022	Lao	4	Parent in law	Female	Never attended school	PT-39-1022-4	39	TRUE	TRUE	55	TRUE	2	0	---	1	---	0	---	---	---	---	0	---	---	21
PT	PT-39-1016	Lao	5	Head of household	Female	Completed primary school (Grade 5)	PT-39-1016-1	39	TRUE	TRUE	43.39452055	TRUE	2	0	---	1	---	0	---	---	---	---	0	---	---	22
PT	PT-39-1016	Lao	5	Spouse	Male	Never attended school	PT-39-1016-2	39	TRUE	TRUE	47.97808219	TRUE	2	0	---	1	---	0	---	---	---	---	0	---	---	6
PT	PT-39-1016	Lao	5	Son or daughter	Female	Some primary school	PT-39-1016-3	39	TRUE	TRUE	13.84657534	FALSE	2	0	---	1	---	0	---	---	---	---	0	---	---	8
PT	PT-39-1016	Lao	5	Son or daughter	Female	Some primary school	PT-39-1016-4	39	TRUE	TRUE	9.928767123	FALSE	12	0	---	1	---	0	---	---	---	---	0	---	---	2
PT	PT-39-1016	Lao	5	Son or daughter	Male	Some primary school	PT-39-1016-5	39	TRUE	TRUE	6	FALSE	12	0	---	1	---	0	---	---	---	---	0	---	---	22
PT	PT-39-1001	Lao	3	Head of household	Male	Completed primary school (Grade 5)	PT-39-1001-1	39	TRUE	TRUE	45.24109589	TRUE	2	0	---	1	---	0	---	---	---	---	0	---	---	18
PT	PT-39-1001	Lao	3	Spouse	Female	Some primary school	PT-39-1001-2	39	TRUE	TRUE	38.87123288	TRUE	2	0	---	1	---	0	---	---	---	---	0	---	---	21
PT	PT-39-1001	Lao	3	Son or daughter	Female	Never attended school	PT-39-1001-3	39	TRUE	TRUE	2	FALSE	1	0	---	1	---	0	---	---	---	---	0	---	---	18
PT	PT-39-1007	Lao	3	Head of household	Female	Some primary school	PT-39-1007-1	39	TRUE	TRUE	58.11506849	TRUE	2	0	---	1	---	1	1	0	1	0	0	---	---	21
PT	PT-39-1007	Lao	3	Spouse	Male	Some primary school	PT-39-1007-2	39	TRUE	TRUE	63.66027397	TRUE	2	0	---	1	---	1	1	1	1	1	0	---	---	20
PT	PT-39-1007	Lao	3	Son or daughter	Female	Some primary school	PT-39-1007-3	39	TRUE	TRUE	25	TRUE	2	0	---	1	---	1	1	0	1	0	0	---	---	12
PT	PT-39-1017	Lao	5	Head of household	Male	Some secondary school	PT-39-1017-1	39	TRUE	TRUE	47.9890411	TRUE	2	0	---	1	---	0	---	---	---	---	0	---	---	13
PT	PT-39-1017	Lao	5	Son or daughter	Male	Never attended school	PT-39-1017-2	39	TRUE	TRUE	9.512328767	FALSE	1	0	---	1	---	0	---	---	---	---	0	---	---	24
PT	PT-39-1017	Lao	5	Son or daughter	Female	Never attended school	PT-39-1017-3	39	TRUE	TRUE	2	FALSE	1	0	---	1	---	0	---	---	---	---	0	---	---	21
PT	PT-39-1017	Lao	5	Son in law or daughter in law	Male	Completed primary school (Grade 5)	PT-39-1017-4	39	TRUE	TRUE	27	TRUE	2	0	---	1	---	0	---	---	---	---	0	---	---	2
PT	PT-39-1017	Lao	5	Grandchild	Male	Never attended school	PT-39-1017-5	39	TRUE	TRUE	2	FALSE	1	0	---	1	---	0	---	---	---	---	0	---	---	31
PT	PT-39-1019	Lao	3	Head of household	Male	Completed primary school (Grade 5)	PT-39-1019-1	39	TRUE	TRUE	40.24109589	TRUE	2	0	---	1	---	0	---	---	---	---	0	---	---	14
PT	PT-39-1019	Lao	3	Spouse	Female	Never attended school	PT-39-1019-2	39	TRUE	TRUE	37.9890411	TRUE	2	0	---	1	---	0	---	---	---	---	0	---	---	22
PT	PT-39-1019	Lao	3	Son or daughter	Male	Some primary school	PT-39-1019-3	39	TRUE	TRUE	10.01369863	FALSE	12	0	---	1	---	0	---	---	---	---	0	---	---	2
PT	PT-39-1021	Lao	4	Head of household	Male	Completed primary school (Grade 5)	PT-39-1021-1	39	TRUE	TRUE	42	TRUE	2	0	---	1	---	0	---	---	---	---	0	---	---	6
PT	PT-39-1021	Lao	4	Spouse	Female	Never attended school	PT-39-1021-2	39	TRUE	TRUE	48	TRUE	2	0	---	1	---	0	---	---	---	---	0	---	---	9
PT	PT-39-1021	Lao	4	Son or daughter	Female	Some primary school	PT-39-1021-3	39	TRUE	TRUE	10	FALSE	12	0	---	1	---	0	---	---	---	---	0	---	---	8
PT	PT-39-1021	Lao	4	Son or daughter	Male	Some primary school	PT-39-1021-4	39	TRUE	TRUE	7	FALSE	12	0	---	1	---	0	---	---	---	---	0	---	---	8
MP	MP-06-1023	Lao	6	Head of household	Male	Some secondary school	MP-06-1023-1	6	TRUE	TRUE	39	TRUE	1	0	---	1	---	0	---	---	---	---	0	---	---	2
MP	MP-06-1023	Lao	6	Spouse	Female	Some primary school	MP-06-1023-2	6	TRUE	TRUE	37	TRUE	2	0	---	1	---	0	---	---	---	---	0	---	---	9
MP	MP-06-1023	Lao	6	Son or daughter	Male	Some secondary school	MP-06-1023-3	6	TRUE	TRUE	15	TRUE	12	0	---	1	---	0	---	---	---	---	0	---	---	14
MP	MP-06-1023	Lao	6	Son or daughter	Female	Some secondary school	MP-06-1023-4	6	TRUE	TRUE	13	FALSE	12	0	---	1	---	0	---	---	---	---	0	---	---	14
MP	MP-06-1023	Lao	6	Son or daughter	Female	Some primary school	MP-06-1023-5	6	TRUE	TRUE	10	FALSE	12	0	---	1	---	0	---	---	---	---	0	---	---	4
MP	MP-06-1023	Lao	6	Son or daughter	Female	Some primary school	MP-06-1023-6	6	TRUE	TRUE	8	FALSE	12	0	---	1	---	0	---	---	---	---	0	---	---	21
MP	MP-06-1002	Lao	4	Head of household	Female	Some primary school	MP-06-1002-1	6	TRUE	TRUE	25.81369863	TRUE	2	0	---	1	---	0	---	---	---	---	0	---	---	9
MP	MP-06-1002	Lao	4	Spouse	Male	Some primary school	MP-06-1002-2	6	TRUE	TRUE	27.88219178	TRUE	2	0	---	1	---	0	---	---	---	---	0	---	---	8
MP	MP-06-1002	Lao	4	Son or daughter	Female	Never attended school	MP-06-1002-3	6	TRUE	TRUE	5.964383562	FALSE	1	0	---	1	---	0	---	---	---	---	0	---	---	30
MP	MP-06-1002	Lao	4	Son or daughter	Female	Never attended school	MP-06-1002-4	6	TRUE	TRUE	2.876712329	FALSE	1	0	---	1	---	0	---	---	---	---	0	---	---	12
MP	MP-06-1019	Lao	6	Head of household	Male	Some primary school	MP-06-1019-1	6	TRUE	TRUE	40.88493151	TRUE	2	1	11	1	---	1	1	1	1	1	1	1	3	17
MP	MP-06-1019	Lao	6	Spouse	Female	Some primary school	MP-06-1019-2	6	TRUE	TRUE	36.71232877	TRUE	2	0	---	1	---	1	1	0	1	0	1	0	---	24
MP	MP-06-1019	Lao	6	Son or daughter	Female	Some secondary school	MP-06-1019-3	6	TRUE	TRUE	14.12054795	FALSE	12	0	---	1	---	1	1	0	1	0	1	0	---	2
MP	MP-06-1019	Lao	6	Son or daughter	Male	Some secondary school	MP-06-1019-4	6	TRUE	TRUE	12.36712329	FALSE	12	0	---	1	---	1	1	0	1	0	1	0	---	13
MP	MP-06-1019	Lao	6	Son or daughter	Female	Some primary school	MP-06-1019-5	6	TRUE	TRUE	10.19452055	FALSE	12	0	---	1	---	1	1	0	1	0	1	0	---	4
MP	MP-06-1019	Lao	6	Son or daughter	Female	Never attended school	MP-06-1019-6	6	TRUE	TRUE	3.104109589	FALSE	99	0	---	1	---	1	1	0	1	0	1	0	---	22
MP	MP-06-1016	Lao	4	Head of household	Male	Some secondary school	MP-06-1016-1	6	TRUE	TRUE	39.64931507	TRUE	2	1	11	0	11	1	1	1	1	1	1	1	4	4
MP	MP-06-1016	Lao	4	Spouse	Female	Some primary school	MP-06-1016-2	6	TRUE	TRUE	44.58082192	TRUE	2	0	---	1	---	1	1	0	1	0	1	0	---	18
MP	MP-06-1016	Lao	4	Son or daughter	Male	Never attended school	MP-06-1016-3	6	TRUE	TRUE	4.049315068	FALSE	99	0	---	1	---	1	1	0	1	0	1	0	---	7
MP	MP-06-1016	Lao	4	Son or daughter	Female	Never attended school	MP-06-1016-4	6	TRUE	TRUE	5.945205479	FALSE	99	0	---	1	---	1	1	0	1	0	1	0	---	18
MP	MP-06-1011	Lao	7	Head of household	Male	Completed primary school (Grade 5)	MP-06-1011-1	6	TRUE	TRUE	78.77260274	TRUE	2	0	---	1	---	0	---	---	---	---	0	---	---	17
MP	MP-06-1011	Lao	7	Spouse	Female	Some primary school	MP-06-1011-2	6	TRUE	TRUE	66.99726027	TRUE	2	0	---	1	---	0	---	---	---	---	0	---	---	11
MP	MP-06-1011	Lao	7	Son or daughter	Female	Some secondary school	MP-06-1011-3	6	TRUE	TRUE	28.89041096	TRUE	2	0	---	1	---	0	---	---	---	---	0	---	---	1
MP	MP-06-1011	Lao	7	Son in law or daughter in law	Male	Completed secondary school (Grade 11 or 12)	MP-06-1011-4	6	TRUE	TRUE	55.89041096	TRUE	2	0	---	1	---	0	---	---	---	---	0	---	---	8
MP	MP-06-1011	Lao	7	Niece or nephew	Female	Some primary school	MP-06-1011-5	6	TRUE	TRUE	6.594520548	FALSE	12	0	---	1	---	0	---	---	---	---	0	---	---	27
MP	MP-06-1011	Lao	7	Niece or nephew	Female	Never attended school	MP-06-1011-6	6	TRUE	TRUE	3.010958904	FALSE	1	0	---	1	---	0	---	---	---	---	0	---	---	8
MP	MP-06-1011	Lao	7	Niece or nephew	Male	Never attended school	MP-06-1011-7	6	TRUE	TRUE	1.295890411	FALSE	1	0	---	1	---	0	---	---	---	---	0	---	---	22
MP	MP-06-1006	Lao	6	Head of household	Female	Never attended school	MP-06-1006-1	6	TRUE	TRUE	36.81643836	TRUE	2	0	---	1	---	1	1	0	1	0	0	---	---	21
MP	MP-06-1006	Lao	6	Parent	Male	Never attended school	MP-06-1006-2	6	TRUE	TRUE	38.71506849	TRUE	2	1	4	0	4	1	1	1	1	1	0	---	---	13
MP	MP-06-1006	Lao	6	Son or daughter	Female	Never attended school	MP-06-1006-3	6	TRUE	TRUE	72.62739726	TRUE	15	0	---	1	---	1	1	0	1	0	0	---	---	21
MP	MP-06-1006	Lao	6	Son or daughter	Male	Never attended school	MP-06-1006-4	6	TRUE	TRUE	13.45479452	FALSE	2	0	---	1	---	1	1	0	1	0	0	---	---	5
MP	MP-06-1006	Lao	6	Son or daughter	Male	Some primary school	MP-06-1006-5	6	TRUE	TRUE	11.03013699	FALSE	12	0	---	1	---	1	1	0	1	0	0	---	---	9
MP	MP-06-1006	Lao	6	Son or daughter	Female	Some primary school	MP-06-1006-6	6	TRUE	TRUE	9.183561644	FALSE	12	0	---	1	---	1	1	0	1	0	0	---	---	9
MP	MP-06-1009	Lao	4	Head of household	Male	Some primary school	MP-06-1009-1	6	TRUE	TRUE	43.31780822	TRUE	2	1	4	1	---	1	1	1	1	1	0	---	---	19
MP	MP-06-1009	Lao	4	Spouse	Female	Never attended school	MP-06-1009-2	6	TRUE	TRUE	38.8630137	TRUE	2	0	---	1	---	1	1	0	1	0	0	---	---	16
MP	MP-06-1009	Lao	4	Son or daughter	Female	Some primary school	MP-06-1009-3	6	TRUE	TRUE	18.59452055	TRUE	2	0	---	1	---	1	1	0	1	0	0	---	---	18
MP	MP-06-1009	Lao	4	Son or daughter	Female	Some primary school	MP-06-1009-4	6	TRUE	TRUE	9.506849315	FALSE	12	0	---	1	---	1	1	0	1	0	0	---	---	15
MP	MP-06-1024	Lao	7	Head of household	Male	Completed primary school (Grade 5)	MP-06-1024-1	6	TRUE	TRUE	38	TRUE	2	0	---	1	---	1	1	1	1	1	0	---	---	2
MP	MP-06-1024	Lao	7	Spouse	Female	Never attended school	MP-06-1024-2	6	TRUE	TRUE	36	TRUE	2	0	---	1	---	1	1	0	1	0	0	---	---	15
MP	MP-06-1024	Lao	7	Son or daughter	Male	Some primary school	MP-06-1024-3	6	TRUE	TRUE	18	TRUE	2	1	2	0	2	1	1	0	1	0	0	---	---	21
MP	MP-06-1024	Lao	7	Son or daughter	Female	Some secondary school	MP-06-1024-4	6	TRUE	TRUE	14	FALSE	12	0	---	1	---	1	1	0	1	0	0	---	---	30
MP	MP-06-1024	Lao	7	Son or daughter	Male	Never attended school	MP-06-1024-5	6	TRUE	TRUE	12	FALSE	1	0	---	1	---	1	1	0	1	0	0	---	---	12
MP	MP-06-1024	Lao	7	Son or daughter	Female	Never attended school	MP-06-1024-6	6	TRUE	TRUE	4	FALSE	1	0	---	1	---	1	1	0	1	0	0	---	---	20
MP	MP-06-1024	Lao	7	Son or daughter	Male	Never attended school	MP-06-1024-7	6	TRUE	TRUE	3	FALSE	1	0	---	1	---	1	1	0	1	0	0	---	---	15
MP	MP-06-1017	Lao	8	Head of household	Male	Some secondary school	MP-06-1017-1	6	TRUE	TRUE	50.07945205	TRUE	2	0	---	1	---	0	---	---	---	---	0	---	---	9
MP	MP-06-1017	Lao	8	Spouse	Female	Never attended school	MP-06-1017-2	6	TRUE	TRUE	42.89315068	TRUE	2	0	---	1	---	0	---	---	---	---	0	---	---	15
MP	MP-06-1017	Lao	8	Son or daughter	Male	Some secondary school	MP-06-1017-3	6	TRUE	TRUE	15.80821918	TRUE	12	0	---	1	---	0	---	---	---	---	0	---	---	18
MP	MP-06-1017	Lao	8	Son or daughter	Male	Some secondary school	MP-06-1017-4	6	TRUE	TRUE	14.8739726	FALSE	12	0	---	1	---	0	---	---	---	---	0	---	---	6
MP	MP-06-1017	Lao	8	Son or daughter	Female	Completed primary school (Grade 5)	MP-06-1017-5	6	TRUE	TRUE	12.95342466	FALSE	12	0	---	1	---	0	---	---	---	---	0	---	---	12
MP	MP-06-1017	Lao	8	Son or daughter	Male	Some primary school	MP-06-1017-6	6	TRUE	TRUE	6.871232877	FALSE	99	0	---	1	---	0	---	---	---	---	0	---	---	18
MP	MP-06-1017	Lao	8	Son or daughter	Female	Some primary school	MP-06-1017-7	6	TRUE	TRUE	19	TRUE	2	0	---	1	---	0	---	---	---	---	0	---	---	5
MP	MP-06-1017	Lao	8	Son or daughter	Male	Never attended school	MP-06-1017-8	6	TRUE	TRUE	7.704109589	FALSE	99	0	---	1	---	0	---	---	---	---	0	---	---	6
MP	MP-06-1010	Lao	13	Head of household	Male	Some primary school	MP-06-1010-1	6	TRUE	TRUE	37	TRUE	2	0	---	1	---	0	---	---	---	---	0	---	---	4
MP	MP-06-1010	Lao	13	Spouse	Female	Never attended school	MP-06-1010-2	6	TRUE	TRUE	36	TRUE	2	0	---	1	---	0	---	---	---	---	0	---	---	5
MP	MP-06-1010	Lao	13	Son or daughter	Male	Never attended school	MP-06-1010-3	6	TRUE	TRUE	21	TRUE	2	0	---	1	---	0	---	---	---	---	0	---	---	18
MP	MP-06-1010	Lao	13	Son or daughter	Female	Some primary school	MP-06-1010-4	6	TRUE	TRUE	17	TRUE	2	0	---	1	---	0	---	---	---	---	0	---	---	9
MP	MP-06-1010	Lao	13	Son or daughter	Female	Some secondary school	MP-06-1010-5	6	TRUE	TRUE	15	TRUE	12	0	---	1	---	0	---	---	---	---	0	---	---	21
MP	MP-06-1010	Lao	13	Son or daughter	Female	Some primary school	MP-06-1010-6	6	TRUE	TRUE	12	FALSE	12	0	---	1	---	0	---	---	---	---	0	---	---	16
MP	MP-06-1010	Lao	13	Son or daughter	Female	Never attended school	MP-06-1010-7	6	TRUE	TRUE	11	FALSE	1	0	---	1	---	0	---	---	---	---	0	---	---	30
MP	MP-06-1010	Lao	13	Son or daughter	Male	Never attended school	MP-06-1010-8	6	TRUE	TRUE	7	FALSE	1	0	---	1	---	0	---	---	---	---	0	---	---	20
MP	MP-06-1010	Lao	13	Son or daughter	Female	Never attended school	MP-06-1010-9	6	TRUE	TRUE	4	FALSE	1	0	---	1	---	0	---	---	---	---	0	---	---	2
MP	MP-06-1010	Lao	13	Son or daughter	Female	Never attended school	MP-06-1010-10	6	TRUE	TRUE	3	FALSE	1	0	---	1	---	0	---	---	---	---	0	---	---	19
MP	MP-06-1010	Lao	13	Son or daughter	Female	Never attended school	MP-06-1010-11	6	TRUE	TRUE	2	FALSE	1	0	---	1	---	0	---	---	---	---	0	---	---	16
MP	MP-06-1010	Lao	13	Parent in law	Male	Never attended school	MP-06-1010-12	6	TRUE	TRUE	68	TRUE	15	0	---	1	---	0	---	---	---	---	0	---	---	4
MP	MP-06-1010	Lao	13	Parent in law	Female	Never attended school	MP-06-1010-13	6	TRUE	TRUE	75.05205479	TRUE	15	0	---	1	---	0	---	---	---	---	0	---	---	12
MP	MP-06-1013	Lao	6	Head of household	Male	Some primary school	MP-06-1013-1	6	TRUE	TRUE	74.92328767	TRUE	15	0	---	1	---	0	---	---	---	---	0	---	---	4
MP	MP-06-1013	Lao	6	Spouse	Female	Some primary school	MP-06-1013-2	6	TRUE	TRUE	72.74794521	TRUE	15	0	---	1	---	0	---	---	---	---	0	---	---	6
MP	MP-06-1013	Lao	6	Son in law or daughter in law	Female	Some primary school	MP-06-1013-3	6	TRUE	TRUE	30.64109589	TRUE	2	0	---	1	---	0	---	---	---	---	0	---	---	22
MP	MP-06-1013	Lao	6	Grandchild	Female	Never attended school	MP-06-1013-4	6	TRUE	TRUE	6.797260274	FALSE	99	0	---	1	---	0	---	---	---	---	0	---	---	12
MP	MP-06-1013	Lao	6	Grandchild	Female	Never attended school	MP-06-1013-5	6	TRUE	TRUE	1.191780822	FALSE	99	0	---	1	---	0	---	---	---	---	0	---	---	6
MP	MP-06-1013	Lao	6	Son or daughter	Male	NA	MP-06-1013-6	6	TRUE	TRUE	28.81917808	TRUE	2	0	---	1	---	0	---	---	---	---	0	---	---	4
MP	MP-06-1003	Lao	3	Head of household	Female	Never attended school	MP-06-1003-1	6	TRUE	TRUE	56.41643836	TRUE	2	0	---	1	---	0	---	---	---	---	1	0	---	14
MP	MP-06-1003	Lao	3	Spouse	Male	Never attended school	MP-06-1003-2	6	TRUE	TRUE	46.94246575	TRUE	2	1	2	0	2	0	---	---	---	---	1	1	2	3
MP	MP-06-1003	Lao	3	Son or daughter	Female	Some secondary school	MP-06-1003-3	6	TRUE	TRUE	15.4630137	TRUE	2	1	2	0	2	0	---	---	---	---	1	1	2	28
MP	MP-06-1004	Lao	6	Head of household	Male	Some primary school	MP-06-1004-1	6	TRUE	TRUE	31	TRUE	2	0	---	1	---	0	---	---	---	---	1	0	---	4
MP	MP-06-1004	Lao	6	Spouse	Female	Some primary school	MP-06-1004-2	6	TRUE	TRUE	33	TRUE	2	0	---	1	---	0	---	---	---	---	1	0	---	16
MP	MP-06-1004	Lao	6	Son or daughter	Female	Some primary school	MP-06-1004-3	6	TRUE	TRUE	14	FALSE	2	0	---	1	---	0	---	---	---	---	1	1	2	21
MP	MP-06-1004	Lao	6	Son or daughter	Female	Some primary school	MP-06-1004-4	6	TRUE	TRUE	12	FALSE	2	0	---	1	---	0	---	---	---	---	1	1	2	13
MP	MP-06-1004	Lao	6	Son or daughter	Female	Never attended school	MP-06-1004-5	6	TRUE	TRUE	6	FALSE	1	0	---	1	---	0	---	---	---	---	1	0	---	10
MP	MP-06-1004	Lao	6	Son or daughter	Female	Never attended school	MP-06-1004-6	6	TRUE	TRUE	2	FALSE	1	0	---	1	---	0	---	---	---	---	1	0	---	4
MP	MP-06-1012	Lao	4	Head of household	Male	Some primary school	MP-06-1012-1	6	TRUE	TRUE	38.73150685	TRUE	2	0	---	1	---	1	1	1	99	---	1	1	3	20
MP	MP-06-1012	Lao	4	Spouse	Female	Never attended school	MP-06-1012-2	6	TRUE	TRUE	34.55342466	TRUE	2	0	---	1	---	1	1	0	99	---	1	0	---	24
MP	MP-06-1012	Lao	4	Son or daughter	Female	Some primary school	MP-06-1012-3	6	TRUE	TRUE	12.69863014	FALSE	12	0	---	1	---	1	1	0	99	---	1	0	---	34
MP	MP-06-1012	Lao	4	Son or daughter	Male	Never attended school	MP-06-1012-4	6	TRUE	TRUE	6	FALSE	99	0	---	1	---	1	1	0	99	---	1	0	---	5
MP	MP-06-1018	Lao	5	Head of household	Male	Some primary school	MP-06-1018-1	6	TRUE	TRUE	76.06027397	TRUE	15	0	---	1	---	0	---	---	---	---	1	0	---	8
MP	MP-06-1018	Lao	5	Spouse	Female	Some primary school	MP-06-1018-2	6	TRUE	TRUE	66.09315068	TRUE	15	0	---	1	---	0	---	---	---	---	1	0	---	12
MP	MP-06-1018	Lao	5	Son or daughter	Female	Some primary school	MP-06-1018-3	6	TRUE	TRUE	23.80273973	TRUE	2	0	---	1	---	0	---	---	---	---	1	0	---	18
MP	MP-06-1018	Lao	5	Son in law or daughter in law	Male	Some primary school	MP-06-1018-4	6	TRUE	TRUE	19	TRUE	2	0	---	1	---	0	---	---	---	---	1	1	3	4
MP	MP-06-1018	Lao	5	Grandchild	Female	NA	MP-06-1018-5	6	TRUE	TRUE	1.02739726	FALSE	99	0	---	1	---	0	---	---	---	---	1	0	---	15
MP	MP-06-1007	Lao	7	Head of household	Male	Some primary school	MP-06-1007-1	6	TRUE	TRUE	35.31780822	TRUE	2	0	---	1	---	0	---	---	---	---	1	0	---	23
MP	MP-06-1007	Lao	7	Spouse	Female	Never attended school	MP-06-1007-2	6	TRUE	TRUE	40.4109589	TRUE	2	0	---	1	---	0	---	---	---	---	1	0	---	19
MP	MP-06-1007	Lao	7	Son or daughter	Male	Some secondary school	MP-06-1007-3	6	TRUE	TRUE	14.95890411	FALSE	12	0	---	1	---	0	---	---	---	---	1	0	---	21
MP	MP-06-1007	Lao	7	Son or daughter	Male	Some primary school	MP-06-1007-4	6	TRUE	TRUE	10.86849315	FALSE	12	0	---	1	---	0	---	---	---	---	1	0	---	29
MP	MP-06-1007	Lao	7	Son or daughter	Female	Never attended school	MP-06-1007-5	6	TRUE	TRUE	1.2	FALSE	1	0	---	1	---	0	---	---	---	---	1	0	---	21
MP	MP-06-1007	Lao	7	Son or daughter	Male	Some primary school	MP-06-1007-6	6	TRUE	TRUE	64.95616438	TRUE	2	0	---	1	---	0	---	---	---	---	1	1	10	3
MP	MP-06-1007	Lao	7	Son or daughter	Female	Never attended school	MP-06-1007-7	6	TRUE	TRUE	68.07123288	TRUE	2	0	---	1	---	0	---	---	---	---	1	0	---	12
MP	MP-06-1005	Lao	5	Head of household	Female	Never attended school	MP-06-1005-1	6	TRUE	TRUE	66.76164384	TRUE	15	0	---	1	---	0	---	---	---	---	1	1	12	3
MP	MP-06-1005	Lao	5	Son or daughter	Female	Never attended school	MP-06-1005-2	6	TRUE	TRUE	29	TRUE	2	0	---	1	---	0	---	---	---	---	1	0	---	14
MP	MP-06-1005	Lao	5	Son in law or daughter in law	Male	Completed secondary school (Grade 11 or 12)	MP-06-1005-3	6	TRUE	TRUE	30	TRUE	2	0	---	1	---	0	---	---	---	---	1	0	---	13
MP	MP-06-1005	Lao	5	Niece or nephew	Male	Never attended school	MP-06-1005-4	6	TRUE	TRUE	1.5	FALSE	1	0	---	1	---	0	---	---	---	---	1	0	---	8
MP	MP-06-1005	Lao	5	Niece or nephew	Male	Never attended school	MP-06-1005-5	6	TRUE	TRUE	0.25	FALSE	1	0	---	1	---	0	---	---	---	---	1	0	---	8
MP	MP-06-1021	Lao	4	Head of household	Male	Never attended school	MP-06-1021-1	6	TRUE	TRUE	73.75342466	TRUE	15	0	---	1	---	0	---	---	---	---	0	---	---	7
MP	MP-06-1021	Lao	4	Spouse	Female	Some primary school	MP-06-1021-2	6	TRUE	TRUE	64.00547945	TRUE	15	0	---	1	---	0	---	---	---	---	0	---	---	29
MP	MP-06-1021	Lao	4	Son or daughter	Female	Never attended school	MP-06-1021-3	6	TRUE	TRUE	33	TRUE	2	0	---	1	---	0	---	---	---	---	0	---	---	9
MP	MP-06-1021	Lao	4	Grandchild	Female	Never attended school	MP-06-1021-4	6	TRUE	TRUE	1	FALSE	99	0	---	1	---	0	---	---	---	---	0	---	---	12
MP	MP-06-1022	Lao	5	Head of household	Female	Some primary school	MP-06-1022-1	6	TRUE	TRUE	47.31506849	TRUE	2	0	---	1	---	0	---	---	---	---	0	---	---	18
MP	MP-06-1022	Lao	5	Spouse	Male	Some primary school	MP-06-1022-2	6	TRUE	TRUE	49.64657534	TRUE	2	1	1	0	1	0	---	---	---	---	0	---	---	7
MP	MP-06-1022	Lao	5	Son or daughter	Female	Some primary school	MP-06-1022-3	6	TRUE	TRUE	24.28767123	TRUE	2	0	---	1	---	0	---	---	---	---	0	---	---	16
MP	MP-06-1022	Lao	5	Son or daughter	Female	Some primary school	MP-06-1022-4	6	TRUE	TRUE	9.589041096	FALSE	12	0	---	1	---	0	---	---	---	---	0	---	---	6
MP	MP-06-1022	Lao	5	Grandchild	Male	Never attended school	MP-06-1022-5	6	TRUE	TRUE	1	FALSE	99	0	---	1	---	0	---	---	---	---	0	---	---	7
MP	MP-06-1014	Lao	4	Head of household	Female	Some primary school	MP-06-1014-1	6	TRUE	TRUE	46.44931507	TRUE	2	0	---	1	---	0	---	---	---	---	0	---	---	10
MP	MP-06-1014	Lao	4	Son or daughter	Female	Some primary school	MP-06-1014-2	6	TRUE	TRUE	7	FALSE	12	0	---	1	---	0	---	---	---	---	0	---	---	15
MP	MP-06-1014	Lao	4	Son or daughter	Female	Some secondary school	MP-06-1014-3	6	TRUE	TRUE	13.8739726	FALSE	12	0	---	1	---	0	---	---	---	---	0	---	---	6
MP	MP-06-1014	Lao	4	Son or daughter	Male	Some secondary school	MP-06-1014-4	6	TRUE	TRUE	11.46849315	FALSE	12	0	---	1	---	0	---	---	---	---	0	---	---	19
MP	MP-06-1015	Lao	2	Head of household	Female	Some secondary school	MP-06-1015-1	6	TRUE	TRUE	32	TRUE	2	0	---	1	---	0	---	---	---	---	0	---	---	23
MP	MP-06-1015	Lao	2	Spouse	Male	Never attended school	MP-06-1015-2	6	TRUE	TRUE	34	TRUE	2	1	1	1	---	0	---	---	---	---	0	---	---	15
MP	MP-06-1020	Lao	8	Head of household	Male	Completed primary school (Grade 5)	MP-06-1020-1	6	TRUE	TRUE	76.87123288	TRUE	15	0	---	1	---	0	---	---	---	---	0	---	---	4
MP	MP-06-1020	Lao	8	Spouse	Female	Never attended school	MP-06-1020-2	6	TRUE	TRUE	72.75616438	TRUE	15	0	---	1	---	0	---	---	---	---	0	---	---	8
MP	MP-06-1020	Lao	8	Son in law or daughter in law	Male	Some secondary school	MP-06-1020-3	6	TRUE	TRUE	37.89589041	TRUE	10	0	---	1	---	0	---	---	---	---	0	---	---	13
MP	MP-06-1020	Lao	8	Son or daughter	Female	Some secondary school	MP-06-1020-4	6	TRUE	TRUE	37.65479452	TRUE	10	0	---	1	---	0	---	---	---	---	0	---	---	16
MP	MP-06-1020	Lao	8	Grandchild	Male	Completed secondary school (Grade 11 or 12)	MP-06-1020-5	6	TRUE	TRUE	19.04931507	TRUE	12	0	---	1	---	0	---	---	---	---	0	---	---	13
MP	MP-06-1020	Lao	8	Grandchild	Female	Some secondary school	MP-06-1020-6	6	TRUE	TRUE	11.82191781	FALSE	12	0	---	1	---	0	---	---	---	---	0	---	---	19
MP	MP-06-1020	Lao	8	Grandchild	Female	Completed primary school (Grade 5)	MP-06-1020-7	6	TRUE	TRUE	9.868493151	FALSE	12	0	---	1	---	0	---	---	---	---	0	---	---	19
MP	MP-06-1020	Lao	8	Grandchild	Female	Never attended school	MP-06-1020-8	6	TRUE	TRUE	2.389041096	FALSE	99	0	---	1	---	0	---	---	---	---	0	---	---	9
MP	MP-08-1012	Lao	3	Head of household	Female	Never attended school	MP-08-1012-1	8	TRUE	TRUE	53.06027397	TRUE	15	0	---	1	---	0	---	---	---	---	1	0	---	18
MP	MP-08-1012	Lao	3	Parent	Female	Never attended school	MP-08-1012-2	8	TRUE	TRUE	76.8630137	TRUE	15	0	---	1	---	0	---	---	---	---	1	0	---	6
MP	MP-08-1012	Lao	3	Son or daughter	Female	Some primary school	MP-08-1012-3	8	TRUE	TRUE	11	FALSE	12	0	---	1	---	0	---	---	---	---	1	0	---	19
MP	MP-08-1014	Lao	5	Head of household	Male	More than secondary	MP-08-1014-1	8	TRUE	TRUE	53.82191781	TRUE	14	0	---	1	---	1	2	1	0	---	1	0	---	17
MP	MP-08-1014	Lao	5	Spouse	Female	Completed primary school (Grade 5)	MP-08-1014-2	8	TRUE	TRUE	51.74794521	TRUE	15	0	---	1	---	1	2	1	0	---	1	0	---	19
MP	MP-08-1014	Lao	5	Grandchild	Male	Some primary school	MP-08-1014-3	8	TRUE	TRUE	8.383561644	FALSE	12	0	---	1	---	1	2	0	0	---	1	0	---	16
MP	MP-08-1014	Lao	5	Grandchild	Male	Never attended school	MP-08-1014-4	8	TRUE	TRUE	4.621917808	FALSE	1	0	---	1	---	1	2	0	0	---	1	0	---	18
MP	MP-08-1014	Lao	5	Grandchild	Male	Never attended school	MP-08-1014-5	8	TRUE	TRUE	2	FALSE	1	0	---	1	---	1	2	0	0	---	1	0	---	2
MP	MP-08-1017	Lao	3	Head of household	Male	Some secondary school	MP-08-1017-1	8	TRUE	TRUE	56.75616438	TRUE	2	0	---	1	---	1	1	1	1	1	1	1	3	8
MP	MP-08-1017	Lao	3	Spouse	Female	Some secondary school	MP-08-1017-2	8	TRUE	TRUE	51.89315068	TRUE	2	0	---	1	---	1	1	0	1	0	1	0	---	6
MP	MP-08-1017	Lao	3	Son or daughter	Male	Never attended school	MP-08-1017-3	8	TRUE	TRUE	2.276712329	FALSE	1	0	---	1	---	1	1	0	1	0	1	0	---	16
MP	MP-08-1007	Lao	6	Head of household	Male	Completed primary school (Grade 5)	MP-08-1007-1	8	TRUE	TRUE	47	TRUE	2	0	---	1	---	0	---	---	---	---	0	---	---	28
MP	MP-08-1007	Lao	6	Spouse	Female	Some primary school	MP-08-1007-2	8	TRUE	TRUE	41	TRUE	2	0	---	1	---	0	---	---	---	---	0	---	---	3
MP	MP-08-1007	Lao	6	Son or daughter	Female	Some primary school	MP-08-1007-3	8	TRUE	TRUE	24	TRUE	2	0	---	1	---	0	---	---	---	---	0	---	---	9
MP	MP-08-1007	Lao	6	Son or daughter	Male	Some secondary school	MP-08-1007-4	8	TRUE	TRUE	23	TRUE	2	0	---	1	---	0	---	---	---	---	0	---	---	2
MP	MP-08-1007	Lao	6	Son in law or daughter in law	Female	Some secondary school	MP-08-1007-5	8	TRUE	TRUE	21	TRUE	2	0	---	1	---	0	---	---	---	---	0	---	---	8
MP	MP-08-1007	Lao	6	Son or daughter	Female	Some secondary school	MP-08-1007-6	8	TRUE	TRUE	17	TRUE	2	0	---	1	---	0	---	---	---	---	0	---	---	9
MP	MP-08-1008	Lao	7	Head of household	Male	Some primary school	MP-08-1008-1	8	TRUE	TRUE	47	TRUE	2	0	---	1	---	0	---	---	---	---	0	---	---	17
MP	MP-08-1008	Lao	7	Niece or nephew	Female	Some secondary school	MP-08-1008-2	8	TRUE	TRUE	51	TRUE	2	0	---	1	---	0	---	---	---	---	0	---	---	15
MP	MP-08-1008	Lao	7	Son or daughter	Female	Some primary school	MP-08-1008-3	8	TRUE	TRUE	18	TRUE	2	0	---	1	---	0	---	---	---	---	0	---	---	16
MP	MP-08-1008	Lao	7	Son or daughter	Female	Some secondary school	MP-08-1008-4	8	TRUE	TRUE	14	FALSE	12	0	---	1	---	0	---	---	---	---	0	---	---	9
MP	MP-08-1008	Lao	7	Son or daughter	Female	Some primary school	MP-08-1008-5	8	TRUE	TRUE	10	FALSE	12	0	---	1	---	0	---	---	---	---	0	---	---	5
MP	MP-08-1008	Lao	7	Son or daughter	Male	Some primary school	MP-08-1008-6	8	TRUE	TRUE	9	FALSE	12	0	---	1	---	0	---	---	---	---	0	---	---	16
MP	MP-08-1008	Lao	7	Niece or nephew	Female	Never attended school	MP-08-1008-7	8	TRUE	TRUE	4	FALSE	12	0	---	1	---	0	---	---	---	---	0	---	---	4
MP	MP-08-1010	Lao	6	Head of household	Male	Some primary school	MP-08-1010-1	8	TRUE	TRUE	44	TRUE	2	0	---	1	---	0	---	---	---	---	0	---	---	9
MP	MP-08-1010	Lao	6	Parent	Male	Some primary school	MP-08-1010-2	8	TRUE	TRUE	75	TRUE	15	0	---	1	---	0	---	---	---	---	0	---	---	8
MP	MP-08-1010	Lao	6	Parent	Female	Some primary school	MP-08-1010-3	8	TRUE	TRUE	65	TRUE	15	0	---	1	---	0	---	---	---	---	0	---	---	19
MP	MP-08-1010	Lao	6	Grandchild	Female	Some secondary school	MP-08-1010-4	8	TRUE	TRUE	13	FALSE	12	0	---	1	---	0	---	---	---	---	0	---	---	28
MP	MP-08-1010	Lao	6	Grandchild	Female	Some primary school	MP-08-1010-5	8	TRUE	TRUE	10	FALSE	12	0	---	1	---	0	---	---	---	---	0	---	---	24
MP	MP-08-1010	Lao	6	Grandchild	Female	Never attended school	MP-08-1010-6	8	TRUE	TRUE	1	FALSE	14	0	---	1	---	0	---	---	---	---	0	---	---	21
MP	MP-08-1003	Lao	2	Head of household	Female	Some primary school	MP-08-1003-1	8	TRUE	TRUE	64	TRUE	15	0	---	1	---	0	---	---	---	---	0	---	---	26
MP	MP-08-1003	Lao	2	Spouse	Male	Some primary school	MP-08-1003-2	8	TRUE	TRUE	78	TRUE	15	0	---	1	---	0	---	---	---	---	0	---	---	3
MP	MP-08-1024	Lao	5	Head of household	Male	Never attended school	MP-08-1024-1	8	TRUE	TRUE	43	TRUE	10	0	---	1	---	0	---	---	---	---	1	0	---	23
MP	MP-08-1024	Lao	5	Head of household	Female	Some secondary school	MP-08-1024-2	8	TRUE	TRUE	38	TRUE	10	0	---	1	---	0	---	---	---	---	1	1	10	23
MP	MP-08-1024	Lao	5	Son or daughter	Female	Some secondary school	MP-08-1024-3	8	TRUE	TRUE	13	FALSE	12	0	---	1	---	0	---	---	---	---	1	1	10	9
MP	MP-08-1024	Lao	5	Son or daughter	Female	Some primary school	MP-08-1024-4	8	TRUE	TRUE	8	FALSE	12	0	---	1	---	0	---	---	---	---	1	0	---	2
MP	MP-08-1024	Lao	5	Son or daughter	Male	Never attended school	MP-08-1024-5	8	TRUE	TRUE	0.5	FALSE	1	0	---	1	---	0	---	---	---	---	1	1	10	3
MP	MP-08-1018	Lao	3	Head of household	Male	Some secondary school	MP-08-1018-1	8	TRUE	TRUE	52	TRUE	2	1	10	1	---	0	---	---	---	---	1	1	12	2
MP	MP-08-1018	Lao	3	Spouse	Female	Some secondary school	MP-08-1018-2	8	TRUE	TRUE	45	TRUE	2	0	---	1	---	0	---	---	---	---	1	0	---	9
MP	MP-08-1018	Lao	3	Son or daughter	Female	Some primary school	MP-08-1018-3	8	TRUE	TRUE	12	FALSE	1	0	---	1	---	0	---	---	---	---	1	0	---	9
MP	MP-08-1011	Lao	4	Head of household	Male	Some secondary school	MP-08-1011-1	8	TRUE	TRUE	56	TRUE	2	0	---	1	---	0	---	---	---	---	0	---	---	16
MP	MP-08-1011	Lao	4	Spouse	Female	Some secondary school	MP-08-1011-2	8	TRUE	TRUE	53	TRUE	2	0	---	1	---	0	---	---	---	---	0	---	---	10
MP	MP-08-1011	Lao	4	Son or daughter	Male	Some primary school	MP-08-1011-3	8	TRUE	TRUE	8	FALSE	12	0	---	1	---	0	---	---	---	---	0	---	---	6
MP	MP-08-1011	Lao	4	Son or daughter	Male	Some primary school	MP-08-1011-4	8	TRUE	TRUE	5	FALSE	12	0	---	1	---	0	---	---	---	---	0	---	---	14
MP	MP-08-1020	Lao	7	Head of household	Male	Some primary school	MP-08-1020-1	8	TRUE	TRUE	55	TRUE	2	0	---	1	---	0	---	---	---	---	1	0	---	14
MP	MP-08-1020	Lao	7	Spouse	Female	Some secondary school	MP-08-1020-2	8	TRUE	TRUE	40	TRUE	2	0	---	1	---	0	---	---	---	---	1	0	---	22
MP	MP-08-1020	Lao	7	Son or daughter	Female	Some secondary school	MP-08-1020-3	8	TRUE	TRUE	17	TRUE	12	0	---	1	---	0	---	---	---	---	1	0	---	9
MP	MP-08-1020	Lao	7	Son or daughter	Female	Some primary school	MP-08-1020-4	8	TRUE	TRUE	10	FALSE	12	0	---	1	---	0	---	---	---	---	1	0	---	6
MP	MP-08-1020	Lao	7	Son or daughter	Female	Some primary school	MP-08-1020-5	8	TRUE	TRUE	7	FALSE	12	0	---	1	---	0	---	---	---	---	1	0	---	6
MP	MP-08-1020	Lao	7	Son or daughter	Female	Never attended school	MP-08-1020-6	8	TRUE	TRUE	4	FALSE	12	0	---	1	---	0	---	---	---	---	1	0	---	33
MP	MP-08-1020	Lao	7	Parent	Female	Never attended school	MP-08-1020-7	8	TRUE	TRUE	80	TRUE	15	0	---	1	---	0	---	---	---	---	1	0	---	12
MP	MP-08-1025	Lao	4	Head of household	Female	Some secondary school	MP-08-1025-1	8	TRUE	TRUE	31	TRUE	10	0	---	1	---	0	---	---	---	---	0	---	---	16
MP	MP-08-1025	Lao	4	Son or daughter	Female	Some secondary school	MP-08-1025-2	8	TRUE	TRUE	16	TRUE	12	0	---	1	---	0	---	---	---	---	0	---	---	16
MP	MP-08-1025	Lao	4	Son or daughter	Male	Never attended school	MP-08-1025-3	8	TRUE	TRUE	0.833333333	FALSE	10	0	---	1	---	0	---	---	---	---	0	---	---	8
MP	MP-08-1025	Lao	4	Spouse	Male	Some secondary school	MP-08-1025-4	8	TRUE	TRUE	40	TRUE	4	0	---	0	9	0	---	---	---	---	0	---	---	2
MP	MP-08-1015	Lao	2	Head of household	Male	Some secondary school	MP-08-1015-1	8	TRUE	TRUE	71	TRUE	15	1	9	1	---	0	---	---	---	---	1	1	10	4
MP	MP-08-1015	Lao	2	Spouse	Female	Some primary school	MP-08-1015-2	8	TRUE	TRUE	67	TRUE	15	0	---	1	---	0	---	---	---	---	1	0	---	16
MP	MP-08-1006	Lao	3	Head of household	Male	Completed primary school (Grade 5)	MP-08-1006-1	8	TRUE	TRUE	60	TRUE	2	0	---	1	---	0	---	---	---	---	0	---	---	9
MP	MP-08-1006	Lao	3	Spouse	Female	Some primary school	MP-08-1006-2	8	TRUE	TRUE	56	TRUE	2	0	---	1	---	0	---	---	---	---	0	---	---	5
MP	MP-08-1006	Lao	3	Son or daughter	Female	Some secondary school	MP-08-1006-3	8	TRUE	TRUE	NA	NA	2	0	---	1	---	0	---	---	---	---	0	---	---	13
MP	MP-08-1005	Lao	5	Head of household	Female	Some primary school	MP-08-1005-1	8	TRUE	TRUE	40	TRUE	2	0	---	1	---	0	---	---	---	---	0	---	---	20
MP	MP-08-1005	Lao	5	Son or daughter	Female	Some primary school	MP-08-1005-2	8	TRUE	TRUE	8	FALSE	12	0	---	1	---	0	---	---	---	---	0	---	---	7
MP	MP-08-1005	Lao	5	Son or daughter	Male	Never attended school	MP-08-1005-3	8	TRUE	TRUE	6	FALSE	14	0	---	1	---	0	---	---	---	---	0	---	---	24
MP	MP-08-1005	Lao	5	Son or daughter	Male	Never attended school	MP-08-1005-4	8	TRUE	TRUE	1	FALSE	14	0	---	1	---	0	---	---	---	---	0	---	---	6
MP	MP-08-1005	Lao	5	Spouse	Male	Some secondary school	MP-08-1005-5	8	TRUE	TRUE	38	TRUE	2	0	---	1	---	0	---	---	---	---	0	---	---	6
MP	MP-08-1013	Lao	6	Head of household	Male	More than secondary	MP-08-1013-1	8	TRUE	TRUE	73.2630137	TRUE	15	0	---	1	---	0	---	---	---	---	1	0	---	2
MP	MP-08-1013	Lao	6	Spouse	Female	Some primary school	MP-08-1013-2	8	TRUE	TRUE	63.4739726	TRUE	15	0	---	1	---	0	---	---	---	---	1	0	---	33
MP	MP-08-1013	Lao	6	Son or daughter	Female	Some secondary school	MP-08-1013-3	8	TRUE	TRUE	32.50684932	TRUE	2	0	---	1	---	0	---	---	---	---	1	0	---	19
MP	MP-08-1013	Lao	6	Son in law or daughter in law	Male	Some secondary school	MP-08-1013-4	8	TRUE	TRUE	34.82739726	TRUE	2	0	---	1	---	0	---	---	---	---	1	0	---	9
MP	MP-08-1013	Lao	6	Grandchild	Female	Some primary school	MP-08-1013-5	8	TRUE	TRUE	9.876712329	FALSE	12	0	---	1	---	0	---	---	---	---	1	0	---	2
MP	MP-08-1013	Lao	6	Grandchild	Female	Some primary school	MP-08-1013-6	8	TRUE	TRUE	8.791780822	FALSE	12	0	---	1	---	0	---	---	---	---	1	0	---	20
MP	MP-08-1019	Lao	7	Head of household	Male	Some secondary school	MP-08-1019-1	8	TRUE	TRUE	45.32054795	TRUE	2	0	---	1	---	1	1	1	0	---	1	0	---	13
MP	MP-08-1019	Lao	7	Spouse	Female	Some secondary school	MP-08-1019-2	8	TRUE	TRUE	43.42191781	TRUE	2	0	---	1	---	1	1	0	0	---	1	0	---	14
MP	MP-08-1019	Lao	7	Brother or sister	Female	Completed secondary school (Grade 11 or 12)	MP-08-1019-3	8	TRUE	TRUE	27.7260274	TRUE	2	0	---	1	---	1	1	0	0	---	1	0	---	21
MP	MP-08-1019	Lao	7	Parent	Male	Never attended school	MP-08-1019-4	8	TRUE	TRUE	54.56712329	TRUE	15	0	---	1	---	1	1	0	0	---	1	0	---	7
MP	MP-08-1019	Lao	7	Grandchild	Male	Some primary school	MP-08-1019-5	8	TRUE	TRUE	6	FALSE	12	0	---	1	---	1	1	0	0	---	1	0	---	16
MP	MP-08-1019	Lao	7	Grandchild	Male	Never attended school	MP-08-1019-6	8	TRUE	TRUE	4	FALSE	1	0	---	1	---	1	1	0	0	---	1	0	---	8
MP	MP-08-1019	Lao	7	Son or daughter	Male	Never attended school	MP-08-1019-7	8	TRUE	TRUE	0.583333333	FALSE	1	0	---	1	---	1	1	0	0	---	1	0	---	16
MP	MP-08-1001	Lao	4	Head of household	Male	Some primary school	MP-08-1001-1	8	TRUE	TRUE	42	TRUE	10	0	---	1	---	0	---	---	---	---	0	---	---	4
MP	MP-08-1001	Lao	4	Spouse	Female	Some primary school	MP-08-1001-2	8	TRUE	TRUE	32	TRUE	10	0	---	1	---	0	---	---	---	---	0	---	---	6
MP	MP-08-1001	Lao	4	Son or daughter	Male	Never attended school	MP-08-1001-3	8	TRUE	TRUE	4	FALSE	14	0	---	1	---	0	---	---	---	---	0	---	---	2
MP	MP-08-1001	Lao	4	Grandchild	Female	Never attended school	MP-08-1001-4	8	TRUE	TRUE	4	FALSE	14	0	---	1	---	0	---	---	---	---	0	---	---	11
MP	MP-08-1002	Lao	4	Head of household	Male	Completed primary school (Grade 5)	MP-08-1002-1	8	TRUE	TRUE	40	TRUE	10	0	---	1	---	0	---	---	---	---	0	---	---	1
MP	MP-08-1002	Lao	4	Spouse	Female	Some primary school	MP-08-1002-2	8	TRUE	TRUE	43	TRUE	10	0	---	1	---	0	---	---	---	---	0	---	---	20
MP	MP-08-1002	Lao	4	Son or daughter	Male	Never attended school	MP-08-1002-3	8	TRUE	TRUE	3	FALSE	14	0	---	1	---	0	---	---	---	---	0	---	---	4
MP	MP-08-1002	Lao	4	Son or daughter	Male	Some secondary school	MP-08-1002-4	8	TRUE	TRUE	13	FALSE	12	0	---	1	---	0	---	---	---	---	0	---	---	13
MP	MP-08-1023	Lao	5	Head of household	Male	More than secondary	MP-08-1023-1	8	TRUE	TRUE	45.52876712	TRUE	11	0	---	1	---	1	1	1	0	---	1	0	---	8
MP	MP-08-1023	Lao	5	Son or daughter	Female	Some secondary school	MP-08-1023-2	8	TRUE	TRUE	23.1260274	TRUE	2	0	---	1	---	1	1	0	0	---	1	0	---	20
MP	MP-08-1023	Lao	5	Son or daughter	Female	Some secondary school	MP-08-1023-3	8	TRUE	TRUE	15.55342466	TRUE	12	0	---	1	---	1	1	0	0	---	1	0	---	22
MP	MP-08-1023	Lao	5	Grandchild	Male	Never attended school	MP-08-1023-4	8	TRUE	TRUE	2	FALSE	1	0	---	1	---	1	1	0	0	---	1	0	---	2
MP	MP-08-1023	Lao	5	Grandchild	Male	Never attended school	MP-08-1023-5	8	TRUE	TRUE	0.75	FALSE	1	0	---	1	---	1	1	0	0	---	1	0	---	21
MP	MP-08-1016	Lao	6	Head of household	Female	Some primary school	MP-08-1016-1	8	TRUE	TRUE	43.48767123	TRUE	2	0	---	1	---	0	---	---	---	---	1	0	---	22
MP	MP-08-1016	Lao	6	Son or daughter	Male	Some secondary school	MP-08-1016-2	8	TRUE	TRUE	17.55342466	TRUE	2	0	---	1	---	0	---	---	---	---	1	0	---	6
MP	MP-08-1016	Lao	6	Son or daughter	Male	Some secondary school	MP-08-1016-3	8	TRUE	TRUE	14.53972603	FALSE	12	0	---	1	---	0	---	---	---	---	1	0	---	8
MP	MP-08-1016	Lao	6	Parent	Male	Never attended school	MP-08-1016-4	8	TRUE	TRUE	72	TRUE	15	0	---	1	---	0	---	---	---	---	1	0	---	2
MP	MP-08-1016	Lao	6	Son or daughter	Female	Some primary school	MP-08-1016-5	8	TRUE	TRUE	11.4630137	FALSE	12	0	---	1	---	0	---	---	---	---	1	0	---	22
MP	MP-08-1016	Lao	6	Son in law or daughter in law	Female	Some primary school	MP-08-1016-6	8	TRUE	FALSE	17	TRUE	2	0	---	1	---	0	---	---	---	---	1	0	---	2
MP	MP-08-1026	Lao	6	Head of household	Female	Some primary school	MP-08-1026-1	8	TRUE	TRUE	33	TRUE	10	0	---	1	---	0	---	---	---	---	0	---	---	10
MP	MP-08-1026	Lao	6	Spouse	Male	Some secondary school	MP-08-1026-2	8	TRUE	TRUE	37	TRUE	10	0	---	1	---	0	---	---	---	---	0	---	---	9
MP	MP-08-1026	Lao	6	Son or daughter	Female	Some primary school	MP-08-1026-3	8	TRUE	TRUE	13	FALSE	12	0	---	1	---	0	---	---	---	---	0	---	---	20
MP	MP-08-1026	Lao	6	Son or daughter	Male	Some primary school	MP-08-1026-4	8	TRUE	TRUE	6	FALSE	12	0	---	1	---	0	---	---	---	---	0	---	---	17
MP	MP-08-1026	Lao	6	Son or daughter	Male	Never attended school	MP-08-1026-5	8	TRUE	TRUE	6	FALSE	14	0	---	1	---	0	---	---	---	---	0	---	---	10
MP	MP-08-1026	Lao	6	Son or daughter	Male	Never attended school	MP-08-1026-6	8	TRUE	TRUE	0.25	FALSE	14	0	---	1	---	0	---	---	---	---	0	---	---	3
PT	PT-25-1003	Lao	5	Head of household	Female	Some primary school	PT-25-1003-1	25	TRUE	TRUE	41	TRUE	2	0	---	1	---	0	---	---	---	---	0	---	---	7
PT	PT-25-1003	Lao	5	Son or daughter	Male	Completed secondary school (Grade 11 or 12)	PT-25-1003-2	25	TRUE	TRUE	17	TRUE	12	0	---	1	---	0	---	---	---	---	0	---	---	9
PT	PT-25-1003	Lao	5	Son or daughter	Female	Completed primary school (Grade 5)	PT-25-1003-3	25	TRUE	TRUE	24	TRUE	2	0	---	1	---	0	---	---	---	---	0	---	---	13
PT	PT-25-1003	Lao	5	Son or daughter	Male	Completed primary school (Grade 5)	PT-25-1003-4	25	TRUE	TRUE	12	FALSE	12	0	---	1	---	0	---	---	---	---	0	---	---	2
PT	PT-25-1003	Lao	5	Grandchild	Female	Never attended school	PT-25-1003-5	25	TRUE	TRUE	2	FALSE	1	0	---	1	---	0	---	---	---	---	0	---	---	20
PT	PT-25-1013	Lao	6	Head of household	Female	Some primary school	PT-25-1013-1	25	TRUE	TRUE	55	TRUE	2	0	---	1	---	0	---	---	---	---	0	---	---	18
PT	PT-25-1013	Lao	6	Son or daughter	Female	Completed secondary school (Grade 11 or 12)	PT-25-1013-2	25	TRUE	TRUE	16	TRUE	2	0	---	1	---	0	---	---	---	---	0	---	---	3
PT	PT-25-1013	Lao	6	Grandchild	Male	Some primary school	PT-25-1013-3	25	TRUE	TRUE	67	TRUE	2	0	---	1	---	0	---	---	---	---	0	---	---	9
PT	PT-25-1013	Lao	6	Grandchild	Female	Some secondary school	PT-25-1013-4	25	TRUE	TRUE	11	FALSE	12	0	---	1	---	0	---	---	---	---	0	---	---	9
PT	PT-25-1013	Lao	6	Grandchild	Female	Some primary school	PT-25-1013-5	25	TRUE	TRUE	7	FALSE	12	0	---	1	---	0	---	---	---	---	0	---	---	15
PT	PT-25-1013	Lao	6	Grandchild	Female	Never attended school	PT-25-1013-6	25	TRUE	TRUE	5	FALSE	1	0	---	1	---	0	---	---	---	---	0	---	---	22
PT	PT-25-1012	Lao	5	Head of household	Male	Never attended school	PT-25-1012-1	25	TRUE	TRUE	43.13972603	TRUE	2	0	---	1	---	0	---	---	---	---	0	---	---	9
PT	PT-25-1012	Lao	5	Spouse	Female	Some primary school	PT-25-1012-2	25	TRUE	TRUE	35.70136986	TRUE	2	0	---	1	---	0	---	---	---	---	0	---	---	7
PT	PT-25-1012	Lao	5	Son or daughter	Female	Some primary school	PT-25-1012-3	25	TRUE	TRUE	11.03561644	FALSE	12	0	---	1	---	0	---	---	---	---	0	---	---	9
PT	PT-25-1012	Lao	5	Son or daughter	Female	Some primary school	PT-25-1012-4	25	TRUE	TRUE	6.432876712	FALSE	12	0	---	1	---	0	---	---	---	---	0	---	---	11
PT	PT-25-1012	Lao	5	Son or daughter	Female	Some primary school	PT-25-1012-5	25	TRUE	TRUE	8.465753425	FALSE	12	0	---	1	---	0	---	---	---	---	0	---	---	9
PT	PT-25-1014	Lao	3	Head of household	Male	Some secondary school	PT-25-1014-1	25	TRUE	TRUE	53	TRUE	2	0	---	1	---	0	---	---	---	---	0	---	---	9
PT	PT-25-1014	Lao	3	Spouse	Female	Completed primary school (Grade 5)	PT-25-1014-2	25	TRUE	TRUE	55	TRUE	2	0	---	1	---	0	---	---	---	---	0	---	---	26
PT	PT-25-1014	Lao	3	Son or daughter	Male	Completed primary school (Grade 5)	PT-25-1014-3	25	TRUE	TRUE	18	TRUE	2	0	---	1	---	0	---	---	---	---	0	---	---	9
PT	PT-25-1017	Lao	2	Head of household	Male	Some primary school	PT-25-1017-1	25	TRUE	TRUE	50.65479452	TRUE	2	0	---	1	---	0	---	---	---	---	0	---	---	18
PT	PT-25-1017	Lao	2	Spouse	Female	Some primary school	PT-25-1017-2	25	TRUE	TRUE	50.46575342	TRUE	2	0	---	1	---	0	---	---	---	---	0	---	---	2
PT	PT-25-1009	Lao	6	Head of household	Male	Completed secondary school (Grade 11 or 12)	PT-25-1009-1	25	TRUE	TRUE	53.3369863	TRUE	2	0	---	1	---	0	---	---	---	---	0	---	---	18
PT	PT-25-1009	Lao	6	Spouse	Female	Some primary school	PT-25-1009-2	25	TRUE	TRUE	46.64657534	TRUE	2	0	---	1	---	0	---	---	---	---	0	---	---	2
PT	PT-25-1009	Lao	6	Son or daughter	Female	Some primary school	PT-25-1009-3	25	TRUE	TRUE	21.02739726	TRUE	2	0	---	1	---	0	---	---	---	---	0	---	---	19
PT	PT-25-1009	Lao	6	Son or daughter	Male	Completed secondary school (Grade 11 or 12)	PT-25-1009-4	25	TRUE	TRUE	18.20273973	TRUE	12	0	---	1	---	0	---	---	---	---	0	---	---	13
PT	PT-25-1009	Lao	6	Parent in law	Female	Never attended school	PT-25-1009-5	25	TRUE	TRUE	84.50958904	TRUE	1	0	---	1	---	0	---	---	---	---	0	---	---	2
PT	PT-25-1009	Lao	6	Niece or nephew	Female	Some primary school	PT-25-1009-6	25	TRUE	TRUE	7.810958904	FALSE	12	0	---	1	---	0	---	---	---	---	0	---	---	12
PT	PT-25-1025	Lao	4	Head of household	Female	Some primary school	PT-25-1025-1	25	TRUE	TRUE	36.95342466	TRUE	2	0	---	1	---	0	---	---	---	---	0	---	---	3
PT	PT-25-1025	Lao	4	Son or daughter	Female	Some primary school	PT-25-1025-2	25	TRUE	TRUE	7.542465753	FALSE	12	0	---	1	---	0	---	---	---	---	0	---	---	9
PT	PT-25-1025	Lao	4	Son or daughter	Male	Some primary school	PT-25-1025-3	25	TRUE	TRUE	4.947945205	FALSE	12	0	---	1	---	0	---	---	---	---	0	---	---	2
PT	PT-25-1025	Lao	4	Spouse	Male	Never attended school	PT-25-1025-4	25	TRUE	TRUE	50.50684932	TRUE	2	0	---	1	---	0	---	---	---	---	0	---	---	9
PT	PT-25-1018	Lao	2	Head of household	Male	Some primary school	PT-25-1018-1	25	TRUE	TRUE	60	TRUE	2	0	---	1	---	0	---	---	---	---	0	---	---	1
PT	PT-25-1018	Lao	2	Spouse	Female	Never attended school	PT-25-1018-2	25	TRUE	TRUE	56	TRUE	2	0	---	1	---	0	---	---	---	---	0	---	---	17
PT	PT-25-1023	Lao	4	Head of household	Male	Some secondary school	PT-25-1023-1	25	TRUE	TRUE	55	TRUE	2	0	---	1	---	0	---	---	---	---	0	---	---	18
PT	PT-25-1023	Lao	4	Spouse	Female	Never attended school	PT-25-1023-2	25	TRUE	TRUE	48	TRUE	2	0	---	1	---	0	---	---	---	---	0	---	---	9
PT	PT-25-1023	Lao	4	Son or daughter	Male	Some primary school	PT-25-1023-3	25	TRUE	TRUE	23	TRUE	2	0	---	1	---	0	---	---	---	---	0	---	---	2
PT	PT-25-1023	Lao	4	Son or daughter	Male	Completed secondary school (Grade 11 or 12)	PT-25-1023-4	25	TRUE	TRUE	21	TRUE	2	0	---	1	---	0	---	---	---	---	0	---	---	17
PT	PT-25-1016	Lao	2	Head of household	Female	Never attended school	PT-25-1016-1	25	TRUE	TRUE	63	TRUE	2	0	---	1	---	0	---	---	---	---	0	---	---	18
PT	PT-25-1016	Lao	2	Son or daughter	Male	Some primary school	PT-25-1016-2	25	TRUE	TRUE	26	TRUE	2	0	---	1	---	0	---	---	---	---	0	---	---	13
PT	PT-25-1001	Lao	5	Head of household	Male	Some primary school	PT-25-1001-1	25	TRUE	TRUE	46.69863014	TRUE	2	0	---	1	---	0	---	---	---	---	0	---	---	2
PT	PT-25-1001	Lao	5	Spouse	Female	Some primary school	PT-25-1001-2	25	TRUE	TRUE	45.0630137	TRUE	2	0	---	1	---	0	---	---	---	---	0	---	---	7
PT	PT-25-1001	Lao	5	Son or daughter	Female	Completed secondary school (Grade 11 or 12)	PT-25-1001-3	25	TRUE	TRUE	24.21643836	TRUE	16	1	8	0	8	0	---	---	---	---	0	---	---	11
PT	PT-25-1001	Lao	5	Son or daughter	Female	Completed secondary school (Grade 11 or 12)	PT-25-1001-4	25	TRUE	TRUE	18.77808219	TRUE	12	1	8	0	8	0	---	---	---	---	0	---	---	4
PT	PT-25-1001	Lao	5	Son or daughter	Male	More than secondary	PT-25-1001-5	25	TRUE	TRUE	16.70410959	TRUE	12	0	---	1	---	0	---	---	---	---	0	---	---	13
PT	PT-25-1002	Lao	4	Head of household	Male	Some secondary school	PT-25-1002-1	25	TRUE	TRUE	35	TRUE	2	1	4	1	---	1	1	1	1	1	0	---	---	17
PT	PT-25-1002	Lao	4	Spouse	Female	Some primary school	PT-25-1002-2	25	TRUE	TRUE	34	TRUE	2	0	---	1	---	1	1	0	1	0	0	---	---	16
PT	PT-25-1002	Lao	4	Son or daughter	Female	Some primary school	PT-25-1002-3	25	TRUE	TRUE	6	FALSE	12	0	---	1	---	1	1	0	1	0	0	---	---	20
PT	PT-25-1002	Lao	4	Son or daughter	Female	Some primary school	PT-25-1002-4	25	TRUE	TRUE	3	FALSE	12	0	---	1	---	1	1	0	1	0	0	---	---	12
PT	PT-25-1004	Lao	5	Spouse	Male	More than secondary	PT-25-1004-1	25	TRUE	TRUE	54.13972603	TRUE	14	0	---	1	---	0	---	---	---	---	0	---	---	13
PT	PT-25-1004	Lao	5	Head of household	Female	Completed secondary school (Grade 11 or 12)	PT-25-1004-2	25	TRUE	TRUE	49.83561644	TRUE	15	0	---	1	---	0	---	---	---	---	0	---	---	13
PT	PT-25-1004	Lao	5	Son or daughter	Female	Completed secondary school (Grade 11 or 12)	PT-25-1004-3	25	TRUE	TRUE	24.2630137	TRUE	12	1	8	0	8	0	---	---	---	---	0	---	---	11
PT	PT-25-1004	Lao	5	Son or daughter	Female	Completed secondary school (Grade 11 or 12)	PT-25-1004-4	25	TRUE	TRUE	20.60821918	TRUE	12	1	8	0	8	0	---	---	---	---	0	---	---	22
PT	PT-25-1004	Lao	5	Son or daughter	Male	Completed secondary school (Grade 11 or 12)	PT-25-1004-5	25	TRUE	TRUE	18.27671233	TRUE	12	1	8	0	8	0	---	---	---	---	0	---	---	9
PT	PT-25-1024	Lao	3	Head of household	Female	Never attended school	PT-25-1024-1	25	TRUE	TRUE	36.23561644	TRUE	2	0	---	1	---	0	---	---	---	---	0	---	---	13
PT	PT-25-1024	Lao	3	Spouse	Male	Completed primary school (Grade 5)	PT-25-1024-2	25	TRUE	TRUE	38.56986301	TRUE	2	0	---	1	---	0	---	---	---	---	0	---	---	4
PT	PT-25-1024	Lao	3	Son or daughter	Female	Some primary school	PT-25-1024-3	25	TRUE	TRUE	4.161643836	FALSE	12	0	---	1	---	0	---	---	---	---	0	---	---	4
PT	PT-25-1019	Lao	5	Head of household	Female	Never attended school	PT-25-1019-1	25	TRUE	TRUE	34.47123288	TRUE	2	0	---	1	---	0	---	---	---	---	0	---	---	4
PT	PT-25-1019	Lao	5	Son or daughter	Male	Some primary school	PT-25-1019-2	25	TRUE	TRUE	15.93972603	TRUE	12	0	---	1	---	0	---	---	---	---	0	---	---	4
PT	PT-25-1019	Lao	5	Son or daughter	Male	Some primary school	PT-25-1019-3	25	TRUE	TRUE	12.00821918	FALSE	12	0	---	1	---	0	---	---	---	---	0	---	---	7
PT	PT-25-1019	Lao	5	Son or daughter	Male	Never attended school	PT-25-1019-4	25	TRUE	TRUE	8.791780822	FALSE	1	0	---	1	---	0	---	---	---	---	0	---	---	9
PT	PT-25-1019	Lao	5	Son or daughter	Male	Never attended school	PT-25-1019-5	25	TRUE	TRUE	2.95890411	FALSE	1	0	---	1	---	0	---	---	---	---	0	---	---	5
PT	PT-25-1008	Lao	5	Head of household	Female	Some primary school	PT-25-1008-1	25	TRUE	TRUE	34.81917808	TRUE	2	0	---	1	---	0	---	---	---	---	0	---	---	9
PT	PT-25-1008	Lao	5	Spouse	Male	Some primary school	PT-25-1008-2	25	TRUE	TRUE	37.40547945	TRUE	2	0	---	0	4	0	---	---	---	---	0	---	---	23
PT	PT-25-1008	Lao	5	Son or daughter	Male	Some primary school	PT-25-1008-3	25	TRUE	TRUE	9.857534247	FALSE	12	0	---	1	---	0	---	---	---	---	0	---	---	7
PT	PT-25-1008	Lao	5	Son or daughter	Female	Some primary school	PT-25-1008-4	25	TRUE	TRUE	7.287671233	FALSE	12	0	---	1	---	0	---	---	---	---	0	---	---	4
PT	PT-25-1008	Lao	5	Son or daughter	Female	Never attended school	PT-25-1008-5	25	TRUE	TRUE	2.271232877	FALSE	1	0	---	1	---	0	---	---	---	---	0	---	---	6
PT	PT-25-1010	Lao	4	Head of household	Female	Some primary school	PT-25-1010-1	25	TRUE	TRUE	36.80547945	TRUE	2	0	---	1	---	0	---	---	---	---	0	---	---	9
PT	PT-25-1010	Lao	4	Spouse	Male	Some primary school	PT-25-1010-2	25	TRUE	FALSE	35.38630137	TRUE	2	0	---	1	---	0	---	---	---	---	0	---	---	17
PT	PT-25-1010	Lao	4	Son or daughter	Female	Some primary school	PT-25-1010-3	25	TRUE	TRUE	6.106849315	FALSE	12	0	---	1	---	0	---	---	---	---	0	---	---	16
PT	PT-25-1010	Lao	4	Son or daughter	Male	Never attended school	PT-25-1010-4	25	TRUE	TRUE	4.098630137	FALSE	1	0	---	1	---	0	---	---	---	---	0	---	---	9
PT	PT-25-1011	Lao	4	Head of household	Female	Completed primary school (Grade 5)	PT-25-1011-1	25	TRUE	TRUE	40	TRUE	2	0	---	1	---	0	---	---	---	---	0	---	---	24
PT	PT-25-1011	Lao	4	Son or daughter	Female	More than secondary	PT-25-1011-2	25	TRUE	TRUE	18	TRUE	2	0	---	1	---	0	---	---	---	---	0	---	---	7
PT	PT-25-1011	Lao	4	Son or daughter	Male	More than secondary	PT-25-1011-3	25	TRUE	TRUE	16	TRUE	12	0	---	1	---	0	---	---	---	---	0	---	---	13
PT	PT-25-1011	Lao	4	Son or daughter	Male	Some primary school	PT-25-1011-4	25	TRUE	TRUE	4	FALSE	12	0	---	1	---	0	---	---	---	---	0	---	---	4
PT	PT-25-1015	Lao	2	Head of household	Male	Some secondary school	PT-25-1015-1	25	TRUE	TRUE	49	TRUE	2	0	---	1	---	1	1	1	1	1	0	---	---	29
PT	PT-25-1015	Lao	2	Spouse	Female	Completed primary school (Grade 5)	PT-25-1015-2	25	TRUE	TRUE	50	TRUE	2	0	---	1	---	1	1	0	1	0	0	---	---	17
PT	PT-25-1005	Lao	6	Head of household	Male	Completed primary school (Grade 5)	PT-25-1005-1	25	TRUE	TRUE	39	TRUE	2	0	---	1	---	0	---	---	---	---	0	---	---	7
PT	PT-25-1005	Lao	6	Spouse	Female	Completed primary school (Grade 5)	PT-25-1005-2	25	TRUE	TRUE	34	TRUE	2	0	---	1	---	0	---	---	---	---	0	---	---	3
PT	PT-25-1005	Lao	6	Son or daughter	Female	Some secondary school	PT-25-1005-3	25	TRUE	TRUE	15	TRUE	12	0	---	1	---	0	---	---	---	---	0	---	---	11
PT	PT-25-1005	Lao	6	Son or daughter	Male	Some secondary school	PT-25-1005-4	25	TRUE	TRUE	14	FALSE	12	0	---	1	---	0	---	---	---	---	0	---	---	8
PT	PT-25-1005	Lao	6	Son or daughter	Male	Some primary school	PT-25-1005-5	25	TRUE	TRUE	8	FALSE	12	0	---	1	---	0	---	---	---	---	0	---	---	8
PT	PT-25-1005	Lao	6	Son or daughter	Female	Never attended school	PT-25-1005-6	25	TRUE	TRUE	3	FALSE	12	0	---	1	---	0	---	---	---	---	0	---	---	20
PT	PT-25-1006	Lao	7	Head of household	Female	Some primary school	PT-25-1006-1	25	TRUE	TRUE	41	TRUE	2	0	---	1	---	0	---	---	---	---	0	---	---	3
PT	PT-25-1006	Lao	7	Son or daughter	Female	Some secondary school	PT-25-1006-2	25	TRUE	TRUE	12	FALSE	12	0	---	1	---	0	---	---	---	---	0	---	---	14
PT	PT-25-1006	Lao	7	Son in law or daughter in law	Female	Completed primary school (Grade 5)	PT-25-1006-3	25	TRUE	TRUE	10	FALSE	12	0	---	1	---	0	---	---	---	---	0	---	---	30
PT	PT-25-1006	Lao	7	Son or daughter	Male	Some primary school	PT-25-1006-4	25	TRUE	TRUE	9	FALSE	12	0	---	1	---	0	---	---	---	---	0	---	---	21
PT	PT-25-1006	Lao	7	Son or daughter	Female	Some primary school	PT-25-1006-5	25	TRUE	TRUE	5	FALSE	12	0	---	1	---	0	---	---	---	---	0	---	---	12
PT	PT-25-1006	Lao	7	Son or daughter	Male	Never attended school	PT-25-1006-6	25	TRUE	TRUE	4	FALSE	1	0	---	1	---	0	---	---	---	---	0	---	---	2
PT	PT-25-1006	Lao	7	Son or daughter	Male	Never attended school	PT-25-1006-7	25	TRUE	TRUE	17	TRUE	2	0	---	1	---	0	---	---	---	---	0	---	---	11
PT	PT-25-1026	Lao	1	Head of household	Male	Some primary school	PT-25-1026-1	25	TRUE	TRUE	40	TRUE	2	0	---	1	---	0	---	---	---	---	0	---	---	2
PT	PT-28-1027	Lao	3	Head of household	Female	Completed primary school (Grade 5)	PT-28-1027-1	28	TRUE	TRUE	26.2739726	TRUE	2	0	---	1	---	0	---	---	---	---	0	---	---	8
PT	PT-28-1027	Lao	3	Son or daughter	Male	Some primary school	PT-28-1027-2	28	TRUE	TRUE	7.95890411	FALSE	12	0	---	1	---	0	---	---	---	---	0	---	---	34
PT	PT-28-1027	Lao	3	Son or daughter	Female	Some primary school	PT-28-1027-3	28	TRUE	TRUE	3.112328767	FALSE	12	0	---	1	---	0	---	---	---	---	0	---	---	6
PT	PT-28-1003	Lao	6	Head of household	Male	Completed primary school (Grade 5)	PT-28-1003-1	28	TRUE	TRUE	39	TRUE	2	0	---	1	---	0	---	---	---	---	0	---	---	14
PT	PT-28-1003	Lao	6	Spouse	Female	Completed primary school (Grade 5)	PT-28-1003-2	28	TRUE	TRUE	33	TRUE	2	0	---	1	---	0	---	---	---	---	0	---	---	29
PT	PT-28-1003	Lao	6	Son or daughter	Male	Never attended school	PT-28-1003-3	28	TRUE	TRUE	2	FALSE	1	0	---	1	---	0	---	---	---	---	0	---	---	14
PT	PT-28-1003	Lao	6	Son or daughter	Male	Some secondary school	PT-28-1003-4	28	TRUE	TRUE	9	FALSE	12	0	---	1	---	0	---	---	---	---	0	---	---	3
PT	PT-28-1003	Lao	6	Son or daughter	Male	Some primary school	PT-28-1003-5	28	TRUE	TRUE	8	FALSE	12	0	---	1	---	0	---	---	---	---	0	---	---	11
PT	PT-28-1003	Lao	6	Son or daughter	Male	Never attended school	PT-28-1003-6	28	TRUE	TRUE	1	FALSE	1	0	---	1	---	0	---	---	---	---	0	---	---	8
PT	PT-28-1024	Lao	1	Head of household	Female	Never attended school	PT-28-1024-1	28	TRUE	TRUE	68	TRUE	15	1	9	1	---	0	---	---	---	---	0	---	---	13
PT	PT-28-1025	Lao	2	Head of household	Male	Completed secondary school (Grade 11 or 12)	PT-28-1025-1	28	TRUE	TRUE	23	TRUE	2	1	9	1	---	1	1	1	0	---	1	1	9	16
PT	PT-28-1025	Lao	2	Spouse	Female	Completed primary school (Grade 5)	PT-28-1025-2	28	TRUE	TRUE	18	TRUE	2	0	---	1	---	1	1	0	0	---	1	1	9	17
PT	PT-28-1013	Lao	4	Head of household	Male	Completed primary school (Grade 5)	PT-28-1013-1	28	TRUE	TRUE	35.40547945	TRUE	2	1	11	1	---	1	1	1	1	1	0	---	---	14
PT	PT-28-1013	Lao	4	Spouse	Female	Some primary school	PT-28-1013-2	28	TRUE	TRUE	34.63561644	TRUE	2	0	---	1	---	1	1	0	1	0	0	---	---	21
PT	PT-28-1013	Lao	4	Son or daughter	Male	Completed primary school (Grade 5)	PT-28-1013-3	28	TRUE	TRUE	11.30684932	FALSE	12	0	---	1	---	1	1	0	1	0	0	---	---	10
PT	PT-28-1013	Lao	4	Son or daughter	Male	Never attended school	PT-28-1013-4	28	TRUE	TRUE	5.690410959	FALSE	12	0	---	1	---	1	1	0	1	0	0	---	---	2
PT	PT-28-1014	Lao	2	Head of household	Male	Completed primary school (Grade 5)	PT-28-1014-1	28	TRUE	TRUE	33	TRUE	2	1	1	1	---	0	---	---	---	---	0	---	---	21
PT	PT-28-1014	Lao	2	Spouse	Female	Completed primary school (Grade 5)	PT-28-1014-2	28	TRUE	TRUE	37	TRUE	2	1	1	1	---	0	---	---	---	---	0	---	---	10
PT	PT-28-1002	Lao	3	Head of household	Male	Completed primary school (Grade 5)	PT-28-1002-1	28	TRUE	TRUE	50	TRUE	2	0	---	1	---	0	---	---	---	---	0	---	---	13
PT	PT-28-1002	Lao	3	Spouse	Female	Some primary school	PT-28-1002-2	28	TRUE	TRUE	48	TRUE	2	0	---	1	---	0	---	---	---	---	0	---	---	20
PT	PT-28-1002	Lao	3	Son or daughter	Female	Some secondary school	PT-28-1002-3	28	TRUE	TRUE	15	TRUE	12	0	---	1	---	0	---	---	---	---	0	---	---	11
PT	PT-28-1006	Lao	4	Head of household	Male	Some primary school	PT-28-1006-1	28	TRUE	TRUE	65	TRUE	15	0	---	1	---	0	---	---	---	---	0	---	---	2
PT	PT-28-1006	Lao	4	Spouse	Female	Never attended school	PT-28-1006-2	28	TRUE	TRUE	63	TRUE	15	0	---	1	---	0	---	---	---	---	0	---	---	15
PT	PT-28-1006	Lao	4	Grandchild	Male	Some secondary school	PT-28-1006-3	28	TRUE	TRUE	16	TRUE	12	0	---	1	---	0	---	---	---	---	0	---	---	2
PT	PT-28-1006	Lao	4	Grandchild	Female	Some primary school	PT-28-1006-4	28	TRUE	TRUE	10	FALSE	12	0	---	1	---	0	---	---	---	---	0	---	---	33
PT	PT-28-1007	Lao	5	Head of household	Male	Completed primary school (Grade 5)	PT-28-1007-1	28	TRUE	TRUE	62	TRUE	3	0	---	1	---	1	3	1	1	0	0	---	---	8
PT	PT-28-1007	Lao	5	Spouse	Female	Some primary school	PT-28-1007-2	28	TRUE	TRUE	57	TRUE	3	1	2	1	---	1	3	1	1	1	0	---	---	3
PT	PT-28-1007	Lao	5	Son or daughter	Male	Completed primary school (Grade 5)	PT-28-1007-3	28	TRUE	TRUE	30	TRUE	3	1	2	1	---	1	3	1	1	0	0	---	---	2
PT	PT-28-1007	Lao	5	Grandchild	Male	Some secondary school	PT-28-1007-4	28	TRUE	TRUE	12	FALSE	12	0	---	1	---	1	3	0	1	0	0	---	---	4
PT	PT-28-1007	Lao	5	Grandchild	Female	Some primary school	PT-28-1007-5	28	TRUE	TRUE	8	FALSE	12	0	---	1	---	1	3	0	1	0	0	---	---	23
PT	PT-28-1026	Lao	5	Head of household	Male	Some secondary school	PT-28-1026-1	28	TRUE	TRUE	54	TRUE	16	1	1	1	---	1	5	1	5	1	0	---	---	6
PT	PT-28-1026	Lao	5	Spouse	Female	Completed primary school (Grade 5)	PT-28-1026-2	28	TRUE	TRUE	51	TRUE	13	1	1	1	---	1	5	1	5	1	0	---	---	18
PT	PT-28-1026	Lao	5	Grandchild	Female	Some primary school	PT-28-1026-3	28	TRUE	TRUE	11	FALSE	12	1	1	1	---	1	5	1	5	1	0	---	---	6
PT	PT-28-1026	Lao	5	Grandchild	Female	Some primary school	PT-28-1026-4	28	TRUE	TRUE	7	FALSE	12	1	1	1	---	1	5	1	5	1	0	---	---	9
PT	PT-28-1026	Lao	5	Grandchild	Female	Never attended school	PT-28-1026-5	28	TRUE	TRUE	3	FALSE	1	1	1	1	---	1	5	1	5	1	0	---	---	10
PT	PT-28-1022	Lao	1	Head of household	Female	Some secondary school	PT-28-1022-1	28	TRUE	TRUE	21.55342466	TRUE	2	0	---	1	---	1	1	1	0	---	0	---	---	20
PT	PT-28-1020	Lao	5	Head of household	Male	Some primary school	PT-28-1020-1	28	TRUE	TRUE	37	TRUE	2	0	---	1	---	0	---	---	---	---	0	---	---	6
PT	PT-28-1020	Lao	5	Spouse	Female	Never attended school	PT-28-1020-2	28	TRUE	TRUE	25	TRUE	2	0	---	1	---	0	---	---	---	---	0	---	---	15
PT	PT-28-1020	Lao	5	Son or daughter	Male	Never attended school	PT-28-1020-3	28	TRUE	TRUE	5	FALSE	2	0	---	1	---	0	---	---	---	---	0	---	---	7
PT	PT-28-1020	Lao	5	Son or daughter	Male	Never attended school	PT-28-1020-4	28	TRUE	TRUE	4	FALSE	2	0	---	1	---	0	---	---	---	---	0	---	---	1
PT	PT-28-1020	Lao	5	Son or daughter	Male	Never attended school	PT-28-1020-5	28	TRUE	TRUE	3	FALSE	2	0	---	1	---	0	---	---	---	---	0	---	---	16
PT	PT-28-1016	Lao	4	Head of household	Male	Some secondary school	PT-28-1016-1	28	TRUE	TRUE	35.70684932	TRUE	2	0	---	1	---	1	4	1	4	1	0	---	---	8
PT	PT-28-1016	Lao	4	Spouse	Female	Completed primary school (Grade 5)	PT-28-1016-2	28	TRUE	TRUE	32.22191781	TRUE	2	0	---	1	---	1	4	1	4	1	0	---	---	2
PT	PT-28-1016	Lao	4	Son or daughter	Male	Never attended school	PT-28-1016-3	28	TRUE	TRUE	3.095890411	FALSE	1	0	---	1	---	1	4	1	4	1	0	---	---	6
PT	PT-28-1016	Lao	4	Son or daughter	Female	Completed primary school (Grade 5)	PT-28-1016-4	28	TRUE	TRUE	12.91780822	FALSE	12	0	---	1	---	1	4	1	4	1	0	---	---	5
PT	PT-28-1005	Lao	5	Head of household	Female	Some primary school	PT-28-1005-1	28	TRUE	TRUE	45	TRUE	2	0	---	1	---	1	2	0	0	---	0	---	---	17
PT	PT-28-1005	Lao	5	Son in law or daughter in law	Male	Completed primary school (Grade 5)	PT-28-1005-2	28	TRUE	TRUE	23	TRUE	2	0	---	1	---	1	2	1	0	---	0	---	---	21
PT	PT-28-1005	Lao	5	Son or daughter	Female	Completed primary school (Grade 5)	PT-28-1005-3	28	TRUE	TRUE	16	TRUE	2	0	---	1	---	1	2	1	0	---	0	---	---	2
PT	PT-28-1005	Lao	5	Grandchild	Male	Never attended school	PT-28-1005-4	28	TRUE	TRUE	2	FALSE	1	0	---	1	---	1	2	0	0	---	0	---	---	16
PT	PT-28-1005	Lao	5	Parent	Male	Never attended school	PT-28-1005-5	28	TRUE	TRUE	73	TRUE	2	0	---	1	---	1	2	0	0	---	0	---	---	6
PT	PT-28-1023	Lao	7	Head of household	Female	Completed primary school (Grade 5)	PT-28-1023-1	28	TRUE	TRUE	34	TRUE	2	0	---	1	---	0	---	---	---	---	0	---	---	18
PT	PT-28-1023	Lao	7	Son or daughter	Male	Some secondary school	PT-28-1023-2	28	TRUE	TRUE	16	TRUE	12	0	---	1	---	0	---	---	---	---	0	---	---	6
PT	PT-28-1023	Lao	7	Son or daughter	Male	Some secondary school	PT-28-1023-3	28	TRUE	TRUE	13	FALSE	12	0	---	1	---	0	---	---	---	---	0	---	---	17
PT	PT-28-1023	Lao	7	Son or daughter	Male	Completed primary school (Grade 5)	PT-28-1023-4	28	TRUE	TRUE	10	FALSE	12	0	---	1	---	0	---	---	---	---	0	---	---	5
PT	PT-28-1023	Lao	7	Son or daughter	Male	Some primary school	PT-28-1023-5	28	TRUE	TRUE	8	FALSE	12	0	---	1	---	0	---	---	---	---	0	---	---	4
PT	PT-28-1023	Lao	7	Son or daughter	Female	Never attended school	PT-28-1023-6	28	TRUE	TRUE	0.083333333	FALSE	1	0	---	1	---	0	---	---	---	---	0	---	---	2
PT	PT-28-1023	Lao	7	Spouse	Male	Some secondary school	PT-28-1023-7	28	TRUE	TRUE	35	TRUE	10	1	11	0	11	0	---	---	---	---	0	---	---	3
PT	PT-28-1004	Lao	4	Head of household	Male	Some primary school	PT-28-1004-1	28	TRUE	TRUE	23	TRUE	2	0	---	1	---	1	1	1	0	---	0	---	---	4
PT	PT-28-1004	Lao	4	Spouse	Female	Some primary school	PT-28-1004-2	28	TRUE	TRUE	24	TRUE	2	0	---	1	---	1	1	0	0	---	0	---	---	2
PT	PT-28-1004	Lao	4	Son or daughter	Male	Never attended school	PT-28-1004-3	28	TRUE	TRUE	4	FALSE	1	0	---	1	---	1	1	0	0	---	0	---	---	23
PT	PT-28-1004	Lao	4	Son or daughter	Male	Never attended school	PT-28-1004-4	28	TRUE	TRUE	3	FALSE	1	0	---	1	---	1	1	0	0	---	0	---	---	3
PT	PT-28-1018	Lao	2	Head of household	Female	Completed primary school (Grade 5)	PT-28-1018-1	28	TRUE	TRUE	38.97260274	TRUE	2	0	---	1	---	0	---	---	---	---	0	---	---	13
PT	PT-28-1018	Lao	2	Son or daughter	Male	Some primary school	PT-28-1018-2	28	TRUE	TRUE	10.43561644	FALSE	12	0	---	1	---	0	---	---	---	---	0	---	---	19
PT	PT-28-1015	Lao	1	Head of household	Female	Some primary school	PT-28-1015-1	28	TRUE	TRUE	20.55342466	TRUE	2	0	---	1	---	0	---	---	---	---	0	---	---	7
PT	PT-28-1019	Lao	4	Head of household	Male	Completed primary school (Grade 5)	PT-28-1019-1	28	TRUE	TRUE	43	TRUE	2	0	---	1	---	0	---	---	---	---	0	---	---	13
PT	PT-28-1019	Lao	4	Spouse	Female	Some primary school	PT-28-1019-2	28	TRUE	TRUE	37	TRUE	2	0	---	1	---	0	---	---	---	---	0	---	---	17
PT	PT-28-1019	Lao	4	Son or daughter	Female	Completed primary school (Grade 5)	PT-28-1019-3	28	TRUE	TRUE	14	FALSE	2	0	---	1	---	0	---	---	---	---	0	---	---	10
PT	PT-28-1019	Lao	4	Son or daughter	Female	Completed primary school (Grade 5)	PT-28-1019-4	28	TRUE	TRUE	13	FALSE	12	0	---	1	---	0	---	---	---	---	0	---	---	9
PT	PT-28-1012	Lao	4	Head of household	Male	Completed primary school (Grade 5)	PT-28-1012-1	28	TRUE	TRUE	36.87945205	TRUE	2	0	---	1	---	1	4	1	0	---	0	---	---	9
PT	PT-28-1012	Lao	4	Spouse	Female	Completed primary school (Grade 5)	PT-28-1012-2	28	TRUE	TRUE	31.98630137	TRUE	2	0	---	1	---	1	4	1	0	---	0	---	---	20
PT	PT-28-1012	Lao	4	Son or daughter	Female	Some primary school	PT-28-1012-3	28	TRUE	TRUE	7.402739726	FALSE	12	0	---	1	---	1	4	1	0	---	0	---	---	18
PT	PT-28-1012	Lao	4	Son or daughter	Male	Some secondary school	PT-28-1012-4	28	TRUE	TRUE	10.72054795	FALSE	12	0	---	1	---	1	4	1	0	---	0	---	---	2
PT	PT-28-1021	Lao	4	Head of household	Male	Completed secondary school (Grade 11 or 12)	PT-28-1021-1	28	TRUE	TRUE	31.81643836	TRUE	2	0	---	1	---	0	---	---	---	---	0	---	---	2
PT	PT-28-1021	Lao	4	Spouse	Female	More than secondary	PT-28-1021-2	28	TRUE	TRUE	30.75068493	TRUE	12	0	---	1	---	0	---	---	---	---	0	---	---	10
PT	PT-28-1021	Lao	4	Son or daughter	Female	Some primary school	PT-28-1021-3	28	TRUE	TRUE	6.945205479	FALSE	12	0	---	1	---	0	---	---	---	---	0	---	---	4
PT	PT-28-1021	Lao	4	Son or daughter	Male	Never attended school	PT-28-1021-4	28	TRUE	TRUE	2.449315068	FALSE	1	0	---	1	---	0	---	---	---	---	0	---	---	4
PT	PT-28-1001	Lao	4	Head of household	Female	Completed primary school (Grade 5)	PT-28-1001-1	28	TRUE	TRUE	38	TRUE	2	0	---	1	---	1	2	0	2	0	0	---	---	6
PT	PT-28-1001	Lao	4	Son or daughter	Female	Some secondary school	PT-28-1001-2	28	TRUE	TRUE	15	TRUE	12	0	---	1	---	1	2	0	2	0	0	---	---	9
PT	PT-28-1001	Lao	4	Spouse	Male	Some secondary school	PT-28-1001-3	28	TRUE	TRUE	50	TRUE	2	1	1	0	1	1	2	1	2	1	0	---	---	19
PT	PT-28-1001	Lao	4	Son or daughter	Male	Some secondary school	PT-28-1001-4	28	TRUE	TRUE	18	TRUE	2	1	1	0	1	1	2	1	2	1	0	---	---	16
MP	MP-07-1012	Lao	7	Head of household	Male	Some secondary school	MP-07-1012-1	7	TRUE	TRUE	57.70136986	TRUE	2	0	---	1	---	0	---	---	---	---	0	---	---	7
MP	MP-07-1012	Lao	7	Spouse	Female	Completed primary school (Grade 5)	MP-07-1012-2	7	TRUE	TRUE	52.69041096	TRUE	2	0	---	1	---	0	---	---	---	---	0	---	---	21
MP	MP-07-1012	Lao	7	Grandchild	Male	Some primary school	MP-07-1012-3	7	TRUE	TRUE	8.117808219	FALSE	12	0	---	1	---	0	---	---	---	---	0	---	---	4
MP	MP-07-1012	Lao	7	Son or daughter	Male	Completed primary school (Grade 5)	MP-07-1012-4	7	TRUE	TRUE	31	TRUE	2	0	---	1	---	0	---	---	---	---	0	---	---	2
MP	MP-07-1012	Lao	7	Son in law or daughter in law	Female	Completed primary school (Grade 5)	MP-07-1012-5	7	TRUE	TRUE	30	TRUE	2	0	---	1	---	0	---	---	---	---	0	---	---	4
MP	MP-07-1012	Lao	7	Grandchild	Female	Never attended school	MP-07-1012-6	7	TRUE	TRUE	3	FALSE	99	0	---	1	---	0	---	---	---	---	0	---	---	2
MP	MP-07-1012	Lao	7	Grandchild	Male	Some primary school	MP-07-1012-7	7	TRUE	TRUE	7	FALSE	12	0	---	1	---	0	---	---	---	---	0	---	---	9
MP	MP-07-1020	Lao	4	Head of household	Female	Some primary school	MP-07-1020-1	7	TRUE	TRUE	47.52054795	TRUE	2	0	---	1	---	0	---	---	---	---	0	---	---	8
MP	MP-07-1020	Lao	4	Grandchild	Male	Some secondary school	MP-07-1020-2	7	TRUE	TRUE	18.29863014	TRUE	12	0	---	1	---	0	---	---	---	---	0	---	---	2
MP	MP-07-1020	Lao	4	Grandchild	Male	Some primary school	MP-07-1020-3	7	TRUE	TRUE	11.29041096	FALSE	12	0	---	1	---	0	---	---	---	---	0	---	---	8
MP	MP-07-1020	Lao	4	Parent in law	Female	Never attended school	MP-07-1020-4	7	TRUE	TRUE	80.9260274	TRUE	15	0	---	1	---	0	---	---	---	---	0	---	---	24
MP	MP-07-1021	Lao	7	Head of household	Female	Completed primary school (Grade 5)	MP-07-1021-1	7	TRUE	TRUE	43	TRUE	2	0	---	1	---	0	---	---	---	---	0	---	---	10
MP	MP-07-1021	Lao	7	Son or daughter	Male	Completed secondary school (Grade 11 or 12)	MP-07-1021-2	7	TRUE	TRUE	17	TRUE	12	0	---	1	---	0	---	---	---	---	0	---	---	18
MP	MP-07-1021	Lao	7	Son or daughter	Male	Some secondary school	MP-07-1021-3	7	TRUE	TRUE	13	FALSE	12	0	---	1	---	0	---	---	---	---	0	---	---	2
MP	MP-07-1021	Lao	7	Son or daughter	Male	Some primary school	MP-07-1021-4	7	TRUE	TRUE	8	FALSE	12	0	---	1	---	0	---	---	---	---	0	---	---	13
MP	MP-07-1021	Lao	7	Grandchild	Female	Some primary school	MP-07-1021-5	7	TRUE	TRUE	7	FALSE	12	0	---	1	---	0	---	---	---	---	0	---	---	4
MP	MP-07-1021	Lao	7	Grandchild	Female	Some primary school	MP-07-1021-6	7	TRUE	TRUE	7	FALSE	12	0	---	1	---	0	---	---	---	---	0	---	---	5
MP	MP-07-1021	Lao	7	Parent in law	Male	Never attended school	MP-07-1021-7	7	TRUE	TRUE	81	TRUE	15	0	---	1	---	0	---	---	---	---	0	---	---	15
MP	MP-07-1001	Lao	8	Head of household	Male	Some secondary school	MP-07-1001-1	7	TRUE	TRUE	52	TRUE	16	0	---	1	---	0	---	---	---	---	0	---	---	2
MP	MP-07-1001	Lao	8	Spouse	Female	Some secondary school	MP-07-1001-2	7	TRUE	TRUE	50	TRUE	16	0	---	1	---	0	---	---	---	---	0	---	---	2
MP	MP-07-1001	Lao	8	Son or daughter	Male	Completed secondary school (Grade 11 or 12)	MP-07-1001-3	7	TRUE	TRUE	26	TRUE	16	0	---	1	---	0	---	---	---	---	0	---	---	2
MP	MP-07-1001	Lao	8	Son or daughter	Male	Completed secondary school (Grade 11 or 12)	MP-07-1001-4	7	TRUE	TRUE	23	TRUE	12	1	8	1	---	0	---	---	---	---	0	---	---	4
MP	MP-07-1001	Lao	8	Son or daughter	Female	Completed primary school (Grade 5)	MP-07-1001-5	7	TRUE	TRUE	20	TRUE	2	0	---	1	---	0	---	---	---	---	0	---	---	6
MP	MP-07-1001	Lao	8	Son or daughter	Male	Some secondary school	MP-07-1001-6	7	TRUE	TRUE	18	TRUE	12	0	---	1	---	0	---	---	---	---	0	---	---	8
MP	MP-07-1001	Lao	8	Son in law or daughter in law	Male	Some secondary school	MP-07-1001-7	7	TRUE	TRUE	26	TRUE	2	0	---	1	---	0	---	---	---	---	0	---	---	14
MP	MP-07-1001	Lao	8	Niece or nephew	Female	Never attended school	MP-07-1001-8	7	TRUE	TRUE	3	FALSE	1	0	---	1	---	0	---	---	---	---	0	---	---	12
MP	MP-07-1006	Lao	4	Head of household	Female	Some primary school	MP-07-1006-1	7	TRUE	TRUE	35	TRUE	2	0	---	1	---	0	---	---	---	---	0	---	---	2
MP	MP-07-1006	Lao	4	Son or daughter	Female	Some secondary school	MP-07-1006-2	7	TRUE	TRUE	12	FALSE	12	0	---	1	---	0	---	---	---	---	0	---	---	28
MP	MP-07-1006	Lao	4	Son or daughter	Female	Some primary school	MP-07-1006-3	7	TRUE	TRUE	8	FALSE	12	0	---	1	---	0	---	---	---	---	0	---	---	10
MP	MP-07-1006	Lao	4	Son or daughter	Male	Never attended school	MP-07-1006-4	7	TRUE	TRUE	3	FALSE	1	0	---	1	---	0	---	---	---	---	0	---	---	14
MP	MP-07-1009	Lao	5	Head of household	Male	Some secondary school	MP-07-1009-1	7	TRUE	TRUE	54.34246575	TRUE	2	0	---	1	---	0	---	---	---	---	0	---	---	2
MP	MP-07-1009	Lao	5	Spouse	Female	Some primary school	MP-07-1009-2	7	TRUE	TRUE	47.90684932	TRUE	2	0	---	1	---	0	---	---	---	---	0	---	---	15
MP	MP-07-1009	Lao	5	Son or daughter	Male	Some secondary school	MP-07-1009-3	7	TRUE	TRUE	11.70684932	FALSE	12	0	---	1	---	0	---	---	---	---	0	---	---	22
MP	MP-07-1009	Lao	5	Niece or nephew	Female	Some primary school	MP-07-1009-4	7	TRUE	TRUE	8.953424658	FALSE	12	0	---	1	---	0	---	---	---	---	0	---	---	21
MP	MP-07-1009	Lao	5	Niece or nephew	Female	Some primary school	MP-07-1009-5	7	TRUE	TRUE	6.808219178	FALSE	12	0	---	1	---	0	---	---	---	---	0	---	---	21
MP	MP-07-1017	Lao	7	Head of household	Male	Some secondary school	MP-07-1017-1	7	TRUE	TRUE	46.28493151	TRUE	2	0	---	1	---	1	1	1	0	---	0	---	---	20
MP	MP-07-1017	Lao	7	Spouse	Female	Completed primary school (Grade 5)	MP-07-1017-2	7	TRUE	TRUE	42.12876712	TRUE	2	0	---	1	---	1	1	0	0	---	0	---	---	24
MP	MP-07-1017	Lao	7	Son or daughter	Male	Completed secondary school (Grade 11 or 12)	MP-07-1017-3	7	TRUE	TRUE	18.87945205	TRUE	12	0	---	1	---	1	1	0	0	---	0	---	---	9
MP	MP-07-1017	Lao	7	Son or daughter	Male	Completed secondary school (Grade 11 or 12)	MP-07-1017-4	7	TRUE	TRUE	17.68219178	TRUE	12	0	---	1	---	1	1	0	0	---	0	---	---	11
MP	MP-07-1017	Lao	7	Son or daughter	Male	Some secondary school	MP-07-1017-5	7	TRUE	TRUE	12.05205479	FALSE	12	0	---	1	---	1	1	0	0	---	0	---	---	7
MP	MP-07-1017	Lao	7	Son or daughter	Female	Never attended school	MP-07-1017-6	7	TRUE	TRUE	3.293150685	FALSE	99	0	---	1	---	1	1	0	0	---	0	---	---	12
MP	MP-07-1017	Lao	7	Not related (friend/visitor)	Female	More than secondary	MP-07-1017-7	7	TRUE	TRUE	22.89589041	TRUE	11	0	---	1	---	1	1	0	0	---	0	---	---	9
MP	MP-07-1022	Lao	3	Head of household	Female	Some primary school	MP-07-1022-1	7	TRUE	TRUE	22	TRUE	2	0	---	1	---	0	---	---	---	---	0	---	---	9
MP	MP-07-1022	Lao	3	Son or daughter	Female	Never attended school	MP-07-1022-2	7	TRUE	TRUE	3.44109589	FALSE	99	0	---	1	---	0	---	---	---	---	0	---	---	4
MP	MP-07-1022	Lao	3	Son or daughter	Male	Never attended school	MP-07-1022-3	7	TRUE	TRUE	1.416438356	FALSE	99	0	---	1	---	0	---	---	---	---	0	---	---	33
MP	MP-07-1023	Lao	4	Head of household	Male	Some secondary school	MP-07-1023-1	7	TRUE	TRUE	46.66027397	TRUE	2	0	---	1	---	0	---	---	---	---	0	---	---	18
MP	MP-07-1023	Lao	4	Spouse	Female	Some primary school	MP-07-1023-2	7	TRUE	TRUE	41.91232877	TRUE	2	0	---	1	---	0	---	---	---	---	0	---	---	20
MP	MP-07-1023	Lao	4	Son or daughter	Male	Some primary school	MP-07-1023-3	7	TRUE	TRUE	19.82191781	TRUE	2	0	---	1	---	0	---	---	---	---	0	---	---	10
MP	MP-07-1023	Lao	4	Son or daughter	Male	Some secondary school	MP-07-1023-4	7	TRUE	TRUE	11.14794521	FALSE	12	0	---	1	---	0	---	---	---	---	0	---	---	9
MP	MP-07-1003	Lao	5	Head of household	Male	Some secondary school	MP-07-1003-1	7	TRUE	TRUE	41.6630137	TRUE	2	0	---	1	---	0	---	---	---	---	0	---	---	14
MP	MP-07-1003	Lao	5	Spouse	Female	Some primary school	MP-07-1003-2	7	TRUE	TRUE	40.83561644	TRUE	2	0	---	1	---	0	---	---	---	---	0	---	---	14
MP	MP-07-1003	Lao	5	Son or daughter	Female	Some secondary school	MP-07-1003-3	7	TRUE	TRUE	14.46849315	FALSE	2	0	---	1	---	0	---	---	---	---	0	---	---	21
MP	MP-07-1003	Lao	5	Son or daughter	Male	Some primary school	MP-07-1003-4	7	TRUE	TRUE	10.63835616	FALSE	12	0	---	1	---	0	---	---	---	---	0	---	---	6
MP	MP-07-1003	Lao	5	Son or daughter	Female	Some primary school	MP-07-1003-5	7	TRUE	TRUE	8.038356164	FALSE	12	0	---	1	---	0	---	---	---	---	0	---	---	22
MP	MP-07-1008	Lao	5	Head of household	Female	Never attended school	MP-07-1008-1	7	TRUE	TRUE	65	TRUE	3	0	---	1	---	0	---	---	---	---	0	---	---	28
MP	MP-07-1008	Lao	5	Son or daughter	Female	Never attended school	MP-07-1008-2	7	TRUE	TRUE	47	TRUE	3	0	---	1	---	0	---	---	---	---	0	---	---	16
MP	MP-07-1008	Lao	5	Niece or nephew	Female	Completed secondary school (Grade 11 or 12)	MP-07-1008-3	7	TRUE	TRUE	16	TRUE	3	0	---	1	---	0	---	---	---	---	0	---	---	19
MP	MP-07-1008	Lao	5	Niece or nephew	Male	Some primary school	MP-07-1008-4	7	TRUE	TRUE	13	FALSE	12	0	---	1	---	0	---	---	---	---	0	---	---	14
MP	MP-07-1008	Lao	5	Niece or nephew	Female	Some primary school	MP-07-1008-5	7	TRUE	TRUE	7	FALSE	12	0	---	1	---	0	---	---	---	---	0	---	---	8
MP	MP-07-1010	Lao	6	Head of household	Male	Some primary school	MP-07-1010-1	7	TRUE	TRUE	54.67671233	TRUE	2	0	---	1	---	0	---	---	---	---	1	0	---	17
MP	MP-07-1010	Lao	6	Spouse	Female	Some primary school	MP-07-1010-2	7	TRUE	TRUE	43.32876712	TRUE	2	0	---	1	---	0	---	---	---	---	1	0	---	15
MP	MP-07-1010	Lao	6	Son or daughter	Male	Some primary school	MP-07-1010-3	7	TRUE	TRUE	24.92054795	TRUE	2	0	---	1	---	0	---	---	---	---	1	0	---	10
MP	MP-07-1010	Lao	6	Son or daughter	Female	Completed primary school (Grade 5)	MP-07-1010-4	7	TRUE	TRUE	17.20821918	TRUE	2	0	---	1	---	0	---	---	---	---	1	1	7	2
MP	MP-07-1010	Lao	6	Son or daughter	Male	Completed primary school (Grade 5)	MP-07-1010-5	7	TRUE	TRUE	16.29863014	TRUE	2	0	---	1	---	0	---	---	---	---	1	1	7	23
MP	MP-07-1010	Lao	6	Son or daughter	Female	Never attended school	MP-07-1010-6	7	TRUE	TRUE	4.884931507	FALSE	1	0	---	1	---	0	---	---	---	---	1	0	---	13
MP	MP-07-1015	Lao	6	Head of household	Male	Some secondary school	MP-07-1015-1	7	TRUE	TRUE	39.48219178	TRUE	2	0	---	1	---	0	---	---	---	---	0	---	---	2
MP	MP-07-1015	Lao	6	Spouse	Female	Completed secondary school (Grade 11 or 12)	MP-07-1015-2	7	TRUE	TRUE	37.1369863	TRUE	2	0	---	1	---	0	---	---	---	---	0	---	---	17
MP	MP-07-1015	Lao	6	Son or daughter	Female	Some secondary school	MP-07-1015-3	7	TRUE	TRUE	14.1260274	FALSE	2	0	---	1	---	0	---	---	---	---	0	---	---	21
MP	MP-07-1015	Lao	6	Son or daughter	Female	Never attended school	MP-07-1015-4	7	TRUE	TRUE	4	FALSE	99	0	---	1	---	0	---	---	---	---	0	---	---	22
MP	MP-07-1015	Lao	6	Son or daughter	Female	Never attended school	MP-07-1015-5	7	TRUE	TRUE	2	FALSE	99	0	---	1	---	0	---	---	---	---	0	---	---	22
MP	MP-07-1015	Lao	6	Son or daughter	Male	Never attended school	MP-07-1015-6	7	TRUE	TRUE	2	FALSE	99	0	---	1	---	0	---	---	---	---	0	---	---	22
MP	MP-07-1004	Lao	4	Head of household	Female	Completed primary school (Grade 5)	MP-07-1004-1	7	TRUE	TRUE	68	TRUE	2	0	---	1	---	0	---	---	---	---	0	---	---	19
MP	MP-07-1004	Lao	4	Son or daughter	Female	Some primary school	MP-07-1004-2	7	TRUE	TRUE	24	TRUE	2	0	---	1	---	0	---	---	---	---	0	---	---	6
MP	MP-07-1004	Lao	4	Niece or nephew	Female	Never attended school	MP-07-1004-3	7	TRUE	TRUE	3	FALSE	1	0	---	0	11	0	---	---	---	---	0	---	---	21
MP	MP-07-1004	Lao	4	Niece or nephew	Female	Never attended school	MP-07-1004-4	7	TRUE	TRUE	2	FALSE	1	0	---	1	---	0	---	---	---	---	0	---	---	21
MP	MP-07-1002	Lao	5	Head of household	Male	Completed primary school (Grade 5)	MP-07-1002-1	7	TRUE	TRUE	52	TRUE	2	0	---	1	---	0	---	---	---	---	0	---	---	19
MP	MP-07-1002	Lao	5	Spouse	Female	Some primary school	MP-07-1002-2	7	TRUE	TRUE	47	TRUE	2	0	---	1	---	0	---	---	---	---	0	---	---	19
MP	MP-07-1002	Lao	5	Son or daughter	Female	Some secondary school	MP-07-1002-3	7	TRUE	TRUE	15	TRUE	12	0	---	1	---	0	---	---	---	---	0	---	---	17
MP	MP-07-1002	Lao	5	Niece or nephew	Female	Some primary school	MP-07-1002-4	7	TRUE	TRUE	8	FALSE	12	0	---	1	---	0	---	---	---	---	0	---	---	9
MP	MP-07-1002	Lao	5	Niece or nephew	Male	Some primary school	MP-07-1002-5	7	TRUE	TRUE	5	FALSE	12	0	---	1	---	0	---	---	---	---	0	---	---	16
MP	MP-07-1005	Lao	2	Head of household	Female	Some primary school	MP-07-1005-1	7	TRUE	TRUE	70	TRUE	15	0	---	1	---	0	---	---	---	---	0	---	---	18
MP	MP-07-1005	Lao	2	Grandchild	Male	Some secondary school	MP-07-1005-2	7	TRUE	TRUE	13	FALSE	12	0	---	1	---	0	---	---	---	---	0	---	---	11
MP	MP-07-1013	Lao	8	Head of household	Male	Some primary school	MP-07-1013-1	7	TRUE	TRUE	51.47945205	TRUE	2	1	4	1	---	1	1	1	1	1	1	1	5	17
MP	MP-07-1013	Lao	8	Spouse	Female	Some primary school	MP-07-1013-2	7	TRUE	TRUE	38.48219178	TRUE	2	0	---	1	---	1	1	0	1	0	1	0	---	29
MP	MP-07-1013	Lao	8	Son or daughter	Male	Some primary school	MP-07-1013-3	7	TRUE	TRUE	16.28493151	TRUE	2	0	---	1	---	1	1	0	1	0	1	0	---	1
MP	MP-07-1013	Lao	8	Son or daughter	Male	Some secondary school	MP-07-1013-4	7	TRUE	TRUE	15.89315068	TRUE	12	0	---	1	---	1	1	0	1	0	1	0	---	30
MP	MP-07-1013	Lao	8	Son or daughter	Male	Completed primary school (Grade 5)	MP-07-1013-5	7	TRUE	TRUE	11.7260274	FALSE	12	0	---	1	---	1	1	0	1	0	1	0	---	9
MP	MP-07-1013	Lao	8	Son or daughter	Female	Some primary school	MP-07-1013-6	7	TRUE	TRUE	7.789041096	FALSE	12	0	---	1	---	1	1	0	1	0	1	0	---	16
MP	MP-07-1013	Lao	8	Son or daughter	Female	Some primary school	MP-07-1013-7	7	TRUE	TRUE	7.789041096	FALSE	12	0	---	1	---	1	1	0	1	0	1	0	---	16
MP	MP-07-1013	Lao	8	Grandchild	Male	Some primary school	MP-07-1013-8	7	TRUE	TRUE	8.695890411	FALSE	12	0	---	1	---	1	1	0	1	0	1	0	---	9
MP	MP-07-1011	Lao	5	Head of household	Male	Some secondary school	MP-07-1011-1	7	TRUE	TRUE	39.81917808	TRUE	2	0	---	1	---	0	---	---	---	---	0	---	---	11
MP	MP-07-1011	Lao	5	Spouse	Female	Completed primary school (Grade 5)	MP-07-1011-2	7	TRUE	TRUE	48.55068493	TRUE	2	0	---	1	---	0	---	---	---	---	0	---	---	19
MP	MP-07-1011	Lao	5	Son or daughter	Female	Some secondary school	MP-07-1011-3	7	TRUE	TRUE	20.96986301	TRUE	2	0	---	1	---	0	---	---	---	---	0	---	---	20
MP	MP-07-1011	Lao	5	Son in law or daughter in law	Male	Some secondary school	MP-07-1011-4	7	TRUE	TRUE	22	TRUE	2	0	---	1	---	0	---	---	---	---	0	---	---	8
MP	MP-07-1011	Lao	5	Niece or nephew	Female	Never attended school	MP-07-1011-5	7	TRUE	TRUE	1.5	FALSE	1	0	---	1	---	0	---	---	---	---	0	---	---	8
MP	MP-07-1007	Lao	8	Head of household	Female	Completed primary school (Grade 5)	MP-07-1007-1	7	TRUE	TRUE	43	TRUE	2	0	---	1	---	0	---	---	---	---	1	0	---	1
MP	MP-07-1007	Lao	8	Spouse	Male	Some primary school	MP-07-1007-2	7	TRUE	TRUE	29	TRUE	2	0	---	1	---	0	---	---	---	---	1	0	---	16
MP	MP-07-1007	Lao	8	Son or daughter	Female	Some primary school	MP-07-1007-3	7	TRUE	TRUE	15	TRUE	2	0	---	1	---	0	---	---	---	---	1	0	---	28
MP	MP-07-1007	Lao	8	Son or daughter	Male	Some primary school	MP-07-1007-4	7	TRUE	TRUE	12	FALSE	2	0	---	1	---	0	---	---	---	---	1	0	---	9
MP	MP-07-1007	Lao	8	Son or daughter	Male	Never attended school	MP-07-1007-5	7	TRUE	TRUE	7	FALSE	1	0	---	1	---	0	---	---	---	---	1	0	---	30
MP	MP-07-1007	Lao	8	Niece or nephew	Male	Never attended school	MP-07-1007-6	7	TRUE	TRUE	0.166666667	FALSE	1	0	---	1	---	0	---	---	---	---	1	0	---	21
MP	MP-07-1007	Lao	8	Son or daughter	Female	Some primary school	MP-07-1007-7	7	TRUE	TRUE	22	TRUE	2	1	2	0	2	0	---	---	---	---	1	1	2	28
MP	MP-07-1007	Lao	8	Son in law or daughter in law	Male	Some secondary school	MP-07-1007-8	7	TRUE	TRUE	23	TRUE	2	1	2	0	2	0	---	---	---	---	1	1	2	11
MP	MP-07-1016	Lao	8	Head of household	Male	Some primary school	MP-07-1016-1	7	TRUE	TRUE	65.42191781	TRUE	2	0	---	1	---	0	---	---	---	---	0	---	---	6
MP	MP-07-1016	Lao	8	Spouse	Female	Some primary school	MP-07-1016-2	7	TRUE	TRUE	63.92054795	TRUE	2	0	---	1	---	0	---	---	---	---	0	---	---	5
MP	MP-07-1016	Lao	8	Grandchild	Female	Some secondary school	MP-07-1016-3	7	TRUE	TRUE	14.98082192	FALSE	12	0	---	1	---	0	---	---	---	---	0	---	---	22
MP	MP-07-1016	Lao	8	Grandchild	Female	Some primary school	MP-07-1016-4	7	TRUE	TRUE	5.865753425	FALSE	12	0	---	1	---	0	---	---	---	---	0	---	---	24
MP	MP-07-1016	Lao	8	Grandchild	Female	Some primary school	MP-07-1016-5	7	TRUE	TRUE	4.471232877	FALSE	99	0	---	1	---	0	---	---	---	---	0	---	---	11
MP	MP-07-1016	Lao	8	Grandchild	Male	Never attended school	MP-07-1016-6	7	TRUE	TRUE	2.723287671	FALSE	99	0	---	1	---	0	---	---	---	---	0	---	---	11
MP	MP-07-1016	Lao	8	Son in law or daughter in law	Male	Completed primary school (Grade 5)	MP-07-1016-7	7	TRUE	TRUE	36	TRUE	2	0	---	1	---	0	---	---	---	---	0	---	---	11
MP	MP-07-1016	Lao	8	Son or daughter	Female	Some secondary school	MP-07-1016-8	7	TRUE	TRUE	37	TRUE	2	0	---	1	---	0	---	---	---	---	0	---	---	22
MP	MP-07-1018	Lao	3	Head of household	Male	Completed primary school (Grade 5)	MP-07-1018-1	7	TRUE	TRUE	31.9890411	TRUE	2	0	---	1	---	0	---	---	---	---	0	---	---	2
MP	MP-07-1018	Lao	3	Spouse	Female	Some secondary school	MP-07-1018-2	7	TRUE	TRUE	25.54246575	TRUE	2	0	---	1	---	0	---	---	---	---	0	---	---	8
MP	MP-07-1018	Lao	3	Son or daughter	Male	Some primary school	MP-07-1018-3	7	TRUE	TRUE	6.917808219	FALSE	99	0	---	1	---	0	---	---	---	---	0	---	---	12
MP	MP-07-1014	Lao	3	Head of household	Male	Completed secondary school (Grade 11 or 12)	MP-07-1014-1	7	TRUE	TRUE	28.80273973	TRUE	2	0	---	1	---	0	---	---	---	---	0	---	---	16
MP	MP-07-1014	Lao	3	Spouse	Female	Some secondary school	MP-07-1014-2	7	TRUE	TRUE	25.87945205	TRUE	2	0	---	1	---	0	---	---	---	---	0	---	---	13
MP	MP-07-1014	Lao	3	Son or daughter	Female	Never attended school	MP-07-1014-3	7	TRUE	TRUE	3.4	FALSE	99	0	---	1	---	0	---	---	---	---	0	---	---	12
PT	PT-26-1007	Lao	4	Head of household	Female	Some primary school	PT-26-1007-1	26	TRUE	TRUE	23.78630137	TRUE	2	0	---	1	---	0	---	---	---	---	0	---	---	12
PT	PT-26-1007	Lao	4	Spouse	Male	Some primary school	PT-26-1007-2	26	TRUE	TRUE	28.30136986	TRUE	2	1	2	0	2	0	---	---	---	---	0	---	---	16
PT	PT-26-1007	Lao	4	Son or daughter	Male	Never attended school	PT-26-1007-3	26	TRUE	TRUE	4.649315068	FALSE	1	0	---	1	---	0	---	---	---	---	0	---	---	21
PT	PT-26-1007	Lao	4	Son or daughter	Male	Never attended school	PT-26-1007-4	26	TRUE	TRUE	3.602739726	FALSE	1	0	---	1	---	0	---	---	---	---	0	---	---	4
PT	PT-26-1021	Lao	4	Head of household	Female	Completed primary school (Grade 5)	PT-26-1021-1	26	TRUE	TRUE	31.3890411	TRUE	2	0	---	1	---	0	---	---	---	---	0	---	---	13
PT	PT-26-1021	Lao	4	Son or daughter	Male	Some primary school	PT-26-1021-2	26	TRUE	TRUE	9.726027397	FALSE	12	0	---	1	---	0	---	---	---	---	0	---	---	16
PT	PT-26-1021	Lao	4	Son or daughter	Male	Some primary school	PT-26-1021-3	26	TRUE	TRUE	7.290410959	FALSE	12	0	---	1	---	0	---	---	---	---	0	---	---	1
PT	PT-26-1021	Lao	4	Son or daughter	Female	Some primary school	PT-26-1021-4	26	TRUE	TRUE	5.043835616	FALSE	12	0	---	1	---	0	---	---	---	---	0	---	---	4
PT	PT-26-1019	Lao	5	Head of household	Female	Some primary school	PT-26-1019-1	26	TRUE	TRUE	51	TRUE	2	0	---	1	---	0	---	---	---	---	0	---	---	13
PT	PT-26-1019	Lao	5	Son or daughter	Female	Completed primary school (Grade 5)	PT-26-1019-2	26	TRUE	TRUE	29	TRUE	2	0	---	1	---	0	---	---	---	---	0	---	---	11
PT	PT-26-1019	Lao	5	Grandchild	Female	Some primary school	PT-26-1019-3	26	TRUE	TRUE	9	FALSE	12	0	---	1	---	0	---	---	---	---	0	---	---	6
PT	PT-26-1019	Lao	5	Grandchild	Male	Some primary school	PT-26-1019-4	26	TRUE	TRUE	7	FALSE	12	0	---	1	---	0	---	---	---	---	0	---	---	11
PT	PT-26-1019	Lao	5	Grandchild	Male	Never attended school	PT-26-1019-5	26	TRUE	TRUE	3	FALSE	1	0	---	1	---	0	---	---	---	---	0	---	---	2
PT	PT-26-1008	Lao	9	Head of household	Male	Some secondary school	PT-26-1008-1	26	TRUE	TRUE	47	TRUE	2	0	---	1	---	0	---	---	---	---	0	---	---	11
PT	PT-26-1008	Lao	9	Son or daughter	Male	Completed primary school (Grade 5)	PT-26-1008-2	26	TRUE	TRUE	21	TRUE	2	0	---	1	---	0	---	---	---	---	0	---	---	2
PT	PT-26-1008	Lao	9	Son or daughter	Female	Completed primary school (Grade 5)	PT-26-1008-3	26	TRUE	TRUE	16	TRUE	2	0	---	1	---	0	---	---	---	---	0	---	---	21
PT	PT-26-1008	Lao	9	Son or daughter	Male	Never attended school	PT-26-1008-4	26	TRUE	TRUE	13	FALSE	2	0	---	1	---	0	---	---	---	---	0	---	---	4
PT	PT-26-1008	Lao	9	Son or daughter	Female	Some primary school	PT-26-1008-5	26	TRUE	TRUE	10	FALSE	12	0	---	1	---	0	---	---	---	---	0	---	---	2
PT	PT-26-1008	Lao	9	Son or daughter	Female	Some primary school	PT-26-1008-6	26	TRUE	TRUE	8	FALSE	12	0	---	1	---	0	---	---	---	---	0	---	---	9
PT	PT-26-1008	Lao	9	Son or daughter	Female	Completed primary school (Grade 5)	PT-26-1008-7	26	TRUE	TRUE	19	TRUE	2	0	---	1	---	0	---	---	---	---	0	---	---	13
PT	PT-26-1008	Lao	9	Son in law or daughter in law	Male	Completed primary school (Grade 5)	PT-26-1008-8	26	TRUE	TRUE	23	TRUE	2	0	---	1	---	0	---	---	---	---	0	---	---	19
PT	PT-26-1008	Lao	9	Grandchild	Male	Never attended school	PT-26-1008-9	26	TRUE	TRUE	2	FALSE	1	0	---	1	---	0	---	---	---	---	0	---	---	8
PT	PT-26-1002	Lao	2	Head of household	Female	Some primary school	PT-26-1002-1	26	TRUE	TRUE	54	TRUE	2	0	---	1	---	0	---	---	---	---	0	---	---	7
PT	PT-26-1002	Lao	2	Son or daughter	Female	Some primary school	PT-26-1002-2	26	TRUE	TRUE	23	TRUE	2	0	---	1	---	0	---	---	---	---	0	---	---	19
PT	PT-26-1006	Lao	4	Head of household	Female	Some primary school	PT-26-1006-1	26	TRUE	TRUE	34.96164384	TRUE	2	0	---	1	---	1	1	0	1	0	0	---	---	2
PT	PT-26-1006	Lao	4	Spouse	Male	Some primary school	PT-26-1006-2	26	TRUE	TRUE	27.5369863	TRUE	2	0	---	0	2	1	1	1	1	1	0	---	---	2
PT	PT-26-1006	Lao	4	Son or daughter	Male	Some primary school	PT-26-1006-3	26	TRUE	TRUE	7.824657534	FALSE	12	0	---	1	---	1	1	0	1	0	0	---	---	15
PT	PT-26-1006	Lao	4	Son or daughter	Male	Some primary school	PT-26-1006-4	26	TRUE	TRUE	5.42739726	FALSE	12	0	---	1	---	1	1	0	1	0	0	---	---	16
PT	PT-26-1018	Lao	2	Head of household	Female	Never attended school	PT-26-1018-1	26	TRUE	TRUE	36.37260274	TRUE	2	0	---	1	---	0	---	---	---	---	0	---	---	9
PT	PT-26-1018	Lao	2	Son or daughter	Female	Never attended school	PT-26-1018-2	26	TRUE	TRUE	3.619178082	FALSE	1	0	---	1	---	0	---	---	---	---	0	---	---	8
PT	PT-26-1017	Lao	1	Head of household	Female	Completed primary school (Grade 5)	PT-26-1017-1	26	TRUE	TRUE	40.65205479	TRUE	2	0	---	1	---	0	---	---	---	---	0	---	---	9
PT	PT-26-1001	Lao	4	Head of household	Male	Some secondary school	PT-26-1001-1	26	TRUE	TRUE	39.97808219	TRUE	2	0	---	1	---	0	---	---	---	---	0	---	---	19
PT	PT-26-1001	Lao	4	Spouse	Female	Some primary school	PT-26-1001-2	26	TRUE	TRUE	35.49041096	TRUE	2	0	---	1	---	0	---	---	---	---	0	---	---	2
PT	PT-26-1001	Lao	4	Son or daughter	Male	More than secondary	PT-26-1001-3	26	TRUE	TRUE	15.1260274	TRUE	12	0	---	1	---	0	---	---	---	---	0	---	---	2
PT	PT-26-1001	Lao	4	Son or daughter	Female	Some primary school	PT-26-1001-4	26	TRUE	TRUE	8.975342466	FALSE	12	0	---	1	---	0	---	---	---	---	0	---	---	9
PT	PT-26-1004	Lao	3	Head of household	Female	Completed primary school (Grade 5)	PT-26-1004-1	26	TRUE	TRUE	23.6739726	TRUE	2	0	---	1	---	1	1	0	1	0	0	---	---	20
PT	PT-26-1004	Lao	3	Spouse	Male	Completed primary school (Grade 5)	PT-26-1004-2	26	TRUE	TRUE	25.06027397	TRUE	2	0	---	1	---	1	1	1	1	1	0	---	---	13
PT	PT-26-1004	Lao	3	Son or daughter	Male	Never attended school	PT-26-1004-3	26	TRUE	TRUE	1.224657534	FALSE	1	0	---	1	---	1	1	0	1	0	0	---	---	7
PT	PT-26-1010	Lao	7	Head of household	Male	Some primary school	PT-26-1010-1	26	TRUE	TRUE	41.65753425	TRUE	2	0	---	1	---	0	---	---	---	---	0	---	---	4
PT	PT-26-1010	Lao	7	Spouse	Female	Some primary school	PT-26-1010-2	26	TRUE	TRUE	41.75068493	TRUE	2	0	---	1	---	0	---	---	---	---	0	---	---	15
PT	PT-26-1010	Lao	7	Son or daughter	Female	Completed primary school (Grade 5)	PT-26-1010-3	26	TRUE	TRUE	16.56712329	TRUE	9	1	7	0	7	0	---	---	---	---	0	---	---	18
PT	PT-26-1010	Lao	7	Son or daughter	Female	Some primary school	PT-26-1010-4	26	TRUE	TRUE	14.30136986	FALSE	9	1	7	0	7	0	---	---	---	---	0	---	---	6
PT	PT-26-1010	Lao	7	Son or daughter	Female	Some primary school	PT-26-1010-5	26	TRUE	TRUE	12.64931507	FALSE	2	0	---	1	---	0	---	---	---	---	0	---	---	11
PT	PT-26-1010	Lao	7	Son or daughter	Female	Never attended school	PT-26-1010-6	26	TRUE	TRUE	4.134246575	FALSE	1	0	---	1	---	0	---	---	---	---	0	---	---	9
PT	PT-26-1010	Lao	7	Son or daughter	Female	Never attended school	PT-26-1010-7	26	TRUE	TRUE	2.131506849	FALSE	1	0	---	1	---	0	---	---	---	---	0	---	---	3
PT	PT-26-1020	Lao	3	Head of household	Female	Some primary school	PT-26-1020-1	26	TRUE	TRUE	33.70136986	TRUE	2	0	---	1	---	0	---	---	---	---	0	---	---	24
PT	PT-26-1020	Lao	3	Son or daughter	Male	Some secondary school	PT-26-1020-2	26	TRUE	TRUE	12.88767123	FALSE	12	0	---	1	---	0	---	---	---	---	0	---	---	11
PT	PT-26-1020	Lao	3	Son or daughter	Male	Some primary school	PT-26-1020-3	26	TRUE	TRUE	8.205479452	FALSE	12	0	---	1	---	0	---	---	---	---	0	---	---	21
PT	PT-26-1014	Lao	3	Head of household	Female	Some primary school	PT-26-1014-1	26	TRUE	TRUE	42.37808219	TRUE	2	0	---	1	---	0	---	---	---	---	0	---	---	21
PT	PT-26-1014	Lao	3	Son or daughter	Male	Some primary school	PT-26-1014-2	26	TRUE	TRUE	6.419178082	FALSE	12	0	---	1	---	0	---	---	---	---	0	---	---	2
PT	PT-26-1014	Lao	3	Son or daughter	Female	Some primary school	PT-26-1014-3	26	TRUE	TRUE	5.42739726	FALSE	12	0	---	1	---	0	---	---	---	---	0	---	---	16
PT	PT-26-1015	Lao	3	Head of household	Female	Completed primary school (Grade 5)	PT-26-1015-1	26	TRUE	TRUE	18	TRUE	2	0	---	1	---	1	1	0	1	0	0	---	---	6
PT	PT-26-1015	Lao	3	Spouse	Male	Some primary school	PT-26-1015-2	26	TRUE	TRUE	20	TRUE	2	0	---	1	---	1	1	1	1	1	0	---	---	2
PT	PT-26-1015	Lao	3	Son or daughter	Male	Never attended school	PT-26-1015-3	26	TRUE	TRUE	2	FALSE	1	0	---	1	---	1	1	0	1	0	0	---	---	1
PT	PT-26-1005	Lao	6	Head of household	Female	Completed primary school (Grade 5)	PT-26-1005-1	26	TRUE	TRUE	21.01917808	TRUE	2	0	---	1	---	0	---	---	---	---	0	---	---	18
PT	PT-26-1005	Lao	6	Brother or sister	Female	Never attended school	PT-26-1005-2	26	TRUE	TRUE	2.97260274	FALSE	1	0	---	1	---	0	---	---	---	---	0	---	---	17
PT	PT-26-1005	Lao	6	Parent in law	Female	Never attended school	PT-26-1005-3	26	TRUE	TRUE	58.41369863	TRUE	2	0	---	1	---	0	---	---	---	---	0	---	---	14
PT	PT-26-1005	Lao	6	Son in law or daughter in law	Male	Completed primary school (Grade 5)	PT-26-1005-4	26	TRUE	TRUE	25.69315068	TRUE	2	0	---	1	---	0	---	---	---	---	0	---	---	19
PT	PT-26-1005	Lao	6	Son or daughter	Female	Completed primary school (Grade 5)	PT-26-1005-5	26	TRUE	TRUE	23.21369863	TRUE	2	0	---	1	---	0	---	---	---	---	0	---	---	15
PT	PT-26-1005	Lao	6	Grandchild	Male	Never attended school	PT-26-1005-6	26	TRUE	TRUE	3.01369863	FALSE	1	0	---	1	---	0	---	---	---	---	0	---	---	4
PT	PT-26-1011	Lao	5	Head of household	Male	Some secondary school	PT-26-1011-1	26	TRUE	TRUE	36.33150685	TRUE	2	1	4	1	---	1	1	1	1	1	0	---	---	2
PT	PT-26-1011	Lao	5	Spouse	Female	Completed secondary school (Grade 11 or 12)	PT-26-1011-2	26	TRUE	TRUE	37.83287671	TRUE	11	0	---	1	---	1	1	0	1	0	0	---	---	3
PT	PT-26-1011	Lao	5	Son or daughter	Male	Some primary school	PT-26-1011-3	26	TRUE	TRUE	7.01369863	FALSE	12	0	---	1	---	1	1	0	1	0	0	---	---	7
PT	PT-26-1011	Lao	5	Son or daughter	Male	Some primary school	PT-26-1011-4	26	TRUE	TRUE	4.926027397	FALSE	12	0	---	1	---	1	1	0	1	0	0	---	---	4
PT	PT-26-1011	Lao	5	Not related (friend/visitor)	Female	Completed secondary school (Grade 11 or 12)	PT-26-1011-5	26	TRUE	TRUE	24	TRUE	11	0	---	1	---	1	1	0	1	0	0	---	---	2
PT	PT-26-1013	Lao	2	Head of household	Female	Completed primary school (Grade 5)	PT-26-1013-1	26	TRUE	TRUE	20.94520548	TRUE	2	0	---	1	---	0	---	---	---	---	0	---	---	26
PT	PT-26-1013	Lao	2	Son or daughter	Male	Never attended school	PT-26-1013-2	26	TRUE	TRUE	2.775342466	FALSE	1	0	---	1	---	0	---	---	---	---	0	---	---	2
PT	PT-26-1016	Lao	5	Head of household	Male	Completed primary school (Grade 5)	PT-26-1016-1	26	TRUE	TRUE	47.55068493	TRUE	2	0	---	1	---	0	---	---	---	---	0	---	---	8
PT	PT-26-1016	Lao	5	Spouse	Female	Some secondary school	PT-26-1016-2	26	TRUE	TRUE	47.14520548	TRUE	2	0	---	1	---	0	---	---	---	---	0	---	---	18
PT	PT-26-1016	Lao	5	Son or daughter	Male	Some primary school	PT-26-1016-3	26	TRUE	TRUE	9.802739726	FALSE	12	0	---	1	---	0	---	---	---	---	0	---	---	3
PT	PT-26-1016	Lao	5	Son or daughter	Female	Some primary school	PT-26-1016-4	26	TRUE	TRUE	4.534246575	FALSE	12	0	---	1	---	0	---	---	---	---	0	---	---	21
PT	PT-26-1016	Lao	5	Not related (friend/visitor)	Male	Completed secondary school (Grade 11 or 12)	PT-26-1016-5	26	TRUE	TRUE	26	TRUE	14	0	---	1	---	0	---	---	---	---	0	---	---	11
PT	PT-26-1012	Lao	3	Head of household	Female	Completed primary school (Grade 5)	PT-26-1012-1	26	TRUE	TRUE	65.80273973	TRUE	2	0	---	1	---	0	---	---	---	---	0	---	---	3
PT	PT-26-1012	Lao	3	Spouse	Male	Some primary school	PT-26-1012-2	26	TRUE	TRUE	86.57808219	TRUE	2	0	---	1	---	0	---	---	---	---	0	---	---	6
PT	PT-26-1012	Lao	3	Grandchild	Female	Some primary school	PT-26-1012-3	26	TRUE	TRUE	10.24383562	FALSE	12	0	---	1	---	0	---	---	---	---	0	---	---	12
PT	PT-26-1003	Lao	2	Head of household	Male	Completed primary school (Grade 5)	PT-26-1003-1	26	TRUE	TRUE	33.67945205	TRUE	2	0	---	1	---	0	---	---	---	---	0	---	---	10
PT	PT-26-1003	Lao	2	Spouse	Female	Completed primary school (Grade 5)	PT-26-1003-2	26	TRUE	TRUE	25.71780822	TRUE	2	0	---	1	---	0	---	---	---	---	0	---	---	2
PT	PT-26-1009	Lao	5	Head of household	Female	Never attended school	PT-26-1009-1	26	TRUE	TRUE	69	TRUE	2	0	---	1	---	0	---	---	---	---	0	---	---	22
PT	PT-26-1009	Lao	5	Grandchild	Female	Some primary school	PT-26-1009-2	26	TRUE	TRUE	10	FALSE	12	0	---	1	---	0	---	---	---	---	0	---	---	4
PT	PT-26-1009	Lao	5	Grandchild	Female	Some primary school	PT-26-1009-3	26	TRUE	TRUE	9	FALSE	12	0	---	1	---	0	---	---	---	---	0	---	---	19
PT	PT-26-1009	Lao	5	Grandchild	Male	Some primary school	PT-26-1009-4	26	TRUE	TRUE	6	FALSE	12	0	---	1	---	0	---	---	---	---	0	---	---	23
PT	PT-26-1009	Lao	5	Grandchild	Male	Never attended school	PT-26-1009-5	26	TRUE	TRUE	2	FALSE	1	0	---	1	---	0	---	---	---	---	0	---	---	15
PT	PT-26-1022	Lao	2	Head of household	Female	Never attended school	PT-26-1022-1	26	TRUE	TRUE	30.57260274	TRUE	2	0	---	1	---	0	---	---	---	---	0	---	---	9
PT	PT-26-1022	Lao	2	Son or daughter	Male	Some primary school	PT-26-1022-2	26	TRUE	TRUE	9.791780822	FALSE	12	0	---	1	---	0	---	---	---	---	0	---	---	8
PT	PT-27-1005	Lao	5	Head of household	Male	Never attended school	PT-27-1005-1	27	TRUE	TRUE	37	TRUE	2	0	---	1	---	0	---	---	---	---	0	---	---	13
PT	PT-27-1005	Lao	5	Spouse	Female	Some primary school	PT-27-1005-2	27	TRUE	TRUE	33	TRUE	2	0	---	1	---	0	---	---	---	---	0	---	---	19
PT	PT-27-1005	Lao	5	Son or daughter	Male	Some primary school	PT-27-1005-3	27	TRUE	TRUE	10	FALSE	12	0	---	1	---	0	---	---	---	---	0	---	---	8
PT	PT-27-1005	Lao	5	Son or daughter	Female	Some primary school	PT-27-1005-4	27	TRUE	TRUE	7	FALSE	12	0	---	1	---	0	---	---	---	---	0	---	---	12
PT	PT-27-1005	Lao	5	Son or daughter	Female	Never attended school	PT-27-1005-5	27	TRUE	TRUE	5	FALSE	1	0	---	1	---	0	---	---	---	---	0	---	---	9
PT	PT-27-1008	Lao	3	Head of household	Female	Some primary school	PT-27-1008-1	27	TRUE	TRUE	54	TRUE	2	0	---	1	---	0	---	---	---	---	0	---	---	9
PT	PT-27-1008	Lao	3	Grandchild	Female	Never attended school	PT-27-1008-2	27	TRUE	TRUE	8	FALSE	1	0	---	1	---	0	---	---	---	---	0	---	---	12
PT	PT-27-1008	Lao	3	Grandchild	Male	Never attended school	PT-27-1008-3	27	TRUE	TRUE	3	FALSE	1	0	---	1	---	0	---	---	---	---	0	---	---	11
PT	PT-27-1014	Lao	2	Head of household	Male	Never attended school	PT-27-1014-1	27	TRUE	TRUE	60.67123288	TRUE	2	0	---	1	---	1	1	1	0	---	0	---	---	2
PT	PT-27-1014	Lao	2	Spouse	Female	Never attended school	PT-27-1014-2	27	TRUE	TRUE	58.50136986	TRUE	2	0	---	1	---	1	1	0	0	---	0	---	---	7
PT	PT-27-1015	Lao	6	Head of household	Male	Some primary school	PT-27-1015-1	27	TRUE	TRUE	57.90958904	TRUE	2	0	---	1	---	0	---	---	---	---	0	---	---	8
PT	PT-27-1015	Lao	6	Spouse	Female	Some primary school	PT-27-1015-2	27	TRUE	TRUE	40.66027397	TRUE	2	0	---	1	---	0	---	---	---	---	0	---	---	7
PT	PT-27-1015	Lao	6	Son or daughter	Male	Never attended school	PT-27-1015-3	27	TRUE	TRUE	5.430136986	FALSE	1	0	---	1	---	0	---	---	---	---	0	---	---	15
PT	PT-27-1015	Lao	6	Son or daughter	Male	Never attended school	PT-27-1015-4	27	TRUE	TRUE	3.969863014	FALSE	1	0	---	1	---	0	---	---	---	---	0	---	---	2
PT	PT-27-1015	Lao	6	Son or daughter	Male	Some primary school	PT-27-1015-5	27	TRUE	TRUE	10.87671233	FALSE	12	0	---	1	---	0	---	---	---	---	0	---	---	14
PT	PT-27-1015	Lao	6	Son or daughter	Male	Some primary school	PT-27-1015-6	27	TRUE	TRUE	9.632876712	FALSE	12	0	---	1	---	0	---	---	---	---	0	---	---	14
PT	PT-27-1016	Lao	1	Head of household	Female	Some primary school	PT-27-1016-1	27	TRUE	TRUE	80	TRUE	2	0	---	1	---	0	---	---	---	---	0	---	---	14
PT	PT-27-1017	Lao	2	Head of household	Female	Some primary school	PT-27-1017-1	27	TRUE	TRUE	78.33150685	TRUE	2	0	---	1	---	0	---	---	---	---	0	---	---	8
PT	PT-27-1017	Lao	2	Grandchild	Male	Some secondary school	PT-27-1017-2	27	TRUE	TRUE	17.53150685	TRUE	2	0	---	1	---	0	---	---	---	---	0	---	---	14
PT	PT-27-1013	Lao	2	Head of household	Female	Completed primary school (Grade 5)	PT-27-1013-1	27	TRUE	TRUE	59.64383562	TRUE	2	0	---	1	---	0	---	---	---	---	0	---	---	2
PT	PT-27-1013	Lao	2	Son or daughter	Male	Completed primary school (Grade 5)	PT-27-1013-2	27	TRUE	TRUE	13.66575342	FALSE	12	0	---	1	---	0	---	---	---	---	0	---	---	13
PT	PT-27-1026	Lao	1	Head of household	Female	Some primary school	PT-27-1026-1	27	TRUE	TRUE	19	TRUE	2	0	---	1	---	0	---	---	---	---	0	---	---	20
PT	PT-27-1001	Lao	12	Head of household	Female	Some primary school	PT-27-1001-1	27	TRUE	TRUE	40	TRUE	2	1	1	1	---	1	3	1	3	1	0	---	---	3
PT	PT-27-1001	Lao	12	Parent	Female	Some secondary school	PT-27-1001-2	27	TRUE	TRUE	82	TRUE	15	0	---	1	---	1	3	0	3	0	0	---	---	28
PT	PT-27-1001	Lao	12	Son or daughter	Female	Some primary school	PT-27-1001-3	27	TRUE	TRUE	25	TRUE	2	0	---	1	---	1	3	0	3	0	0	---	---	11
PT	PT-27-1001	Lao	12	Son or daughter	Male	Some primary school	PT-27-1001-4	27	TRUE	TRUE	9	FALSE	12	0	---	1	---	1	3	0	3	0	0	---	---	25
PT	PT-27-1001	Lao	12	Son or daughter	Male	Never attended school	PT-27-1001-5	27	TRUE	TRUE	7	FALSE	12	0	---	1	---	1	3	0	3	0	0	---	---	16
PT	PT-27-1001	Lao	12	Grandchild	Male	Never attended school	PT-27-1001-6	27	TRUE	TRUE	4	FALSE	1	0	---	1	---	1	3	0	3	0	0	---	---	2
PT	PT-27-1001	Lao	12	Son in law or daughter in law	Male	Never attended school	PT-27-1001-7	27	TRUE	TRUE	25	TRUE	2	1	1	1	---	1	3	1	3	1	0	---	---	2
PT	PT-27-1001	Lao	12	Son or daughter	Female	Some secondary school	PT-27-1001-8	27	TRUE	TRUE	16	TRUE	12	0	---	1	---	1	3	0	3	0	0	---	---	2
PT	PT-27-1001	Lao	12	Son or daughter	Female	Some secondary school	PT-27-1001-9	27	TRUE	TRUE	13	FALSE	12	0	---	1	---	1	3	0	3	0	0	---	---	13
PT	PT-27-1001	Lao	12	Spouse	Male	Never attended school	PT-27-1001-10	27	TRUE	TRUE	51	TRUE	2	1	1	1	---	1	3	1	3	1	0	---	---	6
PT	PT-27-1001	Lao	12	Grandchild	Male	Never attended school	PT-27-1001-11	27	TRUE	TRUE	1	FALSE	1	0	---	1	---	1	3	0	3	0	0	---	---	9
PT	PT-27-1001	Lao	12	Grandchild	Male	Never attended school	PT-27-1001-12	27	TRUE	TRUE	0.75	FALSE	1	0	---	1	---	1	3	0	3	0	0	---	---	8
PT	PT-27-1006	Lao	4	Head of household	Female	Completed primary school (Grade 5)	PT-27-1006-1	27	TRUE	TRUE	37	TRUE	10	1	9	1	---	0	---	---	---	---	0	---	---	23
PT	PT-27-1006	Lao	4	Son or daughter	Male	Some primary school	PT-27-1006-2	27	TRUE	TRUE	15	TRUE	10	0	---	1	---	0	---	---	---	---	0	---	---	1
PT	PT-27-1006	Lao	4	Son or daughter	Male	Some primary school	PT-27-1006-3	27	TRUE	TRUE	13	FALSE	12	0	---	1	---	0	---	---	---	---	0	---	---	13
PT	PT-27-1006	Lao	4	Son or daughter	Male	Never attended school	PT-27-1006-4	27	TRUE	TRUE	18	TRUE	10	0	---	1	---	0	---	---	---	---	0	---	---	7
PT	PT-27-1007	Lao	11	Head of household	Male	Some primary school	PT-27-1007-1	27	TRUE	TRUE	52	TRUE	2	1	4	1	---	1	4	1	4	1	0	---	---	20
PT	PT-27-1007	Lao	11	Son or daughter	Male	Some primary school	PT-27-1007-2	27	TRUE	TRUE	20	TRUE	2	1	4	1	---	1	4	1	4	1	0	---	---	18
PT	PT-27-1007	Lao	11	Son or daughter	Male	Some secondary school	PT-27-1007-3	27	TRUE	TRUE	17	TRUE	2	1	4	1	---	1	4	1	4	1	0	---	---	21
PT	PT-27-1007	Lao	11	Son or daughter	Female	Some primary school	PT-27-1007-4	27	TRUE	TRUE	20	TRUE	2	0	---	1	---	1	4	0	4	0	0	---	---	15
PT	PT-27-1007	Lao	11	Son or daughter	Female	Some primary school	PT-27-1007-5	27	TRUE	TRUE	8	FALSE	12	0	---	1	---	1	4	0	4	0	0	---	---	13
PT	PT-27-1007	Lao	11	Son or daughter	Female	Some primary school	PT-27-1007-6	27	TRUE	TRUE	7	FALSE	12	0	---	1	---	1	4	0	4	0	0	---	---	7
PT	PT-27-1007	Lao	11	Grandchild	Male	Some primary school	PT-27-1007-7	27	TRUE	TRUE	9	FALSE	12	0	---	1	---	1	4	0	4	0	0	---	---	13
PT	PT-27-1007	Lao	11	Son or daughter	Male	Some primary school	PT-27-1007-8	27	TRUE	TRUE	13	FALSE	12	1	4	1	---	1	4	1	4	1	0	---	---	3
PT	PT-27-1007	Lao	11	Brother or sister	Male	Some primary school	PT-27-1007-9	27	TRUE	TRUE	44	TRUE	2	0	---	1	---	1	4	0	4	0	0	---	---	16
PT	PT-27-1007	Lao	11	Son or daughter	Male	Some secondary school	PT-27-1007-10	27	TRUE	TRUE	16	TRUE	12	0	---	1	---	1	4	0	4	0	0	---	---	6
PT	PT-27-1007	Lao	11	Grandchild	Female	Completed primary school (Grade 5)	PT-27-1007-11	27	TRUE	TRUE	13	FALSE	2	0	---	1	---	1	4	0	4	0	0	---	---	10
PT	PT-27-1024	Lao	1	Head of household	Female	Never attended school	PT-27-1024-1	27	TRUE	TRUE	57	TRUE	2	0	---	1	---	0	---	---	---	---	0	---	---	7
PT	PT-27-1018	Lao	4	Head of household	Female	Some primary school	PT-27-1018-1	27	TRUE	TRUE	40.30958904	TRUE	2	0	---	1	---	0	---	---	---	---	0	---	---	2
PT	PT-27-1018	Lao	4	Son or daughter	Male	Some primary school	PT-27-1018-2	27	TRUE	TRUE	17.80273973	TRUE	2	0	---	1	---	0	---	---	---	---	0	---	---	15
PT	PT-27-1018	Lao	4	Son or daughter	Female	Some primary school	PT-27-1018-3	27	TRUE	TRUE	8.802739726	FALSE	12	0	---	1	---	0	---	---	---	---	0	---	---	24
PT	PT-27-1018	Lao	4	Son or daughter	Female	Never attended school	PT-27-1018-4	27	TRUE	TRUE	5.805479452	FALSE	1	0	---	1	---	0	---	---	---	---	0	---	---	1
PT	PT-27-1020	Lao	2	Head of household	Female	Some primary school	PT-27-1020-1	27	TRUE	TRUE	54.73972603	TRUE	2	0	---	1	---	0	---	---	---	---	0	---	---	22
PT	PT-27-1020	Lao	2	Son or daughter	Female	Some primary school	PT-27-1020-2	27	TRUE	TRUE	20	TRUE	2	0	---	1	---	0	---	---	---	---	0	---	---	21
PT	PT-27-1003	Lao	4	Head of household	Male	Never attended school	PT-27-1003-1	27	TRUE	TRUE	58	TRUE	2	0	---	1	---	1	4	1	0	---	0	---	---	7
PT	PT-27-1003	Lao	4	Spouse	Female	Never attended school	PT-27-1003-2	27	TRUE	TRUE	45	TRUE	2	0	---	1	---	1	4	1	0	---	0	---	---	30
PT	PT-27-1003	Lao	4	Son or daughter	Female	Never attended school	PT-27-1003-3	27	TRUE	TRUE	30	TRUE	2	0	---	1	---	1	4	1	0	---	0	---	---	19
PT	PT-27-1003	Lao	4	Son or daughter	Male	Some primary school	PT-27-1003-4	27	TRUE	TRUE	16	TRUE	2	0	---	1	---	1	4	1	0	---	0	---	---	7
PT	PT-27-1019	Lao	1	Head of household	Female	Some primary school	PT-27-1019-1	27	TRUE	TRUE	63.92328767	TRUE	2	0	---	1	---	0	---	---	---	---	0	---	---	6
PT	PT-27-1025	Lao	3	Head of household	Female	Never attended school	PT-27-1025-1	27	TRUE	TRUE	56.06575342	TRUE	2	0	---	1	---	0	---	---	---	---	0	---	---	22
PT	PT-27-1025	Lao	3	Son or daughter	Female	Completed primary school (Grade 5)	PT-27-1025-2	27	TRUE	TRUE	17.39726027	TRUE	2	0	---	1	---	0	---	---	---	---	0	---	---	20
PT	PT-27-1025	Lao	3	Grandchild	Male	Never attended school	PT-27-1025-3	27	TRUE	TRUE	3	FALSE	2	0	---	1	---	0	---	---	---	---	0	---	---	11
PT	PT-27-1009	Lao	4	Head of household	Female	Some primary school	PT-27-1009-1	27	TRUE	TRUE	29	TRUE	2	0	---	1	---	0	---	---	---	---	0	---	---	15
PT	PT-27-1009	Lao	4	Son or daughter	Male	Never attended school	PT-27-1009-2	27	TRUE	TRUE	2	FALSE	1	0	---	1	---	0	---	---	---	---	0	---	---	8
PT	PT-27-1009	Lao	4	Son or daughter	Female	Never attended school	PT-27-1009-3	27	TRUE	TRUE	0.833333333	FALSE	1	0	---	1	---	0	---	---	---	---	0	---	---	6
PT	PT-27-1009	Lao	4	Spouse	Male	Completed primary school (Grade 5)	PT-27-1009-4	27	TRUE	TRUE	30	TRUE	2	0	---	1	---	0	---	---	---	---	0	---	---	2
PT	PT-27-1002	Lao	8	Head of household	Male	Completed primary school (Grade 5)	PT-27-1002-1	27	TRUE	TRUE	41	TRUE	2	0	---	1	---	0	---	---	---	---	0	---	---	31
PT	PT-27-1002	Lao	8	Spouse	Female	Completed primary school (Grade 5)	PT-27-1002-2	27	TRUE	TRUE	38	TRUE	2	0	---	1	---	0	---	---	---	---	0	---	---	9
PT	PT-27-1002	Lao	8	Son or daughter	Male	Never attended school	PT-27-1002-3	27	TRUE	TRUE	16	TRUE	2	0	---	1	---	0	---	---	---	---	0	---	---	13
PT	PT-27-1002	Lao	8	Son or daughter	Male	Some primary school	PT-27-1002-4	27	TRUE	TRUE	8	FALSE	12	0	---	1	---	0	---	---	---	---	0	---	---	16
PT	PT-27-1002	Lao	8	Son or daughter	Male	Some primary school	PT-27-1002-5	27	TRUE	TRUE	17	TRUE	12	0	---	1	---	0	---	---	---	---	0	---	---	8
PT	PT-27-1002	Lao	8	Son or daughter	Female	Some primary school	PT-27-1002-6	27	TRUE	TRUE	11	FALSE	12	0	---	1	---	0	---	---	---	---	0	---	---	16
PT	PT-27-1002	Lao	8	Son or daughter	Female	Some primary school	PT-27-1002-7	27	TRUE	TRUE	5	FALSE	12	0	---	1	---	0	---	---	---	---	0	---	---	2
PT	PT-27-1002	Lao	8	Son or daughter	Female	Never attended school	PT-27-1002-8	27	TRUE	TRUE	0	FALSE	1	0	---	1	---	0	---	---	---	---	0	---	---	21
PT	PT-27-1004	Lao	4	Head of household	Male	Some primary school	PT-27-1004-1	27	TRUE	TRUE	34	TRUE	2	1	4	1	---	1	2	1	2	1	0	---	---	16
PT	PT-27-1004	Lao	4	Spouse	Female	Never attended school	PT-27-1004-2	27	TRUE	TRUE	33	TRUE	2	1	4	1	---	1	2	1	2	1	0	---	---	3
PT	PT-27-1004	Lao	4	Son or daughter	Female	Some primary school	PT-27-1004-3	27	TRUE	TRUE	12	FALSE	12	0	---	1	---	1	2	0	2	0	0	---	---	22
PT	PT-27-1004	Lao	4	Son or daughter	Female	Some primary school	PT-27-1004-4	27	TRUE	TRUE	10	FALSE	12	0	---	1	---	1	2	0	2	0	0	---	---	34
PT	PT-27-1011	Lao	13	Head of household	Male	Completed primary school (Grade 5)	PT-27-1011-1	27	TRUE	TRUE	73	TRUE	15	0	---	1	---	1	1	0	0	---	0	---	---	16
PT	PT-27-1011	Lao	13	Spouse	Female	Some primary school	PT-27-1011-2	27	TRUE	TRUE	63	TRUE	15	0	---	1	---	1	1	0	0	---	0	---	---	9
PT	PT-27-1011	Lao	13	Son in law or daughter in law	Female	Completed primary school (Grade 5)	PT-27-1011-3	27	TRUE	TRUE	25	TRUE	13	0	---	1	---	1	1	0	0	---	0	---	---	18
PT	PT-27-1011	Lao	13	Grandchild	Female	Some primary school	PT-27-1011-4	27	TRUE	TRUE	9	FALSE	1	0	---	1	---	1	1	0	0	---	0	---	---	8
PT	PT-27-1011	Lao	13	Grandchild	Male	Never attended school	PT-27-1011-5	27	TRUE	TRUE	5	FALSE	1	0	---	1	---	1	1	0	0	---	0	---	---	17
PT	PT-27-1011	Lao	13	Grandchild	Male	Some primary school	PT-27-1011-6	27	TRUE	TRUE	9	FALSE	12	0	---	1	---	1	1	0	0	---	0	---	---	20
PT	PT-27-1011	Lao	13	Son or daughter	Male	Some secondary school	PT-27-1011-7	27	TRUE	TRUE	35	TRUE	2	0	---	1	---	1	1	1	0	---	0	---	---	13
PT	PT-27-1011	Lao	13	Son or daughter	Female	Completed primary school (Grade 5)	PT-27-1011-8	27	TRUE	TRUE	33	TRUE	2	0	---	0	1	1	1	0	0	---	0	---	---	8
PT	PT-27-1011	Lao	13	Son in law or daughter in law	Male	Some secondary school	PT-27-1011-9	27	TRUE	TRUE	36	TRUE	2	0	---	0	11	1	1	0	0	---	0	---	---	9
PT	PT-27-1011	Lao	13	Grandchild	Male	Never attended school	PT-27-1011-10	27	TRUE	TRUE	5	FALSE	1	0	---	0	1	1	1	0	0	---	0	---	---	19
PT	PT-27-1011	Lao	13	Grandchild	Male	Never attended school	PT-27-1011-11	27	TRUE	TRUE	1	FALSE	1	0	---	0	1	1	1	0	0	---	0	---	---	19
PT	PT-27-1011	Lao	13	Son or daughter	Female	Completed primary school (Grade 5)	PT-27-1011-12	27	TRUE	TRUE	28	TRUE	2	0	---	0	10	1	1	0	0	---	0	---	---	7
PT	PT-27-1011	Lao	13	Son in law or daughter in law	Male	Some secondary school	PT-27-1011-13	27	TRUE	TRUE	33.02739726	TRUE	2	0	---	0	10	1	1	0	0	---	0	---	---	9
PT	PT-27-1023	Lao	4	Head of household	Male	Never attended school	PT-27-1023-1	27	TRUE	TRUE	35	TRUE	10	0	---	1	---	1	1	1	1	1	0	---	---	2
PT	PT-27-1023	Lao	4	Spouse	Female	Completed secondary school (Grade 11 or 12)	PT-27-1023-2	27	TRUE	TRUE	31	TRUE	10	0	---	1	---	1	1	0	1	0	0	---	---	12
PT	PT-27-1023	Lao	4	Son or daughter	Male	Never attended school	PT-27-1023-3	27	TRUE	TRUE	2	FALSE	1	0	---	1	---	1	1	0	1	0	0	---	---	2
PT	PT-27-1023	Lao	4	Son or daughter	Female	Some primary school	PT-27-1023-4	27	TRUE	TRUE	9	FALSE	12	0	---	1	---	1	1	0	1	0	0	---	---	15
MP	MP-05-1011	Khmer	6	Head of household	Male	Completed primary school (Grade 5)	MP-05-1011-1	5	TRUE	TRUE	41	TRUE	2	0	---	1	---	0	---	---	---	---	0	---	---	9
MP	MP-05-1011	Khmer	6	Spouse	Female	Never attended school	MP-05-1011-2	5	TRUE	TRUE	40	TRUE	2	0	---	1	---	0	---	---	---	---	0	---	---	11
MP	MP-05-1011	Khmer	6	Son or daughter	Male	Completed primary school (Grade 5)	MP-05-1011-3	5	TRUE	TRUE	16	TRUE	12	0	---	1	---	0	---	---	---	---	0	---	---	16
MP	MP-05-1011	Khmer	6	Son or daughter	Male	Some primary school	MP-05-1011-4	5	TRUE	TRUE	11	FALSE	12	0	---	1	---	0	---	---	---	---	0	---	---	5
MP	MP-05-1011	Khmer	6	Son or daughter	Female	Some primary school	MP-05-1011-5	5	TRUE	TRUE	9	FALSE	12	0	---	1	---	0	---	---	---	---	0	---	---	21
MP	MP-05-1011	Khmer	6	Son or daughter	Female	Never attended school	MP-05-1011-6	5	TRUE	TRUE	1	FALSE	14	0	---	1	---	0	---	---	---	---	0	---	---	6
MP	MP-05-1008	Khmer	6	Head of household	Female	Never attended school	MP-05-1008-1	5	TRUE	TRUE	45	TRUE	2	0	---	1	---	1	2	0	2	0	1	0	---	9
MP	MP-05-1008	Khmer	6	Parent	Female	Never attended school	MP-05-1008-2	5	TRUE	TRUE	76	TRUE	2	0	---	1	---	1	2	0	2	0	1	0	---	9
MP	MP-05-1008	Khmer	6	Son in law or daughter in law	Male	Some primary school	MP-05-1008-3	5	TRUE	TRUE	25	TRUE	2	0	---	1	---	1	2	1	2	1	1	1	3	19
MP	MP-05-1008	Khmer	6	Son or daughter	Female	Never attended school	MP-05-1008-4	5	TRUE	TRUE	20	TRUE	2	0	---	1	---	1	2	0	2	0	1	0	---	4
MP	MP-05-1008	Khmer	6	Grandchild	Female	Never attended school	MP-05-1008-5	5	TRUE	TRUE	0.833333333	FALSE	14	0	---	1	---	1	2	0	2	0	1	0	---	24
MP	MP-05-1008	Khmer	6	Spouse	Male	Some primary school	MP-05-1008-6	5	TRUE	TRUE	52	TRUE	2	0	---	1	---	1	2	1	2	1	1	1	3	5
MP	MP-05-1016	Khmer	7	Head of household	Male	Never attended school	MP-05-1016-1	5	TRUE	TRUE	52.47123288	TRUE	2	0	---	1	---	1	2	1	2	1	1	1	3	9
MP	MP-05-1016	Khmer	7	Son or daughter	Female	Some primary school	MP-05-1016-2	5	TRUE	TRUE	18.73972603	TRUE	2	0	---	1	---	1	2	0	2	0	1	0	---	16
MP	MP-05-1016	Khmer	7	Son or daughter	Male	Some primary school	MP-05-1016-3	5	TRUE	TRUE	25	TRUE	2	0	---	1	---	1	2	1	2	1	1	1	3	14
MP	MP-05-1016	Khmer	7	Son or daughter	Female	Some primary school	MP-05-1016-4	5	TRUE	TRUE	14.55890411	FALSE	2	1	3	1	---	1	2	0	2	0	1	1	2	15
MP	MP-05-1016	Khmer	7	Son or daughter	Male	Some primary school	MP-05-1016-5	5	TRUE	TRUE	11.24931507	FALSE	12	0	---	1	---	1	2	0	2	0	1	0	---	20
MP	MP-05-1016	Khmer	7	Son or daughter	Male	Some primary school	MP-05-1016-6	5	TRUE	TRUE	8.608219178	FALSE	12	0	---	1	---	1	2	0	2	0	1	0	---	13
MP	MP-05-1016	Khmer	7	Grandchild	Male	Never attended school	MP-05-1016-7	5	TRUE	TRUE	0.666666667	FALSE	1	0	---	1	---	1	2	0	2	0	1	0	---	15
MP	MP-05-1023	Khmer	6	Head of household	Male	Never attended school	MP-05-1023-1	5	TRUE	TRUE	44.70136986	TRUE	2	1	4	1	---	1	1	1	1	1	1	1	3	19
MP	MP-05-1023	Khmer	6	Spouse	Female	Never attended school	MP-05-1023-2	5	TRUE	TRUE	41.42191781	TRUE	2	0	---	1	---	1	1	0	1	0	1	0	---	17
MP	MP-05-1023	Khmer	6	Son or daughter	Female	Some primary school	MP-05-1023-3	5	TRUE	TRUE	14.8739726	FALSE	12	0	---	1	---	1	1	0	1	0	1	0	---	19
MP	MP-05-1023	Khmer	6	Son or daughter	Male	Some primary school	MP-05-1023-4	5	TRUE	TRUE	12.59178082	FALSE	12	0	---	1	---	1	1	0	1	0	1	0	---	13
MP	MP-05-1023	Khmer	6	Son or daughter	Male	Some primary school	MP-05-1023-5	5	TRUE	TRUE	8.78630137	FALSE	12	0	---	1	---	1	1	0	1	0	1	0	---	4
MP	MP-05-1023	Khmer	6	Son or daughter	Female	Never attended school	MP-05-1023-6	5	TRUE	TRUE	5	FALSE	1	0	---	1	---	1	1	0	1	0	1	0	---	21
MP	MP-05-1012	Khmer	5	Head of household	Female	Never attended school	MP-05-1012-1	5	TRUE	TRUE	18.18082192	TRUE	2	0	---	1	---	0	---	---	---	---	0	---	---	34
MP	MP-05-1012	Khmer	5	Brother or sister	Male	Some primary school	MP-05-1012-2	5	TRUE	TRUE	12.18082192	FALSE	12	0	---	1	---	0	---	---	---	---	0	---	---	13
MP	MP-05-1012	Khmer	5	Brother or sister	Male	Some primary school	MP-05-1012-3	5	TRUE	TRUE	11.4109589	FALSE	12	0	---	1	---	0	---	---	---	---	0	---	---	13
MP	MP-05-1012	Khmer	5	Son or daughter	Female	Never attended school	MP-05-1012-4	5	TRUE	TRUE	2	FALSE	1	0	---	1	---	0	---	---	---	---	0	---	---	11
MP	MP-05-1012	Khmer	5	Son or daughter	Female	Never attended school	MP-05-1012-5	5	TRUE	TRUE	0.75	FALSE	1	0	---	1	---	0	---	---	---	---	0	---	---	11
MP	MP-05-1006	Khmer	5	Head of household	Male	Some primary school	MP-05-1006-1	5	TRUE	TRUE	50	TRUE	2	0	---	1	---	0	---	---	---	---	0	---	---	4
MP	MP-05-1006	Khmer	5	Spouse	Female	Never attended school	MP-05-1006-2	5	TRUE	TRUE	47	TRUE	2	0	---	1	---	0	---	---	---	---	0	---	---	16
MP	MP-05-1006	Khmer	5	Son or daughter	Female	Completed secondary school (Grade 11 or 12)	MP-05-1006-3	5	TRUE	TRUE	23	TRUE	2	0	---	1	---	0	---	---	---	---	0	---	---	16
MP	MP-05-1006	Khmer	5	Son or daughter	Female	Some secondary school	MP-05-1006-4	5	TRUE	TRUE	13	FALSE	12	0	---	1	---	0	---	---	---	---	0	---	---	16
MP	MP-05-1006	Khmer	5	Son or daughter	Female	Never attended school	MP-05-1006-5	5	TRUE	TRUE	5	FALSE	14	0	---	1	---	0	---	---	---	---	0	---	---	18
MP	MP-05-1005	Souay	3	Head of household	Female	Some primary school	MP-05-1005-1	5	TRUE	TRUE	43	TRUE	2	0	---	1	---	0	---	---	---	---	0	---	---	2
MP	MP-05-1005	Souay	3	Spouse	Male	Some primary school	MP-05-1005-2	5	TRUE	TRUE	11	FALSE	12	0	---	1	---	0	---	---	---	---	0	---	---	16
MP	MP-05-1005	Souay	3	Son or daughter	Male	Some primary school	MP-05-1005-3	5	TRUE	TRUE	33	TRUE	2	1	2	0	4	0	---	---	---	---	0	---	---	1
MP	MP-05-1004	Khmer	4	Head of household	Male	Never attended school	MP-05-1004-1	5	TRUE	TRUE	27	TRUE	2	1	4	1	---	1	1	1	1	1	1	1	3	3
MP	MP-05-1004	Khmer	4	Spouse	Female	Never attended school	MP-05-1004-2	5	TRUE	TRUE	30	TRUE	2	1	4	1	---	1	1	0	1	0	1	0	---	16
MP	MP-05-1004	Khmer	4	Son or daughter	Female	Never attended school	MP-05-1004-3	5	TRUE	TRUE	3	FALSE	14	0	---	1	---	1	1	0	1	0	1	0	---	9
MP	MP-05-1004	Khmer	4	Son or daughter	Female	Some primary school	MP-05-1004-4	5	TRUE	TRUE	10	FALSE	12	0	---	1	---	1	1	0	1	0	1	0	---	4
MP	MP-05-1009	Khmer	4	Head of household	Male	Some primary school	MP-05-1009-1	5	TRUE	TRUE	30	TRUE	2	1	4	1	---	1	1	1	1	1	1	1	3	1
MP	MP-05-1009	Khmer	4	Spouse	Female	Some primary school	MP-05-1009-2	5	TRUE	TRUE	25	TRUE	2	0	---	1	---	1	1	0	1	0	1	0	---	22
MP	MP-05-1009	Khmer	4	Son or daughter	Female	Some primary school	MP-05-1009-3	5	TRUE	TRUE	6	FALSE	14	0	---	1	---	1	1	0	1	0	1	0	---	21
MP	MP-05-1009	Khmer	4	Son or daughter	Female	Some primary school	MP-05-1009-4	5	TRUE	TRUE	7	FALSE	12	0	---	1	---	1	1	0	1	0	1	0	---	21
MP	MP-05-1007	Lao	3	Head of household	Male	Completed secondary school (Grade 11 or 12)	MP-05-1007-1	5	TRUE	TRUE	25	TRUE	11	1	4	1	---	1	1	1	1	1	1	1	3	2
MP	MP-05-1007	Lao	3	Spouse	Female	Completed secondary school (Grade 11 or 12)	MP-05-1007-2	5	TRUE	TRUE	24	TRUE	11	0	---	1	---	1	1	0	1	0	1	0	---	20
MP	MP-05-1007	Lao	3	Son or daughter	Female	Never attended school	MP-05-1007-3	5	TRUE	TRUE	1	FALSE	14	0	---	1	---	1	1	0	1	0	1	0	---	11
MP	MP-05-1019	Khmer	3	Head of household	Male	Never attended school	MP-05-1019-1	5	TRUE	TRUE	34	TRUE	2	1	4	1	---	1	1	1	1	1	1	1	3	4
MP	MP-05-1019	Khmer	3	Spouse	Female	Some primary school	MP-05-1019-2	5	TRUE	TRUE	25	TRUE	2	0	---	1	---	1	1	0	1	0	1	0	---	5
MP	MP-05-1019	Khmer	3	Son or daughter	Female	Never attended school	MP-05-1019-3	5	TRUE	TRUE	2	FALSE	1	0	---	1	---	1	1	0	1	0	1	0	---	12
MP	MP-05-1013	Khmer	12	Head of household	Male	Some primary school	MP-05-1013-1	5	TRUE	TRUE	40.89315068	TRUE	2	0	---	1	---	1	3	1	0	---	0	---	---	9
MP	MP-05-1013	Khmer	12	Spouse	Female	Some primary school	MP-05-1013-2	5	TRUE	TRUE	38.88493151	TRUE	2	0	---	1	---	1	3	0	0	---	0	---	---	8
MP	MP-05-1013	Khmer	12	Son or daughter	Female	Some primary school	MP-05-1013-3	5	TRUE	TRUE	19.43287671	TRUE	2	0	---	1	---	1	3	0	0	---	0	---	---	18
MP	MP-05-1013	Khmer	12	Son or daughter	Male	Some secondary school	MP-05-1013-4	5	TRUE	TRUE	17.72054795	TRUE	2	0	---	1	---	1	3	1	0	---	0	---	---	18
MP	MP-05-1013	Khmer	12	Son or daughter	Female	Some secondary school	MP-05-1013-5	5	TRUE	TRUE	16.62739726	TRUE	12	0	---	1	---	1	3	0	0	---	0	---	---	21
MP	MP-05-1013	Khmer	12	Son or daughter	Male	Some primary school	MP-05-1013-6	5	TRUE	TRUE	10.54520548	FALSE	12	0	---	1	---	1	3	0	0	---	0	---	---	9
MP	MP-05-1013	Khmer	12	Son or daughter	Female	Some primary school	MP-05-1013-7	5	TRUE	TRUE	10.87945205	FALSE	12	0	---	1	---	1	3	0	0	---	0	---	---	21
MP	MP-05-1013	Khmer	12	Son or daughter	Male	Never attended school	MP-05-1013-8	5	TRUE	TRUE	5	FALSE	1	0	---	1	---	1	3	0	0	---	0	---	---	11
MP	MP-05-1013	Khmer	12	Son in law or daughter in law	Male	Some primary school	MP-05-1013-9	5	TRUE	TRUE	29	TRUE	2	0	---	1	---	1	3	1	0	---	0	---	---	17
MP	MP-05-1013	Khmer	12	Grandchild	Male	Never attended school	MP-05-1013-10	5	TRUE	TRUE	1.5	FALSE	1	0	---	1	---	1	3	0	0	---	0	---	---	2
MP	MP-05-1013	Khmer	12	Grandchild	Male	Never attended school	MP-05-1013-11	5	TRUE	TRUE	0	FALSE	1	0	---	1	---	1	3	0	0	---	0	---	---	6
MP	MP-05-1013	Khmer	12	Parent in law	Female	Never attended school	MP-05-1013-12	5	TRUE	TRUE	66.56164384	TRUE	15	0	---	1	---	1	3	0	0	---	0	---	---	15
MP	MP-05-1010	Khmer	3	Head of household	Male	Some primary school	MP-05-1010-1	5	TRUE	TRUE	30	TRUE	2	0	---	1	---	1	1	1	1	1	1	1	3	13
MP	MP-05-1010	Khmer	3	Spouse	Female	Some primary school	MP-05-1010-2	5	TRUE	TRUE	29	TRUE	2	0	---	1	---	1	1	0	1	0	1	0	---	6
MP	MP-05-1010	Khmer	3	Son or daughter	Female	Some primary school	MP-05-1010-3	5	TRUE	FALSE	29	TRUE	12	0	---	1	---	1	1	0	1	0	1	0	---	21
MP	MP-05-1014	Khmer	4	Head of household	Male	Never attended school	MP-05-1014-1	5	TRUE	TRUE	62.76164384	TRUE	15	0	---	1	---	0	---	---	---	---	1	0	---	4
MP	MP-05-1014	Khmer	4	Spouse	Female	Never attended school	MP-05-1014-2	5	TRUE	TRUE	56.84383562	TRUE	15	0	---	1	---	0	---	---	---	---	1	0	---	2
MP	MP-05-1014	Khmer	4	Son or daughter	Female	Some primary school	MP-05-1014-3	5	TRUE	TRUE	20.39178082	TRUE	2	0	---	1	---	0	---	---	---	---	1	0	---	4
MP	MP-05-1014	Khmer	4	Grandchild	Female	Never attended school	MP-05-1014-4	5	TRUE	TRUE	0.166666667	FALSE	1	0	---	1	---	0	---	---	---	---	1	0	---	21
MP	MP-05-1002	Khmer	6	Head of household	Male	Never attended school	MP-05-1002-1	5	TRUE	TRUE	29	TRUE	2	1	4	1	---	1	1	1	1	1	1	1	3	23
MP	MP-05-1002	Khmer	6	Spouse	Female	Some primary school	MP-05-1002-2	5	TRUE	TRUE	28	TRUE	2	0	---	0	4	1	1	0	1	0	1	0	---	17
MP	MP-05-1002	Khmer	6	Son or daughter	Female	Some primary school	MP-05-1002-3	5	TRUE	TRUE	15	TRUE	12	0	---	1	---	1	1	0	1	0	1	0	---	9
MP	MP-05-1002	Khmer	6	Son or daughter	Female	Some primary school	MP-05-1002-4	5	TRUE	TRUE	11	FALSE	12	0	---	1	---	1	1	0	1	0	1	0	---	2
MP	MP-05-1002	Khmer	6	Son or daughter	Male	Some primary school	MP-05-1002-5	5	TRUE	TRUE	8	FALSE	12	0	---	1	---	1	1	0	1	0	1	0	---	4
MP	MP-05-1002	Khmer	6	Son or daughter	Female	Never attended school	MP-05-1002-6	5	TRUE	TRUE	3	FALSE	14	0	---	1	---	1	1	0	1	0	1	0	---	33
MP	MP-05-1015	Khmer	5	Head of household	Female	Never attended school	MP-05-1015-1	5	TRUE	TRUE	28	TRUE	2	0	---	1	---	0	---	---	---	---	1	0	---	3
MP	MP-05-1015	Khmer	5	Son or daughter	Female	Some primary school	MP-05-1015-2	5	TRUE	TRUE	12	FALSE	12	0	---	1	---	0	---	---	---	---	1	0	---	11
MP	MP-05-1015	Khmer	5	Son or daughter	Male	Some primary school	MP-05-1015-3	5	TRUE	TRUE	10	FALSE	12	0	---	1	---	0	---	---	---	---	1	0	---	28
MP	MP-05-1015	Khmer	5	Son or daughter	Female	Some primary school	MP-05-1015-4	5	TRUE	TRUE	9	FALSE	12	0	---	1	---	0	---	---	---	---	1	0	---	28
MP	MP-05-1015	Khmer	5	Son or daughter	Female	Some primary school	MP-05-1015-5	5	TRUE	TRUE	8	FALSE	12	0	---	1	---	0	---	---	---	---	1	0	---	7
MP	MP-05-1018	Khmer	4	Head of household	Male	Never attended school	MP-05-1018-1	5	TRUE	TRUE	66.64931507	TRUE	15	0	---	1	---	1	1	0	1	0	1	0	---	16
MP	MP-05-1018	Khmer	4	Spouse	Female	Never attended school	MP-05-1018-2	5	TRUE	TRUE	54.55068493	TRUE	15	0	---	1	---	1	1	0	1	0	1	0	---	11
MP	MP-05-1018	Khmer	4	Son or daughter	Male	Some primary school	MP-05-1018-3	5	TRUE	TRUE	21.55616438	TRUE	2	0	---	1	---	1	1	1	1	1	1	1	3	18
MP	MP-05-1018	Khmer	4	Son in law or daughter in law	Female	Some primary school	MP-05-1018-4	5	TRUE	TRUE	18	TRUE	2	0	---	1	---	1	1	0	1	0	1	0	---	12
MP	MP-05-1021	Khmer	8	Head of household	Male	Completed primary school (Grade 5)	MP-05-1021-1	5	TRUE	TRUE	44.16986301	TRUE	2	1	10	1	---	1	3	1	2	1	1	1	3	19
MP	MP-05-1021	Khmer	8	Spouse	Female	Never attended school	MP-05-1021-2	5	TRUE	TRUE	36.99452055	TRUE	2	1	10	1	---	1	3	1	2	0	1	1	3	16
MP	MP-05-1021	Khmer	8	Son or daughter	Female	Some primary school	MP-05-1021-3	5	TRUE	TRUE	20.47945205	TRUE	2	0	---	1	---	1	3	0	2	0	1	0	---	18
MP	MP-05-1021	Khmer	8	Son or daughter	Female	Some secondary school	MP-05-1021-4	5	TRUE	TRUE	15.7369863	TRUE	12	0	---	1	---	1	3	0	2	0	1	0	---	17
MP	MP-05-1021	Khmer	8	Son or daughter	Female	Some secondary school	MP-05-1021-5	5	TRUE	TRUE	12.47945205	FALSE	12	0	---	1	---	1	3	0	2	0	1	0	---	15
MP	MP-05-1021	Khmer	8	Son in law or daughter in law	Male	Completed primary school (Grade 5)	MP-05-1021-6	5	TRUE	TRUE	21.31780822	TRUE	2	0	---	1	---	1	3	1	2	1	1	1	3	16
MP	MP-05-1021	Khmer	8	Parent in law	Female	Never attended school	MP-05-1021-7	5	TRUE	TRUE	57.67671233	TRUE	15	0	---	1	---	1	3	0	2	0	1	0	---	14
MP	MP-05-1021	Khmer	8	Grandchild	Female	Never attended school	MP-05-1021-8	5	TRUE	TRUE	0.583333333	FALSE	1	0	---	1	---	1	3	0	2	0	1	0	---	7
MP	MP-05-1001	Khmer	3	Head of household	Male	Some secondary school	MP-05-1001-1	5	TRUE	TRUE	47	TRUE	2	1	4	1	---	1	1	1	1	1	1	1	3	5
MP	MP-05-1001	Khmer	3	Spouse	Female	Some primary school	MP-05-1001-2	5	TRUE	TRUE	44	TRUE	2	0	---	1	---	1	1	0	1	0	1	0	---	4
MP	MP-05-1001	Khmer	3	Son or daughter	Female	Never attended school	MP-05-1001-3	5	TRUE	TRUE	2	FALSE	14	0	---	1	---	1	1	0	1	0	1	0	---	22
MP	MP-05-1003	Khmer	4	Head of household	Male	Never attended school	MP-05-1003-1	5	TRUE	TRUE	26	TRUE	2	1	4	1	---	1	1	1	1	1	1	1	3	5
MP	MP-05-1003	Khmer	4	Spouse	Female	Never attended school	MP-05-1003-2	5	TRUE	TRUE	27	TRUE	2	0	---	1	---	1	1	0	1	0	1	0	---	9
MP	MP-05-1003	Khmer	4	Son or daughter	Female	Never attended school	MP-05-1003-3	5	TRUE	TRUE	6	FALSE	14	0	---	1	---	1	1	0	1	0	1	0	---	16
MP	MP-05-1003	Khmer	4	Son or daughter	Female	Never attended school	MP-05-1003-4	5	TRUE	TRUE	5	FALSE	14	0	---	1	---	1	1	0	1	0	1	0	---	17
MP	MP-05-1017	Khmer	3	Head of household	Male	Some primary school	MP-05-1017-1	5	TRUE	TRUE	44	TRUE	2	1	1	1	---	0	---	---	---	---	1	0	---	14
MP	MP-05-1017	Khmer	3	Spouse	Female	Never attended school	MP-05-1017-2	5	TRUE	TRUE	40	TRUE	2	1	1	1	---	0	---	---	---	---	1	0	---	4
MP	MP-05-1017	Khmer	3	Son or daughter	Female	Some primary school	MP-05-1017-3	5	TRUE	TRUE	8	FALSE	12	1	1	1	---	0	---	---	---	---	1	0	---	16
MP	MP-05-1024	Khmer	8	Head of household	Male	Never attended school	MP-05-1024-1	5	TRUE	TRUE	40	TRUE	2	1	4	1	---	1	2	1	2	1	1	1	3	10
MP	MP-05-1024	Khmer	8	Son or daughter	Female	Some primary school	MP-05-1024-2	5	TRUE	TRUE	30	TRUE	2	1	4	1	---	1	2	1	2	1	1	1	3	4
MP	MP-05-1024	Khmer	8	Son or daughter	Female	Never attended school	MP-05-1024-3	5	TRUE	TRUE	70	TRUE	15	0	---	1	---	1	2	0	2	0	1	0	---	20
MP	MP-05-1024	Khmer	8	Son or daughter	Male	Some primary school	MP-05-1024-4	5	TRUE	TRUE	17	TRUE	2	0	---	1	---	1	2	0	2	0	1	1	2	18
MP	MP-05-1024	Khmer	8	Son or daughter	Female	Some primary school	MP-05-1024-5	5	TRUE	TRUE	10	FALSE	12	0	---	1	---	1	2	0	2	0	1	0	---	23
MP	MP-05-1024	Khmer	8	Son or daughter	Female	Some primary school	MP-05-1024-6	5	TRUE	TRUE	9	FALSE	12	0	---	1	---	1	2	0	2	0	1	0	---	31
MP	MP-05-1024	Khmer	8	Son or daughter	Male	Never attended school	MP-05-1024-7	5	TRUE	TRUE	7	FALSE	1	0	---	1	---	1	2	0	2	0	1	0	---	8
MP	MP-05-1024	Khmer	8	Son or daughter	Male	Never attended school	MP-05-1024-8	5	TRUE	TRUE	4	FALSE	1	0	---	1	---	1	2	0	2	0	1	0	---	15
MP	MP-17-1022	Khmer	3	Head of household	Female	Some primary school	MP-17-1022-1	17	TRUE	TRUE	45	TRUE	2	0	---	1	---	0	---	---	---	---	0	---	---	3
MP	MP-17-1022	Khmer	3	Spouse	Male	Some primary school	MP-17-1022-2	17	TRUE	TRUE	38	TRUE	2	0	---	1	---	0	---	---	---	---	0	---	---	7
MP	MP-17-1022	Khmer	3	Son or daughter	Female	Some primary school	MP-17-1022-3	17	TRUE	TRUE	11	FALSE	12	0	---	1	---	0	---	---	---	---	0	---	---	21
MP	MP-17-1016	Khmer	4	Head of household	Female	Completed primary school (Grade 5)	MP-17-1016-1	17	TRUE	TRUE	39.91232877	TRUE	2	0	---	1	---	0	---	---	---	---	0	---	---	8
MP	MP-17-1016	Khmer	4	Spouse	Male	Completed primary school (Grade 5)	MP-17-1016-2	17	TRUE	TRUE	41.84109589	TRUE	2	0	---	1	---	0	---	---	---	---	0	---	---	31
MP	MP-17-1016	Khmer	4	Son or daughter	Female	Some secondary school	MP-17-1016-3	17	TRUE	TRUE	14.73972603	FALSE	2	0	---	1	---	0	---	---	---	---	0	---	---	18
MP	MP-17-1016	Khmer	4	Son or daughter	Male	Some primary school	MP-17-1016-4	17	TRUE	TRUE	8.846575342	FALSE	12	0	---	1	---	0	---	---	---	---	0	---	---	8
MP	MP-17-1013	Khmer	3	Head of household	Female	Never attended school	MP-17-1013-1	17	TRUE	TRUE	59	TRUE	2	0	---	1	---	0	---	---	---	---	0	---	---	16
MP	MP-17-1013	Khmer	3	Grandchild	Female	Some secondary school	MP-17-1013-2	17	TRUE	TRUE	13	FALSE	12	0	---	1	---	0	---	---	---	---	0	---	---	21
MP	MP-17-1013	Khmer	3	Grandchild	Female	Some primary school	MP-17-1013-3	17	TRUE	TRUE	10	FALSE	12	0	---	1	---	0	---	---	---	---	0	---	---	21
MP	MP-17-1018	Khmer	6	Head of household	Female	Completed primary school (Grade 5)	MP-17-1018-1	17	TRUE	TRUE	43	TRUE	2	0	---	1	---	0	---	---	---	---	0	---	---	2
MP	MP-17-1018	Khmer	6	Spouse	Male	Completed primary school (Grade 5)	MP-17-1018-2	17	TRUE	TRUE	35	TRUE	2	0	---	1	---	0	---	---	---	---	0	---	---	2
MP	MP-17-1018	Khmer	6	Son or daughter	Male	Some primary school	MP-17-1018-3	17	TRUE	TRUE	11	FALSE	12	0	---	1	---	0	---	---	---	---	0	---	---	11
MP	MP-17-1018	Khmer	6	Son or daughter	Female	Never attended school	MP-17-1018-4	17	TRUE	TRUE	3	FALSE	99	0	---	1	---	0	---	---	---	---	0	---	---	4
MP	MP-17-1018	Khmer	6	Son or daughter	Male	Some secondary school	MP-17-1018-5	17	TRUE	TRUE	12	FALSE	12	0	---	1	---	0	---	---	---	---	0	---	---	11
MP	MP-17-1018	Khmer	6	Son or daughter	Male	Some primary school	MP-17-1018-6	17	TRUE	TRUE	10	FALSE	12	0	---	1	---	0	---	---	---	---	0	---	---	4
MP	MP-17-1010	Khmer	6	Head of household	Male	Some primary school	MP-17-1010-1	17	TRUE	TRUE	55	TRUE	2	0	---	1	---	1	1	0	1	0	1	0	---	20
MP	MP-17-1010	Khmer	6	Spouse	Female	Never attended school	MP-17-1010-2	17	TRUE	TRUE	54	TRUE	2	0	---	1	---	1	1	0	1	0	1	0	---	22
MP	MP-17-1010	Khmer	6	Son or daughter	Male	Some secondary school	MP-17-1010-3	17	TRUE	TRUE	19	TRUE	2	0	---	1	---	1	1	0	1	0	1	1	7	16
MP	MP-17-1010	Khmer	6	Son or daughter	Male	Some primary school	MP-17-1010-4	17	TRUE	TRUE	13	FALSE	12	0	---	1	---	1	1	0	1	0	1	0	---	8
MP	MP-17-1010	Khmer	6	Son or daughter	Male	Some primary school	MP-17-1010-5	17	TRUE	TRUE	12	FALSE	12	0	---	1	---	1	1	0	1	0	1	0	---	8
MP	MP-17-1010	Khmer	6	Son or daughter	Male	Completed primary school (Grade 5)	MP-17-1010-6	17	TRUE	TRUE	18	TRUE	2	0	---	0	1	1	1	1	1	1	1	1	7	16
MP	MP-17-1009	Khmer	5	Head of household	Male	Completed primary school (Grade 5)	MP-17-1009-1	17	TRUE	TRUE	55.54794521	TRUE	2	0	---	1	---	0	---	---	---	---	0	---	---	9
MP	MP-17-1009	Khmer	5	Son or daughter	Female	Some primary school	MP-17-1009-2	17	TRUE	TRUE	24.90958904	TRUE	2	0	---	1	---	0	---	---	---	---	0	---	---	10
MP	MP-17-1009	Khmer	5	Son in law or daughter in law	Male	Some primary school	MP-17-1009-3	17	TRUE	TRUE	25.63287671	TRUE	2	0	---	1	---	0	---	---	---	---	0	---	---	4
MP	MP-17-1009	Khmer	5	Niece or nephew	Female	Some primary school	MP-17-1009-4	17	TRUE	FALSE	8.043835616	FALSE	12	0	---	1	---	0	---	---	---	---	0	---	---	9
MP	MP-17-1009	Khmer	5	Niece or nephew	Male	Never attended school	MP-17-1009-5	17	TRUE	TRUE	0.666666667	FALSE	1	0	---	1	---	0	---	---	---	---	0	---	---	9
MP	MP-17-1004	Khmer	1	Head of household	Female	Never attended school	MP-17-1004-1	17	TRUE	TRUE	67	TRUE	15	0	---	1	---	0	---	---	---	---	0	---	---	28
MP	MP-17-1002	Khmer	6	Head of household	Female	Some primary school	MP-17-1002-1	17	TRUE	TRUE	33.40273973	TRUE	2	0	---	1	---	1	1	0	1	0	1	0	---	2
MP	MP-17-1002	Khmer	6	Spouse	Male	Some primary school	MP-17-1002-2	17	TRUE	TRUE	36.7260274	TRUE	2	1	4	0	4	1	1	1	1	1	1	0	---	16
MP	MP-17-1002	Khmer	6	Son or daughter	Male	Some secondary school	MP-17-1002-3	17	TRUE	TRUE	15.89589041	TRUE	12	0	---	1	---	1	1	0	1	0	1	1	11	13
MP	MP-17-1002	Khmer	6	Son or daughter	Female	Some primary school	MP-17-1002-4	17	TRUE	TRUE	11.38630137	FALSE	12	0	---	1	---	1	1	0	1	0	1	0	---	13
MP	MP-17-1002	Khmer	6	Son or daughter	Male	Some primary school	MP-17-1002-5	17	TRUE	TRUE	8.816438356	FALSE	12	0	---	1	---	1	1	0	1	0	1	0	---	4
MP	MP-17-1002	Khmer	6	Son or daughter	Female	Never attended school	MP-17-1002-6	17	TRUE	TRUE	2	FALSE	1	0	---	1	---	1	1	0	1	0	1	0	---	4
MP	MP-17-1019	Lao	4	Head of household	Male	Some primary school	MP-17-1019-1	17	TRUE	TRUE	44.65753425	TRUE	2	0	---	1	---	1	1	1	0	---	0	---	---	17
MP	MP-17-1019	Lao	4	Spouse	Female	Some primary school	MP-17-1019-2	17	TRUE	TRUE	39.75616438	TRUE	2	0	---	1	---	1	1	0	0	---	0	---	---	13
MP	MP-17-1019	Lao	4	Son or daughter	Female	Some primary school	MP-17-1019-3	17	TRUE	TRUE	6.550684932	FALSE	12	0	---	1	---	1	1	0	0	---	0	---	---	5
MP	MP-17-1019	Lao	4	Parent in law	Female	NA	MP-17-1019-4	17	TRUE	TRUE	82.76712329	TRUE	15	0	---	1	---	1	1	0	0	---	0	---	---	4
MP	MP-17-1020	Khmer	4	Head of household	Female	Never attended school	MP-17-1020-1	17	TRUE	TRUE	60.00273973	TRUE	2	0	---	1	---	0	---	---	---	---	0	---	---	24
MP	MP-17-1020	Khmer	4	Son or daughter	Female	Never attended school	MP-17-1020-2	17	TRUE	TRUE	28.74794521	TRUE	2	0	---	1	---	0	---	---	---	---	0	---	---	4
MP	MP-17-1020	Khmer	4	Grandchild	Male	Some primary school	MP-17-1020-3	17	TRUE	TRUE	9.394520548	FALSE	12	0	---	1	---	0	---	---	---	---	0	---	---	3
MP	MP-17-1020	Khmer	4	Grandchild	Male	Some primary school	MP-17-1020-4	17	TRUE	TRUE	6.4	FALSE	12	0	---	1	---	0	---	---	---	---	0	---	---	2
MP	MP-17-1015	Khmer	6	Head of household	Male	NA	MP-17-1015-1	17	TRUE	TRUE	38.23835616	TRUE	2	0	---	1	---	0	---	---	---	---	1	1	3	4
MP	MP-17-1015	Khmer	6	Spouse	Female	Never attended school	MP-17-1015-2	17	TRUE	TRUE	34.22465753	TRUE	2	0	---	1	---	0	---	---	---	---	1	0	---	4
MP	MP-17-1015	Khmer	6	Son or daughter	Female	Completed primary school (Grade 5)	MP-17-1015-3	17	TRUE	TRUE	13.8	FALSE	12	0	---	1	---	0	---	---	---	---	1	0	---	4
MP	MP-17-1015	Khmer	6	Son or daughter	Female	Completed primary school (Grade 5)	MP-17-1015-4	17	TRUE	TRUE	11.8	FALSE	12	0	---	1	---	0	---	---	---	---	1	0	---	16
MP	MP-17-1015	Khmer	6	Son or daughter	Female	Some primary school	MP-17-1015-5	17	TRUE	TRUE	6.81369863	FALSE	12	0	---	1	---	0	---	---	---	---	1	0	---	18
MP	MP-17-1015	Khmer	6	Son or daughter	Female	Never attended school	MP-17-1015-6	17	TRUE	TRUE	1.350684932	FALSE	99	0	---	1	---	0	---	---	---	---	1	0	---	11
MP	MP-17-1017	Khmer	7	Head of household	Female	Some primary school	MP-17-1017-1	17	TRUE	TRUE	24	TRUE	2	0	---	1	---	0	---	---	---	---	0	---	---	13
MP	MP-17-1017	Khmer	7	Spouse	Male	Some primary school	MP-17-1017-2	17	TRUE	TRUE	23	TRUE	2	0	---	1	---	0	---	---	---	---	0	---	---	4
MP	MP-17-1017	Khmer	7	Brother or sister	Female	Some secondary school	MP-17-1017-3	17	TRUE	TRUE	18	TRUE	2	0	---	1	---	0	---	---	---	---	0	---	---	13
MP	MP-17-1017	Khmer	7	Parent	Female	Never attended school	MP-17-1017-4	17	TRUE	TRUE	59	TRUE	2	0	---	1	---	0	---	---	---	---	0	---	---	20
MP	MP-17-1017	Khmer	7	Parent	Male	Completed primary school (Grade 5)	MP-17-1017-5	17	TRUE	TRUE	62	TRUE	2	0	---	1	---	0	---	---	---	---	0	---	---	4
MP	MP-17-1017	Khmer	7	Brother or sister	Male	Some secondary school	MP-17-1017-6	17	TRUE	TRUE	17	TRUE	2	0	---	1	---	0	---	---	---	---	0	---	---	13
MP	MP-17-1017	Khmer	7	Grandchild	Male	Never attended school	MP-17-1017-7	17	TRUE	TRUE	2	FALSE	99	0	---	1	---	0	---	---	---	---	0	---	---	9
MP	MP-17-1001	Khmer	6	Head of household	Male	Completed primary school (Grade 5)	MP-17-1001-1	17	TRUE	TRUE	36	TRUE	2	0	---	1	---	0	---	---	---	---	0	---	---	18
MP	MP-17-1001	Khmer	6	Spouse	Female	Some primary school	MP-17-1001-2	17	TRUE	TRUE	21.73150685	TRUE	2	0	---	1	---	0	---	---	---	---	0	---	---	7
MP	MP-17-1001	Khmer	6	Brother or sister	Male	Some secondary school	MP-17-1001-3	17	TRUE	TRUE	15.96986301	TRUE	12	0	---	1	---	0	---	---	---	---	0	---	---	21
MP	MP-17-1001	Khmer	6	Brother or sister	Male	Some secondary school	MP-17-1001-4	17	TRUE	TRUE	13.55068493	FALSE	12	0	---	1	---	0	---	---	---	---	0	---	---	4
MP	MP-17-1001	Khmer	6	Brother or sister	Female	Some primary school	MP-17-1001-5	17	TRUE	TRUE	8.046575342	FALSE	12	0	---	1	---	0	---	---	---	---	0	---	---	18
MP	MP-17-1001	Khmer	6	Son or daughter	Female	Never attended school	MP-17-1001-6	17	TRUE	TRUE	2	FALSE	1	0	---	1	---	0	---	---	---	---	0	---	---	4
MP	MP-17-1006	Khmer	6	Head of household	Male	Completed primary school (Grade 5)	MP-17-1006-1	17	TRUE	TRUE	41	TRUE	2	0	---	1	---	0	---	---	---	---	0	---	---	16
MP	MP-17-1006	Khmer	6	Spouse	Female	Some primary school	MP-17-1006-2	17	TRUE	TRUE	38	TRUE	2	0	---	1	---	0	---	---	---	---	0	---	---	9
MP	MP-17-1006	Khmer	6	Son or daughter	Female	Completed primary school (Grade 5)	MP-17-1006-3	17	TRUE	TRUE	14	FALSE	2	0	---	1	---	0	---	---	---	---	0	---	---	18
MP	MP-17-1006	Khmer	6	Son or daughter	Male	Some primary school	MP-17-1006-4	17	TRUE	TRUE	11	FALSE	12	0	---	1	---	0	---	---	---	---	0	---	---	13
MP	MP-17-1006	Khmer	6	Son or daughter	Male	Some primary school	MP-17-1006-5	17	TRUE	TRUE	8	FALSE	12	0	---	1	---	0	---	---	---	---	0	---	---	13
MP	MP-17-1006	Khmer	6	Son or daughter	Female	Never attended school	MP-17-1006-6	17	TRUE	TRUE	3	FALSE	1	0	---	1	---	0	---	---	---	---	0	---	---	4
MP	MP-17-1008	Khmer	3	Head of household	Male	Some primary school	MP-17-1008-1	17	TRUE	TRUE	25	TRUE	2	0	---	1	---	0	---	---	---	---	0	---	---	5
MP	MP-17-1008	Khmer	3	Spouse	Female	Completed primary school (Grade 5)	MP-17-1008-2	17	TRUE	TRUE	26	TRUE	2	0	---	1	---	0	---	---	---	---	0	---	---	21
MP	MP-17-1008	Khmer	3	Son or daughter	Male	Never attended school	MP-17-1008-3	17	TRUE	TRUE	3	FALSE	1	0	---	1	---	0	---	---	---	---	0	---	---	9
MP	MP-17-1023	Khmer	6	Head of household	Male	Some primary school	MP-17-1023-1	17	TRUE	TRUE	56	TRUE	2	0	---	1	---	0	---	---	---	---	1	0	---	8
MP	MP-17-1023	Khmer	6	Spouse	Female	Never attended school	MP-17-1023-2	17	TRUE	TRUE	54	TRUE	2	0	---	1	---	0	---	---	---	---	1	0	---	8
MP	MP-17-1023	Khmer	6	Son or daughter	Female	Never attended school	MP-17-1023-3	17	TRUE	TRUE	26	TRUE	2	0	---	1	---	0	---	---	---	---	1	1	7	18
MP	MP-17-1023	Khmer	6	Son or daughter	Female	Some primary school	MP-17-1023-4	17	TRUE	TRUE	20	TRUE	2	0	---	1	---	0	---	---	---	---	1	1	7	21
MP	MP-17-1023	Khmer	6	Son or daughter	Female	Completed primary school (Grade 5)	MP-17-1023-5	17	TRUE	TRUE	16	TRUE	2	0	---	1	---	0	---	---	---	---	1	1	7	5
MP	MP-17-1023	Khmer	6	Son or daughter	Male	Completed primary school (Grade 5)	MP-17-1023-6	17	TRUE	TRUE	18	TRUE	2	0	---	1	---	0	---	---	---	---	1	1	7	16
MP	MP-17-1021	Khmer	8	Head of household	Female	Completed primary school (Grade 5)	MP-17-1021-1	17	TRUE	TRUE	44.16986301	TRUE	2	0	---	1	---	0	---	---	---	---	0	---	---	9
MP	MP-17-1021	Khmer	8	Spouse	Male	NA	MP-17-1021-2	17	TRUE	TRUE	46.23835616	TRUE	2	0	---	1	---	0	---	---	---	---	0	---	---	2
MP	MP-17-1021	Khmer	8	Son or daughter	Female	Some secondary school	MP-17-1021-3	17	TRUE	TRUE	20.82739726	TRUE	2	0	---	1	---	0	---	---	---	---	0	---	---	14
MP	MP-17-1021	Khmer	8	Son or daughter	Female	Some secondary school	MP-17-1021-4	17	TRUE	TRUE	18.47945205	TRUE	2	0	---	1	---	0	---	---	---	---	0	---	---	31
MP	MP-17-1021	Khmer	8	Son or daughter	Male	Some secondary school	MP-17-1021-5	17	TRUE	TRUE	13.47671233	FALSE	12	0	---	1	---	0	---	---	---	---	0	---	---	21
MP	MP-17-1021	Khmer	8	Son or daughter	Male	Some primary school	MP-17-1021-6	17	TRUE	TRUE	10.31506849	FALSE	12	0	---	1	---	0	---	---	---	---	0	---	---	4
MP	MP-17-1021	Khmer	8	Parent in law	Female	NA	MP-17-1021-7	17	TRUE	TRUE	82.78356164	TRUE	15	0	---	1	---	0	---	---	---	---	0	---	---	20
MP	MP-17-1021	Khmer	8	Grandchild	Female	Never attended school	MP-17-1021-8	17	TRUE	TRUE	1.956164384	FALSE	99	0	---	1	---	0	---	---	---	---	0	---	---	4
MP	MP-17-1005	Khmer	4	Head of household	Male	Never attended school	MP-17-1005-1	17	TRUE	TRUE	55	TRUE	2	0	---	1	---	0	---	---	---	---	0	---	---	9
MP	MP-17-1005	Khmer	4	Spouse	Female	Never attended school	MP-17-1005-2	17	TRUE	TRUE	50	TRUE	2	0	---	1	---	0	---	---	---	---	0	---	---	4
MP	MP-17-1005	Khmer	4	Son or daughter	Female	Never attended school	MP-17-1005-3	17	TRUE	TRUE	24	TRUE	2	0	---	1	---	0	---	---	---	---	0	---	---	26
MP	MP-17-1005	Khmer	4	Niece or nephew	Male	Never attended school	MP-17-1005-4	17	TRUE	TRUE	4	FALSE	1	0	---	1	---	0	---	---	---	---	0	---	---	4
MP	MP-17-1003	Khmer	5	Head of household	Male	Never attended school	MP-17-1003-1	17	TRUE	TRUE	41.75068493	TRUE	2	1	4	1	---	1	2	1	2	1	0	---	---	2
MP	MP-17-1003	Khmer	5	Spouse	Female	Never attended school	MP-17-1003-2	17	TRUE	TRUE	46.49589041	TRUE	2	1	4	1	---	1	2	1	2	1	0	---	---	20
MP	MP-17-1003	Khmer	5	Son or daughter	Male	Some primary school	MP-17-1003-3	17	TRUE	TRUE	13.82191781	FALSE	12	0	---	1	---	1	2	0	2	0	0	---	---	20
MP	MP-17-1003	Khmer	5	Son or daughter	Male	Some primary school	MP-17-1003-4	17	TRUE	TRUE	10.22465753	FALSE	12	0	---	1	---	1	2	0	2	0	0	---	---	20
MP	MP-17-1003	Khmer	5	Son or daughter	Female	Never attended school	MP-17-1003-5	17	TRUE	TRUE	6.22739726	FALSE	1	0	---	1	---	1	2	0	2	0	0	---	---	18
MP	MP-17-1007	Khmer	5	Head of household	Male	Completed primary school (Grade 5)	MP-17-1007-1	17	TRUE	TRUE	69.66027397	TRUE	2	0	---	1	---	0	---	---	---	---	0	---	---	3
MP	MP-17-1007	Khmer	5	Spouse	Female	Never attended school	MP-17-1007-2	17	TRUE	TRUE	58.41369863	TRUE	2	0	---	1	---	0	---	---	---	---	0	---	---	8
MP	MP-17-1007	Khmer	5	Son or daughter	Male	Some secondary school	MP-17-1007-3	17	TRUE	TRUE	16.82739726	TRUE	2	0	---	1	---	0	---	---	---	---	0	---	---	15
MP	MP-17-1007	Khmer	5	Niece or nephew	Female	Some primary school	MP-17-1007-4	17	TRUE	TRUE	7	FALSE	12	0	---	1	---	0	---	---	---	---	0	---	---	21
MP	MP-17-1007	Khmer	5	Niece or nephew	Male	Never attended school	MP-17-1007-5	17	TRUE	TRUE	1.5	FALSE	1	0	---	1	---	0	---	---	---	---	0	---	---	22
MP	MP-17-1012	Khmer	3	Head of household	Male	Some secondary school	MP-17-1012-1	17	TRUE	TRUE	25	TRUE	11	0	---	1	---	0	---	---	---	---	0	---	---	22
MP	MP-17-1012	Khmer	3	Spouse	Female	Completed primary school (Grade 5)	MP-17-1012-2	17	TRUE	TRUE	21	TRUE	2	0	---	1	---	0	---	---	---	---	0	---	---	8
MP	MP-17-1012	Khmer	3	Son or daughter	Female	Never attended school	MP-17-1012-3	17	TRUE	TRUE	2	FALSE	99	0	---	1	---	0	---	---	---	---	0	---	---	2
MP	MP-17-1014	Khmer	6	Head of household	Female	Completed primary school (Grade 5)	MP-17-1014-1	17	TRUE	TRUE	47.56164384	TRUE	2	0	---	1	---	0	---	---	---	---	0	---	---	17
MP	MP-17-1014	Khmer	6	Spouse	Male	Completed primary school (Grade 5)	MP-17-1014-2	17	TRUE	TRUE	46.57260274	TRUE	2	0	---	1	---	0	---	---	---	---	0	---	---	8
MP	MP-17-1014	Khmer	6	Son or daughter	Female	Some primary school	MP-17-1014-3	17	TRUE	TRUE	20.55890411	TRUE	9	0	---	1	---	0	---	---	---	---	0	---	---	5
MP	MP-17-1014	Khmer	6	Son or daughter	Female	Some primary school	MP-17-1014-4	17	TRUE	TRUE	18.30136986	TRUE	9	0	---	1	---	0	---	---	---	---	0	---	---	5
MP	MP-17-1014	Khmer	6	Grandchild	Female	Some primary school	MP-17-1014-5	17	TRUE	TRUE	7.04109589	FALSE	12	0	---	1	---	0	---	---	---	---	0	---	---	30
MP	MP-17-1014	Khmer	6	Grandchild	Male	Never attended school	MP-17-1014-6	17	TRUE	TRUE	3.882191781	FALSE	99	0	---	1	---	0	---	---	---	---	0	---	---	2
MP	MP-19-1003	Lao	3	Head of household	Male	Completed primary school (Grade 5)	MP-19-1003-1	19	TRUE	TRUE	33	TRUE	10	0	---	1	---	0	---	---	---	---	0	---	---	4
MP	MP-19-1003	Lao	3	Spouse	Female	Completed primary school (Grade 5)	MP-19-1003-2	19	TRUE	TRUE	30	TRUE	10	0	---	1	---	0	---	---	---	---	0	---	---	7
MP	MP-19-1003	Lao	3	Son or daughter	Male	Never attended school	MP-19-1003-3	19	TRUE	TRUE	4	FALSE	14	0	---	1	---	0	---	---	---	---	0	---	---	22
MP	MP-19-1016	Lao	4	Head of household	Female	Never attended school	MP-19-1016-1	19	TRUE	TRUE	78	TRUE	15	0	---	1	---	0	---	---	---	---	1	0	---	22
MP	MP-19-1016	Lao	4	Grandchild	Female	Completed primary school (Grade 5)	MP-19-1016-2	19	TRUE	TRUE	17	TRUE	2	0	---	1	---	0	---	---	---	---	1	0	---	10
MP	MP-19-1016	Lao	4	Grandchild	Male	Some primary school	MP-19-1016-3	19	TRUE	TRUE	10	FALSE	12	0	---	1	---	0	---	---	---	---	1	0	---	24
MP	MP-19-1016	Lao	4	Grandchild	Male	Never attended school	MP-19-1016-4	19	TRUE	TRUE	1.4	FALSE	1	0	---	1	---	0	---	---	---	---	1	0	---	31
MP	MP-19-1012	Lao	6	Head of household	Male	Some secondary school	MP-19-1012-1	19	TRUE	TRUE	37.3260274	TRUE	2	0	---	1	---	1	1	1	1	1	1	0	---	4
MP	MP-19-1012	Lao	6	Spouse	Female	Some primary school	MP-19-1012-2	19	TRUE	TRUE	31.1369863	TRUE	2	0	---	1	---	1	1	0	1	0	1	0	---	8
MP	MP-19-1012	Lao	6	Son or daughter	Male	Some primary school	MP-19-1012-3	19	TRUE	TRUE	10.00547945	FALSE	12	0	---	1	---	1	1	0	1	0	1	0	---	4
MP	MP-19-1012	Lao	6	Son or daughter	Female	Some primary school	MP-19-1012-4	19	TRUE	TRUE	8.504109589	FALSE	12	0	---	1	---	1	1	0	1	0	1	0	---	14
MP	MP-19-1012	Lao	6	Son or daughter	Female	Some primary school	MP-19-1012-5	19	TRUE	TRUE	6.550684932	FALSE	12	0	---	1	---	1	1	0	1	0	1	0	---	9
MP	MP-19-1012	Lao	6	Son or daughter	Female	Some primary school	MP-19-1012-6	19	TRUE	TRUE	4.824657534	FALSE	12	0	---	1	---	1	1	0	1	0	1	0	---	8
MP	MP-19-1006	Lao	2	Head of household	Female	Some secondary school	MP-19-1006-1	19	TRUE	TRUE	19	TRUE	2	0	---	1	---	0	---	---	---	---	99	---	---	20
MP	MP-19-1006	Lao	2	Parent	Male	Some primary school	MP-19-1006-2	19	TRUE	TRUE	63	TRUE	2	0	---	0	9	0	---	---	---	---	99	---	---	4
MP	MP-19-1010	Lao	7	Head of household	Male	Some primary school	MP-19-1010-1	19	TRUE	TRUE	65	TRUE	2	0	---	1	---	0	---	---	---	---	0	---	---	3
MP	MP-19-1010	Lao	7	Spouse	Female	Some primary school	MP-19-1010-2	19	TRUE	TRUE	45	TRUE	2	0	---	1	---	0	---	---	---	---	0	---	---	26
MP	MP-19-1010	Lao	7	Son or daughter	Male	Never attended school	MP-19-1010-3	19	TRUE	TRUE	29	TRUE	2	0	---	1	---	0	---	---	---	---	0	---	---	21
MP	MP-19-1010	Lao	7	Son or daughter	Female	Completed primary school (Grade 5)	MP-19-1010-4	19	TRUE	TRUE	28	TRUE	2	0	---	1	---	0	---	---	---	---	0	---	---	22
MP	MP-19-1010	Lao	7	Son or daughter	Male	Some primary school	MP-19-1010-5	19	TRUE	TRUE	11	FALSE	14	0	---	1	---	0	---	---	---	---	0	---	---	6
MP	MP-19-1010	Lao	7	Niece or nephew	Female	Never attended school	MP-19-1010-6	19	TRUE	TRUE	3	FALSE	14	0	---	1	---	0	---	---	---	---	0	---	---	11
MP	MP-19-1010	Lao	7	Niece or nephew	Male	Never attended school	MP-19-1010-7	19	TRUE	TRUE	0.083333333	FALSE	14	0	---	1	---	0	---	---	---	---	0	---	---	8
MP	MP-19-1020	Lao	9	Head of household	Female	Completed primary school (Grade 5)	MP-19-1020-1	19	TRUE	TRUE	32.33424658	TRUE	2	0	---	1	---	1	2	0	2	0	1	0	---	31
MP	MP-19-1020	Lao	9	Son or daughter	Male	Some primary school	MP-19-1020-2	19	TRUE	TRUE	9.630136986	FALSE	12	0	---	1	---	1	2	0	2	0	1	0	---	7
MP	MP-19-1020	Lao	9	Son or daughter	Female	Some primary school	MP-19-1020-3	19	TRUE	TRUE	7.561643836	FALSE	12	0	---	1	---	1	2	0	2	0	1	0	---	15
MP	MP-19-1020	Lao	9	Son or daughter	Male	Never attended school	MP-19-1020-4	19	TRUE	TRUE	2.397260274	FALSE	12	0	---	1	---	1	2	0	2	0	1	0	---	2
MP	MP-19-1020	Lao	9	Parent	Male	Some primary school	MP-19-1020-5	19	TRUE	TRUE	67	TRUE	15	1	4	1	---	1	2	1	2	1	1	1	3	17
MP	MP-19-1020	Lao	9	Parent	Female	Some primary school	MP-19-1020-6	19	TRUE	TRUE	54	TRUE	15	1	4	1	---	1	2	1	2	1	1	1	3	6
MP	MP-19-1020	Lao	9	Brother or sister	Female	Completed primary school (Grade 5)	MP-19-1020-7	19	TRUE	TRUE	15	TRUE	2	0	---	1	---	1	2	0	2	0	1	0	---	21
MP	MP-19-1020	Lao	9	Grandchild	Male	Never attended school	MP-19-1020-8	19	TRUE	TRUE	6	FALSE	1	0	---	1	---	1	2	0	2	0	1	0	---	1
MP	MP-19-1020	Lao	9	Grandchild	Female	Never attended school	MP-19-1020-9	19	TRUE	TRUE	3	FALSE	1	0	---	1	---	1	2	0	2	0	1	0	---	11
MP	MP-19-1022	Lao	4	Head of household	Male	Some primary school	MP-19-1022-1	19	TRUE	TRUE	66.67123288	TRUE	2	0	---	1	---	1	2	1	1	0	1	0	---	2
MP	MP-19-1022	Lao	4	Son or daughter	Male	Completed primary school (Grade 5)	MP-19-1022-2	19	TRUE	TRUE	27.8630137	TRUE	2	1	4	1	---	1	2	1	1	1	1	1	3	10
MP	MP-19-1022	Lao	4	Son or daughter	Female	Some secondary school	MP-19-1022-3	19	TRUE	TRUE	22.30410959	TRUE	2	0	---	1	---	1	2	0	1	0	1	0	---	18
MP	MP-19-1022	Lao	4	Son or daughter	Male	Some secondary school	MP-19-1022-4	19	TRUE	TRUE	14	FALSE	2	0	---	1	---	1	2	0	1	0	1	0	---	4
MP	MP-19-1014	Lao	6	Head of household	Male	More than secondary	MP-19-1014-1	19	TRUE	TRUE	54	TRUE	2	0	---	1	---	0	---	---	---	---	1	0	---	19
MP	MP-19-1014	Lao	6	Spouse	Female	Completed primary school (Grade 5)	MP-19-1014-2	19	TRUE	TRUE	48	TRUE	2	0	---	1	---	0	---	---	---	---	1	0	---	17
MP	MP-19-1014	Lao	6	Son or daughter	Male	Completed primary school (Grade 5)	MP-19-1014-3	19	TRUE	TRUE	48	TRUE	2	0	---	1	---	0	---	---	---	---	1	0	---	2
MP	MP-19-1014	Lao	6	Son or daughter	Male	Some secondary school	MP-19-1014-4	19	TRUE	TRUE	13	FALSE	12	0	---	1	---	0	---	---	---	---	1	0	---	17
MP	MP-19-1014	Lao	6	Son or daughter	Female	Some primary school	MP-19-1014-5	19	TRUE	TRUE	11	FALSE	12	0	---	1	---	0	---	---	---	---	1	0	---	9
MP	MP-19-1014	Lao	6	Son or daughter	Female	Some primary school	MP-19-1014-6	19	TRUE	TRUE	9	FALSE	12	0	---	1	---	0	---	---	---	---	1	0	---	11
MP	MP-19-1007	Lao	1	Head of household	Female	Some primary school	MP-19-1007-1	19	TRUE	TRUE	68	TRUE	15	0	---	1	---	0	---	---	---	---	99	---	---	5
MP	MP-19-1001	Lao	5	Head of household	Male	Some primary school	MP-19-1001-1	19	TRUE	TRUE	27	TRUE	2	0	---	1	---	0	---	---	---	---	0	---	---	18
MP	MP-19-1001	Lao	5	Spouse	Female	Some primary school	MP-19-1001-2	19	TRUE	TRUE	22	TRUE	2	0	---	1	---	0	---	---	---	---	0	---	---	20
MP	MP-19-1001	Lao	5	Son or daughter	Female	Some primary school	MP-19-1001-3	19	TRUE	TRUE	6	FALSE	12	0	---	1	---	0	---	---	---	---	0	---	---	2
MP	MP-19-1001	Lao	5	Spouse	Male	Never attended school	MP-19-1001-4	19	TRUE	TRUE	5	FALSE	14	0	---	1	---	0	---	---	---	---	0	---	---	1
MP	MP-19-1001	Lao	5	Son or daughter	Male	Never attended school	MP-19-1001-5	19	TRUE	TRUE	0.166666667	FALSE	14	0	---	1	---	0	---	---	---	---	0	---	---	14
MP	MP-19-1004	Lao	2	Head of household	Female	Never attended school	MP-19-1004-1	19	TRUE	TRUE	55	TRUE	2	0	---	1	---	0	---	---	---	---	0	---	---	26
MP	MP-19-1004	Lao	2	Son or daughter	Female	Completed primary school (Grade 5)	MP-19-1004-2	19	TRUE	TRUE	17	TRUE	2	0	---	1	---	0	---	---	---	---	0	---	---	21
MP	MP-19-1008	Lao	5	Head of household	Male	Some primary school	MP-19-1008-1	19	TRUE	TRUE	40	TRUE	2	0	---	1	---	0	---	---	---	---	0	---	---	13
MP	MP-19-1008	Lao	5	Spouse	Female	Some primary school	MP-19-1008-2	19	TRUE	TRUE	36	TRUE	2	0	---	1	---	0	---	---	---	---	0	---	---	4
MP	MP-19-1008	Lao	5	Son or daughter	Female	Some primary school	MP-19-1008-3	19	TRUE	TRUE	8	FALSE	12	0	---	1	---	0	---	---	---	---	0	---	---	15
MP	MP-19-1008	Lao	5	Son or daughter	Female	Never attended school	MP-19-1008-4	19	TRUE	TRUE	3	FALSE	14	0	---	1	---	0	---	---	---	---	0	---	---	15
MP	MP-19-1008	Lao	5	Parent in law	Female	Some primary school	MP-19-1008-5	19	TRUE	TRUE	68	TRUE	2	0	---	1	---	0	---	---	---	---	0	---	---	3
MP	MP-19-1002	Lao	2	Head of household	Male	Some primary school	MP-19-1002-1	19	TRUE	TRUE	23	TRUE	2	0	---	1	---	0	---	---	---	---	0	---	---	4
MP	MP-19-1002	Lao	2	Son or daughter	Male	Never attended school	MP-19-1002-2	19	TRUE	TRUE	2	FALSE	14	0	---	1	---	0	---	---	---	---	0	---	---	26
MP	MP-19-1017	Lao	8	Head of household	Male	Some secondary school	MP-19-1017-1	19	TRUE	TRUE	55.9260274	TRUE	2	1	1	1	---	1	1	1	1	1	1	1	3	8
MP	MP-19-1017	Lao	8	Spouse	Female	Completed primary school (Grade 5)	MP-19-1017-2	19	TRUE	TRUE	53.69863014	TRUE	2	0	---	1	---	1	1	0	1	0	1	0	---	8
MP	MP-19-1017	Lao	8	Son or daughter	Female	Some secondary school	MP-19-1017-3	19	TRUE	TRUE	26.55068493	TRUE	2	0	---	1	---	1	1	0	1	0	1	0	---	3
MP	MP-19-1017	Lao	8	Son in law or daughter in law	Male	More than secondary	MP-19-1017-4	19	TRUE	TRUE	28.05205479	TRUE	2	0	---	1	---	1	1	0	1	0	1	0	---	2
MP	MP-19-1017	Lao	8	Grandchild	Male	Some primary school	MP-19-1017-5	19	TRUE	TRUE	5.235616438	FALSE	12	0	---	1	---	1	1	0	1	0	1	0	---	9
MP	MP-19-1017	Lao	8	Grandchild	Female	Never attended school	MP-19-1017-6	19	TRUE	TRUE	4.030136986	FALSE	1	0	---	1	---	1	1	0	1	0	1	0	---	12
MP	MP-19-1017	Lao	8	Grandchild	Male	Never attended school	MP-19-1017-7	19	TRUE	TRUE	0.175342466	FALSE	1	0	---	1	---	1	1	0	1	0	1	0	---	15
MP	MP-19-1017	Lao	8	Son or daughter	Male	Some secondary school	MP-19-1017-8	19	TRUE	TRUE	12.20273973	FALSE	12	0	---	1	---	1	1	0	1	0	1	0	---	4
MP	MP-19-1015	Lao	9	Head of household	Male	More than secondary	MP-19-1015-1	19	TRUE	TRUE	72	TRUE	15	0	---	1	---	0	---	---	---	---	1	0	---	8
MP	MP-19-1015	Lao	9	Son or daughter	Male	Some secondary school	MP-19-1015-2	19	TRUE	TRUE	33	TRUE	2	0	---	1	---	0	---	---	---	---	1	0	---	6
MP	MP-19-1015	Lao	9	Son or daughter	Female	Some secondary school	MP-19-1015-3	19	TRUE	TRUE	26	TRUE	2	0	---	1	---	0	---	---	---	---	1	0	---	21
MP	MP-19-1015	Lao	9	Son or daughter	Female	Some secondary school	MP-19-1015-4	19	TRUE	TRUE	21	TRUE	2	0	---	1	---	0	---	---	---	---	1	0	---	23
MP	MP-19-1015	Lao	9	Grandchild	Male	Some primary school	MP-19-1015-5	19	TRUE	TRUE	10	FALSE	12	0	---	1	---	0	---	---	---	---	1	0	---	21
MP	MP-19-1015	Lao	9	Grandchild	Female	Some primary school	MP-19-1015-6	19	TRUE	TRUE	5	FALSE	12	0	---	1	---	0	---	---	---	---	1	0	---	4
MP	MP-19-1015	Lao	9	Grandchild	Female	Never attended school	MP-19-1015-7	19	TRUE	TRUE	1.8	FALSE	1	0	---	1	---	0	---	---	---	---	1	0	---	3
MP	MP-19-1015	Lao	9	Grandchild	Female	Some primary school	MP-19-1015-8	19	TRUE	TRUE	9	FALSE	12	0	---	1	---	0	---	---	---	---	1	0	---	21
MP	MP-19-1015	Lao	9	Grandchild	Male	Completed primary school (Grade 5)	MP-19-1015-9	19	TRUE	TRUE	22	TRUE	2	0	---	1	---	0	---	---	---	---	1	0	---	7
MP	MP-19-1013	Lao	2	Head of household	Female	Some primary school	MP-19-1013-1	19	TRUE	TRUE	42	TRUE	2	0	---	1	---	0	---	---	---	---	1	0	---	9
MP	MP-19-1013	Lao	2	Son or daughter	Female	Some secondary school	MP-19-1013-2	19	TRUE	TRUE	12	FALSE	12	0	---	1	---	0	---	---	---	---	1	0	---	21
MP	MP-19-1005	Lao	6	Head of household	Male	Some secondary school	MP-19-1005-1	19	TRUE	TRUE	50	TRUE	2	0	---	1	---	0	---	---	---	---	0	---	---	2
MP	MP-19-1005	Lao	6	Spouse	Female	Some primary school	MP-19-1005-2	19	TRUE	TRUE	47	TRUE	2	0	---	1	---	0	---	---	---	---	0	---	---	6
MP	MP-19-1005	Lao	6	Son or daughter	Female	Some secondary school	MP-19-1005-3	19	TRUE	TRUE	20	TRUE	2	0	---	1	---	0	---	---	---	---	0	---	---	28
MP	MP-19-1005	Lao	6	Son or daughter	Female	Some secondary school	MP-19-1005-4	19	TRUE	TRUE	17	TRUE	2	0	---	1	---	0	---	---	---	---	0	---	---	23
MP	MP-19-1005	Lao	6	Son or daughter	Female	Some secondary school	MP-19-1005-5	19	TRUE	TRUE	16	TRUE	12	0	---	1	---	0	---	---	---	---	0	---	---	3
MP	MP-19-1005	Lao	6	Son or daughter	Male	Some secondary school	MP-19-1005-6	19	TRUE	TRUE	18	TRUE	2	0	---	1	---	0	---	---	---	---	0	---	---	21
MP	MP-19-1021	Lao	6	Head of household	Male	Completed primary school (Grade 5)	MP-19-1021-1	19	TRUE	TRUE	42.84383562	TRUE	2	0	---	1	---	0	---	---	---	---	1	0	---	8
MP	MP-19-1021	Lao	6	Spouse	Female	Completed primary school (Grade 5)	MP-19-1021-2	19	TRUE	TRUE	45.75068493	TRUE	2	0	---	1	---	0	---	---	---	---	1	0	---	4
MP	MP-19-1021	Lao	6	Son or daughter	Male	Some secondary school	MP-19-1021-3	19	TRUE	TRUE	13.63835616	FALSE	12	0	---	1	---	0	---	---	---	---	1	0	---	17
MP	MP-19-1021	Lao	6	Son or daughter	Female	Some primary school	MP-19-1021-4	19	TRUE	TRUE	9	FALSE	12	0	---	1	---	0	---	---	---	---	1	0	---	16
MP	MP-19-1021	Lao	6	Son or daughter	Female	Some primary school	MP-19-1021-5	19	TRUE	TRUE	5	FALSE	12	0	---	1	---	0	---	---	---	---	1	0	---	3
MP	MP-19-1021	Lao	6	Son or daughter	Female	Never attended school	MP-19-1021-6	19	TRUE	TRUE	2	FALSE	1	0	---	1	---	0	---	---	---	---	1	0	---	21
MP	MP-19-1018	Lao	4	Head of household	Male	Some primary school	MP-19-1018-1	19	TRUE	TRUE	36	TRUE	10	0	---	1	---	0	---	---	---	---	1	0	---	6
MP	MP-19-1018	Lao	4	Son or daughter	Female	Some secondary school	MP-19-1018-2	19	TRUE	TRUE	15	TRUE	12	0	---	1	---	0	---	---	---	---	1	0	---	9
MP	MP-19-1018	Lao	4	Spouse	Female	Some primary school	MP-19-1018-3	19	TRUE	TRUE	36	TRUE	10	0	---	1	---	0	---	---	---	---	1	0	---	11
MP	MP-19-1018	Lao	4	Son or daughter	Female	Never attended school	MP-19-1018-4	19	TRUE	TRUE	4	FALSE	1	0	---	1	---	0	---	---	---	---	1	0	---	22
MP	MP-19-1019	Lao	3	Head of household	Female	Never attended school	MP-19-1019-1	19	TRUE	TRUE	75	TRUE	15	0	---	1	---	0	---	---	---	---	1	0	---	23
MP	MP-19-1019	Lao	3	Grandchild	Male	Some secondary school	MP-19-1019-2	19	TRUE	TRUE	13	FALSE	12	0	---	1	---	0	---	---	---	---	1	0	---	1
MP	MP-19-1019	Lao	3	Grandchild	Male	Some secondary school	MP-19-1019-3	19	TRUE	TRUE	17	TRUE	12	0	---	1	---	0	---	---	---	---	1	0	---	1
MP	MP-19-1011	Lao	7	Head of household	Male	Never attended school	MP-19-1011-1	19	TRUE	TRUE	55	TRUE	2	0	---	1	---	0	---	---	---	---	0	---	---	15
MP	MP-19-1011	Lao	7	Spouse	Female	Completed primary school (Grade 5)	MP-19-1011-2	19	TRUE	TRUE	47	TRUE	2	0	---	1	---	0	---	---	---	---	0	---	---	4
MP	MP-19-1011	Lao	7	Son or daughter	Female	Some secondary school	MP-19-1011-3	19	TRUE	TRUE	16	TRUE	12	0	---	1	---	0	---	---	---	---	0	---	---	9
MP	MP-19-1011	Lao	7	Son or daughter	Male	Some secondary school	MP-19-1011-4	19	TRUE	TRUE	11	FALSE	12	0	---	1	---	0	---	---	---	---	0	---	---	15
MP	MP-19-1011	Lao	7	Son or daughter	Female	Some primary school	MP-19-1011-5	19	TRUE	TRUE	10	FALSE	12	0	---	1	---	0	---	---	---	---	0	---	---	30
MP	MP-19-1011	Lao	7	Niece or nephew	Female	Never attended school	MP-19-1011-6	19	TRUE	TRUE	1	FALSE	14	0	---	1	---	0	---	---	---	---	0	---	---	16
MP	MP-19-1011	Lao	7	Son or daughter	Male	Some secondary school	MP-19-1011-7	19	TRUE	TRUE	14	FALSE	12	0	---	1	---	0	---	---	---	---	0	---	---	13
MP	MP-19-1009	Lao	4	Head of household	Male	Some secondary school	MP-19-1009-1	19	TRUE	TRUE	46	TRUE	2	0	---	1	---	0	---	---	---	---	0	---	---	29
MP	MP-19-1009	Lao	4	Spouse	Female	Some primary school	MP-19-1009-2	19	TRUE	TRUE	52	TRUE	2	0	---	1	---	0	---	---	---	---	0	---	---	33
MP	MP-19-1009	Lao	4	Grandchild	Female	Some secondary school	MP-19-1009-3	19	TRUE	TRUE	13	FALSE	12	0	---	1	---	0	---	---	---	---	0	---	---	13
MP	MP-19-1009	Lao	4	Grandchild	Female	Never attended school	MP-19-1009-4	19	TRUE	TRUE	4	FALSE	14	0	---	1	---	0	---	---	---	---	0	---	---	9
PT	PT-33-1006	Lao	3	Head of household	Female	Some primary school	PT-33-1006-1	33	TRUE	TRUE	59	TRUE	2	0	---	1	---	0	---	---	---	---	0	---	---	7
PT	PT-33-1006	Lao	3	Son or daughter	Female	Some primary school	PT-33-1006-2	33	TRUE	TRUE	35	TRUE	2	0	---	1	---	0	---	---	---	---	0	---	---	10
PT	PT-33-1006	Lao	3	Grandchild	Male	Never attended school	PT-33-1006-3	33	TRUE	TRUE	3	FALSE	1	0	---	1	---	0	---	---	---	---	0	---	---	3
PT	PT-33-1002	Lao	6	Head of household	Male	Some secondary school	PT-33-1002-1	33	TRUE	TRUE	40.75616438	TRUE	2	1	2	1	---	0	---	---	---	---	0	---	---	2
PT	PT-33-1002	Lao	6	Spouse	Female	Some secondary school	PT-33-1002-2	33	TRUE	TRUE	37.7260274	TRUE	2	0	---	1	---	0	---	---	---	---	0	---	---	23
PT	PT-33-1002	Lao	6	Son or daughter	Male	Some secondary school	PT-33-1002-3	33	TRUE	TRUE	15.30684932	TRUE	12	0	---	1	---	0	---	---	---	---	0	---	---	9
PT	PT-33-1002	Lao	6	Son or daughter	Female	Some secondary school	PT-33-1002-4	33	TRUE	TRUE	13.23013699	FALSE	12	0	---	1	---	0	---	---	---	---	0	---	---	22
PT	PT-33-1002	Lao	6	Son or daughter	Male	Some primary school	PT-33-1002-5	33	TRUE	TRUE	11.29863014	FALSE	12	0	---	1	---	0	---	---	---	---	0	---	---	8
PT	PT-33-1002	Lao	6	Son or daughter	Male	Some primary school	PT-33-1002-6	33	TRUE	TRUE	6.391780822	FALSE	12	0	---	1	---	0	---	---	---	---	0	---	---	12
PT	PT-33-1019	Lao	4	Head of household	Male	Some primary school	PT-33-1019-1	33	TRUE	TRUE	36.6739726	TRUE	2	0	---	0	1	1	1	1	1	1	0	---	---	11
PT	PT-33-1019	Lao	4	Spouse	Female	Completed primary school (Grade 5)	PT-33-1019-2	33	TRUE	TRUE	36.54794521	TRUE	12	0	---	1	---	1	1	0	1	0	0	---	---	14
PT	PT-33-1019	Lao	4	Son or daughter	Male	Some primary school	PT-33-1019-3	33	TRUE	TRUE	10.44931507	FALSE	12	0	---	1	---	1	1	0	1	0	0	---	---	2
PT	PT-33-1019	Lao	4	Son or daughter	Female	Some primary school	PT-33-1019-4	33	TRUE	TRUE	5.443835616	FALSE	12	0	---	1	---	1	1	0	1	0	0	---	---	6
PT	PT-33-1016	Lao	6	Head of household	Male	Completed primary school (Grade 5)	PT-33-1016-1	33	TRUE	TRUE	58.50958904	TRUE	2	0	---	1	---	0	---	---	---	---	0	---	---	8
PT	PT-33-1016	Lao	6	Son or daughter	Female	Completed secondary school (Grade 11 or 12)	PT-33-1016-2	33	TRUE	TRUE	23.73972603	TRUE	2	0	---	1	---	0	---	---	---	---	0	---	---	11
PT	PT-33-1016	Lao	6	Grandchild	Male	Never attended school	PT-33-1016-3	33	TRUE	TRUE	2	FALSE	1	0	---	1	---	0	---	---	---	---	0	---	---	9
PT	PT-33-1016	Lao	6	Grandchild	Female	Some primary school	PT-33-1016-4	33	TRUE	TRUE	7	FALSE	12	0	---	1	---	0	---	---	---	---	0	---	---	3
PT	PT-33-1016	Lao	6	Son in law or daughter in law	Male	More than secondary	PT-33-1016-5	33	TRUE	TRUE	23	TRUE	2	0	---	1	---	0	---	---	---	---	0	---	---	4
PT	PT-33-1016	Lao	6	Grandchild	Male	Never attended school	PT-33-1016-6	33	TRUE	TRUE	3	FALSE	1	0	---	1	---	0	---	---	---	---	0	---	---	20
PT	PT-33-1017	Lao	3	Head of household	Female	Completed primary school (Grade 5)	PT-33-1017-1	33	TRUE	TRUE	36.31780822	TRUE	2	0	---	1	---	0	---	---	---	---	0	---	---	21
PT	PT-33-1017	Lao	3	Son or daughter	Female	Some secondary school	PT-33-1017-2	33	TRUE	TRUE	14.72876712	FALSE	12	0	---	1	---	0	---	---	---	---	0	---	---	9
PT	PT-33-1017	Lao	3	Son or daughter	Female	Some primary school	PT-33-1017-3	33	TRUE	TRUE	6.819178082	FALSE	12	0	---	1	---	0	---	---	---	---	0	---	---	2
PT	PT-33-1013	Lao	4	Head of household	Female	Completed primary school (Grade 5)	PT-33-1013-1	33	TRUE	TRUE	45.33972603	TRUE	2	0	---	1	---	0	---	---	---	---	0	---	---	4
PT	PT-33-1013	Lao	4	Son or daughter	Male	Completed primary school (Grade 5)	PT-33-1013-2	33	TRUE	TRUE	27.90136986	TRUE	2	0	---	1	---	0	---	---	---	---	0	---	---	7
PT	PT-33-1013	Lao	4	Son or daughter	Female	Some primary school	PT-33-1013-3	33	TRUE	TRUE	21	TRUE	2	0	---	1	---	0	---	---	---	---	0	---	---	6
PT	PT-33-1013	Lao	4	Son or daughter	Female	Some primary school	PT-33-1013-4	33	TRUE	TRUE	7.816438356	FALSE	12	0	---	1	---	0	---	---	---	---	0	---	---	20
PT	PT-33-1023	Lao	5	Head of household	Female	Some secondary school	PT-33-1023-1	33	TRUE	TRUE	49	TRUE	2	0	---	1	---	0	---	---	---	---	0	---	---	18
PT	PT-33-1023	Lao	5	Spouse	Male	Some secondary school	PT-33-1023-2	33	TRUE	TRUE	48	TRUE	2	0	---	1	---	0	---	---	---	---	0	---	---	2
PT	PT-33-1023	Lao	5	Parent in law	Female	Never attended school	PT-33-1023-3	33	TRUE	TRUE	91	TRUE	1	0	---	1	---	0	---	---	---	---	0	---	---	8
PT	PT-33-1023	Lao	5	Son or daughter	Female	More than secondary	PT-33-1023-4	33	TRUE	TRUE	16	TRUE	12	0	---	1	---	0	---	---	---	---	0	---	---	14
PT	PT-33-1023	Lao	5	Son or daughter	Male	Some secondary school	PT-33-1023-5	33	TRUE	TRUE	23	TRUE	2	0	---	1	---	0	---	---	---	---	0	---	---	6
PT	PT-33-1011	Lao	3	Head of household	Male	Some primary school	PT-33-1011-1	33	TRUE	TRUE	41	TRUE	2	0	---	1	---	0	---	---	---	---	0	---	---	23
PT	PT-33-1011	Lao	3	Spouse	Female	Some primary school	PT-33-1011-2	33	TRUE	TRUE	39	TRUE	2	0	---	1	---	0	---	---	---	---	0	---	---	29
PT	PT-33-1011	Lao	3	Son or daughter	Female	Never attended school	PT-33-1011-3	33	TRUE	TRUE	4	FALSE	1	0	---	1	---	0	---	---	---	---	0	---	---	5
PT	PT-33-1021	Lao	3	Head of household	Female	Never attended school	PT-33-1021-1	33	TRUE	TRUE	58.92876712	TRUE	2	0	---	1	---	0	---	---	---	---	0	---	---	2
PT	PT-33-1021	Lao	3	Son or daughter	Female	Never attended school	PT-33-1021-2	33	TRUE	TRUE	27.83287671	TRUE	2	0	---	1	---	0	---	---	---	---	0	---	---	2
PT	PT-33-1021	Lao	3	Grandchild	Female	Never attended school	PT-33-1021-3	33	TRUE	TRUE	3	FALSE	1	0	---	1	---	0	---	---	---	---	0	---	---	3
PT	PT-33-1004	Lao	3	Head of household	Female	Never attended school	PT-33-1004-1	33	TRUE	TRUE	74.85205479	TRUE	2	0	---	1	---	0	---	---	---	---	0	---	---	16
PT	PT-33-1004	Lao	3	Grandchild	Female	Some primary school	PT-33-1004-2	33	TRUE	TRUE	24.21917808	TRUE	2	0	---	1	---	0	---	---	---	---	0	---	---	20
PT	PT-33-1004	Lao	3	Grandchild	Female	Never attended school	PT-33-1004-3	33	TRUE	TRUE	2.473972603	FALSE	1	0	---	1	---	0	---	---	---	---	0	---	---	15
PT	PT-33-1005	Lao	6	Head of household	Female	Never attended school	PT-33-1005-1	33	TRUE	TRUE	70	TRUE	2	0	---	1	---	0	---	---	---	---	0	---	---	18
PT	PT-33-1005	Lao	6	Son or daughter	Female	More than secondary	PT-33-1005-2	33	TRUE	TRUE	16	TRUE	12	0	---	1	---	0	---	---	---	---	0	---	---	8
PT	PT-33-1005	Lao	6	Son or daughter	Female	Completed secondary school (Grade 11 or 12)	PT-33-1005-3	33	TRUE	TRUE	17	TRUE	12	0	---	1	---	0	---	---	---	---	0	---	---	6
PT	PT-33-1005	Lao	6	Son or daughter	Female	Some primary school	PT-33-1005-4	33	TRUE	TRUE	10	FALSE	12	0	---	1	---	0	---	---	---	---	0	---	---	2
PT	PT-33-1005	Lao	6	Grandchild	Female	Some primary school	PT-33-1005-5	33	TRUE	TRUE	6	FALSE	12	0	---	1	---	0	---	---	---	---	0	---	---	5
PT	PT-33-1005	Lao	6	Grandchild	Female	Some primary school	PT-33-1005-6	33	TRUE	TRUE	5	FALSE	12	0	---	1	---	0	---	---	---	---	0	---	---	16
PT	PT-33-1012	Lao	6	Head of household	Female	Never attended school	PT-33-1012-1	33	TRUE	TRUE	42	TRUE	2	0	---	1	---	0	---	---	---	---	0	---	---	3
PT	PT-33-1012	Lao	6	Son or daughter	Male	Completed primary school (Grade 5)	PT-33-1012-2	33	TRUE	TRUE	22	TRUE	2	0	---	1	---	0	---	---	---	---	0	---	---	2
PT	PT-33-1012	Lao	6	Son or daughter	Female	Completed primary school (Grade 5)	PT-33-1012-3	33	TRUE	TRUE	24	TRUE	2	0	---	1	---	0	---	---	---	---	0	---	---	21
PT	PT-33-1012	Lao	6	Son or daughter	Male	Completed primary school (Grade 5)	PT-33-1012-4	33	TRUE	TRUE	15	TRUE	2	0	---	1	---	0	---	---	---	---	0	---	---	9
PT	PT-33-1012	Lao	6	Grandchild	Male	Never attended school	PT-33-1012-5	33	TRUE	TRUE	4	FALSE	2	0	---	1	---	0	---	---	---	---	0	---	---	14
PT	PT-33-1012	Lao	6	Son in law or daughter in law	Male	Some secondary school	PT-33-1012-6	33	TRUE	TRUE	27	TRUE	2	0	---	1	---	0	---	---	---	---	0	---	---	11
PT	PT-33-1022	Lao	6	Head of household	Female	Completed primary school (Grade 5)	PT-33-1022-1	33	TRUE	TRUE	42.66575342	TRUE	2	0	---	1	---	0	---	---	---	---	0	---	---	18
PT	PT-33-1022	Lao	6	Son or daughter	Male	Completed secondary school (Grade 11 or 12)	PT-33-1022-2	33	TRUE	TRUE	17.93972603	TRUE	12	0	---	1	---	0	---	---	---	---	0	---	---	2
PT	PT-33-1022	Lao	6	Son or daughter	Male	Some secondary school	PT-33-1022-3	33	TRUE	TRUE	14.7260274	FALSE	12	0	---	1	---	0	---	---	---	---	0	---	---	4
PT	PT-33-1022	Lao	6	Parent in law	Female	Never attended school	PT-33-1022-4	33	TRUE	TRUE	77.31780822	TRUE	2	0	---	1	---	0	---	---	---	---	0	---	---	22
PT	PT-33-1022	Lao	6	Son or daughter	Female	Some primary school	PT-33-1022-5	33	TRUE	TRUE	11.49863014	FALSE	12	0	---	1	---	0	---	---	---	---	0	---	---	14
PT	PT-33-1022	Lao	6	Brother or sister	Male	Completed primary school (Grade 5)	PT-33-1022-6	33	TRUE	TRUE	44.24931507	TRUE	2	0	---	1	---	0	---	---	---	---	0	---	---	13
PT	PT-33-1018	Lao	3	Head of household	Female	Never attended school	PT-33-1018-1	33	TRUE	TRUE	31.89041096	TRUE	2	0	---	1	---	0	---	---	---	---	0	---	---	9
PT	PT-33-1018	Lao	3	Son or daughter	Female	Some primary school	PT-33-1018-2	33	TRUE	TRUE	4.463013699	FALSE	12	0	---	1	---	0	---	---	---	---	0	---	---	5
PT	PT-33-1018	Lao	3	Son or daughter	Male	Never attended school	PT-33-1018-3	33	TRUE	TRUE	3.624657534	FALSE	1	0	---	1	---	0	---	---	---	---	0	---	---	16
PT	PT-33-1001	Lao	4	Head of household	Male	Some primary school	PT-33-1001-1	33	TRUE	TRUE	66.58356164	TRUE	2	0	---	1	---	0	---	---	---	---	0	---	---	13
PT	PT-33-1001	Lao	4	Spouse	Female	Some primary school	PT-33-1001-2	33	TRUE	TRUE	62.59452055	TRUE	2	0	---	1	---	0	---	---	---	---	0	---	---	17
[truncated: 3,724 more rows]
