# Supplementary material for: Population size estimation of seasonal forest-going populations in southern Lao PDR
Source: Sci Rep. 2021 Jul 20;11:14816. doi: 10.1038/s41598-021-94413-z (PMC8292394; doi:10.1038/s41598-021-94413-z)
Supplement: Supplementary file 2 — Supplementary Information 2. [file 41598_2021_94413_MOESM2_ESM.zip › Endline_to_be_published_2.csv]

District_ID	HH_ID	Head_Of_HH_Ethnic	Received_White_Card_Previously	Received_FTAT_ID_Card	FTAT_ID_Card	Number_Of_HH_Members	Relationship_To_Head_Of_HH	Gender	Highest_Level_Education	HH_Member_ID	Village_ID	Is_HH_Member	Is_Usual_Resident	Age_Years	Is_Older_Than_15	form.Q7.blprof	form.Q9.bltravel	form.Q10.blabsence	form.Q11.blsleep	form.Q12.blab_r	form.blforest	form.blforestn	form.blnetydaywho...	form.bl1nforest	form.blforestn1mth...	form.bltravel3m	form.blQ44travelhis.p	form.Q52.blnightreason	First_Name_Initial_Numeric_Code
PT	PT-37-1094	Lao	1	0	---	4	Head of household	Male	Some secondary school	PT-37-1094-1	37	TRUE	TRUE	48.4109589	TRUE	2	0	---	1	---	0	---	---	---	---	0	---	---	6
PT	PT-37-1094	Lao	1	0	---	4	Spouse	Female	Some secondary school	PT-37-1094-2	37	TRUE	TRUE	49.43561644	TRUE	11	0	---	1	---	0	---	---	---	---	0	---	---	19
PT	PT-37-1094	Lao	1	0	---	4	Other relative	Female	Completed secondary school (Grade 11 or 12)	PT-37-1094-3	37	TRUE	TRUE	25	TRUE	11	0	---	1	---	0	---	---	---	---	0	---	---	21
PT	PT-37-1094	Lao	1	0	---	4	Niece or nephew	Male	Some secondary school	PT-37-1094-4	37	TRUE	TRUE	18.48767123	TRUE	12	0	---	1	---	0	---	---	---	---	0	---	---	2
SK	SK-56-3034	Lao	0	0	---	4	Head of household	Male	Completed primary school (Grade 5)	SK-56-3034-1	56	TRUE	TRUE	42	TRUE	2	1	1	1	---	1	2	1	2	1	0	---	---	9
SK	SK-56-3034	Lao	0	0	---	4	Son or daughter	Female	Completed primary school (Grade 5)	SK-56-3034-2	56	TRUE	TRUE	12	FALSE	2	1	1	1	---	1	2	0	2	0	0	---	---	3
SK	SK-56-3034	Lao	0	0	---	4	Parent	Female	Never attended school	SK-56-3034-3	56	TRUE	TRUE	78	TRUE	15	0	---	1	---	1	2	0	2	0	0	---	---	11
SK	SK-56-3034	Lao	0	0	---	4	Spouse	Female	Some primary school	SK-56-3034-4	56	TRUE	TRUE	37	TRUE	12	0	---	1	---	1	2	1	2	1	0	---	---	26
SK	SK-56-3035	Lao	0	0	---	2	Head of household	Male	Some primary school	SK-56-3035-1	56	TRUE	TRUE	67	TRUE	3	0	---	1	---	0	---	---	---	---	0	---	---	4
SK	SK-56-3035	Lao	0	0	---	2	Spouse	Female	Never attended school	SK-56-3035-2	56	TRUE	TRUE	73	TRUE	3	0	---	1	---	0	---	---	---	---	0	---	---	7
SK	SK-56-3037	Lao	0	0	---	9	Head of household	Male	Never attended school	SK-56-3037-1	56	TRUE	TRUE	35	TRUE	2	1	1	1	---	1	2	1	2	1	0	---	---	4
SK	SK-56-3037	Lao	0	0	---	9	Spouse	Female	Never attended school	SK-56-3037-2	56	TRUE	TRUE	35	TRUE	2	1	1	1	---	1	2	1	2	1	0	---	---	4
SK	SK-56-3037	Lao	0	0	---	9	Son or daughter	Female	Some primary school	SK-56-3037-3	56	TRUE	TRUE	16	TRUE	2	1	1	1	---	1	2	0	2	0	0	---	---	4
SK	SK-56-3037	Lao	0	0	---	9	Son or daughter	Male	Some primary school	SK-56-3037-4	56	TRUE	TRUE	15	TRUE	2	1	1	1	---	1	2	0	2	0	0	---	---	19
SK	SK-56-3037	Lao	0	0	---	9	Son or daughter	Female	Some primary school	SK-56-3037-5	56	TRUE	TRUE	12	FALSE	2	1	1	1	---	1	2	0	2	0	0	---	---	4
SK	SK-56-3037	Lao	0	0	---	9	Brother or sister	Male	Never attended school	SK-56-3037-6	56	TRUE	FALSE	30	TRUE	2	0	---	1	---	1	2	0	2	0	0	---	---	4
SK	SK-56-3037	Lao	0	0	---	9	Son or daughter	Male	Some primary school	SK-56-3037-7	56	TRUE	TRUE	10	FALSE	1	0	---	0	9	1	2	0	2	0	0	---	---	15
SK	SK-56-3037	Lao	0	0	---	9	Son or daughter	Female	Some primary school	SK-56-3037-8	56	TRUE	TRUE	6	FALSE	1	0	---	0	9	1	2	0	2	0	0	---	---	5
SK	SK-56-3037	Lao	0	0	---	9	Son or daughter	Male	Never attended school	SK-56-3037-9	56	TRUE	TRUE	2	FALSE	1	0	---	0	9	1	2	0	2	0	0	---	---	21
PT	PT-37-1148	Lao	1	0	---	4	Head of household	Male	Some primary school	PT-37-1148-1	37	TRUE	TRUE	55	TRUE	2	0	---	1	---	0	---	---	---	---	0	---	---	2
PT	PT-37-1148	Lao	1	0	---	4	Spouse	Female	Some primary school	PT-37-1148-2	37	TRUE	TRUE	54	TRUE	2	0	---	1	---	0	---	---	---	---	0	---	---	6
PT	PT-37-1148	Lao	1	0	---	4	Grandchild	Female	Completed primary school (Grade 5)	PT-37-1148-3	37	TRUE	TRUE	11	FALSE	2	0	---	1	---	0	---	---	---	---	0	---	---	6
PT	PT-37-1148	Lao	1	0	---	4	Grandchild	Male	Never attended school	PT-37-1148-4	37	TRUE	TRUE	2	FALSE	1	0	---	1	---	0	---	---	---	---	0	---	---	4
PT	PT-37-1110	Lao	1	0	---	3	Head of household	Male	Some primary school	PT-37-1110-1	37	TRUE	TRUE	50	TRUE	2	0	---	1	---	0	---	---	---	---	0	---	---	6
PT	PT-37-1110	Lao	1	0	---	3	Spouse	Female	Some secondary school	PT-37-1110-2	37	TRUE	TRUE	48	TRUE	2	0	---	1	---	0	---	---	---	---	0	---	---	5
PT	PT-37-1110	Lao	1	0	---	3	Son or daughter	Female	Some secondary school	PT-37-1110-3	37	TRUE	TRUE	25	TRUE	2	0	---	1	---	0	---	---	---	---	0	---	---	2
SK	SK-56-1004	Lao	1	0	---	4	Head of household	Male	Never attended school	SK-56-1004-1	56	TRUE	TRUE	67	TRUE	2	0	---	1	---	0	---	---	---	---	0	---	---	8
SK	SK-56-1004	Lao	1	0	---	4	Spouse	Female	Never attended school	SK-56-1004-2	56	TRUE	TRUE	47	TRUE	2	0	---	1	---	0	---	---	---	---	0	---	---	13
SK	SK-56-1004	Lao	1	0	---	4	Son or daughter	Male	Some primary school	SK-56-1004-3	56	TRUE	TRUE	23	TRUE	2	0	---	1	---	0	---	---	---	---	0	---	---	4
SK	SK-56-1004	Lao	1	0	---	4	Grandchild	Male	Some primary school	SK-56-1004-4	56	TRUE	TRUE	13	FALSE	12	0	---	1	---	0	---	---	---	---	0	---	---	20
SK	SK-56-3007	Lao	0	0	---	4	Head of household	Female	Never attended school	SK-56-3007-1	56	TRUE	TRUE	65	TRUE	15	0	---	1	---	0	---	---	---	---	0	---	---	3
SK	SK-56-3007	Lao	0	0	---	4	Grandchild	Male	Some primary school	SK-56-3007-2	56	TRUE	TRUE	8	FALSE	12	0	---	1	---	0	---	---	---	---	0	---	---	8
SK	SK-56-3007	Lao	0	0	---	4	Grandchild	Male	Some primary school	SK-56-3007-3	56	TRUE	TRUE	7	FALSE	12	0	---	1	---	0	---	---	---	---	0	---	---	9
SK	SK-56-3007	Lao	0	0	---	4	Grandchild	Female	Some primary school	SK-56-3007-4	56	TRUE	TRUE	6	FALSE	12	0	---	1	---	0	---	---	---	---	0	---	---	9
SK	SK-56-1022	Souay	1	0	---	4	Head of household	Male	Some primary school	SK-56-1022-1	56	TRUE	TRUE	38	TRUE	2	0	---	1	---	1	1	1	1	1	1	1	3	17
SK	SK-56-1022	Souay	1	0	---	4	Spouse	Female	Never attended school	SK-56-1022-2	56	TRUE	TRUE	37	TRUE	2	0	---	1	---	1	1	0	1	0	1	0	---	15
SK	SK-56-1022	Souay	1	0	---	4	Son or daughter	Female	Some secondary school	SK-56-1022-3	56	TRUE	TRUE	17	TRUE	2	0	---	1	---	1	1	0	1	0	1	0	---	18
SK	SK-56-1022	Souay	1	0	---	4	Son or daughter	Male	Never attended school	SK-56-1022-4	56	TRUE	FALSE	3	FALSE	1	0	---	1	---	1	1	0	1	0	1	0	---	3
SK	SK-56-3029	Souay	0	99	---	4	Head of household	Male	Some primary school	SK-56-3029-1	56	TRUE	TRUE	38	TRUE	2	0	---	1	---	0	---	---	---	---	0	---	---	5
SK	SK-56-3029	Souay	0	99	---	4	Spouse	Female	Completed primary school (Grade 5)	SK-56-3029-2	56	TRUE	TRUE	28	TRUE	2	0	---	1	---	0	---	---	---	---	0	---	---	2
SK	SK-56-3029	Souay	0	99	---	4	Son or daughter	Male	Completed primary school (Grade 5)	SK-56-3029-3	56	TRUE	TRUE	13	FALSE	12	0	---	1	---	0	---	---	---	---	0	---	---	11
SK	SK-56-3029	Souay	0	99	---	4	Son or daughter	Female	Some primary school	SK-56-3029-4	56	TRUE	TRUE	8	FALSE	12	0	---	1	---	0	---	---	---	---	0	---	---	16
SK	SK-56-3026	Souay	0	99	---	4	Spouse	Female	Never attended school	SK-56-3026-1	56	TRUE	TRUE	43	TRUE	10	0	---	1	---	0	---	---	---	---	0	---	---	24
SK	SK-56-3026	Souay	0	99	---	4	Son or daughter	Female	Some secondary school	SK-56-3026-2	56	TRUE	TRUE	16	TRUE	1	0	---	1	---	0	---	---	---	---	0	---	---	19
SK	SK-56-3026	Souay	0	99	---	4	Son or daughter	Male	Never attended school	SK-56-3026-3	56	TRUE	TRUE	10	FALSE	1	0	---	1	---	0	---	---	---	---	0	---	---	5
SK	SK-56-3026	Souay	0	99	---	4	Son or daughter	Female	Some primary school	SK-56-3026-4	56	TRUE	TRUE	12	FALSE	12	0	---	1	---	0	---	---	---	---	0	---	---	11
PT	PT-37-1005	Lao	1	0	---	5	Head of household	Male	Some secondary school	PT-37-1005-1	37	TRUE	TRUE	39.44383562	TRUE	2	0	---	1	---	0	---	---	---	---	0	---	---	2
PT	PT-37-1005	Lao	1	0	---	5	Spouse	Female	Completed secondary school (Grade 11 or 12)	PT-37-1005-2	37	TRUE	TRUE	42.32328767	TRUE	2	0	---	1	---	0	---	---	---	---	0	---	---	19
PT	PT-37-1005	Lao	1	0	---	5	Son or daughter	Male	Some secondary school	PT-37-1005-3	37	TRUE	TRUE	16.93424658	TRUE	12	0	---	1	---	0	---	---	---	---	0	---	---	16
PT	PT-37-1005	Lao	1	0	---	5	Son or daughter	Female	Some secondary school	PT-37-1005-4	37	TRUE	TRUE	15.88767123	TRUE	12	0	---	1	---	0	---	---	---	---	0	---	---	8
PT	PT-37-1005	Lao	1	0	---	5	Son or daughter	Female	Some secondary school	PT-37-1005-5	37	TRUE	TRUE	13.50958904	FALSE	12	0	---	1	---	0	---	---	---	---	0	---	---	11
PT	PT-25-1109	Lao	1	0	---	4	Head of household	Male	Completed primary school (Grade 5)	PT-25-1109-1	25	TRUE	TRUE	35	TRUE	2	0	---	1	---	0	---	---	---	---	0	---	---	23
PT	PT-25-1109	Lao	1	0	---	4	Spouse	Female	Some primary school	PT-25-1109-2	25	TRUE	TRUE	37	TRUE	2	0	---	1	---	0	---	---	---	---	0	---	---	7
PT	PT-25-1109	Lao	1	0	---	4	Son or daughter	Male	Completed primary school (Grade 5)	PT-25-1109-3	25	TRUE	TRUE	12	FALSE	12	0	---	1	---	0	---	---	---	---	0	---	---	14
PT	PT-25-1109	Lao	1	0	---	4	Son or daughter	Female	Some primary school	PT-25-1109-4	25	TRUE	TRUE	9	FALSE	12	0	---	1	---	0	---	---	---	---	0	---	---	16
PT	PT-25-1154	Lao	1	0	---	5	Head of household	Female	Some primary school	PT-25-1154-1	25	TRUE	TRUE	46	TRUE	2	0	---	1	---	0	---	---	---	---	0	---	---	9
PT	PT-25-1154	Lao	1	0	---	5	Son or daughter	Male	Never attended school	PT-25-1154-2	25	TRUE	TRUE	8	FALSE	12	0	---	1	---	0	---	---	---	---	0	---	---	4
PT	PT-25-1154	Lao	1	0	---	5	Son or daughter	Female	Some primary school	PT-25-1154-3	25	TRUE	TRUE	3	FALSE	1	0	---	1	---	0	---	---	---	---	0	---	---	22
PT	PT-25-1154	Lao	1	0	---	5	Son or daughter	Male	Never attended school	PT-25-1154-4	25	TRUE	TRUE	2	FALSE	1	0	---	1	---	0	---	---	---	---	0	---	---	1
PT	PT-25-1154	Lao	1	0	---	5	Spouse	Male	Some primary school	PT-25-1154-5	25	TRUE	TRUE	45	TRUE	2	0	---	1	---	0	---	---	---	---	0	---	---	21
PT	PT-25-1206	Lao	1	0	---	3	Head of household	Male	Some primary school	PT-25-1206-1	25	TRUE	TRUE	68	TRUE	2	0	---	1	---	0	---	---	---	---	0	---	---	18
PT	PT-25-1206	Lao	1	0	---	3	Spouse	Female	Some primary school	PT-25-1206-2	25	TRUE	TRUE	64	TRUE	2	0	---	1	---	0	---	---	---	---	0	---	---	17
PT	PT-25-1206	Lao	1	0	---	3	Grandchild	Female	Never attended school	PT-25-1206-3	25	TRUE	TRUE	4	FALSE	1	0	---	1	---	0	---	---	---	---	0	---	---	29
MP	MP-14-1039	Lao	1	0	---	9	Head of household	Male	Completed primary school (Grade 5)	MP-14-1039-1	14	TRUE	TRUE	46	TRUE	2	0	---	1	---	0	---	---	---	---	0	---	---	17
MP	MP-14-1039	Lao	1	0	---	9	Spouse	Female	Completed primary school (Grade 5)	MP-14-1039-2	14	TRUE	TRUE	43	TRUE	2	0	---	1	---	0	---	---	---	---	0	---	---	26
MP	MP-14-1039	Lao	1	0	---	9	Son or daughter	Female	Some secondary school	MP-14-1039-3	14	TRUE	TRUE	26	TRUE	2	0	---	1	---	0	---	---	---	---	0	---	---	18
MP	MP-14-1039	Lao	1	0	---	9	Son or daughter	Male	Some secondary school	MP-14-1039-4	14	TRUE	TRUE	24	TRUE	2	0	---	1	---	0	---	---	---	---	0	---	---	8
MP	MP-14-1039	Lao	1	0	---	9	Son in law or daughter in law	Male	Some secondary school	MP-14-1039-5	14	TRUE	TRUE	30	TRUE	2	0	---	1	---	0	---	---	---	---	0	---	---	22
MP	MP-14-1039	Lao	1	0	---	9	Grandchild	Female	Some primary school	MP-14-1039-6	14	TRUE	TRUE	9	FALSE	12	0	---	1	---	0	---	---	---	---	0	---	---	8
MP	MP-14-1039	Lao	1	0	---	9	Grandchild	Female	Never attended school	MP-14-1039-7	14	TRUE	TRUE	3	FALSE	1	0	---	1	---	0	---	---	---	---	0	---	---	11
MP	MP-14-1039	Lao	1	0	---	9	Son or daughter	Female	Some secondary school	MP-14-1039-8	14	TRUE	TRUE	18	TRUE	12	0	---	1	---	0	---	---	---	---	0	---	---	2
MP	MP-14-1039	Lao	1	0	---	9	Son or daughter	Male	Some secondary school	MP-14-1039-9	14	TRUE	TRUE	13	FALSE	12	0	---	1	---	0	---	---	---	---	0	---	---	2
MP	MP-14-1110	Lao	1	0	---	2	Head of household	Female	Some primary school	MP-14-1110-1	14	TRUE	TRUE	33	TRUE	2	0	---	1	---	0	---	---	---	---	0	---	---	9
MP	MP-14-1110	Lao	1	0	---	2	Son or daughter	Male	Completed primary school (Grade 5)	MP-14-1110-2	14	TRUE	TRUE	10	FALSE	12	0	---	1	---	0	---	---	---	---	0	---	---	4
MP	MP-14-1081	Lao	1	0	---	4	Head of household	Male	Completed secondary school (Grade 11 or 12)	MP-14-1081-1	14	TRUE	TRUE	35	TRUE	11	0	---	1	---	0	---	---	---	---	0	---	---	11
MP	MP-14-1081	Lao	1	0	---	4	Spouse	Female	Some secondary school	MP-14-1081-2	14	TRUE	TRUE	27	TRUE	10	0	---	1	---	0	---	---	---	---	0	---	---	14
MP	MP-14-1081	Lao	1	0	---	4	Son or daughter	Male	Some primary school	MP-14-1081-3	14	TRUE	TRUE	9	FALSE	12	0	---	1	---	0	---	---	---	---	0	---	---	13
MP	MP-14-1081	Lao	1	0	---	4	Son or daughter	Female	Some primary school	MP-14-1081-4	14	TRUE	TRUE	10	FALSE	12	0	---	1	---	0	---	---	---	---	0	---	---	11
MP	MP-14-1112	Lao	1	0	---	4	Head of household	Male	Completed secondary school (Grade 11 or 12)	MP-14-1112-1	14	TRUE	TRUE	66	TRUE	2	0	---	1	---	0	---	---	---	---	0	---	---	25
MP	MP-14-1112	Lao	1	0	---	4	Spouse	Female	Some primary school	MP-14-1112-2	14	TRUE	TRUE	61	TRUE	2	0	---	1	---	0	---	---	---	---	0	---	---	22
MP	MP-14-1112	Lao	1	0	---	4	Son or daughter	Male	Some primary school	MP-14-1112-3	14	TRUE	TRUE	28	TRUE	2	0	---	1	---	0	---	---	---	---	0	---	---	14
MP	MP-14-1112	Lao	1	0	---	4	Son or daughter	Male	Some secondary school	MP-14-1112-4	14	TRUE	TRUE	25	TRUE	2	0	---	1	---	0	---	---	---	---	0	---	---	19
SK	SK-50-3013	Lao	1	1	sk-13-27-1008	12	Head of household	Male	Some primary school	SK-50-3013-1	50	TRUE	TRUE	43	TRUE	2	0	---	0	1	1	12	1	12	1	0	---	---	9
SK	SK-50-3013	Lao	1	1	sk-13-28-3109	12	Spouse	Female	Never attended school	SK-50-3013-2	50	TRUE	TRUE	42	TRUE	2	0	---	0	1	1	12	1	12	1	0	---	---	1
SK	SK-50-3013	Lao	1	0	---	12	Son or daughter	Female	Some primary school	SK-50-3013-3	50	TRUE	TRUE	19	TRUE	2	0	---	0	1	1	12	1	12	1	0	---	---	4
SK	SK-50-3013	Lao	1	0	---	12	Son or daughter	Female	Some primary school	SK-50-3013-4	50	TRUE	TRUE	17	TRUE	2	0	---	0	1	1	12	1	12	1	0	---	---	2
SK	SK-50-3013	Lao	1	0	---	12	Son or daughter	Male	Some primary school	SK-50-3013-5	50	TRUE	TRUE	16	TRUE	12	0	---	0	1	1	12	1	12	1	0	---	---	28
SK	SK-50-3013	Lao	1	0	---	12	Son or daughter	Female	Some primary school	SK-50-3013-6	50	TRUE	TRUE	15	TRUE	12	0	---	0	1	1	12	1	12	1	0	---	---	26
SK	SK-50-3013	Lao	1	0	---	12	Son or daughter	Male	Some primary school	SK-50-3013-7	50	TRUE	TRUE	12	FALSE	12	0	---	0	1	1	12	1	12	1	0	---	---	22
SK	SK-50-3013	Lao	1	0	---	12	Grandchild	Male	Never attended school	SK-50-3013-8	50	TRUE	TRUE	3	FALSE	14	0	---	0	11	1	12	1	12	1	0	---	---	2
SK	SK-50-3013	Lao	1	0	---	12	Grandchild	Male	Never attended school	SK-50-3013-9	50	TRUE	TRUE	3	FALSE	14	0	---	0	11	1	12	1	12	1	0	---	---	14
SK	SK-50-3013	Lao	1	0	---	12	Son or daughter	Female	Some primary school	SK-50-3013-10	50	TRUE	TRUE	23	TRUE	2	0	---	0	1	1	12	1	12	1	0	---	---	18
SK	SK-50-3013	Lao	1	0	---	12	Son in law or daughter in law	Male	Some primary school	SK-50-3013-11	50	TRUE	TRUE	26	TRUE	2	0	---	0	1	1	12	1	12	1	0	---	---	6
SK	SK-50-3013	Lao	1	0	---	12	Grandchild	Male	Never attended school	SK-50-3013-12	50	TRUE	TRUE	2	FALSE	14	0	---	0	11	1	12	1	12	1	0	---	---	10
SK	SK-50-1045	Lao	1	0	---	5	Head of household	Male	More than secondary	SK-50-1045-1	50	TRUE	TRUE	58	TRUE	15	0	---	1	---	0	---	---	---	---	1	0	---	17
SK	SK-50-1045	Lao	1	0	---	5	Spouse	Female	More than secondary	SK-50-1045-2	50	TRUE	TRUE	58	TRUE	13	0	---	1	---	0	---	---	---	---	1	0	---	2
SK	SK-50-1045	Lao	1	0	---	5	Son or daughter	Male	More than secondary	SK-50-1045-3	50	TRUE	TRUE	33	TRUE	14	0	---	1	---	0	---	---	---	---	1	0	---	4
SK	SK-50-1045	Lao	1	0	---	5	Son or daughter	Male	Completed secondary school (Grade 11 or 12)	SK-50-1045-4	50	TRUE	TRUE	27	TRUE	14	0	---	1	---	0	---	---	---	---	1	0	---	4
SK	SK-50-1045	Lao	1	0	---	5	Not related (friend/visitor)	Female	Never attended school	SK-50-1045-5	50	TRUE	FALSE	58	TRUE	2	1	1	1	---	0	---	---	---	---	1	0	---	19
SK	SK-50-3023	Lao	0	99	---	7	Head of household	Male	Completed secondary school (Grade 11 or 12)	SK-50-3023-1	50	TRUE	TRUE	38	TRUE	2	0	---	1	---	0	---	---	---	---	0	---	---	18
SK	SK-50-3023	Lao	0	99	---	7	Spouse	Female	Some primary school	SK-50-3023-2	50	TRUE	TRUE	37	TRUE	2	0	---	1	---	0	---	---	---	---	0	---	---	24
SK	SK-50-3023	Lao	0	99	---	7	Son or daughter	Female	Completed primary school (Grade 5)	SK-50-3023-3	50	TRUE	TRUE	20	TRUE	2	0	---	1	---	0	---	---	---	---	0	---	---	10
SK	SK-50-3023	Lao	0	99	---	7	Son or daughter	Female	Completed primary school (Grade 5)	SK-50-3023-4	50	TRUE	TRUE	18	TRUE	2	0	---	1	---	0	---	---	---	---	0	---	---	12
SK	SK-50-3023	Lao	0	99	---	7	Son or daughter	Female	Some primary school	SK-50-3023-5	50	TRUE	TRUE	11	FALSE	12	0	---	1	---	0	---	---	---	---	0	---	---	24
SK	SK-50-3023	Lao	0	99	---	7	Son or daughter	Male	Never attended school	SK-50-3023-6	50	TRUE	TRUE	3	FALSE	1	0	---	1	---	0	---	---	---	---	0	---	---	4
SK	SK-50-3023	Lao	0	99	---	7	Son in law or daughter in law	Male	Some primary school	SK-50-3023-7	50	TRUE	TRUE	20	TRUE	2	0	---	1	---	0	---	---	---	---	0	---	---	15
MP	MP-15-1018	Lao	1	0	---	6	Head of household	Male	Some secondary school	MP-15-1018-1	15	TRUE	TRUE	41	TRUE	2	0	---	1	---	0	---	---	---	---	0	---	---	22
MP	MP-15-1018	Lao	1	0	---	6	Spouse	Female	Some secondary school	MP-15-1018-2	15	TRUE	TRUE	43	TRUE	2	0	---	1	---	0	---	---	---	---	0	---	---	22
MP	MP-15-1018	Lao	1	0	---	6	Parent	Female	Never attended school	MP-15-1018-3	15	TRUE	TRUE	70	TRUE	1	0	---	1	---	0	---	---	---	---	0	---	---	8
MP	MP-15-1018	Lao	1	0	---	6	Son or daughter	Male	Some primary school	MP-15-1018-4	15	TRUE	TRUE	8	FALSE	12	0	---	1	---	0	---	---	---	---	0	---	---	2
MP	MP-15-1018	Lao	1	0	---	6	Son or daughter	Female	Never attended school	MP-15-1018-5	15	TRUE	TRUE	4	FALSE	1	0	---	1	---	0	---	---	---	---	0	---	---	2
MP	MP-15-1018	Lao	1	0	---	6	Son or daughter	Male	Some secondary school	MP-15-1018-6	15	TRUE	TRUE	13	FALSE	12	0	---	1	---	0	---	---	---	---	0	---	---	18
PT	PT-27-3006	Lao	0	0	---	4	Head of household	Male	Completed primary school (Grade 5)	PT-27-3006-1	27	TRUE	TRUE	57	TRUE	2	0	---	1	---	0	---	---	---	---	0	---	---	17
PT	PT-27-3006	Lao	0	0	---	4	Spouse	Female	Never attended school	PT-27-3006-2	27	TRUE	TRUE	55	TRUE	2	0	---	1	---	0	---	---	---	---	0	---	---	18
PT	PT-27-3006	Lao	0	0	---	4	Son or daughter	Male	Some secondary school	PT-27-3006-3	27	TRUE	TRUE	19	TRUE	2	0	---	1	---	0	---	---	---	---	0	---	---	2
PT	PT-27-3006	Lao	0	0	---	4	Son or daughter	Female	Completed primary school (Grade 5)	PT-27-3006-4	27	TRUE	TRUE	14	FALSE	2	0	---	1	---	0	---	---	---	---	0	---	---	11
PT	PT-27-3004	Lao	0	0	---	3	Head of household	Male	Never attended school	PT-27-3004-1	27	TRUE	TRUE	88	TRUE	2	0	---	1	---	0	---	---	---	---	0	---	---	18
PT	PT-27-3004	Lao	0	0	---	3	Son in law or daughter in law	Male	Some primary school	PT-27-3004-2	27	TRUE	TRUE	48	TRUE	2	0	---	1	---	0	---	---	---	---	0	---	---	11
PT	PT-27-3004	Lao	0	0	---	3	Son or daughter	Female	Some primary school	PT-27-3004-3	27	TRUE	TRUE	45	TRUE	2	0	---	1	---	0	---	---	---	---	0	---	---	14
PT	PT-27-1013	Lao	1	0	---	4	Head of household	Male	Some primary school	PT-27-1013-1	27	TRUE	TRUE	61	TRUE	2	0	---	1	---	0	---	---	---	---	0	---	---	2
PT	PT-27-1013	Lao	1	0	---	4	Spouse	Female	Some primary school	PT-27-1013-2	27	TRUE	TRUE	60	TRUE	2	0	---	1	---	0	---	---	---	---	0	---	---	2
PT	PT-27-1013	Lao	1	0	---	4	Son in law or daughter in law	Female	Some primary school	PT-27-1013-3	27	TRUE	TRUE	32	TRUE	2	0	---	1	---	0	---	---	---	---	0	---	---	21
PT	PT-27-1013	Lao	1	0	---	4	Grandchild	Female	Some primary school	PT-27-1013-4	27	TRUE	TRUE	8	FALSE	12	0	---	1	---	0	---	---	---	---	0	---	---	9
PT	PT-28-3026	Lao	0	0	---	7	Head of household	Male	Never attended school	PT-28-3026-1	28	TRUE	TRUE	81.72876712	TRUE	15	0	---	1	---	0	---	---	---	---	0	---	---	2
PT	PT-28-3026	Lao	0	0	---	7	Son or daughter	Female	Some primary school	PT-28-3026-2	28	TRUE	TRUE	39.26849315	TRUE	2	0	---	1	---	0	---	---	---	---	0	---	---	20
PT	PT-28-3026	Lao	0	0	---	7	Grandchild	Male	Some primary school	PT-28-3026-3	28	TRUE	TRUE	10.59452055	FALSE	12	0	---	1	---	0	---	---	---	---	0	---	---	4
PT	PT-28-3026	Lao	0	0	---	7	Grandchild	Male	Never attended school	PT-28-3026-4	28	TRUE	TRUE	3.487671233	FALSE	1	0	---	1	---	0	---	---	---	---	0	---	---	7
PT	PT-28-3026	Lao	0	0	---	7	Spouse	Female	Never attended school	PT-28-3026-5	28	TRUE	TRUE	74.13424658	TRUE	2	0	---	1	---	0	---	---	---	---	0	---	---	5
PT	PT-28-3026	Lao	0	0	---	7	Niece or nephew	Male	Completed primary school (Grade 5)	PT-28-3026-6	28	TRUE	TRUE	16.75616438	TRUE	12	0	---	1	---	0	---	---	---	---	0	---	---	21
PT	PT-28-3026	Lao	0	0	---	7	Grandchild	Female	Never attended school	PT-28-3026-7	28	TRUE	TRUE	19.43835616	TRUE	1	0	---	1	---	0	---	---	---	---	0	---	---	2
PT	PT-28-1067	Lao	1	0	---	6	Head of household	Male	Some primary school	PT-28-1067-1	28	TRUE	TRUE	38.35890411	TRUE	2	0	---	1	---	0	---	---	---	---	0	---	---	17
PT	PT-28-1067	Lao	1	0	---	6	Spouse	Female	Completed primary school (Grade 5)	PT-28-1067-2	28	TRUE	TRUE	36.85753425	TRUE	2	0	---	1	---	0	---	---	---	---	0	---	---	18
PT	PT-28-1067	Lao	1	0	---	6	Son or daughter	Male	Never attended school	PT-28-1067-3	28	TRUE	TRUE	6.44109589	FALSE	1	0	---	1	---	0	---	---	---	---	0	---	---	8
PT	PT-28-1067	Lao	1	0	---	6	Son or daughter	Male	Never attended school	PT-28-1067-4	28	TRUE	TRUE	1.35890411	FALSE	1	0	---	1	---	0	---	---	---	---	0	---	---	9
PT	PT-28-1067	Lao	1	0	---	6	Brother or sister	Female	Some primary school	PT-28-1067-5	28	TRUE	TRUE	22.85205479	TRUE	2	0	---	1	---	0	---	---	---	---	0	---	---	5
PT	PT-28-1067	Lao	1	0	---	6	Parent	Male	Never attended school	PT-28-1067-6	28	TRUE	TRUE	60.45479452	TRUE	2	0	---	1	---	0	---	---	---	---	0	---	---	23
PT	PT-28-3021	Lao	0	0	---	5	Head of household	Male	Some secondary school	PT-28-3021-1	28	TRUE	TRUE	37	TRUE	10	1	11	0	11	0	---	---	---	---	0	---	---	4
PT	PT-28-3021	Lao	0	0	---	5	Spouse	Female	Some primary school	PT-28-3021-2	28	TRUE	TRUE	32	TRUE	10	1	11	0	11	0	---	---	---	---	0	---	---	8
PT	PT-28-3021	Lao	0	0	---	5	Son or daughter	Female	Some secondary school	PT-28-3021-3	28	TRUE	TRUE	14	FALSE	12	0	---	1	---	0	---	---	---	---	0	---	---	2
PT	PT-28-3021	Lao	0	0	---	5	Son or daughter	Male	Some primary school	PT-28-3021-4	28	TRUE	TRUE	11	FALSE	12	0	---	1	---	0	---	---	---	---	0	---	---	13
PT	PT-28-3021	Lao	0	0	---	5	Son or daughter	Female	Never attended school	PT-28-3021-5	28	TRUE	TRUE	4	FALSE	1	0	---	1	---	0	---	---	---	---	0	---	---	9
PT	PT-27-3031	Lao	0	0	---	3	Head of household	Male	Completed primary school (Grade 5)	PT-27-3031-1	27	TRUE	TRUE	75	TRUE	15	0	---	1	---	0	---	---	---	---	0	---	---	20
PT	PT-27-3031	Lao	0	0	---	3	Spouse	Female	Never attended school	PT-27-3031-2	27	TRUE	TRUE	64	TRUE	15	0	---	1	---	0	---	---	---	---	0	---	---	17
PT	PT-27-3031	Lao	0	0	---	3	Son or daughter	Male	Some primary school	PT-27-3031-3	27	TRUE	TRUE	38	TRUE	2	0	---	1	---	0	---	---	---	---	0	---	---	25
MP	MP-06-1127	Lao	1	0	---	6	Head of household	Female	Completed primary school (Grade 5)	MP-06-1127-1	6	TRUE	TRUE	56	TRUE	2	0	---	1	---	0	---	---	---	---	0	---	---	9
MP	MP-06-1127	Lao	1	0	---	6	Parent in law	Male	Never attended school	MP-06-1127-2	6	TRUE	TRUE	95	TRUE	1	0	---	1	---	0	---	---	---	---	0	---	---	2
MP	MP-06-1127	Lao	1	0	---	6	Son or daughter	Female	Some secondary school	MP-06-1127-3	6	TRUE	TRUE	15	TRUE	2	0	---	1	---	0	---	---	---	---	0	---	---	11
MP	MP-06-1127	Lao	1	0	---	6	Son or daughter	Female	Some secondary school	MP-06-1127-4	6	TRUE	TRUE	13	FALSE	2	0	---	1	---	0	---	---	---	---	0	---	---	24
MP	MP-06-1127	Lao	1	0	---	6	Grandchild	Male	Never attended school	MP-06-1127-5	6	TRUE	TRUE	3	FALSE	1	0	---	1	---	0	---	---	---	---	0	---	---	6
MP	MP-06-1127	Lao	1	0	---	6	Spouse	Male	Some primary school	MP-06-1127-6	6	TRUE	TRUE	65	TRUE	2	0	---	1	---	0	---	---	---	---	0	---	---	7
PT	PT-27-3016	Lao	1	0	---	1	Head of household	Male	Completed primary school (Grade 5)	PT-27-3016-1	27	TRUE	TRUE	73.44657534	TRUE	2	0	---	1	---	0	---	---	---	---	0	---	---	13
SK	SK-52-3031	Lao	0	0	---	3	Head of household	Female	Completed primary school (Grade 5)	SK-52-3031-1	52	TRUE	TRUE	58	TRUE	2	0	---	1	---	0	---	---	---	---	0	---	---	3
SK	SK-52-3031	Lao	0	0	---	3	Son or daughter	Female	Some secondary school	SK-52-3031-2	52	TRUE	TRUE	14	FALSE	12	0	---	1	---	0	---	---	---	---	0	---	---	28
SK	SK-52-3031	Lao	0	0	---	3	Son or daughter	Female	Some primary school	SK-52-3031-3	52	TRUE	TRUE	7	FALSE	12	0	---	1	---	0	---	---	---	---	0	---	---	9
SK	SK-52-3030	Lao	0	1	SK-13-26-1023	2	Head of household	Male	Some primary school	SK-52-3030-1	52	TRUE	TRUE	73	TRUE	3	1	1	0	1	1	2	1	2	1	1	0	---	2
SK	SK-52-3030	Lao	0	1	SK-13-26-1024	2	Spouse	Female	Never attended school	SK-52-3030-2	52	TRUE	TRUE	60	TRUE	3	1	1	0	1	1	2	1	2	1	1	0	---	15
MP	MP-06-1094	Lao	1	0	---	5	Head of household	Female	Completed primary school (Grade 5)	MP-06-1094-1	6	TRUE	TRUE	32	TRUE	2	0	---	1	---	0	---	---	---	---	0	---	---	21
MP	MP-06-1094	Lao	1	0	---	5	Son or daughter	Female	Some primary school	MP-06-1094-2	6	TRUE	TRUE	6	FALSE	12	0	---	1	---	0	---	---	---	---	0	---	---	7
MP	MP-06-1094	Lao	1	0	---	5	Son or daughter	Male	Never attended school	MP-06-1094-3	6	TRUE	TRUE	5	FALSE	1	0	---	1	---	0	---	---	---	---	0	---	---	17
MP	MP-06-1094	Lao	1	0	---	5	Son or daughter	Female	Never attended school	MP-06-1094-4	6	TRUE	TRUE	3	FALSE	1	0	---	1	---	0	---	---	---	---	0	---	---	3
MP	MP-06-1094	Lao	1	0	---	5	Spouse	Male	Some secondary school	MP-06-1094-5	6	TRUE	TRUE	29	TRUE	2	0	---	1	---	0	---	---	---	---	0	---	---	2
PT	PT-27-3026	Lao	0	0	---	3	Head of household	Female	Some primary school	PT-27-3026-1	27	TRUE	TRUE	58	TRUE	2	0	---	1	---	0	---	---	---	---	0	---	---	22
PT	PT-27-3026	Lao	0	0	---	3	Son or daughter	Female	Some primary school	PT-27-3026-2	27	TRUE	TRUE	18	TRUE	2	0	---	1	---	0	---	---	---	---	0	---	---	20
PT	PT-27-3026	Lao	0	0	---	3	Spouse	Male	Some primary school	PT-27-3026-3	27	TRUE	TRUE	52	TRUE	2	0	---	1	---	0	---	---	---	---	0	---	---	6
PT	PT-27-3011	Lao	1	0	---	6	Head of household	Male	Completed primary school (Grade 5)	PT-27-3011-1	27	TRUE	TRUE	37.35068493	TRUE	2	0	---	1	---	0	---	---	---	---	0	---	---	2
PT	PT-27-3011	Lao	1	0	---	6	Spouse	Female	Some primary school	PT-27-3011-2	27	TRUE	TRUE	33.34794521	TRUE	2	0	---	1	---	0	---	---	---	---	0	---	---	18
PT	PT-27-3011	Lao	1	0	---	6	Son or daughter	Female	Some primary school	PT-27-3011-3	27	TRUE	TRUE	15.3890411	TRUE	12	0	---	1	---	0	---	---	---	---	0	---	---	22
PT	PT-27-3011	Lao	1	0	---	6	Son or daughter	Female	Some secondary school	PT-27-3011-4	27	TRUE	TRUE	12.64931507	FALSE	12	0	---	1	---	0	---	---	---	---	0	---	---	22
PT	PT-27-3011	Lao	1	0	---	6	Son or daughter	Female	Some primary school	PT-27-3011-5	27	TRUE	TRUE	9.460273973	FALSE	12	0	---	1	---	0	---	---	---	---	0	---	---	4
PT	PT-27-3011	Lao	1	0	---	6	Son or daughter	Female	Some primary school	PT-27-3011-6	27	TRUE	TRUE	5.463013699	FALSE	2	0	---	1	---	0	---	---	---	---	0	---	---	23
PT	PT-27-3012	Lao	1	0	---	4	Head of household	Male	Some primary school	PT-27-3012-1	27	TRUE	TRUE	63	TRUE	2	0	---	1	---	0	---	---	---	---	0	---	---	2
PT	PT-27-3012	Lao	1	0	---	4	Grandchild	Female	Some primary school	PT-27-3012-2	27	TRUE	TRUE	11	FALSE	12	0	---	1	---	0	---	---	---	---	0	---	---	5
PT	PT-27-3012	Lao	1	0	---	4	Grandchild	Male	Some primary school	PT-27-3012-3	27	TRUE	TRUE	10	FALSE	12	0	---	1	---	0	---	---	---	---	0	---	---	19
PT	PT-27-3012	Lao	1	0	---	4	Grandchild	Female	Some primary school	PT-27-3012-4	27	TRUE	TRUE	11	FALSE	12	0	---	1	---	0	---	---	---	---	0	---	---	18
PT	PT-27-3015	Lao	1	0	---	4	Head of household	Male	Some primary school	PT-27-3015-1	27	TRUE	TRUE	61.63835616	TRUE	2	0	---	1	---	0	---	---	---	---	0	---	---	31
PT	PT-27-3015	Lao	1	0	---	4	Son or daughter	Female	Never attended school	PT-27-3015-2	27	TRUE	TRUE	27.16712329	TRUE	2	0	---	1	---	0	---	---	---	---	0	---	---	9
PT	PT-27-3015	Lao	1	0	---	4	Son in law or daughter in law	Male	Never attended school	PT-27-3015-3	27	TRUE	TRUE	40	TRUE	2	0	---	1	---	0	---	---	---	---	0	---	---	9
PT	PT-27-3015	Lao	1	0	---	4	Son or daughter	Male	Never attended school	PT-27-3015-4	27	TRUE	TRUE	5	FALSE	1	0	---	1	---	0	---	---	---	---	0	---	---	17
PT	PT-27-3038	Lao	0	0	---	6	Head of household	Male	Completed primary school (Grade 5)	PT-27-3038-1	27	TRUE	TRUE	38.34794521	TRUE	2	0	---	1	---	0	---	---	---	---	0	---	---	14
PT	PT-27-3038	Lao	0	0	---	6	Spouse	Female	Never attended school	PT-27-3038-2	27	TRUE	TRUE	36.26575342	TRUE	2	0	---	1	---	0	---	---	---	---	0	---	---	16
PT	PT-27-3038	Lao	0	0	---	6	Son or daughter	Male	Completed primary school (Grade 5)	PT-27-3038-3	27	TRUE	TRUE	15.9369863	TRUE	2	0	---	1	---	0	---	---	---	---	0	---	---	2
PT	PT-27-3038	Lao	0	0	---	6	Son or daughter	Male	Some primary school	PT-27-3038-4	27	TRUE	TRUE	14.42739726	FALSE	2	0	---	1	---	0	---	---	---	---	0	---	---	21
PT	PT-27-3038	Lao	0	0	---	6	Son in law or daughter in law	Male	Some secondary school	PT-27-3038-5	27	TRUE	TRUE	12.43287671	FALSE	12	0	---	1	---	0	---	---	---	---	0	---	---	14
PT	PT-27-3038	Lao	0	0	---	6	Son or daughter	Female	Some primary school	PT-27-3038-6	27	TRUE	TRUE	7.350684932	FALSE	12	0	---	1	---	0	---	---	---	---	0	---	---	21
PT	PT-26-3034	Lao	0	0	---	8	Head of household	Male	Never attended school	PT-26-3034-1	26	TRUE	TRUE	56.42739726	TRUE	2	0	---	1	---	1	4	0	4	0	0	---	---	2
PT	PT-26-3034	Lao	0	0	---	8	Spouse	Female	Never attended school	PT-26-3034-2	26	TRUE	TRUE	54.52328767	TRUE	2	0	---	1	---	1	4	0	4	0	0	---	---	9
PT	PT-26-3034	Lao	0	0	---	8	Son or daughter	Female	Some secondary school	PT-26-3034-3	26	TRUE	TRUE	24.50136986	TRUE	2	0	---	1	---	1	4	0	4	0	0	---	---	18
PT	PT-26-3034	Lao	0	0	---	8	Son or daughter	Male	Completed primary school (Grade 5)	PT-26-3034-4	26	TRUE	TRUE	20.65479452	TRUE	2	0	---	1	---	1	4	0	4	0	0	---	---	14
PT	PT-26-3034	Lao	0	0	---	8	Son in law or daughter in law	Male	Some secondary school	PT-26-3034-5	26	TRUE	TRUE	33.59726027	TRUE	2	1	1	0	1	1	4	1	4	1	0	---	---	18
PT	PT-26-3034	Lao	0	0	---	8	Son or daughter	Female	Some primary school	PT-26-3034-6	26	TRUE	TRUE	33.31506849	TRUE	2	1	1	0	1	1	4	1	4	1	0	---	---	28
PT	PT-26-3034	Lao	0	0	---	8	Grandchild	Male	Never attended school	PT-26-3034-7	26	TRUE	TRUE	5.819178082	FALSE	1	1	1	0	1	1	4	1	4	1	0	---	---	16
PT	PT-26-3034	Lao	0	0	---	8	Grandchild	Female	Never attended school	PT-26-3034-8	26	TRUE	TRUE	2.394520548	FALSE	1	1	1	0	1	1	4	1	4	1	0	---	---	2
PT	PT-26-3039	Lao	0	1	PT-07-09-1010	7	Head of household	Male	Some secondary school	PT-26-3039-1	26	TRUE	TRUE	39	TRUE	2	0	---	1	---	0	---	---	---	---	0	---	---	8
PT	PT-26-3039	Lao	0	0	---	7	Spouse	Female	Never attended school	PT-26-3039-2	26	TRUE	TRUE	40	TRUE	2	0	---	1	---	0	---	---	---	---	0	---	---	9
PT	PT-26-3039	Lao	0	0	---	7	Son or daughter	Female	Some primary school	PT-26-3039-3	26	TRUE	TRUE	10	FALSE	12	0	---	1	---	0	---	---	---	---	0	---	---	3
PT	PT-26-3039	Lao	0	0	---	7	Son or daughter	Female	Some primary school	PT-26-3039-4	26	TRUE	TRUE	21	TRUE	12	0	---	1	---	0	---	---	---	---	0	---	---	9
PT	PT-26-3039	Lao	0	0	---	7	Son or daughter	Female	Some secondary school	PT-26-3039-5	26	TRUE	TRUE	19	TRUE	2	0	---	1	---	0	---	---	---	---	0	---	---	20
PT	PT-26-3039	Lao	0	0	---	7	Son or daughter	Female	Some secondary school	PT-26-3039-6	26	TRUE	TRUE	17	TRUE	12	0	---	1	---	0	---	---	---	---	0	---	---	16
PT	PT-26-3039	Lao	0	0	---	7	Son in law or daughter in law	Male	Completed primary school (Grade 5)	PT-26-3039-7	26	TRUE	TRUE	20	TRUE	2	0	---	1	---	0	---	---	---	---	0	---	---	5
PT	PT-26-3023	Lao	0	0	---	5	Head of household	Female	Some primary school	PT-26-3023-1	26	TRUE	TRUE	29	TRUE	2	0	---	1	---	0	---	---	---	---	0	---	---	9
PT	PT-26-3023	Lao	0	0	---	5	Son or daughter	Female	Some primary school	PT-26-3023-2	26	TRUE	TRUE	10	FALSE	12	0	---	1	---	0	---	---	---	---	0	---	---	22
PT	PT-26-3023	Lao	0	0	---	5	Son or daughter	Male	Never attended school	PT-26-3023-3	26	TRUE	TRUE	8	FALSE	1	0	---	1	---	0	---	---	---	---	0	---	---	17
PT	PT-26-3023	Lao	0	0	---	5	Son or daughter	Male	Never attended school	PT-26-3023-4	26	TRUE	TRUE	4	FALSE	1	0	---	1	---	0	---	---	---	---	0	---	---	12
PT	PT-26-3023	Lao	0	0	---	5	Spouse	Male	Completed primary school (Grade 5)	PT-26-3023-5	26	TRUE	TRUE	34	TRUE	2	0	---	1	---	0	---	---	---	---	0	---	---	8
PT	PT-26-3027	Lao	0	0	---	5	Head of household	Male	Some primary school	PT-26-3027-1	26	TRUE	TRUE	37	TRUE	2	0	---	1	---	0	---	---	---	---	0	---	---	16
PT	PT-26-3027	Lao	0	0	---	5	Spouse	Female	Never attended school	PT-26-3027-2	26	TRUE	TRUE	40	TRUE	2	0	---	1	---	0	---	---	---	---	0	---	---	18
PT	PT-26-3027	Lao	0	0	---	5	Son or daughter	Male	Some primary school	PT-26-3027-3	26	TRUE	TRUE	10	FALSE	12	0	---	1	---	0	---	---	---	---	0	---	---	2
PT	PT-26-3027	Lao	0	0	---	5	Son or daughter	Male	Never attended school	PT-26-3027-4	26	TRUE	TRUE	8	FALSE	1	0	---	1	---	0	---	---	---	---	0	---	---	4
PT	PT-26-3027	Lao	0	0	---	5	Son or daughter	Male	Some primary school	PT-26-3027-5	26	TRUE	TRUE	17	TRUE	2	0	---	1	---	0	---	---	---	---	0	---	---	21
PT	PT-25-1240	Lao	1	0	---	2	Head of household	Female	Some primary school	PT-25-1240-1	25	TRUE	TRUE	55	TRUE	2	0	---	1	---	0	---	---	---	---	0	---	---	8
PT	PT-25-1240	Lao	1	0	---	2	Spouse	Male	Some secondary school	PT-25-1240-2	25	TRUE	TRUE	55	TRUE	2	0	---	1	---	0	---	---	---	---	0	---	---	8
PT	PT-25-1141	Lao	1	0	---	4	Head of household	Male	Completed primary school (Grade 5)	PT-25-1141-1	25	TRUE	TRUE	35.50958904	TRUE	2	0	---	1	---	0	---	---	---	---	0	---	---	23
PT	PT-25-1141	Lao	1	0	---	4	Spouse	Female	Some primary school	PT-25-1141-2	25	TRUE	TRUE	37.16986301	TRUE	12	0	---	1	---	0	---	---	---	---	0	---	---	9
PT	PT-25-1141	Lao	1	0	---	4	Son or daughter	Male	Some secondary school	PT-25-1141-3	25	TRUE	TRUE	12.0109589	FALSE	12	0	---	1	---	0	---	---	---	---	0	---	---	7
PT	PT-25-1141	Lao	1	0	---	4	Son or daughter	Male	Some primary school	PT-25-1141-4	25	TRUE	TRUE	6.405479452	FALSE	12	0	---	1	---	0	---	---	---	---	0	---	---	18
PT	PT-26-3012	Lao	1	0	---	5	Head of household	Female	Some primary school	PT-26-3012-1	26	TRUE	TRUE	50.42191781	TRUE	2	0	---	1	---	0	---	---	---	---	0	---	---	20
PT	PT-26-3012	Lao	1	0	---	5	Son or daughter	Male	Some secondary school	PT-26-3012-2	26	TRUE	TRUE	32.61643836	TRUE	2	0	---	1	---	0	---	---	---	---	0	---	---	17
PT	PT-26-3012	Lao	1	0	---	5	Son in law or daughter in law	Female	Some primary school	PT-26-3012-3	26	TRUE	TRUE	29.49041096	TRUE	2	0	---	1	---	0	---	---	---	---	0	---	---	2
PT	PT-26-3012	Lao	1	0	---	5	Son or daughter	Male	Some primary school	PT-26-3012-4	26	TRUE	TRUE	4.920547945	FALSE	12	0	---	1	---	0	---	---	---	---	0	---	---	4
PT	PT-26-3012	Lao	1	0	---	5	Son or daughter	Female	Never attended school	PT-26-3012-5	26	TRUE	TRUE	2.887671233	FALSE	1	0	---	1	---	0	---	---	---	---	0	---	---	15
PT	PT-26-3007	Lao	0	0	---	5	Head of household	Female	Never attended school	PT-26-3007-1	26	TRUE	TRUE	44	TRUE	2	0	---	1	---	0	---	---	---	---	0	---	---	21
PT	PT-26-3007	Lao	0	0	---	5	Son or daughter	Female	Some secondary school	PT-26-3007-2	26	TRUE	TRUE	13	FALSE	12	0	---	1	---	0	---	---	---	---	0	---	---	1
PT	PT-26-3007	Lao	0	0	---	5	Son or daughter	Female	Never attended school	PT-26-3007-3	26	TRUE	TRUE	7	FALSE	1	0	---	1	---	0	---	---	---	---	0	---	---	2
PT	PT-26-3007	Lao	0	0	---	5	Spouse	Male	Some primary school	PT-26-3007-4	26	TRUE	TRUE	46	TRUE	2	0	---	1	---	0	---	---	---	---	0	---	---	8
PT	PT-26-3007	Lao	0	0	---	5	Son or daughter	Male	Some secondary school	PT-26-3007-5	26	TRUE	TRUE	18	TRUE	2	0	---	1	---	0	---	---	---	---	0	---	---	9
MP	MP-06-1077	Lao	1	0	---	4	Head of household	Female	Some secondary school	MP-06-1077-1	6	TRUE	TRUE	29	TRUE	2	0	---	1	---	0	---	---	---	---	0	---	---	9
MP	MP-06-1077	Lao	1	0	---	4	Son or daughter	Male	Never attended school	MP-06-1077-2	6	TRUE	TRUE	3	FALSE	1	0	---	1	---	0	---	---	---	---	0	---	---	9
MP	MP-06-1077	Lao	1	0	---	4	Son or daughter	Female	Never attended school	MP-06-1077-3	6	TRUE	TRUE	4	FALSE	1	0	---	1	---	0	---	---	---	---	0	---	---	9
MP	MP-06-1077	Lao	1	0	---	4	Parent	Male	Completed primary school (Grade 5)	MP-06-1077-4	6	TRUE	TRUE	60	TRUE	1	0	---	1	---	0	---	---	---	---	0	---	---	16
MP	MP-06-1113	Lao	1	0	---	3	Head of household	Female	Never attended school	MP-06-1113-1	6	TRUE	TRUE	70	TRUE	2	0	---	1	---	0	---	---	---	---	0	---	---	18
MP	MP-06-1113	Lao	1	0	---	3	Son or daughter	Female	Some secondary school	MP-06-1113-2	6	TRUE	TRUE	28	TRUE	2	0	---	1	---	0	---	---	---	---	0	---	---	16
MP	MP-06-1113	Lao	1	0	---	3	Grandchild	Male	Never attended school	MP-06-1113-3	6	TRUE	TRUE	4	FALSE	1	0	---	1	---	0	---	---	---	---	0	---	---	18
MP	MP-06-1115	Lao	1	0	---	4	Head of household	Female	Never attended school	MP-06-1115-1	6	TRUE	TRUE	42	TRUE	2	0	---	1	---	0	---	---	---	---	0	---	---	15
MP	MP-06-1115	Lao	1	0	---	4	Son or daughter	Female	Completed secondary school (Grade 11 or 12)	MP-06-1115-2	6	TRUE	TRUE	17	TRUE	2	0	---	1	---	0	---	---	---	---	0	---	---	2
MP	MP-06-1115	Lao	1	0	---	4	Son or daughter	Male	Never attended school	MP-06-1115-3	6	TRUE	TRUE	2	FALSE	1	0	---	1	---	0	---	---	---	---	0	---	---	4
MP	MP-06-1115	Lao	1	0	---	4	Son or daughter	Female	Some secondary school	MP-06-1115-4	6	TRUE	TRUE	15	TRUE	2	0	---	1	---	0	---	---	---	---	0	---	---	21
SK	SK-52-1018	Lao	1	0	---	9	Head of household	Male	Some primary school	SK-52-1018-1	52	TRUE	TRUE	71	TRUE	2	0	---	1	---	0	---	---	---	---	0	---	---	2
SK	SK-52-1018	Lao	1	1	SK-13-25-2877	9	Son in law or daughter in law	Male	Some primary school	SK-52-1018-2	52	TRUE	TRUE	37	TRUE	2	0	---	1	---	0	---	---	---	---	0	---	---	4
SK	SK-52-1018	Lao	1	0	---	9	Grandchild	Female	Completed primary school (Grade 5)	SK-52-1018-3	52	TRUE	TRUE	14	FALSE	12	0	---	1	---	0	---	---	---	---	0	---	---	15
SK	SK-52-1018	Lao	1	0	---	9	Grandchild	Female	Never attended school	SK-52-1018-4	52	TRUE	TRUE	3	FALSE	1	0	---	1	---	0	---	---	---	---	0	---	---	33
SK	SK-52-1018	Lao	1	0	---	9	Grandchild	Male	Never attended school	SK-52-1018-5	52	TRUE	TRUE	1.8	FALSE	1	0	---	1	---	0	---	---	---	---	0	---	---	7
SK	SK-52-1018	Lao	1	0	---	9	Grandchild	Male	Some primary school	SK-52-1018-6	52	TRUE	TRUE	12	FALSE	12	0	---	1	---	0	---	---	---	---	0	---	---	9
SK	SK-52-1018	Lao	1	0	---	9	Grandchild	Male	Some primary school	SK-52-1018-7	52	TRUE	TRUE	7	FALSE	12	0	---	1	---	0	---	---	---	---	0	---	---	9
SK	SK-52-1018	Lao	1	0	---	9	Son or daughter	Female	Some primary school	SK-52-1018-8	52	TRUE	TRUE	31	TRUE	2	0	---	1	---	0	---	---	---	---	0	---	---	19
SK	SK-52-1018	Lao	1	0	---	9	Not related (friend/visitor)	Male	Completed primary school (Grade 5)	SK-52-1018-9	52	TRUE	FALSE	48	TRUE	16	0	---	1	---	0	---	---	---	---	0	---	---	8
SK	SK-52-3012	Lao	0	0	---	7	Head of household	Male	Some primary school	SK-52-3012-1	52	TRUE	TRUE	72	TRUE	2	0	---	1	---	0	---	---	---	---	0	---	---	30
SK	SK-52-3012	Lao	0	0	---	7	Spouse	Female	Some primary school	SK-52-3012-2	52	TRUE	TRUE	70	TRUE	2	0	---	1	---	0	---	---	---	---	0	---	---	9
SK	SK-52-3012	Lao	0	0	---	7	Grandchild	Female	Never attended school	SK-52-3012-3	52	TRUE	TRUE	5	FALSE	1	0	---	1	---	0	---	---	---	---	0	---	---	30
SK	SK-52-3012	Lao	0	0	---	7	Grandchild	Female	Some primary school	SK-52-3012-4	52	TRUE	TRUE	11	FALSE	12	0	---	1	---	0	---	---	---	---	0	---	---	5
SK	SK-52-3012	Lao	0	0	---	7	Grandchild	Female	Some primary school	SK-52-3012-5	52	TRUE	TRUE	10	FALSE	12	0	---	1	---	0	---	---	---	---	0	---	---	16
SK	SK-52-3012	Lao	0	0	---	7	Grandchild	Male	Some primary school	SK-52-3012-6	52	TRUE	TRUE	12	FALSE	1	0	---	1	---	0	---	---	---	---	0	---	---	18
SK	SK-52-3012	Lao	0	0	---	7	Grandchild	Female	Never attended school	SK-52-3012-7	52	TRUE	TRUE	14	FALSE	12	0	---	1	---	0	---	---	---	---	0	---	---	5
SK	SK-52-3013	Lao	1	0	---	4	Head of household	Male	Some primary school	SK-52-3013-1	52	TRUE	TRUE	61	TRUE	2	0	---	1	---	1	4	1	4	1	0	---	---	4
SK	SK-52-3013	Lao	1	0	---	4	Spouse	Female	Never attended school	SK-52-3013-2	52	TRUE	TRUE	58	TRUE	2	0	---	1	---	1	4	1	4	1	0	---	---	5
SK	SK-52-3013	Lao	1	0	---	4	Grandchild	Male	Completed primary school (Grade 5)	SK-52-3013-3	52	TRUE	TRUE	12	FALSE	12	0	---	1	---	1	4	1	4	1	0	---	---	9
SK	SK-52-3013	Lao	1	0	---	4	Grandchild	Female	Completed primary school (Grade 5)	SK-52-3013-4	52	TRUE	TRUE	16	TRUE	12	0	---	1	---	1	4	1	4	1	0	---	---	26
SK	SK-52-3025	Lao	0	1	sk-13-26-1003	3	Head of household	Female	Never attended school	SK-52-3025-1	52	TRUE	TRUE	28	TRUE	2	1	1	0	1	1	3	1	3	1	0	---	---	8
SK	SK-52-3025	Lao	0	0	---	3	Son or daughter	Female	Some primary school	SK-52-3025-2	52	TRUE	TRUE	5	FALSE	12	1	1	0	1	1	3	1	3	1	0	---	---	16
SK	SK-52-3025	Lao	0	0	---	3	Son or daughter	Female	Some primary school	SK-52-3025-3	52	TRUE	TRUE	14	FALSE	12	1	1	0	1	1	3	1	3	1	0	---	---	9
SK	SK-52-3021	Lao	0	1	sk-13-26-1006	3	Head of household	Female	Some primary school	SK-52-3021-1	52	TRUE	TRUE	23	TRUE	2	0	---	1	---	0	---	---	---	---	0	---	---	18
SK	SK-52-3021	Lao	0	0	---	3	Son or daughter	Male	Some primary school	SK-52-3021-2	52	TRUE	TRUE	5	FALSE	12	0	---	1	---	0	---	---	---	---	0	---	---	4
SK	SK-52-3021	Lao	0	0	---	3	Son or daughter	Female	Never attended school	SK-52-3021-3	52	TRUE	TRUE	2	FALSE	14	0	---	1	---	0	---	---	---	---	0	---	---	4
SK	SK-52-3019	Lao	0	0	---	7	Head of household	Female	Some primary school	SK-52-3019-1	52	TRUE	TRUE	48	TRUE	2	0	---	1	---	0	---	---	---	---	0	---	---	15
SK	SK-52-3019	Lao	0	0	---	7	Spouse	Male	Some primary school	SK-52-3019-2	52	TRUE	TRUE	53	TRUE	2	0	---	1	---	0	---	---	---	---	0	---	---	24
SK	SK-52-3019	Lao	0	0	---	7	Son in law or daughter in law	Female	Some primary school	SK-52-3019-3	52	TRUE	TRUE	27	TRUE	2	0	---	1	---	0	---	---	---	---	0	---	---	9
SK	SK-52-3019	Lao	0	0	---	7	Son or daughter	Female	Completed primary school (Grade 5)	SK-52-3019-4	52	TRUE	TRUE	15	TRUE	12	0	---	1	---	0	---	---	---	---	0	---	---	24
SK	SK-52-3019	Lao	0	0	---	7	Son or daughter	Male	Some primary school	SK-52-3019-5	52	TRUE	TRUE	11	FALSE	12	0	---	1	---	0	---	---	---	---	0	---	---	13
SK	SK-52-3019	Lao	0	0	---	7	Grandchild	Female	Never attended school	SK-52-3019-6	52	TRUE	TRUE	3	FALSE	14	0	---	1	---	0	---	---	---	---	0	---	---	21
SK	SK-52-3019	Lao	0	0	---	7	Grandchild	Female	Never attended school	SK-52-3019-7	52	TRUE	TRUE	2	FALSE	14	0	---	1	---	0	---	---	---	---	0	---	---	24
SK	SK-52-3006	Lao	0	0	---	5	Head of household	Male	Some secondary school	SK-52-3006-1	52	TRUE	TRUE	30	TRUE	2	0	---	1	---	0	---	---	---	---	0	---	---	21
SK	SK-52-3006	Lao	0	0	---	5	Spouse	Female	Some primary school	SK-52-3006-2	52	TRUE	TRUE	34	TRUE	2	0	---	1	---	0	---	---	---	---	0	---	---	16
SK	SK-52-3006	Lao	0	0	---	5	Son or daughter	Male	Some primary school	SK-52-3006-3	52	TRUE	TRUE	10	FALSE	12	0	---	1	---	0	---	---	---	---	0	---	---	11
SK	SK-52-3006	Lao	0	0	---	5	Son or daughter	Male	Some primary school	SK-52-3006-4	52	TRUE	TRUE	8	FALSE	12	0	---	1	---	0	---	---	---	---	0	---	---	17
SK	SK-52-3006	Lao	0	0	---	5	Son or daughter	Female	Never attended school	SK-52-3006-5	52	TRUE	TRUE	3	FALSE	1	0	---	1	---	0	---	---	---	---	0	---	---	11
SK	SK-55-1147	Lao	1	0	---	3	Head of household	Female	Never attended school	SK-55-1147-1	55	TRUE	TRUE	36	TRUE	2	0	---	1	---	0	---	---	---	---	1	0	---	2
SK	SK-55-1147	Lao	1	0	---	3	Son or daughter	Male	Some primary school	SK-55-1147-2	55	TRUE	TRUE	10	FALSE	12	0	---	1	---	0	---	---	---	---	1	0	---	11
SK	SK-55-1147	Lao	1	0	---	3	Son or daughter	Male	Some primary school	SK-55-1147-3	55	TRUE	TRUE	7	FALSE	12	0	---	1	---	0	---	---	---	---	1	0	---	2
SK	SK-55-1241	Lao	1	0	---	2	Head of household	Female	Never attended school	SK-55-1241-1	55	TRUE	TRUE	65	TRUE	15	0	---	1	---	0	---	---	---	---	1	0	---	9
SK	SK-55-1241	Lao	1	0	---	2	Grandchild	Female	Never attended school	SK-55-1241-2	55	TRUE	TRUE	5	FALSE	1	0	---	1	---	0	---	---	---	---	1	0	---	4
MP	MP-19-1020	Lao	1	0	---	4	Head of household	Male	Completed primary school (Grade 5)	MP-19-1020-1	19	TRUE	TRUE	41	TRUE	2	0	---	1	---	0	---	---	---	---	0	---	---	7
MP	MP-19-1020	Lao	1	0	---	4	Spouse	Female	Completed primary school (Grade 5)	MP-19-1020-2	19	TRUE	TRUE	33	TRUE	2	0	---	1	---	0	---	---	---	---	0	---	---	31
MP	MP-19-1020	Lao	1	0	---	4	Son or daughter	Male	Never attended school	MP-19-1020-3	19	TRUE	TRUE	3	FALSE	1	0	---	1	---	0	---	---	---	---	0	---	---	2
MP	MP-19-1020	Lao	1	0	---	4	Son or daughter	Female	Never attended school	MP-19-1020-4	19	TRUE	TRUE	4	FALSE	1	0	---	1	---	0	---	---	---	---	0	---	---	20
MP	MP-19-1012	Lao	1	0	---	4	Head of household	Female	Some secondary school	MP-19-1012-1	19	TRUE	TRUE	32	TRUE	10	0	---	1	---	0	---	---	---	---	0	---	---	14
MP	MP-19-1012	Lao	1	0	---	4	Son or daughter	Male	Some primary school	MP-19-1012-2	19	TRUE	TRUE	5	FALSE	12	0	---	1	---	0	---	---	---	---	0	---	---	8
MP	MP-19-1012	Lao	1	0	---	4	Son or daughter	Male	Some primary school	MP-19-1012-3	19	TRUE	TRUE	11	FALSE	12	0	---	1	---	0	---	---	---	---	0	---	---	4
MP	MP-19-1012	Lao	1	0	---	4	Spouse	Male	Completed primary school (Grade 5)	MP-19-1012-4	19	TRUE	TRUE	34	TRUE	10	0	---	1	---	0	---	---	---	---	0	---	---	4
MP	MP-19-3012	Lao	0	0	---	4	Head of household	Male	Some primary school	MP-19-3012-1	19	TRUE	TRUE	64	TRUE	12	0	---	1	---	0	---	---	---	---	0	---	---	2
MP	MP-19-3012	Lao	0	0	---	4	Spouse	Female	Some secondary school	MP-19-3012-2	19	TRUE	TRUE	24	TRUE	2	0	---	1	---	0	---	---	---	---	0	---	---	20
MP	MP-19-3012	Lao	0	0	---	4	Son or daughter	Male	Some secondary school	MP-19-3012-3	19	TRUE	TRUE	28	TRUE	2	0	---	1	---	0	---	---	---	---	0	---	---	18
MP	MP-19-3012	Lao	0	0	---	4	Son or daughter	Male	Some secondary school	MP-19-3012-4	19	TRUE	TRUE	16	TRUE	2	0	---	1	---	0	---	---	---	---	0	---	---	4
PT	PT-35-1015	Lao	1	0	---	3	Head of household	Male	Some primary school	PT-35-1015-1	35	TRUE	TRUE	21.60547945	TRUE	2	0	---	1	---	0	---	---	---	---	0	---	---	9
PT	PT-35-1015	Lao	1	0	---	3	Spouse	Female	Some primary school	PT-35-1015-2	35	TRUE	TRUE	22.10136986	TRUE	2	0	---	1	---	0	---	---	---	---	0	---	---	24
PT	PT-35-1015	Lao	1	0	---	3	Son or daughter	Female	Never attended school	PT-35-1015-3	35	TRUE	TRUE	4.506849315	FALSE	1	0	---	1	---	0	---	---	---	---	0	---	---	2
MP	MP-19-3033	Lao	0	0	---	2	Head of household	Female	Completed primary school (Grade 5)	MP-19-3033-1	19	TRUE	TRUE	27	TRUE	10	0	---	1	---	0	---	---	---	---	0	---	---	15
MP	MP-19-3033	Lao	0	0	---	2	Spouse	Male	Completed secondary school (Grade 11 or 12)	MP-19-3033-2	19	TRUE	TRUE	38	TRUE	10	0	---	1	---	0	---	---	---	---	0	---	---	13
MP	MP-19-3035	Lao	0	0	---	5	Head of household	Female	Some secondary school	MP-19-3035-1	19	TRUE	TRUE	53	TRUE	2	0	---	1	---	0	---	---	---	---	0	---	---	2
MP	MP-19-3035	Lao	0	0	---	5	Spouse	Male	Completed primary school (Grade 5)	MP-19-3035-2	19	TRUE	TRUE	50	TRUE	2	0	---	1	---	0	---	---	---	---	0	---	---	7
MP	MP-19-3035	Lao	0	0	---	5	Son in law or daughter in law	Male	Some secondary school	MP-19-3035-3	19	TRUE	TRUE	30	TRUE	2	0	---	1	---	0	---	---	---	---	0	---	---	19
MP	MP-19-3035	Lao	0	0	---	5	Son or daughter	Female	Completed primary school (Grade 5)	MP-19-3035-4	19	TRUE	TRUE	21	TRUE	2	0	---	1	---	0	---	---	---	---	0	---	---	20
MP	MP-19-3035	Lao	0	0	---	5	Son or daughter	Male	Some secondary school	MP-19-3035-5	19	TRUE	TRUE	15	TRUE	2	0	---	1	---	0	---	---	---	---	0	---	---	8
MP	MP-19-3037	Lao	0	0	---	4	Head of household	Male	Completed primary school (Grade 5)	MP-19-3037-1	19	TRUE	TRUE	39	TRUE	2	0	---	1	---	0	---	---	---	---	0	---	---	13
MP	MP-19-3037	Lao	0	0	---	4	Spouse	Female	Completed primary school (Grade 5)	MP-19-3037-2	19	TRUE	TRUE	43	TRUE	2	0	---	1	---	0	---	---	---	---	0	---	---	4
MP	MP-19-3037	Lao	0	0	---	4	Son or daughter	Male	Some secondary school	MP-19-3037-3	19	TRUE	TRUE	16	TRUE	2	0	---	1	---	0	---	---	---	---	0	---	---	3
MP	MP-19-3037	Lao	0	0	---	4	Son or daughter	Male	Never attended school	MP-19-3037-4	19	TRUE	TRUE	3	FALSE	1	0	---	1	---	0	---	---	---	---	0	---	---	2
PT	PT-34-1158	Lao	1	0	---	8	Head of household	Female	Never attended school	PT-34-1158-1	34	TRUE	TRUE	50.6109589	TRUE	2	0	---	1	---	0	---	---	---	---	0	---	---	17
PT	PT-34-1158	Lao	1	0	---	8	Son or daughter	Female	Some primary school	PT-34-1158-2	34	TRUE	TRUE	27.60821918	TRUE	2	0	---	1	---	0	---	---	---	---	0	---	---	7
PT	PT-34-1158	Lao	1	0	---	8	Son or daughter	Female	Some primary school	PT-34-1158-3	34	TRUE	TRUE	24.44109589	TRUE	2	0	---	1	---	0	---	---	---	---	0	---	---	24
PT	PT-34-1158	Lao	1	0	---	8	Son or daughter	Female	Some primary school	PT-34-1158-4	34	TRUE	TRUE	21.59178082	TRUE	2	0	---	1	---	0	---	---	---	---	0	---	---	20
PT	PT-34-1158	Lao	1	0	---	8	Grandchild	Male	Never attended school	PT-34-1158-5	34	TRUE	TRUE	3.750684932	FALSE	1	0	---	1	---	0	---	---	---	---	0	---	---	6
PT	PT-34-1158	Lao	1	0	---	8	Son or daughter	Male	Some primary school	PT-34-1158-6	34	TRUE	TRUE	23.61917808	TRUE	2	0	---	1	---	0	---	---	---	---	0	---	---	15
PT	PT-34-1158	Lao	1	0	---	8	Parent in law	Male	Some primary school	PT-34-1158-7	34	TRUE	TRUE	65	TRUE	2	0	---	1	---	0	---	---	---	---	0	---	---	9
PT	PT-34-1158	Lao	1	0	---	8	Son in law or daughter in law	Male	Some primary school	PT-34-1158-8	34	TRUE	TRUE	27	TRUE	2	0	---	1	---	0	---	---	---	---	0	---	---	2
PT	PT-35-3015	Lao	1	0	---	7	Head of household	Male	Completed primary school (Grade 5)	PT-35-3015-1	35	TRUE	TRUE	39.59452055	TRUE	2	0	---	1	---	0	---	---	---	---	0	---	---	11
PT	PT-35-3015	Lao	1	0	---	7	Spouse	Female	Some primary school	PT-35-3015-2	35	TRUE	TRUE	35.85205479	TRUE	11	0	---	1	---	0	---	---	---	---	0	---	---	19
PT	PT-35-3015	Lao	1	0	---	7	Son or daughter	Female	Some secondary school	PT-35-3015-3	35	TRUE	TRUE	14.49863014	FALSE	12	0	---	1	---	0	---	---	---	---	0	---	---	24
PT	PT-35-3015	Lao	1	0	---	7	Son or daughter	Female	Some primary school	PT-35-3015-4	35	TRUE	TRUE	12.83835616	FALSE	12	0	---	1	---	0	---	---	---	---	0	---	---	24
PT	PT-35-3015	Lao	1	0	---	7	Son or daughter	Male	Some primary school	PT-35-3015-5	35	TRUE	TRUE	7.271232877	FALSE	12	0	---	1	---	0	---	---	---	---	0	---	---	6
PT	PT-35-3015	Lao	1	0	---	7	Son or daughter	Female	Some primary school	PT-35-3015-6	35	TRUE	TRUE	10.00547945	FALSE	12	0	---	1	---	0	---	---	---	---	0	---	---	9
PT	PT-35-3015	Lao	1	0	---	7	Son or daughter	Female	Never attended school	PT-35-3015-7	35	TRUE	TRUE	5.873972603	FALSE	1	0	---	1	---	0	---	---	---	---	0	---	---	13
MP	MP-19-3001	Lao	0	0	---	6	Head of household	Male	Completed primary school (Grade 5)	MP-19-3001-1	19	TRUE	TRUE	29	TRUE	2	0	---	1	---	0	---	---	---	---	0	---	---	18
MP	MP-19-3001	Lao	0	0	---	6	Spouse	Female	Completed primary school (Grade 5)	MP-19-3001-2	19	TRUE	TRUE	26	TRUE	2	0	---	1	---	0	---	---	---	---	0	---	---	21
MP	MP-19-3001	Lao	0	0	---	6	Parent	Female	Never attended school	MP-19-3001-3	19	TRUE	TRUE	75	TRUE	1	0	---	1	---	0	---	---	---	---	0	---	---	20
MP	MP-19-3001	Lao	0	0	---	6	Son or daughter	Male	Never attended school	MP-19-3001-4	19	TRUE	TRUE	3	FALSE	1	0	---	1	---	0	---	---	---	---	0	---	---	19
MP	MP-19-3001	Lao	0	0	---	6	Son or daughter	Female	Some primary school	MP-19-3001-5	19	TRUE	TRUE	8	FALSE	12	0	---	1	---	0	---	---	---	---	0	---	---	2
MP	MP-19-3001	Lao	0	0	---	6	Son or daughter	Male	Some primary school	MP-19-3001-6	19	TRUE	TRUE	7	FALSE	12	0	---	1	---	0	---	---	---	---	0	---	---	1
MP	MP-19-3002	Lao	0	0	---	3	Head of household	Female	Completed primary school (Grade 5)	MP-19-3002-1	19	TRUE	TRUE	45	TRUE	2	0	---	1	---	0	---	---	---	---	0	---	---	3
MP	MP-19-3002	Lao	0	0	---	3	Son or daughter	Male	Completed primary school (Grade 5)	MP-19-3002-2	19	TRUE	TRUE	15	TRUE	12	0	---	1	---	0	---	---	---	---	0	---	---	2
MP	MP-19-3002	Lao	0	0	---	3	Son or daughter	Male	Some primary school	MP-19-3002-3	19	TRUE	TRUE	10	FALSE	12	0	---	1	---	0	---	---	---	---	0	---	---	8
MP	MP-19-3003	Lao	0	0	---	5	Head of household	Female	Completed primary school (Grade 5)	MP-19-3003-1	19	TRUE	TRUE	66	TRUE	2	0	---	1	---	0	---	---	---	---	0	---	---	11
MP	MP-19-3003	Lao	0	0	---	5	Brother or sister	Female	Never attended school	MP-19-3003-2	19	TRUE	TRUE	78	TRUE	2	0	---	1	---	0	---	---	---	---	0	---	---	16
MP	MP-19-3003	Lao	0	0	---	5	Grandchild	Female	Some primary school	MP-19-3003-3	19	TRUE	TRUE	9	FALSE	12	0	---	1	---	0	---	---	---	---	0	---	---	33
MP	MP-19-3003	Lao	0	0	---	5	Brother or sister	Female	Completed primary school (Grade 5)	MP-19-3003-4	19	TRUE	TRUE	55	TRUE	2	0	---	1	---	0	---	---	---	---	0	---	---	20
MP	MP-19-3003	Lao	0	0	---	5	Spouse	Male	Completed primary school (Grade 5)	MP-19-3003-5	19	TRUE	TRUE	75	TRUE	2	0	---	1	---	0	---	---	---	---	0	---	---	1
PT	PT-35-3028	Lao	0	0	---	4	Head of household	Female	Some primary school	PT-35-3028-1	35	TRUE	TRUE	35	TRUE	2	0	---	1	---	0	---	---	---	---	0	---	---	15
PT	PT-35-3028	Lao	0	0	---	4	Spouse	Male	Some primary school	PT-35-3028-2	35	TRUE	TRUE	40	TRUE	2	0	---	1	---	0	---	---	---	---	0	---	---	14
PT	PT-35-3028	Lao	0	0	---	4	Son or daughter	Male	Some secondary school	PT-35-3028-3	35	TRUE	TRUE	16	TRUE	12	0	---	1	---	0	---	---	---	---	0	---	---	22
PT	PT-35-3028	Lao	0	0	---	4	Parent	Female	Never attended school	PT-35-3028-4	35	TRUE	TRUE	69	TRUE	2	0	---	1	---	0	---	---	---	---	0	---	---	15
PT	PT-35-3029	Lao	0	0	---	6	Head of household	Male	Completed primary school (Grade 5)	PT-35-3029-1	35	TRUE	TRUE	53	TRUE	2	0	---	1	---	0	---	---	---	---	0	---	---	25
PT	PT-35-3029	Lao	0	0	---	6	Spouse	Female	Some primary school	PT-35-3029-2	35	TRUE	TRUE	48	TRUE	2	0	---	1	---	0	---	---	---	---	0	---	---	3
PT	PT-35-3029	Lao	0	0	---	6	Son or daughter	Male	Some secondary school	PT-35-3029-3	35	TRUE	TRUE	21	TRUE	2	0	---	1	---	0	---	---	---	---	0	---	---	22
PT	PT-35-3029	Lao	0	0	---	6	Son or daughter	Female	Never attended school	PT-35-3029-4	35	TRUE	TRUE	3	FALSE	1	0	---	1	---	0	---	---	---	---	0	---	---	9
PT	PT-35-3029	Lao	0	0	---	6	Son or daughter	Female	Never attended school	PT-35-3029-5	35	TRUE	TRUE	2	FALSE	1	0	---	1	---	0	---	---	---	---	0	---	---	22
PT	PT-35-3029	Lao	0	0	---	6	Son or daughter	Male	Some secondary school	PT-35-3029-6	35	TRUE	TRUE	18	TRUE	2	0	---	1	---	0	---	---	---	---	0	---	---	8
PT	PT-35-3004	Lao	0	0	---	2	Head of household	Male	Some primary school	PT-35-3004-1	35	TRUE	TRUE	64	TRUE	2	0	---	1	---	0	---	---	---	---	0	---	---	14
PT	PT-35-3004	Lao	0	0	---	2	Spouse	Female	Some primary school	PT-35-3004-2	35	TRUE	TRUE	57	TRUE	2	0	---	1	---	0	---	---	---	---	0	---	---	2
PT	PT-35-3034	Lao	0	0	---	7	Head of household	Male	Some secondary school	PT-35-3034-1	35	TRUE	TRUE	43	TRUE	2	0	---	1	---	1	2	0	2	0	0	---	---	15
PT	PT-35-3034	Lao	0	0	---	7	Spouse	Female	Never attended school	PT-35-3034-2	35	TRUE	TRUE	38	TRUE	2	0	---	1	---	1	2	0	2	0	0	---	---	9
PT	PT-35-3034	Lao	0	0	---	7	Son or daughter	Female	Completed secondary school (Grade 11 or 12)	PT-35-3034-3	35	TRUE	TRUE	17	TRUE	2	0	---	1	---	1	2	1	2	1	0	---	---	6
PT	PT-35-3034	Lao	0	0	---	7	Son or daughter	Male	Some secondary school	PT-35-3034-4	35	TRUE	TRUE	15	TRUE	12	0	---	1	---	1	2	0	2	0	0	---	---	18
PT	PT-35-3034	Lao	0	0	---	7	Son or daughter	Female	Some secondary school	PT-35-3034-5	35	TRUE	TRUE	13	FALSE	12	0	---	1	---	1	2	0	2	0	0	---	---	12
PT	PT-35-3034	Lao	0	0	---	7	Son or daughter	Male	Some secondary school	PT-35-3034-6	35	TRUE	TRUE	8	FALSE	12	0	---	1	---	1	2	0	2	0	0	---	---	20
PT	PT-35-3034	Lao	0	0	---	7	Son in law or daughter in law	Female	Completed secondary school (Grade 11 or 12)	PT-35-3034-7	35	TRUE	TRUE	20	TRUE	2	0	---	1	---	1	2	1	2	1	0	---	---	6
PT	PT-35-3035	Lao	0	0	---	4	Head of household	Male	Completed primary school (Grade 5)	PT-35-3035-1	35	TRUE	TRUE	58.7260274	TRUE	2	0	---	1	---	0	---	---	---	---	0	---	---	17
PT	PT-35-3035	Lao	0	0	---	4	Spouse	Female	Some secondary school	PT-35-3035-2	35	TRUE	TRUE	36.26849315	TRUE	2	0	---	1	---	0	---	---	---	---	0	---	---	10
PT	PT-35-3035	Lao	0	0	---	4	Son or daughter	Female	Some primary school	PT-35-3035-3	35	TRUE	TRUE	7.252054795	FALSE	12	0	---	1	---	0	---	---	---	---	0	---	---	8
PT	PT-35-3035	Lao	0	0	---	4	Son or daughter	Female	Some primary school	PT-35-3035-4	35	TRUE	TRUE	5.821917808	FALSE	12	0	---	1	---	0	---	---	---	---	0	---	---	2
MP	MP-19-1011	Lao	1	0	---	3	Head of household	Male	Never attended school	MP-19-1011-1	19	TRUE	TRUE	55	TRUE	1	0	---	1	---	1	1	1	99	---	0	---	---	15
MP	MP-19-1011	Lao	1	0	---	3	Spouse	Female	Never attended school	MP-19-1011-2	19	TRUE	TRUE	49	TRUE	1	0	---	1	---	1	1	0	99	---	0	---	---	4
MP	MP-19-1011	Lao	1	0	---	3	Son or daughter	Female	Never attended school	MP-19-1011-3	19	TRUE	TRUE	2	FALSE	1	0	---	1	---	1	1	0	99	---	0	---	---	16
MP	MP-19-3026	Lao	0	0	---	5	Head of household	Male	Never attended school	MP-19-3026-1	19	TRUE	TRUE	51	TRUE	2	0	---	1	---	0	---	---	---	---	0	---	---	9
MP	MP-19-3026	Lao	0	0	---	5	Spouse	Female	Never attended school	MP-19-3026-2	19	TRUE	TRUE	55	TRUE	2	0	---	1	---	0	---	---	---	---	0	---	---	2
MP	MP-19-3026	Lao	0	0	---	5	Son or daughter	Female	Never attended school	MP-19-3026-3	19	TRUE	TRUE	24	TRUE	2	0	---	1	---	0	---	---	---	---	0	---	---	12
MP	MP-19-3026	Lao	0	0	---	5	Grandchild	Male	Never attended school	MP-19-3026-4	19	TRUE	TRUE	4	FALSE	1	0	---	1	---	0	---	---	---	---	0	---	---	11
MP	MP-19-3026	Lao	0	0	---	5	Other relative	Female	Some primary school	MP-19-3026-5	19	TRUE	TRUE	28	TRUE	2	0	---	1	---	0	---	---	---	---	0	---	---	9
PT	PT-35-3031	Lao	1	0	---	5	Head of household	Female	Never attended school	PT-35-3031-1	35	TRUE	TRUE	36	TRUE	2	0	---	1	---	1	1	0	1	0	0	---	---	7
PT	PT-35-3031	Lao	1	0	---	5	Son or daughter	Male	Never attended school	PT-35-3031-2	35	TRUE	TRUE	7	FALSE	1	0	---	1	---	1	1	0	1	0	0	---	---	14
PT	PT-35-3031	Lao	1	0	---	5	Spouse	Male	Some primary school	PT-35-3031-3	35	TRUE	TRUE	39	TRUE	2	1	4	0	4	1	1	1	1	1	0	---	---	21
PT	PT-35-3031	Lao	1	0	---	5	Son or daughter	Female	Some secondary school	PT-35-3031-4	35	TRUE	TRUE	14	FALSE	12	0	---	1	---	1	1	0	1	0	0	---	---	7
PT	PT-35-3031	Lao	1	0	---	5	Son or daughter	Female	Some secondary school	PT-35-3031-5	35	TRUE	TRUE	13	FALSE	12	0	---	1	---	1	1	0	1	0	0	---	---	2
PT	PT-36-1004	Lao	1	0	---	8	Head of household	Male	Some primary school	PT-36-1004-1	36	TRUE	TRUE	44.5260274	TRUE	2	1	1	1	---	1	1	0	1	0	0	---	---	6
PT	PT-36-1004	Lao	1	0	---	8	Spouse	Female	Never attended school	PT-36-1004-2	36	TRUE	TRUE	36.84931507	TRUE	2	1	1	1	---	1	1	0	1	0	0	---	---	5
PT	PT-36-1004	Lao	1	0	---	8	Son or daughter	Female	Some primary school	PT-36-1004-3	36	TRUE	TRUE	9.591780822	FALSE	12	0	---	1	---	1	1	0	1	0	0	---	---	28
PT	PT-36-1004	Lao	1	0	---	8	Son or daughter	Male	Never attended school	PT-36-1004-4	36	TRUE	TRUE	3.084931507	FALSE	1	1	1	1	---	1	1	0	1	0	0	---	---	13
PT	PT-36-1004	Lao	1	0	---	8	Son or daughter	Male	Some primary school	PT-36-1004-5	36	TRUE	TRUE	13.4109589	FALSE	12	0	---	1	---	1	1	0	1	0	0	---	---	4
PT	PT-36-1004	Lao	1	0	---	8	Son or daughter	Female	Some primary school	PT-36-1004-6	36	TRUE	TRUE	7.561643836	FALSE	12	1	1	1	---	1	1	0	1	0	0	---	---	16
PT	PT-36-1004	Lao	1	0	---	8	Son or daughter	Male	Some primary school	PT-36-1004-7	36	TRUE	TRUE	18	TRUE	2	0	---	1	---	1	1	1	1	1	0	---	---	7
PT	PT-36-1004	Lao	1	0	---	8	Son or daughter	Female	Some primary school	PT-36-1004-8	36	TRUE	TRUE	14.6	FALSE	2	0	---	1	---	1	1	0	1	0	0	---	---	3
MP	MP-20-1082	Lao	1	0	---	4	Head of household	Female	Completed primary school (Grade 5)	MP-20-1082-1	20	TRUE	TRUE	44	TRUE	2	0	---	1	---	0	---	---	---	---	0	---	---	4
MP	MP-20-1082	Lao	1	0	---	4	Spouse	Male	Completed primary school (Grade 5)	MP-20-1082-2	20	TRUE	TRUE	43	TRUE	2	0	---	1	---	0	---	---	---	---	0	---	---	5
MP	MP-20-1082	Lao	1	0	---	4	Son or daughter	Female	Some secondary school	MP-20-1082-3	20	TRUE	TRUE	14	FALSE	12	0	---	1	---	0	---	---	---	---	0	---	---	19
MP	MP-20-1082	Lao	1	0	---	4	Son or daughter	Male	Some primary school	MP-20-1082-4	20	TRUE	TRUE	7	FALSE	12	0	---	1	---	0	---	---	---	---	0	---	---	16
MP	MP-20-1058	Lao	1	0	---	5	Head of household	Female	Some secondary school	MP-20-1058-1	20	TRUE	TRUE	37	TRUE	2	0	---	1	---	0	---	---	---	---	0	---	---	8
MP	MP-20-1058	Lao	1	0	---	5	Son or daughter	Female	Some primary school	MP-20-1058-2	20	TRUE	TRUE	9	FALSE	12	0	---	1	---	0	---	---	---	---	0	---	---	30
MP	MP-20-1058	Lao	1	0	---	5	Son or daughter	Female	Some primary school	MP-20-1058-3	20	TRUE	TRUE	8	FALSE	12	0	---	1	---	0	---	---	---	---	0	---	---	6
MP	MP-20-1058	Lao	1	0	---	5	Son or daughter	Female	Some primary school	MP-20-1058-4	20	TRUE	TRUE	6	FALSE	12	0	---	1	---	0	---	---	---	---	0	---	---	4
MP	MP-20-1058	Lao	1	0	---	5	Son or daughter	Male	Never attended school	MP-20-1058-5	20	TRUE	TRUE	5	FALSE	1	0	---	1	---	0	---	---	---	---	0	---	---	12
MP	MP-20-1062	Lao	1	0	---	2	Head of household	Male	Some secondary school	MP-20-1062-1	20	TRUE	TRUE	43	TRUE	2	0	---	1	---	0	---	---	---	---	0	---	---	16
MP	MP-20-1062	Lao	1	0	---	2	Spouse	Female	Completed primary school (Grade 5)	MP-20-1062-2	20	TRUE	TRUE	49	TRUE	2	0	---	1	---	0	---	---	---	---	0	---	---	20
MP	MP-20-1036	Lao	1	0	---	3	Head of household	Female	Completed primary school (Grade 5)	MP-20-1036-1	20	TRUE	TRUE	50	TRUE	2	0	---	1	---	0	---	---	---	---	0	---	---	18
MP	MP-20-1036	Lao	1	0	---	3	Grandchild	Male	Never attended school	MP-20-1036-2	20	TRUE	TRUE	3	FALSE	1	0	---	1	---	0	---	---	---	---	0	---	---	19
MP	MP-20-1036	Lao	1	0	---	3	Spouse	Male	Completed primary school (Grade 5)	MP-20-1036-3	20	TRUE	TRUE	68	TRUE	2	0	---	1	---	0	---	---	---	---	0	---	---	6
PT	PT-36-1136	La vae	1	1	PT-08-12-1016	8	Head of household	Female	Some primary school	PT-36-1136-1	36	TRUE	TRUE	35	TRUE	2	0	---	1	---	0	---	---	---	---	0	---	---	14
PT	PT-36-1136	La vae	1	0	---	8	Parent	Female	Never attended school	PT-36-1136-2	36	TRUE	TRUE	75	TRUE	2	0	---	1	---	0	---	---	---	---	0	---	---	20
PT	PT-36-1136	La vae	1	0	---	8	Son or daughter	Male	Some primary school	PT-36-1136-3	36	TRUE	TRUE	6	FALSE	12	0	---	1	---	0	---	---	---	---	0	---	---	8
PT	PT-36-1136	La vae	1	0	---	8	Son or daughter	Female	Never attended school	PT-36-1136-4	36	TRUE	TRUE	2	FALSE	1	0	---	1	---	0	---	---	---	---	0	---	---	16
PT	PT-36-1136	La vae	1	0	---	8	Parent	Male	Never attended school	PT-36-1136-5	36	TRUE	TRUE	80	TRUE	2	0	---	1	---	0	---	---	---	---	0	---	---	7
PT	PT-36-1136	La vae	1	0	---	8	Son or daughter	Male	Never attended school	PT-36-1136-6	36	TRUE	TRUE	5	FALSE	1	0	---	1	---	0	---	---	---	---	0	---	---	4
PT	PT-36-1136	La vae	1	0	---	8	Spouse	Male	Completed primary school (Grade 5)	PT-36-1136-7	36	TRUE	TRUE	38	TRUE	2	0	---	1	---	0	---	---	---	---	0	---	---	22
PT	PT-36-1136	La vae	1	0	---	8	Son or daughter	Female	Some primary school	PT-36-1136-8	36	TRUE	TRUE	10	FALSE	12	0	---	1	---	0	---	---	---	---	0	---	---	21
PT	PT-38-3026	Lao	0	0	---	3	Head of household	Male	Some secondary school	PT-38-3026-1	38	TRUE	TRUE	28	TRUE	2	0	---	1	---	0	---	---	---	---	0	---	---	21
PT	PT-38-3026	Lao	0	0	---	3	Spouse	Female	Never attended school	PT-38-3026-2	38	TRUE	TRUE	28	TRUE	2	0	---	1	---	0	---	---	---	---	0	---	---	15
PT	PT-38-3026	Lao	0	0	---	3	Son or daughter	Female	Some primary school	PT-38-3026-3	38	TRUE	TRUE	4	FALSE	12	0	---	1	---	0	---	---	---	---	0	---	---	33
PT	PT-38-3023	Lao	0	0	---	4	Head of household	Male	Completed secondary school (Grade 11 or 12)	PT-38-3023-1	38	TRUE	TRUE	32.15890411	TRUE	11	0	---	1	---	0	---	---	---	---	0	---	---	2
PT	PT-38-3023	Lao	0	0	---	4	Spouse	Female	Never attended school	PT-38-3023-2	38	TRUE	TRUE	28.85205479	TRUE	2	0	---	1	---	0	---	---	---	---	0	---	---	4
PT	PT-38-3023	Lao	0	0	---	4	Son or daughter	Female	Some primary school	PT-38-3023-3	38	TRUE	TRUE	10.15890411	FALSE	12	0	---	1	---	0	---	---	---	---	0	---	---	2
PT	PT-38-3023	Lao	0	0	---	4	Son or daughter	Female	Some primary school	PT-38-3023-4	38	TRUE	TRUE	6.084931507	FALSE	12	0	---	1	---	0	---	---	---	---	0	---	---	17
PT	PT-38-3021	Lao	0	0	---	5	Head of household	Male	Completed secondary school (Grade 11 or 12)	PT-38-3021-1	38	TRUE	TRUE	60.71232877	TRUE	2	0	---	1	---	0	---	---	---	---	0	---	---	13
PT	PT-38-3021	Lao	0	0	---	5	Spouse	Female	Some primary school	PT-38-3021-2	38	TRUE	TRUE	28.14246575	TRUE	2	0	---	1	---	0	---	---	---	---	0	---	---	13
PT	PT-38-3021	Lao	0	0	---	5	Son or daughter	Female	Some primary school	PT-38-3021-3	38	TRUE	TRUE	5.353424658	FALSE	12	0	---	1	---	0	---	---	---	---	0	---	---	21
PT	PT-38-3021	Lao	0	0	---	5	Parent in law	Female	Never attended school	PT-38-3021-4	38	TRUE	TRUE	70.5369863	TRUE	15	0	---	1	---	0	---	---	---	---	0	---	---	18
PT	PT-38-3021	Lao	0	0	---	5	Son or daughter	Male	Never attended school	PT-38-3021-5	38	TRUE	TRUE	0.5	FALSE	1	0	---	1	---	0	---	---	---	---	0	---	---	2
SK	SK-53-1073	Lao	1	0	---	5	Head of household	Male	Never attended school	SK-53-1073-1	53	TRUE	TRUE	65	TRUE	2	0	---	1	---	0	---	---	---	---	0	---	---	20
SK	SK-53-1073	Lao	1	0	---	5	Son or daughter	Female	Never attended school	SK-53-1073-2	53	TRUE	TRUE	20	TRUE	2	0	---	1	---	0	---	---	---	---	0	---	---	18
SK	SK-53-1073	Lao	1	0	---	5	Son in law or daughter in law	Male	Some primary school	SK-53-1073-3	53	TRUE	TRUE	30	TRUE	2	0	---	1	---	0	---	---	---	---	0	---	---	4
SK	SK-53-1073	Lao	1	0	---	5	Grandchild	Female	Never attended school	SK-53-1073-4	53	TRUE	TRUE	10	FALSE	12	0	---	1	---	0	---	---	---	---	0	---	---	5
SK	SK-53-1073	Lao	1	0	---	5	Grandchild	Male	Never attended school	SK-53-1073-5	53	TRUE	TRUE	4	FALSE	1	0	---	1	---	0	---	---	---	---	0	---	---	8
SK	SK-53-1053	Lao	1	0	---	5	Head of household	Female	Some primary school	SK-53-1053-1	53	TRUE	TRUE	50	TRUE	2	0	---	1	---	0	---	---	---	---	0	---	---	9
SK	SK-53-1053	Lao	1	0	---	5	Spouse	Male	Completed primary school (Grade 5)	SK-53-1053-2	53	TRUE	TRUE	53	TRUE	16	0	---	1	---	0	---	---	---	---	0	---	---	3
SK	SK-53-1053	Lao	1	0	---	5	Son or daughter	Female	Some primary school	SK-53-1053-3	53	TRUE	TRUE	18	TRUE	14	0	---	1	---	0	---	---	---	---	0	---	---	5
SK	SK-53-1053	Lao	1	0	---	5	Son or daughter	Female	Never attended school	SK-53-1053-4	53	TRUE	TRUE	16	TRUE	14	0	---	1	---	0	---	---	---	---	0	---	---	21
SK	SK-53-1053	Lao	1	0	---	5	Son or daughter	Female	Never attended school	SK-53-1053-5	53	TRUE	TRUE	14	FALSE	14	0	---	1	---	0	---	---	---	---	0	---	---	21
SK	SK-53-1050	Lao	1	0	---	5	Head of household	Male	Some primary school	SK-53-1050-1	53	TRUE	TRUE	54	TRUE	2	0	---	1	---	0	---	---	---	---	0	---	---	4
SK	SK-53-1050	Lao	1	0	---	5	Spouse	Female	Never attended school	SK-53-1050-2	53	TRUE	TRUE	54	TRUE	2	0	---	1	---	0	---	---	---	---	0	---	---	33
SK	SK-53-1050	Lao	1	0	---	5	Grandchild	Female	Some primary school	SK-53-1050-3	53	TRUE	TRUE	9	FALSE	12	0	---	1	---	0	---	---	---	---	0	---	---	19
SK	SK-53-1050	Lao	1	0	---	5	Grandchild	Female	Some primary school	SK-53-1050-4	53	TRUE	TRUE	7	FALSE	12	0	---	1	---	0	---	---	---	---	0	---	---	18
SK	SK-53-1050	Lao	1	0	---	5	Grandchild	Male	Some primary school	SK-53-1050-5	53	TRUE	TRUE	9	FALSE	12	0	---	1	---	0	---	---	---	---	0	---	---	4
SK	SK-53-1147	Lao	1	0	---	2	Head of household	Male	Never attended school	SK-53-1147-1	53	TRUE	TRUE	68	TRUE	15	1	1	1	---	0	---	---	---	---	1	1	1	13
SK	SK-53-1147	Lao	1	0	---	2	Spouse	Female	Never attended school	SK-53-1147-2	53	TRUE	TRUE	66	TRUE	15	0	---	1	---	0	---	---	---	---	1	0	---	22
SK	SK-53-1065	Lao	1	99	---	4	Head of household	Female	Never attended school	SK-53-1065-1	53	TRUE	TRUE	72	TRUE	15	0	---	1	---	0	---	---	---	---	0	---	---	20
SK	SK-53-1065	Lao	1	99	---	4	Son in law or daughter in law	Female	Some primary school	SK-53-1065-2	53	TRUE	TRUE	26	TRUE	2	0	---	1	---	0	---	---	---	---	0	---	---	2
SK	SK-53-1065	Lao	1	99	---	4	Niece or nephew	Female	Some primary school	SK-53-1065-3	53	TRUE	TRUE	10	FALSE	12	0	---	1	---	0	---	---	---	---	0	---	---	17
SK	SK-53-1065	Lao	1	99	---	4	Niece or nephew	Female	Some primary school	SK-53-1065-4	53	TRUE	TRUE	9	FALSE	12	0	---	1	---	0	---	---	---	---	0	---	---	2
PT	PT-38-3008	Lao	0	0	---	3	Head of household	Female	Some primary school	PT-38-3008-1	38	TRUE	TRUE	25	TRUE	2	0	---	1	---	0	---	---	---	---	0	---	---	5
PT	PT-38-3008	Lao	0	0	---	3	Parent	Male	Never attended school	PT-38-3008-2	38	TRUE	TRUE	5	FALSE	1	0	---	1	---	0	---	---	---	---	0	---	---	7
PT	PT-38-3008	Lao	0	0	---	3	Parent	Male	Some primary school	PT-38-3008-3	38	TRUE	TRUE	22	TRUE	2	0	---	1	---	0	---	---	---	---	0	---	---	9
MP	MP-16-1060	Lao	1	0	---	5	Head of household	Female	Never attended school	MP-16-1060-1	16	TRUE	TRUE	70	TRUE	2	0	---	1	---	0	---	---	---	---	0	---	---	17
MP	MP-16-1060	Lao	1	0	---	5	Son or daughter	Female	Completed primary school (Grade 5)	MP-16-1060-2	16	TRUE	TRUE	21	TRUE	2	0	---	1	---	0	---	---	---	---	0	---	---	15
MP	MP-16-1060	Lao	1	0	---	5	Grandchild	Female	Never attended school	MP-16-1060-3	16	TRUE	TRUE	2	FALSE	2	0	---	1	---	0	---	---	---	---	0	---	---	15
MP	MP-16-1060	Lao	1	0	---	5	Son or daughter	Male	Completed primary school (Grade 5)	MP-16-1060-4	16	TRUE	TRUE	25	TRUE	1	0	---	1	---	0	---	---	---	---	0	---	---	8
MP	MP-16-1060	Lao	1	0	---	5	Grandchild	Female	Completed primary school (Grade 5)	MP-16-1060-5	16	TRUE	TRUE	12	FALSE	12	0	---	1	---	0	---	---	---	---	0	---	---	21
MP	MP-16-1044	Lao	1	0	---	6	Head of household	Female	Completed primary school (Grade 5)	MP-16-1044-1	16	TRUE	TRUE	55	TRUE	2	0	---	1	---	0	---	---	---	---	0	---	---	9
MP	MP-16-1044	Lao	1	0	---	6	Grandchild	Male	Some secondary school	MP-16-1044-2	16	TRUE	TRUE	15	TRUE	12	0	---	1	---	0	---	---	---	---	0	---	---	2
MP	MP-16-1044	Lao	1	0	---	6	Grandchild	Male	Some primary school	MP-16-1044-3	16	TRUE	TRUE	6	FALSE	12	0	---	1	---	0	---	---	---	---	0	---	---	8
MP	MP-16-1044	Lao	1	0	---	6	Son or daughter	Female	Completed primary school (Grade 5)	MP-16-1044-4	16	TRUE	TRUE	35	TRUE	10	0	---	1	---	0	---	---	---	---	0	---	---	5
MP	MP-16-1044	Lao	1	0	---	6	Grandchild	Male	Completed primary school (Grade 5)	MP-16-1044-5	16	TRUE	TRUE	12	FALSE	12	0	---	1	---	0	---	---	---	---	0	---	---	2
MP	MP-16-1044	Lao	1	0	---	6	Spouse	Male	Completed primary school (Grade 5)	MP-16-1044-6	16	TRUE	TRUE	56	TRUE	2	0	---	1	---	0	---	---	---	---	0	---	---	9
PT	PT-37-1084	Lao	1	0	---	2	Head of household	Female	Never attended school	PT-37-1084-1	37	TRUE	TRUE	48.0109589	TRUE	2	0	---	1	---	0	---	---	---	---	0	---	---	3
PT	PT-37-1084	Lao	1	0	---	2	Grandchild	Female	Some secondary school	PT-37-1084-2	37	TRUE	TRUE	10.96986301	FALSE	12	0	---	1	---	0	---	---	---	---	0	---	---	18
PT	PT-37-1087	Lao	1	0	---	3	Head of household	Female	Some primary school	PT-37-1087-1	37	TRUE	TRUE	36.56712329	TRUE	2	0	---	1	---	0	---	---	---	---	0	---	---	13
PT	PT-37-1087	Lao	1	0	---	3	Son or daughter	Female	Some secondary school	PT-37-1087-2	37	TRUE	TRUE	16.79452055	TRUE	12	0	---	1	---	0	---	---	---	---	0	---	---	17
PT	PT-37-1087	Lao	1	0	---	3	Son or daughter	Female	Some secondary school	PT-37-1087-3	37	TRUE	TRUE	12.62465753	FALSE	12	0	---	1	---	0	---	---	---	---	0	---	---	17
PT	PT-37-1134	Lao	1	0	---	2	Head of household	Female	Some primary school	PT-37-1134-1	37	TRUE	TRUE	45.92876712	TRUE	2	0	---	1	---	0	---	---	---	---	0	---	---	18
PT	PT-37-1134	Lao	1	0	---	2	Son or daughter	Female	Some secondary school	PT-37-1134-2	37	TRUE	TRUE	18.3890411	TRUE	2	0	---	1	---	0	---	---	---	---	0	---	---	2
PT	PT-37-1011	Lao	1	0	---	3	Head of household	Female	Some secondary school	PT-37-1011-1	37	TRUE	TRUE	41.67671233	TRUE	2	0	---	1	---	0	---	---	---	---	0	---	---	22
PT	PT-37-1011	Lao	1	0	---	3	Son or daughter	Male	Some secondary school	PT-37-1011-2	37	TRUE	TRUE	15.59178082	TRUE	12	0	---	1	---	0	---	---	---	---	0	---	---	18
PT	PT-37-1011	Lao	1	0	---	3	Son or daughter	Female	Some secondary school	PT-37-1011-3	37	TRUE	TRUE	13.66849315	FALSE	12	0	---	1	---	0	---	---	---	---	0	---	---	9
PT	PT-37-1092	Lao	1	0	---	3	Head of household	Male	Never attended school	PT-37-1092-1	37	TRUE	TRUE	63.77808219	TRUE	2	1	4	0	4	0	---	---	---	---	0	---	---	9
PT	PT-37-1092	Lao	1	0	---	3	Spouse	Female	Never attended school	PT-37-1092-2	37	TRUE	TRUE	61.19726027	TRUE	2	0	---	1	---	0	---	---	---	---	0	---	---	18
PT	PT-37-1092	Lao	1	0	---	3	Son or daughter	Male	Completed primary school (Grade 5)	PT-37-1092-3	37	TRUE	TRUE	24.3369863	TRUE	2	0	---	1	---	0	---	---	---	---	0	---	---	13
PT	PT-37-1147	Lao	1	0	---	9	Head of household	Male	Some secondary school	PT-37-1147-1	37	TRUE	TRUE	43	TRUE	2	0	---	1	---	0	---	---	---	---	0	---	---	8
PT	PT-37-1147	Lao	1	0	---	9	Spouse	Female	Some secondary school	PT-37-1147-2	37	TRUE	TRUE	35	TRUE	2	0	---	1	---	0	---	---	---	---	0	---	---	12
PT	PT-37-1147	Lao	1	0	---	9	Son or daughter	Female	Some secondary school	PT-37-1147-3	37	TRUE	TRUE	13	FALSE	12	0	---	1	---	0	---	---	---	---	0	---	---	2
PT	PT-37-1147	Lao	1	0	---	9	Son or daughter	Male	Some secondary school	PT-37-1147-4	37	TRUE	TRUE	11	FALSE	12	0	---	1	---	0	---	---	---	---	0	---	---	2
PT	PT-37-1147	Lao	1	0	---	9	Son or daughter	Male	Some primary school	PT-37-1147-5	37	TRUE	TRUE	6	FALSE	12	0	---	1	---	0	---	---	---	---	0	---	---	19
PT	PT-37-1147	Lao	1	0	---	9	Brother or sister	Male	Some primary school	PT-37-1147-6	37	TRUE	TRUE	22	TRUE	12	0	---	1	---	0	---	---	---	---	0	---	---	9
PT	PT-37-1147	Lao	1	0	---	9	Other relative	Male	Never attended school	PT-37-1147-7	37	TRUE	FALSE	42	TRUE	2	0	---	1	---	0	---	---	---	---	0	---	---	26
PT	PT-37-1147	Lao	1	0	---	9	Other relative	Female	Completed primary school (Grade 5)	PT-37-1147-8	37	TRUE	FALSE	36	TRUE	2	0	---	1	---	0	---	---	---	---	0	---	---	9
PT	PT-37-1147	Lao	1	0	---	9	Other relative	Male	Some secondary school	PT-37-1147-9	37	TRUE	FALSE	18	TRUE	2	0	---	1	---	0	---	---	---	---	0	---	---	16
PT	PT-38-3036	Lao	0	0	---	1	Head of household	Female	Some primary school	PT-38-3036-1	38	TRUE	TRUE	36	TRUE	2	0	---	1	---	0	---	---	---	---	0	---	---	15
PT	PT-38-3038	Lao	0	0	---	5	Head of household	Male	Some primary school	PT-38-3038-1	38	TRUE	TRUE	56	TRUE	2	0	---	1	---	0	---	---	---	---	99	---	---	2
PT	PT-38-3038	Lao	0	0	---	5	Spouse	Female	Never attended school	PT-38-3038-2	38	TRUE	TRUE	70	TRUE	2	0	---	1	---	0	---	---	---	---	99	---	---	17
PT	PT-38-3038	Lao	0	0	---	5	Grandchild	Male	Never attended school	PT-38-3038-3	38	TRUE	TRUE	4	FALSE	1	0	---	1	---	0	---	---	---	---	99	---	---	21
PT	PT-38-3038	Lao	0	0	---	5	Grandchild	Male	Never attended school	PT-38-3038-4	38	TRUE	TRUE	2	FALSE	1	0	---	1	---	0	---	---	---	---	99	---	---	13
PT	PT-38-3038	Lao	0	0	---	5	Grandchild	Female	Some primary school	PT-38-3038-5	38	TRUE	TRUE	10	FALSE	12	0	---	1	---	0	---	---	---	---	99	---	---	17
MP	MP-16-1064	Lao	1	0	---	2	Head of household	Female	Some primary school	MP-16-1064-1	16	TRUE	TRUE	62	TRUE	2	0	---	1	---	0	---	---	---	---	0	---	---	17
MP	MP-16-1064	Lao	1	0	---	2	Grandchild	Male	Some secondary school	MP-16-1064-2	16	TRUE	TRUE	14	FALSE	12	0	---	1	---	0	---	---	---	---	0	---	---	13
MP	MP-16-1079	Lao	1	0	---	4	Head of household	Female	Some primary school	MP-16-1079-1	16	TRUE	TRUE	63	TRUE	2	0	---	1	---	0	---	---	---	---	0	---	---	10
MP	MP-16-1079	Lao	1	0	---	4	Parent	Female	Never attended school	MP-16-1079-2	16	TRUE	TRUE	84	TRUE	1	0	---	1	---	0	---	---	---	---	0	---	---	2
MP	MP-16-1079	Lao	1	0	---	4	Son or daughter	Male	Some secondary school	MP-16-1079-3	16	TRUE	TRUE	18	TRUE	12	0	---	1	---	0	---	---	---	---	0	---	---	2
MP	MP-16-1079	Lao	1	0	---	4	Son or daughter	Female	Some secondary school	MP-16-1079-4	16	TRUE	TRUE	16	TRUE	12	0	---	1	---	0	---	---	---	---	0	---	---	9
MP	MP-15-1021	Lao	1	0	---	5	Head of household	Female	Completed primary school (Grade 5)	MP-15-1021-1	15	TRUE	TRUE	14	FALSE	2	0	---	1	---	0	---	---	---	---	0	---	---	4
MP	MP-15-1021	Lao	1	0	---	5	Son or daughter	Male	Some primary school	MP-15-1021-2	15	TRUE	TRUE	14	FALSE	2	0	---	1	---	0	---	---	---	---	0	---	---	17
MP	MP-15-1021	Lao	1	0	---	5	Son or daughter	Male	Some secondary school	MP-15-1021-3	15	TRUE	TRUE	13	FALSE	12	0	---	1	---	0	---	---	---	---	0	---	---	3
MP	MP-15-1021	Lao	1	0	---	5	Son or daughter	Female	Some secondary school	MP-15-1021-4	15	TRUE	TRUE	13	FALSE	12	0	---	1	---	0	---	---	---	---	0	---	---	7
MP	MP-15-1021	Lao	1	0	---	5	Spouse	Male	Completed primary school (Grade 5)	MP-15-1021-5	15	TRUE	TRUE	67	TRUE	12	0	---	1	---	0	---	---	---	---	0	---	---	4
MP	MP-15-3037	Lao	0	0	---	1	Head of household	Male	Completed primary school (Grade 5)	MP-15-3037-1	15	TRUE	TRUE	48	TRUE	2	0	---	1	---	0	---	---	---	---	0	---	---	18
MP	MP-15-3002	Lao	0	0	---	5	Head of household	Male	More than secondary	MP-15-3002-1	15	TRUE	TRUE	77	TRUE	15	0	---	1	---	0	---	---	---	---	0	---	---	2
MP	MP-15-3002	Lao	0	0	---	5	Spouse	Female	Some secondary school	MP-15-3002-2	15	TRUE	TRUE	78	TRUE	2	0	---	1	---	0	---	---	---	---	0	---	---	7
MP	MP-15-3002	Lao	0	0	---	5	Son or daughter	Female	Completed secondary school (Grade 11 or 12)	MP-15-3002-3	15	TRUE	TRUE	35	TRUE	2	0	---	1	---	0	---	---	---	---	0	---	---	10
MP	MP-15-3002	Lao	0	0	---	5	Grandchild	Male	Never attended school	MP-15-3002-4	15	TRUE	TRUE	6	FALSE	1	0	---	1	---	0	---	---	---	---	0	---	---	8
MP	MP-15-3002	Lao	0	0	---	5	Son in law or daughter in law	Male	Completed secondary school (Grade 11 or 12)	MP-15-3002-5	15	TRUE	TRUE	34	TRUE	2	0	---	1	---	0	---	---	---	---	0	---	---	8
PT	PT-33-3028	Lao	0	0	---	3	Head of household	Male	Some primary school	PT-33-3028-1	33	TRUE	TRUE	22	TRUE	2	0	---	1	---	0	---	---	---	---	0	---	---	4
PT	PT-33-3028	Lao	0	0	---	3	Parent	Male	Never attended school	PT-33-3028-2	33	TRUE	TRUE	45	TRUE	2	0	---	1	---	0	---	---	---	---	0	---	---	16
PT	PT-33-3028	Lao	0	0	---	3	Brother or sister	Female	Never attended school	PT-33-3028-3	33	TRUE	TRUE	5	FALSE	1	0	---	1	---	0	---	---	---	---	0	---	---	15
SK	SK-51-3006	Lao	0	0	---	2	Head of household	Female	Never attended school	SK-51-3006-1	51	TRUE	TRUE	33	TRUE	2	0	---	1	---	0	---	---	---	---	1	0	---	9
SK	SK-51-3006	Lao	0	0	---	2	Son or daughter	Female	Some primary school	SK-51-3006-2	51	TRUE	TRUE	16	TRUE	2	0	---	1	---	0	---	---	---	---	1	0	---	11
PT	PT-33-3032	Lao	0	0	---	3	Head of household	Female	Completed primary school (Grade 5)	PT-33-3032-1	33	TRUE	TRUE	53	TRUE	2	0	---	1	---	0	---	---	---	---	0	---	---	22
PT	PT-33-3032	Lao	0	0	---	3	Parent	Female	Never attended school	PT-33-3032-2	33	TRUE	TRUE	75	TRUE	2	0	---	1	---	0	---	---	---	---	0	---	---	7
PT	PT-33-3032	Lao	0	0	---	3	Spouse	Male	Never attended school	PT-33-3032-3	33	TRUE	TRUE	40	TRUE	2	0	---	1	---	0	---	---	---	---	0	---	---	4
PT	PT-33-3009	Lao	0	0	---	3	Head of household	Female	Completed primary school (Grade 5)	PT-33-3009-1	33	TRUE	TRUE	42	TRUE	2	0	---	1	---	0	---	---	---	---	0	---	---	18
PT	PT-33-3009	Lao	0	0	---	3	Spouse	Male	Never attended school	PT-33-3009-2	33	TRUE	TRUE	42	TRUE	2	0	---	1	---	0	---	---	---	---	0	---	---	14
PT	PT-33-3009	Lao	0	0	---	3	Son or daughter	Female	Some primary school	PT-33-3009-3	33	TRUE	TRUE	14	FALSE	12	0	---	1	---	0	---	---	---	---	0	---	---	18
PT	PT-33-3008	Lao	0	0	---	3	Head of household	Female	Never attended school	PT-33-3008-1	33	TRUE	TRUE	74	TRUE	2	0	---	1	---	0	---	---	---	---	0	---	---	4
PT	PT-33-3008	Lao	0	0	---	3	Son or daughter	Female	Some primary school	PT-33-3008-2	33	TRUE	TRUE	31	TRUE	2	0	---	1	---	0	---	---	---	---	0	---	---	5
PT	PT-33-3008	Lao	0	0	---	3	Grandchild	Male	Never attended school	PT-33-3008-3	33	TRUE	TRUE	4	FALSE	1	0	---	1	---	0	---	---	---	---	0	---	---	4
PT	PT-33-3036	Lao	0	0	---	4	Head of household	Male	Some primary school	PT-33-3036-1	33	TRUE	TRUE	54.8739726	TRUE	1	0	---	1	---	0	---	---	---	---	0	---	---	9
PT	PT-33-3036	Lao	0	0	---	4	Spouse	Female	Some primary school	PT-33-3036-2	33	TRUE	TRUE	51.2	TRUE	2	0	---	1	---	0	---	---	---	---	0	---	---	16
PT	PT-33-3036	Lao	0	0	---	4	Son or daughter	Female	Some primary school	PT-33-3036-3	33	TRUE	TRUE	5.819178082	FALSE	2	0	---	1	---	0	---	---	---	---	0	---	---	11
PT	PT-33-3036	Lao	0	0	---	4	Son or daughter	Male	Some primary school	PT-33-3036-4	33	TRUE	TRUE	21.61369863	TRUE	12	0	---	1	---	0	---	---	---	---	0	---	---	9
PT	PT-33-3033	Lao	0	0	---	1	Head of household	Female	Never attended school	PT-33-3033-1	33	TRUE	TRUE	64	TRUE	2	0	---	1	---	0	---	---	---	---	0	---	---	17
PT	PT-33-3015	Lao	1	0	---	3	Head of household	Male	Some secondary school	PT-33-3015-1	33	TRUE	TRUE	31.5260274	TRUE	2	0	---	1	---	0	---	---	---	---	0	---	---	3
PT	PT-33-3015	Lao	1	0	---	3	Spouse	Female	Completed primary school (Grade 5)	PT-33-3015-2	33	TRUE	TRUE	35.18082192	TRUE	2	0	---	1	---	0	---	---	---	---	0	---	---	16
PT	PT-33-3015	Lao	1	0	---	3	Son or daughter	Female	Never attended school	PT-33-3015-3	33	TRUE	TRUE	3.084931507	FALSE	1	0	---	1	---	0	---	---	---	---	0	---	---	3
MP	MP-05-2037	Lao	1	0	---	5	Head of household	Female	Completed primary school (Grade 5)	MP-05-2037-1	5	TRUE	TRUE	34	TRUE	2	0	---	1	---	0	---	---	---	---	0	---	---	27
MP	MP-05-2037	Lao	1	0	---	5	Son or daughter	Female	Never attended school	MP-05-2037-2	5	TRUE	TRUE	5	FALSE	1	0	---	1	---	0	---	---	---	---	0	---	---	17
MP	MP-05-2037	Lao	1	0	---	5	Son or daughter	Male	Never attended school	MP-05-2037-3	5	TRUE	TRUE	3	FALSE	1	0	---	1	---	0	---	---	---	---	0	---	---	9
MP	MP-05-2037	Lao	1	0	---	5	Son or daughter	Female	Never attended school	MP-05-2037-4	5	TRUE	TRUE	6	FALSE	1	0	---	1	---	0	---	---	---	---	0	---	---	1
MP	MP-05-2037	Lao	1	0	---	5	Son or daughter	Male	Never attended school	MP-05-2037-5	5	TRUE	TRUE	3	FALSE	1	0	---	1	---	0	---	---	---	---	0	---	---	5
MP	MP-05-1076	Lao	1	0	---	3	Head of household	Male	Completed primary school (Grade 5)	MP-05-1076-1	5	TRUE	TRUE	25	TRUE	2	0	---	1	---	0	---	---	---	---	0	---	---	4
MP	MP-05-1076	Lao	1	0	---	3	Spouse	Female	Completed primary school (Grade 5)	MP-05-1076-2	5	TRUE	TRUE	20	TRUE	2	0	---	1	---	0	---	---	---	---	0	---	---	16
MP	MP-05-1076	Lao	1	0	---	3	Brother or sister	Female	Completed primary school (Grade 5)	MP-05-1076-3	5	TRUE	TRUE	15	TRUE	2	0	---	1	---	0	---	---	---	---	0	---	---	4
PT	PT-33-3006	Lao	0	0	---	4	Head of household	Female	Completed primary school (Grade 5)	PT-33-3006-1	33	TRUE	TRUE	39	TRUE	2	0	---	1	---	0	---	---	---	---	0	---	---	15
PT	PT-33-3006	Lao	0	0	---	4	Son or daughter	Female	Never attended school	PT-33-3006-2	33	TRUE	TRUE	2	FALSE	1	0	---	1	---	0	---	---	---	---	0	---	---	20
PT	PT-33-3006	Lao	0	0	---	4	Son or daughter	Female	Some primary school	PT-33-3006-3	33	TRUE	TRUE	11	FALSE	2	0	---	1	---	0	---	---	---	---	0	---	---	2
PT	PT-33-3006	Lao	0	0	---	4	Son or daughter	Male	Some primary school	PT-33-3006-4	33	TRUE	TRUE	12	FALSE	2	0	---	1	---	0	---	---	---	---	0	---	---	22
PT	PT-33-3001	Lao	0	0	---	5	Head of household	Male	Some secondary school	PT-33-3001-1	33	TRUE	TRUE	56	TRUE	2	0	---	1	---	0	---	---	---	---	0	---	---	4
PT	PT-33-3001	Lao	0	0	---	5	Spouse	Female	Completed primary school (Grade 5)	PT-33-3001-2	33	TRUE	TRUE	56	TRUE	2	0	---	1	---	0	---	---	---	---	0	---	---	8
PT	PT-33-3001	Lao	0	0	---	5	Son or daughter	Female	Completed secondary school (Grade 11 or 12)	PT-33-3001-3	33	TRUE	TRUE	23	TRUE	11	0	---	1	---	0	---	---	---	---	0	---	---	18
PT	PT-33-3001	Lao	0	0	---	5	Son or daughter	Female	Completed secondary school (Grade 11 or 12)	PT-33-3001-4	33	TRUE	TRUE	20	TRUE	2	0	---	1	---	0	---	---	---	---	0	---	---	14
PT	PT-33-3001	Lao	0	0	---	5	Son or daughter	Female	Some primary school	PT-33-3001-5	33	TRUE	TRUE	28	TRUE	2	0	---	1	---	0	---	---	---	---	0	---	---	18
SK	SK-51-3010	Lao	0	1	sk-13-29-3185	4	Head of household	Female	Never attended school	SK-51-3010-1	51	TRUE	TRUE	30	TRUE	2	0	---	1	---	0	---	---	---	---	0	---	---	13
SK	SK-51-3010	Lao	0	0	---	4	Son or daughter	Female	Completed primary school (Grade 5)	SK-51-3010-2	51	TRUE	TRUE	14	FALSE	12	0	---	1	---	0	---	---	---	---	0	---	---	3
SK	SK-51-3010	Lao	0	0	---	4	Son or daughter	Female	Some primary school	SK-51-3010-3	51	TRUE	TRUE	11	FALSE	12	0	---	1	---	0	---	---	---	---	0	---	---	28
SK	SK-51-3010	Lao	0	0	---	4	Son or daughter	Male	Some primary school	SK-51-3010-4	51	TRUE	TRUE	7	FALSE	12	0	---	1	---	0	---	---	---	---	0	---	---	26
SK	SK-51-3016	Lao	0	0	---	4	Head of household	Male	Some primary school	SK-51-3016-1	51	TRUE	TRUE	59	TRUE	10	0	---	1	---	0	---	---	---	---	0	---	---	8
SK	SK-51-3016	Lao	0	0	---	4	Spouse	Female	Some primary school	SK-51-3016-2	51	TRUE	TRUE	57	TRUE	10	0	---	1	---	0	---	---	---	---	0	---	---	22
SK	SK-51-3016	Lao	0	0	---	4	Son or daughter	Female	Some secondary school	SK-51-3016-3	51	TRUE	TRUE	27	TRUE	10	0	---	1	---	0	---	---	---	---	0	---	---	19
SK	SK-51-3016	Lao	0	0	---	4	Grandchild	Male	Some primary school	SK-51-3016-4	51	TRUE	TRUE	8	FALSE	12	0	---	1	---	0	---	---	---	---	0	---	---	2
MP	MP-07-1013	Lao	1	0	---	4	Head of household	Male	Some primary school	MP-07-1013-1	7	TRUE	TRUE	45	TRUE	2	0	---	1	---	0	---	---	---	---	0	---	---	17
MP	MP-07-1013	Lao	1	0	---	4	Son or daughter	Male	Completed primary school (Grade 5)	MP-07-1013-2	7	TRUE	TRUE	14	FALSE	12	0	---	1	---	0	---	---	---	---	0	---	---	28
MP	MP-07-1013	Lao	1	0	---	4	Son or daughter	Male	Some secondary school	MP-07-1013-3	7	TRUE	TRUE	13	FALSE	12	0	---	1	---	0	---	---	---	---	0	---	---	9
MP	MP-07-1013	Lao	1	0	---	4	Spouse	Female	Some primary school	MP-07-1013-4	7	TRUE	TRUE	42	TRUE	2	0	---	1	---	0	---	---	---	---	0	---	---	29
MP	MP-07-3015	Lao	0	0	---	4	Head of household	Male	Completed primary school (Grade 5)	MP-07-3015-1	7	TRUE	TRUE	39	TRUE	2	0	---	1	---	0	---	---	---	---	0	---	---	4
MP	MP-07-3015	Lao	0	0	---	4	Spouse	Female	Completed primary school (Grade 5)	MP-07-3015-2	7	TRUE	TRUE	34	TRUE	2	0	---	1	---	0	---	---	---	---	0	---	---	4
MP	MP-07-3015	Lao	0	0	---	4	Son or daughter	Male	Some secondary school	MP-07-3015-3	7	TRUE	TRUE	13	FALSE	12	0	---	1	---	0	---	---	---	---	0	---	---	8
MP	MP-07-3015	Lao	0	0	---	4	Son or daughter	Female	Completed primary school (Grade 5)	MP-07-3015-4	7	TRUE	TRUE	8	FALSE	12	0	---	1	---	0	---	---	---	---	0	---	---	18
PT	PT-34-1067	Lao	1	0	---	7	Head of household	Female	Some primary school	PT-34-1067-1	34	TRUE	TRUE	47	TRUE	2	0	---	1	---	0	---	---	---	---	0	---	---	9
PT	PT-34-1067	Lao	1	0	---	7	Grandchild	Female	Some primary school	PT-34-1067-2	34	TRUE	TRUE	11	FALSE	12	0	---	1	---	0	---	---	---	---	0	---	---	2
PT	PT-34-1067	Lao	1	0	---	7	Grandchild	Male	Never attended school	PT-34-1067-3	34	TRUE	TRUE	3	FALSE	1	0	---	1	---	0	---	---	---	---	0	---	---	12
PT	PT-34-1067	Lao	1	0	---	7	Son or daughter	Female	Some primary school	PT-34-1067-4	34	TRUE	TRUE	22	TRUE	2	0	---	1	---	0	---	---	---	---	0	---	---	16
PT	PT-34-1067	Lao	1	0	---	7	Son or daughter	Female	Some primary school	PT-34-1067-5	34	TRUE	TRUE	18	TRUE	2	0	---	1	---	0	---	---	---	---	0	---	---	25
PT	PT-34-1067	Lao	1	0	---	7	Son in law or daughter in law	Male	Completed primary school (Grade 5)	PT-34-1067-6	34	TRUE	TRUE	27	TRUE	2	0	---	1	---	0	---	---	---	---	0	---	---	1
PT	PT-34-1067	Lao	1	0	---	7	Spouse	Male	Completed primary school (Grade 5)	PT-34-1067-7	34	TRUE	TRUE	45	TRUE	2	0	---	1	---	0	---	---	---	---	0	---	---	4
PT	PT-34-1110	Lao	1	0	---	2	Head of household	Male	Some primary school	PT-34-1110-1	34	TRUE	TRUE	55	TRUE	2	0	---	1	---	0	---	---	---	---	0	---	---	2
PT	PT-34-1110	Lao	1	0	---	2	Spouse	Female	Never attended school	PT-34-1110-2	34	TRUE	TRUE	50	TRUE	2	0	---	1	---	0	---	---	---	---	0	---	---	16
PT	PT-34-1070	Lao	1	0	---	4	Head of household	Female	Never attended school	PT-34-1070-1	34	TRUE	TRUE	65	TRUE	2	0	---	1	---	0	---	---	---	---	0	---	---	20
PT	PT-34-1070	Lao	1	0	---	4	Spouse	Male	Never attended school	PT-34-1070-2	34	TRUE	TRUE	70	TRUE	2	0	---	1	---	0	---	---	---	---	0	---	---	9
PT	PT-34-1070	Lao	1	0	---	4	Son in law or daughter in law	Male	Completed primary school (Grade 5)	PT-34-1070-3	34	TRUE	TRUE	45	TRUE	2	0	---	1	---	0	---	---	---	---	0	---	---	18
PT	PT-34-1070	Lao	1	0	---	4	Son or daughter	Female	Some primary school	PT-34-1070-4	34	TRUE	TRUE	40	TRUE	2	0	---	1	---	0	---	---	---	---	0	---	---	23
PT	PT-34-1078	Lao	1	0	---	4	Head of household	Female	Some primary school	PT-34-1078-1	34	TRUE	TRUE	33	TRUE	2	0	---	1	---	0	---	---	---	---	0	---	---	2
PT	PT-34-1078	Lao	1	0	---	4	Spouse	Male	Completed primary school (Grade 5)	PT-34-1078-2	34	TRUE	TRUE	40	TRUE	2	0	---	1	---	0	---	---	---	---	0	---	---	9
PT	PT-34-1078	Lao	1	0	---	4	Son or daughter	Male	Some primary school	PT-34-1078-3	34	TRUE	TRUE	11	FALSE	12	0	---	1	---	0	---	---	---	---	0	---	---	24
PT	PT-34-1078	Lao	1	0	---	4	Son or daughter	Female	Never attended school	PT-34-1078-4	34	TRUE	TRUE	5	FALSE	1	0	---	1	---	0	---	---	---	---	0	---	---	9
PT	PT-34-1130	Lao	1	0	---	4	Head of household	Male	Some primary school	PT-34-1130-1	34	TRUE	TRUE	44	TRUE	2	0	---	1	---	0	---	---	---	---	0	---	---	19
PT	PT-34-1130	Lao	1	0	---	4	Son or daughter	Female	Never attended school	PT-34-1130-2	34	TRUE	TRUE	5	FALSE	1	0	---	1	---	0	---	---	---	---	0	---	---	7
PT	PT-34-1130	Lao	1	0	---	4	Son or daughter	Male	Some primary school	PT-34-1130-3	34	TRUE	TRUE	11	FALSE	2	0	---	1	---	0	---	---	---	---	0	---	---	17
PT	PT-34-1130	Lao	1	0	---	4	Spouse	Female	Never attended school	PT-34-1130-4	34	TRUE	TRUE	40	TRUE	2	0	---	1	---	0	---	---	---	---	0	---	---	9
PT	PT-34-1151	Lao	1	0	---	3	Head of household	Female	Some primary school	PT-34-1151-1	34	TRUE	TRUE	21	TRUE	2	0	---	1	---	0	---	---	---	---	0	---	---	8
PT	PT-34-1151	Lao	1	0	---	3	Son or daughter	Male	Never attended school	PT-34-1151-2	34	TRUE	TRUE	4	FALSE	1	0	---	1	---	0	---	---	---	---	0	---	---	4
PT	PT-34-1151	Lao	1	0	---	3	Spouse	Male	Some primary school	PT-34-1151-3	34	TRUE	TRUE	28	TRUE	2	0	---	1	---	0	---	---	---	---	0	---	---	11
SK	SK-55-1047	Lao	1	0	---	3	Head of household	Male	Completed primary school (Grade 5)	SK-55-1047-1	55	TRUE	TRUE	38	TRUE	2	0	---	1	---	0	---	---	---	---	0	---	---	14
SK	SK-55-1047	Lao	1	0	---	3	Spouse	Female	Some primary school	SK-55-1047-2	55	TRUE	TRUE	31	TRUE	2	0	---	1	---	0	---	---	---	---	0	---	---	9
SK	SK-55-1047	Lao	1	0	---	3	Son or daughter	Female	Some primary school	SK-55-1047-3	55	TRUE	TRUE	7	FALSE	12	0	---	1	---	0	---	---	---	---	0	---	---	20
MP	MP-07-3007	Lao	0	0	---	2	Head of household	Male	Completed primary school (Grade 5)	MP-07-3007-1	7	TRUE	TRUE	76	TRUE	2	0	---	1	---	0	---	---	---	---	0	---	---	6
MP	MP-07-3007	Lao	0	0	---	2	Son or daughter	Female	Never attended school	MP-07-3007-2	7	TRUE	TRUE	35	TRUE	1	0	---	1	---	0	---	---	---	---	0	---	---	4
MP	MP-07-3008	Lao	0	0	---	3	Head of household	Female	Some secondary school	MP-07-3008-1	7	TRUE	TRUE	34	TRUE	2	0	---	1	---	0	---	---	---	---	0	---	---	9
MP	MP-07-3008	Lao	0	0	---	3	Grandchild	Female	Some primary school	MP-07-3008-2	7	TRUE	TRUE	10	FALSE	12	0	---	1	---	0	---	---	---	---	0	---	---	14
MP	MP-07-3008	Lao	0	0	---	3	Grandchild	Female	Completed primary school (Grade 5)	MP-07-3008-3	7	TRUE	TRUE	35	TRUE	2	0	---	1	---	0	---	---	---	---	0	---	---	1
MP	MP-07-3001	Lao	1	0	---	5	Head of household	Female	Completed primary school (Grade 5)	MP-07-3001-1	7	TRUE	TRUE	37	TRUE	2	0	---	1	---	0	---	---	---	---	0	---	---	17
MP	MP-07-3001	Lao	1	0	---	5	Son or daughter	Female	Some secondary school	MP-07-3001-2	7	TRUE	TRUE	11	FALSE	12	0	---	1	---	0	---	---	---	---	0	---	---	4
MP	MP-07-3001	Lao	1	0	---	5	Son or daughter	Female	Some primary school	MP-07-3001-3	7	TRUE	TRUE	7	FALSE	12	0	---	1	---	0	---	---	---	---	0	---	---	28
MP	MP-07-3001	Lao	1	0	---	5	Son or daughter	Female	Never attended school	MP-07-3001-4	7	TRUE	TRUE	3	FALSE	12	0	---	1	---	0	---	---	---	---	0	---	---	28
MP	MP-07-3001	Lao	1	0	---	5	Spouse	Male	Completed primary school (Grade 5)	MP-07-3001-5	7	TRUE	TRUE	39	TRUE	2	0	---	1	---	0	---	---	---	---	0	---	---	28
SK	SK-55-2069	Lao	1	0	---	6	Head of household	Female	Never attended school	SK-55-2069-1	55	TRUE	TRUE	78	TRUE	13	0	---	1	---	1	2	0	0	---	0	---	---	4
SK	SK-55-2069	Lao	1	0	---	6	Spouse	Male	Never attended school	SK-55-2069-2	55	TRUE	TRUE	80	TRUE	15	0	---	1	---	1	2	0	0	---	0	---	---	11
SK	SK-55-2069	Lao	1	0	---	6	Grandchild	Female	Some primary school	SK-55-2069-3	55	TRUE	TRUE	15	TRUE	13	0	---	1	---	1	2	0	0	---	0	---	---	19
SK	SK-55-2069	Lao	1	0	---	6	Grandchild	Male	Never attended school	SK-55-2069-4	55	TRUE	TRUE	3	FALSE	1	0	---	1	---	1	2	0	0	---	0	---	---	5
SK	SK-55-2069	Lao	1	0	---	6	Son or daughter	Female	Some primary school	SK-55-2069-5	55	TRUE	TRUE	35	TRUE	2	0	---	1	---	1	2	1	0	---	0	---	---	3
SK	SK-55-2069	Lao	1	0	---	6	Son in law or daughter in law	Male	Some primary school	SK-55-2069-6	55	TRUE	TRUE	47	TRUE	2	0	---	1	---	1	2	1	0	---	0	---	---	9
SK	SK-55-1180	Lao	1	0	---	6	Head of household	Female	Never attended school	SK-55-1180-1	55	TRUE	TRUE	45	TRUE	2	0	---	1	---	1	3	1	3	1	0	---	---	26
SK	SK-55-1180	Lao	1	0	---	6	Son or daughter	Male	Some primary school	SK-55-1180-2	55	TRUE	TRUE	12	FALSE	12	0	---	1	---	1	3	0	3	0	0	---	---	19
SK	SK-55-1180	Lao	1	0	---	6	Son or daughter	Male	Some primary school	SK-55-1180-3	55	TRUE	TRUE	12	FALSE	12	0	---	1	---	1	3	0	3	0	0	---	---	25
SK	SK-55-1180	Lao	1	0	---	6	Grandchild	Male	Some primary school	SK-55-1180-4	55	TRUE	TRUE	20	TRUE	2	0	---	1	---	1	3	1	3	1	0	---	---	17
SK	SK-55-1180	Lao	1	0	---	6	Son or daughter	Male	Never attended school	SK-55-1180-5	55	TRUE	TRUE	22	TRUE	2	0	---	1	---	1	3	0	3	0	0	---	---	22
SK	SK-55-1180	Lao	1	0	---	6	Brother or sister	Male	Some primary school	SK-55-1180-6	55	TRUE	TRUE	38	TRUE	2	0	---	1	---	1	3	1	3	1	0	---	---	15
MP	MP-07-3032	Lao	0	0	---	4	Head of household	Male	Some primary school	MP-07-3032-1	7	TRUE	TRUE	58	TRUE	2	0	---	1	---	0	---	---	---	---	0	---	---	2
MP	MP-07-3032	Lao	0	0	---	4	Spouse	Female	Some secondary school	MP-07-3032-2	7	TRUE	TRUE	47	TRUE	2	0	---	1	---	0	---	---	---	---	0	---	---	16
MP	MP-07-3032	Lao	0	0	---	4	Son or daughter	Female	Some secondary school	MP-07-3032-3	7	TRUE	TRUE	13	FALSE	12	0	---	1	---	0	---	---	---	---	0	---	---	7
MP	MP-07-3032	Lao	0	0	---	4	Son or daughter	Male	Completed secondary school (Grade 11 or 12)	MP-07-3032-4	7	TRUE	TRUE	20	TRUE	2	0	---	1	---	0	---	---	---	---	0	---	---	6
MP	MP-07-3034	Lao	0	0	---	8	Head of household	Male	Never attended school	MP-07-3034-1	7	TRUE	TRUE	67	TRUE	1	0	---	1	---	0	---	---	---	---	0	---	---	4
MP	MP-07-3034	Lao	0	0	---	8	Spouse	Female	Some primary school	MP-07-3034-2	7	TRUE	TRUE	56	TRUE	2	0	---	1	---	0	---	---	---	---	0	---	---	4
MP	MP-07-3034	Lao	0	0	---	8	Niece or nephew	Male	Some primary school	MP-07-3034-3	7	TRUE	TRUE	8	FALSE	12	0	---	1	---	0	---	---	---	---	0	---	---	13
MP	MP-07-3034	Lao	0	0	---	8	Niece or nephew	Male	Some primary school	MP-07-3034-4	7	TRUE	TRUE	6	FALSE	12	0	---	1	---	0	---	---	---	---	0	---	---	3
MP	MP-07-3034	Lao	0	0	---	8	Son or daughter	Female	Completed primary school (Grade 5)	MP-07-3034-5	7	TRUE	TRUE	40	TRUE	2	0	---	1	---	0	---	---	---	---	0	---	---	16
MP	MP-07-3034	Lao	0	0	---	8	Son or daughter	Male	Some secondary school	MP-07-3034-6	7	TRUE	TRUE	39	TRUE	2	0	---	1	---	0	---	---	---	---	0	---	---	22
MP	MP-07-3034	Lao	0	0	---	8	Niece or nephew	Male	Some secondary school	MP-07-3034-7	7	TRUE	TRUE	16	TRUE	12	0	---	1	---	0	---	---	---	---	0	---	---	11
MP	MP-07-3034	Lao	0	0	---	8	Niece or nephew	Male	Some secondary school	MP-07-3034-8	7	TRUE	TRUE	12	FALSE	12	0	---	1	---	0	---	---	---	---	0	---	---	2
SK	SK-55-1086	Lao	1	0	---	9	Head of household	Female	Some primary school	SK-55-1086-1	55	TRUE	TRUE	61	TRUE	1	0	---	1	---	0	---	---	---	---	0	---	---	12
SK	SK-55-1086	Lao	1	0	---	9	Son or daughter	Male	Some secondary school	SK-55-1086-2	55	TRUE	TRUE	27	TRUE	2	0	---	1	---	0	---	---	---	---	0	---	---	19
SK	SK-55-1086	Lao	1	0	---	9	Son or daughter	Male	Some secondary school	SK-55-1086-3	55	TRUE	TRUE	24	TRUE	2	0	---	1	---	0	---	---	---	---	0	---	---	8
SK	SK-55-1086	Lao	1	0	---	9	Son in law or daughter in law	Female	Some primary school	SK-55-1086-4	55	TRUE	TRUE	30	TRUE	2	0	---	1	---	0	---	---	---	---	0	---	---	16
SK	SK-55-1086	Lao	1	0	---	9	Grandchild	Female	Some primary school	SK-55-1086-5	55	TRUE	TRUE	5	FALSE	12	0	---	1	---	0	---	---	---	---	0	---	---	5
SK	SK-55-1086	Lao	1	0	---	9	Grandchild	Female	Some primary school	SK-55-1086-6	55	TRUE	TRUE	9	FALSE	12	0	---	1	---	0	---	---	---	---	0	---	---	22
SK	SK-55-1086	Lao	1	0	---	9	Son or daughter	Male	Some primary school	SK-55-1086-7	55	TRUE	TRUE	34	TRUE	2	0	---	1	---	0	---	---	---	---	0	---	---	18
SK	SK-55-1086	Lao	1	0	---	9	Grandchild	Male	Never attended school	SK-55-1086-8	55	TRUE	TRUE	2	FALSE	14	0	---	1	---	0	---	---	---	---	0	---	---	6
SK	SK-55-1086	Lao	1	0	---	9	Grandchild	Male	Some primary school	SK-55-1086-9	55	TRUE	TRUE	5	FALSE	12	0	---	1	---	0	---	---	---	---	0	---	---	2
SK	SK-55-1074	Lao	1	0	---	5	Head of household	Male	Some primary school	SK-55-1074-1	55	TRUE	TRUE	65	TRUE	2	0	---	1	---	0	---	---	---	---	0	---	---	13
SK	SK-55-1074	Lao	1	0	---	5	Spouse	Female	Some primary school	SK-55-1074-2	55	TRUE	TRUE	63	TRUE	2	0	---	1	---	0	---	---	---	---	0	---	---	2
SK	SK-55-1074	Lao	1	0	---	5	Grandchild	Male	Never attended school	SK-55-1074-3	55	TRUE	TRUE	12	FALSE	1	0	---	1	---	0	---	---	---	---	0	---	---	16
SK	SK-55-1074	Lao	1	0	---	5	Other relative	Male	Some secondary school	SK-55-1074-4	55	TRUE	TRUE	52	TRUE	2	0	---	1	---	0	---	---	---	---	0	---	---	5
SK	SK-55-1074	Lao	1	0	---	5	Other relative	Female	Some primary school	SK-55-1074-5	55	TRUE	TRUE	50	TRUE	2	0	---	1	---	0	---	---	---	---	0	---	---	4
SK	SK-55-2041	Lao	1	0	---	3	Head of household	Female	Some primary school	SK-55-2041-1	55	TRUE	TRUE	66	TRUE	1	0	---	1	---	1	1	0	1	0	0	---	---	12
SK	SK-55-2041	Lao	1	0	---	3	Other relative	Male	Some primary school	SK-55-2041-2	55	TRUE	TRUE	55	TRUE	2	1	1	1	---	1	1	1	1	1	0	---	---	4
SK	SK-55-2041	Lao	1	0	---	3	Other relative	Female	Some primary school	SK-55-2041-3	55	TRUE	TRUE	57	TRUE	2	0	---	1	---	1	1	0	1	0	0	---	---	4
SK	SK-55-1038	Lao	1	0	---	1	Head of household	Female	Some primary school	SK-55-1038-1	55	TRUE	TRUE	46	TRUE	2	0	---	1	---	0	---	---	---	---	0	---	---	15
SK	SK-51-3030	Lao	1	0	---	5	Head of household	Male	Never attended school	SK-51-3030-1	51	TRUE	TRUE	67	TRUE	3	0	---	1	---	0	---	---	---	---	0	---	---	16
SK	SK-51-3030	Lao	1	0	---	5	Spouse	Female	Never attended school	SK-51-3030-2	51	TRUE	TRUE	63	TRUE	3	0	---	1	---	0	---	---	---	---	0	---	---	29
SK	SK-51-3030	Lao	1	0	---	5	Son or daughter	Male	Never attended school	SK-51-3030-3	51	TRUE	TRUE	30	TRUE	3	0	---	1	---	0	---	---	---	---	0	---	---	8
SK	SK-51-3030	Lao	1	0	---	5	Son or daughter	Female	Completed primary school (Grade 5)	SK-51-3030-4	51	TRUE	TRUE	15	TRUE	12	0	---	1	---	0	---	---	---	---	0	---	---	8
SK	SK-51-3030	Lao	1	0	---	5	Grandchild	Female	Some primary school	SK-51-3030-5	51	TRUE	TRUE	6	FALSE	12	0	---	1	---	0	---	---	---	---	0	---	---	13
SK	SK-51-3032	Lao	0	1	SK-13-30-1008	8	Head of household	Male	Some primary school	SK-51-3032-1	51	TRUE	TRUE	50	TRUE	2	1	1	1	---	1	2	1	2	1	0	---	---	25
SK	SK-51-3032	Lao	0	0	---	8	Spouse	Female	Some primary school	SK-51-3032-2	51	TRUE	TRUE	52	TRUE	2	1	1	1	---	1	2	1	2	1	0	---	---	9
SK	SK-51-3032	Lao	0	0	---	8	Son or daughter	Female	Never attended school	SK-51-3032-3	51	TRUE	TRUE	18	TRUE	2	0	---	1	---	1	2	0	2	0	0	---	---	21
SK	SK-51-3032	Lao	0	0	---	8	Grandchild	Female	Never attended school	SK-51-3032-4	51	TRUE	TRUE	10	FALSE	2	0	---	1	---	1	2	0	2	0	0	---	---	15
SK	SK-51-3032	Lao	0	0	---	8	Grandchild	Female	Never attended school	SK-51-3032-5	51	TRUE	TRUE	1.8	FALSE	1	0	---	1	---	1	2	0	2	0	0	---	---	9
SK	SK-51-3032	Lao	0	0	---	8	Grandchild	Male	Some primary school	SK-51-3032-6	51	TRUE	TRUE	13	FALSE	2	0	---	1	---	1	2	0	2	0	0	---	---	16
SK	SK-51-3032	Lao	0	0	---	8	Son or daughter	Male	Some primary school	SK-51-3032-7	51	TRUE	TRUE	18	TRUE	2	0	---	1	---	1	2	0	2	0	0	---	---	17
SK	SK-51-3032	Lao	0	0	---	8	Son in law or daughter in law	Male	Some primary school	SK-51-3032-8	51	TRUE	TRUE	23	TRUE	2	0	---	1	---	1	2	0	2	0	0	---	---	18
SK	SK-51-3031	Lao	0	0	---	5	Head of household	Female	Never attended school	SK-51-3031-1	51	TRUE	TRUE	34	TRUE	10	0	---	1	---	0	---	---	---	---	0	---	---	20
SK	SK-51-3031	Lao	0	0	---	5	Parent	Female	Never attended school	SK-51-3031-2	51	TRUE	TRUE	57	TRUE	15	0	---	1	---	0	---	---	---	---	0	---	---	11
SK	SK-51-3031	Lao	0	0	---	5	Spouse	Male	Some primary school	SK-51-3031-3	51	TRUE	TRUE	37	TRUE	10	0	---	1	---	0	---	---	---	---	0	---	---	9
SK	SK-51-3031	Lao	0	0	---	5	Son or daughter	Male	Completed primary school (Grade 5)	SK-51-3031-4	51	TRUE	TRUE	15	TRUE	12	0	---	1	---	0	---	---	---	---	0	---	---	18
SK	SK-51-3031	Lao	0	0	---	5	Son or daughter	Female	Some primary school	SK-51-3031-5	51	TRUE	TRUE	8	FALSE	12	0	---	1	---	0	---	---	---	---	0	---	---	16
MP	MP-08-3035	Lao	0	0	---	3	Head of household	Male	Some secondary school	MP-08-3035-1	8	TRUE	TRUE	49	TRUE	2	0	---	1	---	0	---	---	---	---	0	---	---	4
MP	MP-08-3035	Lao	0	0	---	3	Spouse	Female	Some secondary school	MP-08-3035-2	8	TRUE	TRUE	42	TRUE	2	0	---	1	---	0	---	---	---	---	0	---	---	17
MP	MP-08-3035	Lao	0	0	---	3	Son or daughter	Male	Completed secondary school (Grade 11 or 12)	MP-08-3035-3	8	TRUE	TRUE	25	TRUE	2	0	---	1	---	0	---	---	---	---	0	---	---	14
MP	MP-08-3007	Lao	0	0	---	5	Head of household	Male	Some secondary school	MP-08-3007-1	8	TRUE	TRUE	28	TRUE	10	0	---	1	---	0	---	---	---	---	0	---	---	16
MP	MP-08-3007	Lao	0	0	---	5	Brother or sister	Female	Some secondary school	MP-08-3007-2	8	TRUE	TRUE	38	TRUE	10	0	---	1	---	0	---	---	---	---	0	---	---	16
MP	MP-08-3007	Lao	0	0	---	5	Brother or sister	Female	Some secondary school	MP-08-3007-3	8	TRUE	TRUE	17	TRUE	10	0	---	1	---	0	---	---	---	---	0	---	---	13
MP	MP-08-3007	Lao	0	0	---	5	Brother or sister	Female	Some secondary school	MP-08-3007-4	8	TRUE	TRUE	15	TRUE	12	0	---	1	---	0	---	---	---	---	0	---	---	4
MP	MP-08-3007	Lao	0	0	---	5	Brother or sister	Male	Completed primary school (Grade 5)	MP-08-3007-5	8	TRUE	TRUE	10	FALSE	12	0	---	1	---	0	---	---	---	---	0	---	---	14
MP	MP-08-3003	Lao	0	0	---	6	Head of household	Female	Completed primary school (Grade 5)	MP-08-3003-1	8	TRUE	TRUE	50	TRUE	10	0	---	1	---	0	---	---	---	---	0	---	---	28
MP	MP-08-3003	Lao	0	0	---	6	Spouse	Female	Some secondary school	MP-08-3003-2	8	TRUE	TRUE	31	TRUE	10	0	---	1	---	0	---	---	---	---	0	---	---	6
MP	MP-08-3003	Lao	0	0	---	6	Son or daughter	Male	Some primary school	MP-08-3003-3	8	TRUE	TRUE	10	FALSE	12	0	---	1	---	0	---	---	---	---	0	---	---	13
MP	MP-08-3003	Lao	0	0	---	6	Son or daughter	Female	Some primary school	MP-08-3003-4	8	TRUE	TRUE	16	TRUE	12	0	---	1	---	0	---	---	---	---	0	---	---	20
MP	MP-08-3003	Lao	0	0	---	6	Son in law or daughter in law	Male	Some secondary school	MP-08-3003-5	8	TRUE	TRUE	32	TRUE	10	0	---	1	---	0	---	---	---	---	0	---	---	3
MP	MP-08-3003	Lao	0	0	---	6	Grandchild	Male	Never attended school	MP-08-3003-6	8	TRUE	TRUE	5	FALSE	1	0	---	1	---	0	---	---	---	---	0	---	---	14
MP	MP-08-3023	Lao	0	0	---	5	Head of household	Male	Completed primary school (Grade 5)	MP-08-3023-1	8	TRUE	TRUE	66	TRUE	2	0	---	1	---	0	---	---	---	---	0	---	---	4
MP	MP-08-3023	Lao	0	0	---	5	Spouse	Female	Completed primary school (Grade 5)	MP-08-3023-2	8	TRUE	TRUE	57	TRUE	12	0	---	1	---	0	---	---	---	---	0	---	---	20
MP	MP-08-3023	Lao	0	0	---	5	Son or daughter	Male	Completed primary school (Grade 5)	MP-08-3023-3	8	TRUE	TRUE	12	FALSE	12	0	---	1	---	0	---	---	---	---	0	---	---	8
MP	MP-08-3023	Lao	0	0	---	5	Son or daughter	Male	Some primary school	MP-08-3023-4	8	TRUE	TRUE	9	FALSE	12	0	---	1	---	0	---	---	---	---	0	---	---	6
MP	MP-08-3023	Lao	0	0	---	5	Niece or nephew	Female	Never attended school	MP-08-3023-5	8	TRUE	TRUE	7	FALSE	12	0	---	1	---	0	---	---	---	---	0	---	---	9
MP	MP-08-3025	Lao	0	0	---	2	Head of household	Male	Completed primary school (Grade 5)	MP-08-3025-1	8	TRUE	TRUE	48	TRUE	8	0	---	1	---	0	---	---	---	---	0	---	---	5
MP	MP-08-3025	Lao	0	0	---	2	Spouse	Female	Completed primary school (Grade 5)	MP-08-3025-2	8	TRUE	TRUE	49	TRUE	8	0	---	1	---	0	---	---	---	---	0	---	---	21
MP	MP-08-3026	Lao	0	0	---	1	Head of household	Male	Completed primary school (Grade 5)	MP-08-3026-1	8	TRUE	TRUE	51	TRUE	2	0	---	1	---	0	---	---	---	---	0	---	---	8
MP	MP-08-3004	Lao	0	0	---	1	Head of household	Female	Never attended school	MP-08-3004-1	8	TRUE	TRUE	59	TRUE	2	0	---	1	---	0	---	---	---	---	0	---	---	2
MP	MP-08-3014	Lao	0	0	---	3	Head of household	Female	More than secondary	MP-08-3014-1	8	TRUE	TRUE	26	TRUE	11	0	---	1	---	0	---	---	---	---	0	---	---	3
MP	MP-08-3014	Lao	0	0	---	3	Brother or sister	Female	Some primary school	MP-08-3014-2	8	TRUE	TRUE	35	TRUE	2	0	---	1	---	0	---	---	---	---	0	---	---	4
MP	MP-08-3014	Lao	0	0	---	3	Son or daughter	Male	Some secondary school	MP-08-3014-3	8	TRUE	TRUE	11	FALSE	12	0	---	1	---	0	---	---	---	---	0	---	---	6
MP	MP-08-3015	Lao	0	0	---	2	Head of household	Female	More than secondary	MP-08-3015-1	8	TRUE	TRUE	29	TRUE	11	0	---	1	---	0	---	---	---	---	0	---	---	22
MP	MP-08-3015	Lao	0	0	---	2	Spouse	Male	Completed secondary school (Grade 11 or 12)	MP-08-3015-2	8	TRUE	TRUE	31	TRUE	10	0	---	1	---	0	---	---	---	---	0	---	---	3
SK	SK-49-3031	Lao	0	0	---	7	Head of household	Female	Never attended school	SK-49-3031-1	49	TRUE	TRUE	40	TRUE	2	1	1	1	---	1	7	1	7	1	1	1	1	17
SK	SK-49-3031	Lao	0	0	---	7	Brother or sister	Female	Never attended school	SK-49-3031-2	49	TRUE	TRUE	30	TRUE	2	1	1	1	---	1	7	1	7	1	1	1	1	18
SK	SK-49-3031	Lao	0	0	---	7	Son or daughter	Female	Never attended school	SK-49-3031-3	49	TRUE	TRUE	10	FALSE	2	1	1	1	---	1	7	1	7	1	1	1	1	6
SK	SK-49-3031	Lao	0	0	---	7	Son or daughter	Female	Never attended school	SK-49-3031-4	49	TRUE	TRUE	9	FALSE	1	1	1	1	---	1	7	1	7	1	1	1	1	18
SK	SK-49-3031	Lao	0	0	---	7	Son or daughter	Female	Never attended school	SK-49-3031-5	49	TRUE	TRUE	5	FALSE	1	1	1	1	---	1	7	1	7	1	1	1	1	4
SK	SK-49-3031	Lao	0	0	---	7	Son or daughter	Female	Never attended school	SK-49-3031-6	49	TRUE	TRUE	2	FALSE	1	1	1	1	---	1	7	1	7	1	1	1	1	20
SK	SK-49-3031	Lao	0	0	---	7	Spouse	Male	Never attended school	SK-49-3031-7	49	TRUE	TRUE	42	TRUE	2	1	1	1	---	1	7	1	7	1	1	1	1	9
SK	SK-49-1081	Lao	1	0	---	5	Head of household	Male	Some primary school	SK-49-1081-1	49	TRUE	TRUE	35	TRUE	2	0	---	1	---	0	---	---	---	---	0	---	---	21
SK	SK-49-1081	Lao	1	0	---	5	Spouse	Female	Never attended school	SK-49-1081-2	49	TRUE	TRUE	30	TRUE	2	0	---	1	---	0	---	---	---	---	0	---	---	10
SK	SK-49-1081	Lao	1	0	---	5	Son or daughter	Male	Some primary school	SK-49-1081-3	49	TRUE	TRUE	12	FALSE	2	0	---	1	---	0	---	---	---	---	0	---	---	18
SK	SK-49-1081	Lao	1	0	---	5	Son or daughter	Male	Some primary school	SK-49-1081-4	49	TRUE	TRUE	10	FALSE	1	0	---	1	---	0	---	---	---	---	0	---	---	8
SK	SK-49-1081	Lao	1	0	---	5	Son or daughter	Female	Never attended school	SK-49-1081-5	49	TRUE	TRUE	1.8	FALSE	1	0	---	1	---	0	---	---	---	---	0	---	---	19
SK	SK-49-1048	Lao	1	0	---	3	Head of household	Female	Some primary school	SK-49-1048-1	49	TRUE	TRUE	52	TRUE	2	0	---	1	---	0	---	---	---	---	0	---	---	21
SK	SK-49-1048	Lao	1	0	---	3	Grandchild	Female	Never attended school	SK-49-1048-2	49	TRUE	TRUE	2	FALSE	14	0	---	1	---	0	---	---	---	---	0	---	---	5
SK	SK-49-1048	Lao	1	0	---	3	Grandchild	Male	Completed secondary school (Grade 11 or 12)	SK-49-1048-3	49	TRUE	TRUE	17	TRUE	1	0	---	1	---	0	---	---	---	---	0	---	---	16
SK	SK-49-1044	Lao	1	0	---	1	Head of household	Male	Some primary school	SK-49-1044-1	49	TRUE	TRUE	44	TRUE	1	0	---	0	4	1	1	1	1	1	0	---	---	1
SK	SK-49-1065	Lao	1	0	---	4	Head of household	Female	Some secondary school	SK-49-1065-1	49	TRUE	TRUE	26	TRUE	2	0	---	1	---	0	---	---	---	---	0	---	---	16
SK	SK-49-1065	Lao	1	0	---	4	Other relative	Male	Never attended school	SK-49-1065-2	49	TRUE	TRUE	70	TRUE	2	0	---	1	---	0	---	---	---	---	0	---	---	22
SK	SK-49-1065	Lao	1	0	---	4	Son or daughter	Male	Never attended school	SK-49-1065-3	49	TRUE	TRUE	5	FALSE	14	0	---	1	---	0	---	---	---	---	0	---	---	7
SK	SK-49-1065	Lao	1	0	---	4	Spouse	Male	Completed primary school (Grade 5)	SK-49-1065-4	49	TRUE	TRUE	28	TRUE	2	0	---	1	---	0	---	---	---	---	0	---	---	17
SK	SK-49-1116	Lao	1	0	---	7	Head of household	Male	Completed primary school (Grade 5)	SK-49-1116-1	49	TRUE	TRUE	55	TRUE	2	0	---	1	---	0	---	---	---	---	0	---	---	19
SK	SK-49-1116	Lao	1	0	---	7	Spouse	Female	Completed primary school (Grade 5)	SK-49-1116-2	49	TRUE	TRUE	52	TRUE	2	0	---	1	---	0	---	---	---	---	0	---	---	20
SK	SK-49-1116	Lao	1	0	---	7	Parent in law	Female	Never attended school	SK-49-1116-3	49	TRUE	TRUE	70	TRUE	15	0	---	1	---	0	---	---	---	---	0	---	---	12
SK	SK-49-1116	Lao	1	0	---	7	Son or daughter	Female	Completed primary school (Grade 5)	SK-49-1116-4	49	TRUE	TRUE	27	TRUE	2	0	---	1	---	0	---	---	---	---	0	---	---	2
SK	SK-49-1116	Lao	1	0	---	7	Grandchild	Female	Some secondary school	SK-49-1116-5	49	TRUE	TRUE	10	FALSE	12	0	---	1	---	0	---	---	---	---	0	---	---	5
SK	SK-49-1116	Lao	1	0	---	7	Grandchild	Male	Never attended school	SK-49-1116-6	49	TRUE	TRUE	3	FALSE	1	0	---	1	---	0	---	---	---	---	0	---	---	13
SK	SK-49-1116	Lao	1	0	---	7	Son or daughter	Male	Completed secondary school (Grade 11 or 12)	SK-49-1116-7	49	TRUE	TRUE	18	TRUE	12	0	---	1	---	0	---	---	---	---	0	---	---	6
SK	SK-49-3002	Lao	0	0	---	4	Head of household	Male	Some primary school	SK-49-3002-1	49	TRUE	TRUE	49	TRUE	2	0	---	1	---	1	4	1	0	---	0	---	---	20
SK	SK-49-3002	Lao	0	0	---	4	Spouse	Female	Some primary school	SK-49-3002-2	49	TRUE	TRUE	50	TRUE	2	0	---	1	---	1	4	1	0	---	0	---	---	15
SK	SK-49-3002	Lao	0	0	---	4	Son or daughter	Female	Completed primary school (Grade 5)	SK-49-3002-3	49	TRUE	TRUE	13	FALSE	12	0	---	1	---	1	4	1	0	---	0	---	---	27
SK	SK-49-3002	Lao	0	0	---	4	Son or daughter	Male	Some primary school	SK-49-3002-4	49	TRUE	TRUE	6	FALSE	12	0	---	1	---	1	4	1	0	---	0	---	---	15
SB	SB-42-1022	Katang	1	0	---	2	Head of household	Male	Some primary school	SB-42-1022-1	42	TRUE	TRUE	62	TRUE	2	0	---	1	---	0	---	---	---	---	0	---	---	4
SB	SB-42-1022	Katang	1	0	---	2	Spouse	Female	Some primary school	SB-42-1022-2	42	TRUE	TRUE	52	TRUE	2	0	---	1	---	0	---	---	---	---	0	---	---	17
SB	SB-42-3003	Lao	0	0	---	3	Head of household	Male	Some primary school	SB-42-3003-1	42	TRUE	TRUE	20	TRUE	2	0	---	1	---	0	---	---	---	---	0	---	---	2
SB	SB-42-3003	Lao	0	0	---	3	Spouse	Female	Some primary school	SB-42-3003-2	42	TRUE	TRUE	27	TRUE	2	0	---	1	---	0	---	---	---	---	0	---	---	8
SB	SB-42-3003	Lao	0	0	---	3	Parent	Female	Never attended school	SB-42-3003-3	42	TRUE	TRUE	52	TRUE	2	0	---	1	---	0	---	---	---	---	0	---	---	17
SB	SB-42-3006	Katang	0	0	---	7	Head of household	Female	Some primary school	SB-42-3006-1	42	TRUE	TRUE	27	TRUE	2	0	---	1	---	0	---	---	---	---	0	---	---	2
SB	SB-42-3006	Katang	0	0	---	7	Parent	Female	Never attended school	SB-42-3006-2	42	TRUE	TRUE	78	TRUE	1	0	---	1	---	0	---	---	---	---	0	---	---	16
SB	SB-42-3006	Katang	0	0	---	7	Son or daughter	Male	Never attended school	SB-42-3006-3	42	TRUE	TRUE	4	FALSE	1	0	---	1	---	0	---	---	---	---	0	---	---	4
SB	SB-42-3006	Katang	0	0	---	7	Son or daughter	Male	Some primary school	SB-42-3006-4	42	TRUE	TRUE	8	FALSE	12	0	---	1	---	0	---	---	---	---	0	---	---	8
SB	SB-42-3006	Katang	0	0	---	7	Son or daughter	Male	Some primary school	SB-42-3006-5	42	TRUE	TRUE	10	FALSE	12	0	---	1	---	0	---	---	---	---	0	---	---	13
SB	SB-42-3006	Katang	0	0	---	7	Son or daughter	Male	Some primary school	SB-42-3006-6	42	TRUE	TRUE	12	FALSE	12	0	---	1	---	0	---	---	---	---	0	---	---	2
SB	SB-42-3006	Katang	0	0	---	7	Spouse	Male	Some primary school	SB-42-3006-7	42	TRUE	TRUE	29	TRUE	2	0	---	1	---	0	---	---	---	---	0	---	---	2
PT	PT-36-2009	Lao	1	0	---	7	Head of household	Male	Completed primary school (Grade 5)	PT-36-2009-1	36	TRUE	TRUE	39.20273973	TRUE	2	0	---	1	---	0	---	---	---	---	0	---	---	19
PT	PT-36-2009	Lao	1	0	---	7	Spouse	Female	Completed primary school (Grade 5)	PT-36-2009-2	36	TRUE	TRUE	34.03013699	TRUE	2	0	---	1	---	0	---	---	---	---	0	---	---	24
PT	PT-36-2009	Lao	1	0	---	7	Son or daughter	Male	Some primary school	PT-36-2009-3	36	TRUE	TRUE	16.78082192	TRUE	12	0	---	1	---	0	---	---	---	---	0	---	---	13
PT	PT-36-2009	Lao	1	0	---	7	Son or daughter	Male	Completed primary school (Grade 5)	PT-36-2009-4	36	TRUE	TRUE	12.10958904	FALSE	12	0	---	1	---	0	---	---	---	---	0	---	---	12
PT	PT-36-2009	Lao	1	0	---	7	Son or daughter	Female	Some primary school	PT-36-2009-5	36	TRUE	TRUE	21.84383562	TRUE	12	0	---	1	---	0	---	---	---	---	0	---	---	4
PT	PT-36-2009	Lao	1	0	---	7	Son or daughter	Male	Some primary school	PT-36-2009-6	36	TRUE	TRUE	21.84383562	TRUE	2	0	---	1	---	0	---	---	---	---	0	---	---	2
PT	PT-36-2009	Lao	1	0	---	7	Son or daughter	Male	Some primary school	PT-36-2009-7	36	TRUE	TRUE	14.58356164	FALSE	12	0	---	1	---	0	---	---	---	---	0	---	---	13
SB	SB-41-3019	Lao	1	0	---	2	Head of household	Male	Completed secondary school (Grade 11 or 12)	SB-41-3019-1	41	TRUE	TRUE	43.96438356	TRUE	2	0	---	1	---	0	---	---	---	---	0	---	---	8
SB	SB-41-3019	Lao	1	0	---	2	Spouse	Female	Some primary school	SB-41-3019-2	41	TRUE	TRUE	33.12054795	TRUE	2	0	---	1	---	0	---	---	---	---	0	---	---	8
SB	SB-41-3014	Lao	1	0	---	1	Head of household	Female	Completed primary school (Grade 5)	SB-41-3014-1	41	TRUE	TRUE	19	TRUE	2	0	---	1	---	0	---	---	---	---	0	---	---	19
PT	PT-36-3021	Lao	1	0	---	2	Head of household	Male	Never attended school	PT-36-3021-1	36	TRUE	TRUE	28.10684932	TRUE	2	0	---	1	---	0	---	---	---	---	0	---	---	9
PT	PT-36-3021	Lao	1	0	---	2	Son or daughter	Female	Some primary school	PT-36-3021-2	36	TRUE	TRUE	8.517808219	FALSE	12	0	---	1	---	0	---	---	---	---	0	---	---	9
PT	PT-31-3007	Lao	0	0	---	5	Head of household	Male	More than secondary	PT-31-3007-1	31	TRUE	TRUE	56	TRUE	16	0	---	1	---	0	---	---	---	---	0	---	---	8
PT	PT-31-3007	Lao	0	0	---	5	Spouse	Female	Some primary school	PT-31-3007-2	31	TRUE	TRUE	47	TRUE	10	0	---	1	---	0	---	---	---	---	0	---	---	29
PT	PT-31-3007	Lao	0	0	---	5	Son or daughter	Female	Some secondary school	PT-31-3007-3	31	TRUE	TRUE	23	TRUE	2	0	---	1	---	0	---	---	---	---	0	---	---	19
PT	PT-31-3007	Lao	0	0	---	5	Son or daughter	Female	Some secondary school	PT-31-3007-4	31	TRUE	TRUE	18	TRUE	12	0	---	1	---	0	---	---	---	---	0	---	---	30
PT	PT-31-3007	Lao	0	0	---	5	Son or daughter	Female	Some secondary school	PT-31-3007-5	31	TRUE	TRUE	16	TRUE	12	0	---	1	---	0	---	---	---	---	0	---	---	5
PT	PT-31-3005	Lao	0	0	---	9	Head of household	Female	Never attended school	PT-31-3005-1	31	TRUE	TRUE	67	TRUE	15	0	---	1	---	0	---	---	---	---	0	---	---	16
PT	PT-31-3005	Lao	0	0	---	9	Spouse	Female	Some primary school	PT-31-3005-2	31	TRUE	TRUE	31	TRUE	10	0	---	1	---	0	---	---	---	---	0	---	---	13
PT	PT-31-3005	Lao	0	0	---	9	Spouse	Male	Some secondary school	PT-31-3005-3	31	TRUE	TRUE	18	TRUE	1	0	---	1	---	0	---	---	---	---	0	---	---	1
PT	PT-31-3005	Lao	0	0	---	9	Grandchild	Male	Some secondary school	PT-31-3005-4	31	TRUE	TRUE	12	FALSE	12	0	---	1	---	0	---	---	---	---	0	---	---	18
PT	PT-31-3005	Lao	0	0	---	9	Grandchild	Female	Some primary school	PT-31-3005-5	31	TRUE	TRUE	7	FALSE	12	0	---	1	---	0	---	---	---	---	0	---	---	22
PT	PT-31-3005	Lao	0	0	---	9	Son or daughter	Male	Some primary school	PT-31-3005-6	31	TRUE	TRUE	27	TRUE	9	0	---	1	---	0	---	---	---	---	0	---	---	18
PT	PT-31-3005	Lao	0	0	---	9	Other relative	Female	Some primary school	PT-31-3005-7	31	TRUE	FALSE	55	TRUE	2	0	---	1	---	0	---	---	---	---	0	---	---	3
PT	PT-31-3005	Lao	0	0	---	9	Other relative	Female	Some secondary school	PT-31-3005-8	31	TRUE	FALSE	19	TRUE	2	0	---	1	---	0	---	---	---	---	0	---	---	2
PT	PT-31-3005	Lao	0	0	---	9	Other relative	Female	Some secondary school	PT-31-3005-9	31	TRUE	FALSE	15	TRUE	12	0	---	1	---	0	---	---	---	---	0	---	---	7
MP	MP-18-3002	Khmer	0	0	---	6	Head of household	Male	Never attended school	MP-18-3002-1	18	TRUE	TRUE	30	TRUE	2	0	---	1	---	0	---	---	---	---	0	---	---	9
MP	MP-18-3002	Khmer	0	0	---	6	Spouse	Female	Never attended school	MP-18-3002-2	18	TRUE	TRUE	32	TRUE	2	0	---	1	---	0	---	---	---	---	0	---	---	18
MP	MP-18-3002	Khmer	0	0	---	6	Son or daughter	Male	Never attended school	MP-18-3002-3	18	TRUE	TRUE	8	FALSE	1	0	---	1	---	0	---	---	---	---	0	---	---	4
MP	MP-18-3002	Khmer	0	0	---	6	Son or daughter	Male	Never attended school	MP-18-3002-4	18	TRUE	TRUE	7	FALSE	1	0	---	1	---	0	---	---	---	---	0	---	---	8
MP	MP-18-3002	Khmer	0	0	---	6	Son or daughter	Female	Never attended school	MP-18-3002-5	18	TRUE	TRUE	5	FALSE	1	0	---	1	---	0	---	---	---	---	0	---	---	11
MP	MP-18-3002	Khmer	0	0	---	6	Son or daughter	Male	Never attended school	MP-18-3002-6	18	TRUE	TRUE	3	FALSE	1	0	---	1	---	0	---	---	---	---	0	---	---	4
MP	MP-18-3001	Khmer	0	0	---	3	Head of household	Male	Never attended school	MP-18-3001-1	18	TRUE	TRUE	50	TRUE	2	0	---	1	---	0	---	---	---	---	0	---	---	2
MP	MP-18-3001	Khmer	0	0	---	3	Spouse	Female	Never attended school	MP-18-3001-2	18	TRUE	TRUE	40	TRUE	2	0	---	1	---	0	---	---	---	---	0	---	---	2
MP	MP-18-3001	Khmer	0	0	---	3	Son or daughter	Female	Some primary school	MP-18-3001-3	18	TRUE	TRUE	8	FALSE	12	0	---	1	---	0	---	---	---	---	0	---	---	28
SB	SB-41-3023	Lao	0	0	---	3	Head of household	Female	Some primary school	SB-41-3023-1	41	TRUE	TRUE	31.17534247	TRUE	2	1	1	1	---	1	3	1	3	1	0	---	---	16
SB	SB-41-3023	Lao	0	0	---	3	Spouse	Male	Some primary school	SB-41-3023-2	41	TRUE	TRUE	9.323287671	FALSE	2	1	1	1	---	1	3	1	3	1	0	---	---	18
SB	SB-41-3023	Lao	0	0	---	3	Son or daughter	Male	Some primary school	SB-41-3023-3	41	TRUE	TRUE	37.72054795	TRUE	12	1	1	1	---	1	3	1	3	1	0	---	---	16
MP	MP-18-3026	Lao	0	0	---	8	Head of household	Male	Completed primary school (Grade 5)	MP-18-3026-1	18	TRUE	TRUE	35	TRUE	2	0	---	1	---	0	---	---	---	---	0	---	---	11
MP	MP-18-3026	Lao	0	0	---	8	Spouse	Female	Completed primary school (Grade 5)	MP-18-3026-2	18	TRUE	TRUE	29	TRUE	2	0	---	1	---	0	---	---	---	---	0	---	---	9
MP	MP-18-3026	Lao	0	0	---	8	Parent	Female	Some primary school	MP-18-3026-3	18	TRUE	TRUE	60	TRUE	2	0	---	1	---	0	---	---	---	---	0	---	---	5
MP	MP-18-3026	Lao	0	0	---	8	Parent	Female	Some primary school	MP-18-3026-4	18	TRUE	TRUE	50	TRUE	2	0	---	1	---	0	---	---	---	---	0	---	---	20
MP	MP-18-3026	Lao	0	0	---	8	Son or daughter	Male	Completed primary school (Grade 5)	MP-18-3026-5	18	TRUE	TRUE	13	FALSE	12	0	---	1	---	0	---	---	---	---	0	---	---	19
MP	MP-18-3026	Lao	0	0	---	8	Son or daughter	Female	Some primary school	MP-18-3026-6	18	TRUE	TRUE	6	FALSE	12	0	---	1	---	0	---	---	---	---	0	---	---	21
MP	MP-18-3026	Lao	0	0	---	8	Son or daughter	Male	Never attended school	MP-18-3026-7	18	TRUE	TRUE	3	FALSE	1	0	---	1	---	0	---	---	---	---	0	---	---	4
MP	MP-18-3026	Lao	0	0	---	8	Son or daughter	Female	Never attended school	MP-18-3026-8	18	TRUE	TRUE	2	FALSE	1	0	---	1	---	0	---	---	---	---	0	---	---	5
MP	MP-18-3008	Khmer	1	0	---	4	Head of household	Male	Completed primary school (Grade 5)	MP-18-3008-1	18	TRUE	TRUE	39	TRUE	10	0	---	1	---	0	---	---	---	---	0	---	---	19
MP	MP-18-3008	Khmer	1	0	---	4	Spouse	Female	Completed primary school (Grade 5)	MP-18-3008-2	18	TRUE	TRUE	29	TRUE	10	0	---	1	---	0	---	---	---	---	0	---	---	13
MP	MP-18-3008	Khmer	1	0	---	4	Son or daughter	Female	Some primary school	MP-18-3008-3	18	TRUE	TRUE	5	FALSE	12	0	---	1	---	0	---	---	---	---	0	---	---	8
MP	MP-18-3008	Khmer	1	0	---	4	Son or daughter	Male	Never attended school	MP-18-3008-4	18	TRUE	TRUE	3	FALSE	1	0	---	1	---	0	---	---	---	---	0	---	---	2
MP	MP-18-1014	Khmer	1	0	---	4	Head of household	Male	Some primary school	MP-18-1014-1	18	TRUE	TRUE	29	TRUE	2	0	---	1	---	0	---	---	---	---	0	---	---	5
MP	MP-18-1014	Khmer	1	0	---	4	Spouse	Female	Some primary school	MP-18-1014-2	18	TRUE	TRUE	32	TRUE	2	0	---	1	---	0	---	---	---	---	0	---	---	4
MP	MP-18-1014	Khmer	1	0	---	4	Son or daughter	Male	Never attended school	MP-18-1014-3	18	TRUE	TRUE	5	FALSE	1	0	---	1	---	0	---	---	---	---	0	---	---	7
MP	MP-18-1014	Khmer	1	0	---	4	Son or daughter	Female	Never attended school	MP-18-1014-4	18	TRUE	TRUE	3	FALSE	1	0	---	1	---	0	---	---	---	---	0	---	---	21
MP	MP-18-3009	Khmer	0	0	---	6	Head of household	Female	Completed primary school (Grade 5)	MP-18-3009-1	18	TRUE	TRUE	38	TRUE	2	0	---	1	---	0	---	---	---	---	0	---	---	4
MP	MP-18-3009	Khmer	0	0	---	6	Son or daughter	Female	Completed primary school (Grade 5)	MP-18-3009-2	18	TRUE	TRUE	18	TRUE	2	0	---	1	---	0	---	---	---	---	0	---	---	1
MP	MP-18-3009	Khmer	0	0	---	6	Son or daughter	Male	Some primary school	MP-18-3009-3	18	TRUE	TRUE	13	FALSE	1	0	---	1	---	0	---	---	---	---	0	---	---	2
MP	MP-18-3009	Khmer	0	0	---	6	Son or daughter	Male	Some primary school	MP-18-3009-4	18	TRUE	TRUE	10	FALSE	12	0	---	1	---	0	---	---	---	---	0	---	---	1
MP	MP-18-3009	Khmer	0	0	---	6	Son or daughter	Female	Never attended school	MP-18-3009-5	18	TRUE	TRUE	6	FALSE	1	0	---	1	---	0	---	---	---	---	0	---	---	19
MP	MP-18-3009	Khmer	0	0	---	6	Spouse	Male	Completed primary school (Grade 5)	MP-18-3009-6	18	TRUE	TRUE	42	TRUE	2	0	---	1	---	0	---	---	---	---	0	---	---	20
MP	MP-18-3011	Khmer	1	0	---	4	Head of household	Male	Some secondary school	MP-18-3011-1	18	TRUE	TRUE	55	TRUE	2	0	---	1	---	0	---	---	---	---	0	---	---	13
MP	MP-18-3011	Khmer	1	0	---	4	Spouse	Female	Some primary school	MP-18-3011-2	18	TRUE	TRUE	49	TRUE	2	0	---	1	---	0	---	---	---	---	0	---	---	21
MP	MP-18-3011	Khmer	1	0	---	4	Son or daughter	Female	Some secondary school	MP-18-3011-3	18	TRUE	TRUE	18	TRUE	2	0	---	1	---	0	---	---	---	---	0	---	---	15
MP	MP-18-3011	Khmer	1	0	---	4	Son or daughter	Female	Some primary school	MP-18-3011-4	18	TRUE	TRUE	12	FALSE	12	0	---	1	---	0	---	---	---	---	0	---	---	19
MP	MP-18-3016	Khmer	0	0	---	3	Head of household	Male	Never attended school	MP-18-3016-1	18	TRUE	TRUE	63	TRUE	2	0	---	1	---	0	---	---	---	---	0	---	---	4
MP	MP-18-3016	Khmer	0	0	---	3	Spouse	Female	Some primary school	MP-18-3016-2	18	TRUE	TRUE	52	TRUE	2	0	---	1	---	0	---	---	---	---	0	---	---	12
MP	MP-18-3016	Khmer	0	0	---	3	Son or daughter	Female	Some secondary school	MP-18-3016-3	18	TRUE	TRUE	28	TRUE	2	0	---	1	---	0	---	---	---	---	0	---	---	19
MP	MP-18-3014	Khmer	0	0	---	3	Head of household	Female	Completed primary school (Grade 5)	MP-18-3014-1	18	TRUE	TRUE	22	TRUE	2	0	---	1	---	0	---	---	---	---	0	---	---	4
MP	MP-18-3014	Khmer	0	0	---	3	Parent	Female	Never attended school	MP-18-3014-2	18	TRUE	TRUE	65	TRUE	1	0	---	1	---	0	---	---	---	---	0	---	---	28
MP	MP-18-3014	Khmer	0	0	---	3	Spouse	Male	Some primary school	MP-18-3014-3	18	TRUE	TRUE	25	TRUE	2	0	---	1	---	0	---	---	---	---	0	---	---	17
MP	MP-18-3034	Lao	0	0	---	6	Head of household	Male	Completed primary school (Grade 5)	MP-18-3034-1	18	TRUE	TRUE	28	TRUE	2	0	---	1	---	0	---	---	---	---	0	---	---	6
MP	MP-18-3034	Lao	0	0	---	6	Parent	Female	Some primary school	MP-18-3034-2	18	TRUE	TRUE	50	TRUE	2	0	---	1	---	0	---	---	---	---	0	---	---	22
MP	MP-18-3034	Lao	0	0	---	6	Spouse	Female	Some secondary school	MP-18-3034-3	18	TRUE	TRUE	20	TRUE	2	0	---	1	---	0	---	---	---	---	0	---	---	2
MP	MP-18-3034	Lao	0	0	---	6	Brother or sister	Female	Some secondary school	MP-18-3034-4	18	TRUE	TRUE	21	TRUE	2	0	---	1	---	0	---	---	---	---	0	---	---	2
MP	MP-18-3034	Lao	0	0	---	6	Son or daughter	Male	Never attended school	MP-18-3034-5	18	TRUE	TRUE	3	FALSE	1	0	---	1	---	0	---	---	---	---	0	---	---	8
MP	MP-18-3034	Lao	0	0	---	6	Brother or sister	Male	Completed primary school (Grade 5)	MP-18-3034-6	18	TRUE	TRUE	24	TRUE	2	0	---	1	---	0	---	---	---	---	0	---	---	18
PT	PT-31-3003	Lao	0	0	---	4	Head of household	Male	Some primary school	PT-31-3003-1	31	TRUE	TRUE	30	TRUE	2	0	---	1	---	0	---	---	---	---	1	0	---	19
PT	PT-31-3003	Lao	0	0	---	4	Spouse	Female	Some primary school	PT-31-3003-2	31	TRUE	TRUE	33	TRUE	2	0	---	1	---	0	---	---	---	---	1	0	---	18
PT	PT-31-3003	Lao	0	0	---	4	Parent in law	Male	Some primary school	PT-31-3003-3	31	TRUE	TRUE	65	TRUE	15	0	---	1	---	0	---	---	---	---	1	0	---	16
PT	PT-31-3003	Lao	0	0	---	4	Parent in law	Female	Never attended school	PT-31-3003-4	31	TRUE	TRUE	56	TRUE	15	0	---	1	---	0	---	---	---	---	1	0	---	24
SB	SB-43-1053	Lao	1	0	---	4	Head of household	Female	Never attended school	SB-43-1053-1	43	TRUE	TRUE	76.32054795	TRUE	2	0	---	1	---	0	---	---	---	---	0	---	---	10
SB	SB-43-1053	Lao	1	0	---	4	Son or daughter	Female	Completed primary school (Grade 5)	SB-43-1053-2	43	TRUE	TRUE	27.30410959	TRUE	2	0	---	1	---	0	---	---	---	---	0	---	---	7
SB	SB-43-1053	Lao	1	0	---	4	Son in law or daughter in law	Male	Never attended school	SB-43-1053-3	43	TRUE	TRUE	30	TRUE	2	0	---	1	---	0	---	---	---	---	0	---	---	2
SB	SB-43-1053	Lao	1	0	---	4	Grandchild	Female	Never attended school	SB-43-1053-4	43	TRUE	TRUE	2.8	FALSE	1	0	---	1	---	0	---	---	---	---	0	---	---	22
SB	SB-43-3011	Lao	1	0	---	2	Head of household	Male	Some primary school	SB-43-3011-1	43	TRUE	TRUE	47.83561644	TRUE	2	0	---	1	---	0	---	---	---	---	0	---	---	15
SB	SB-43-3011	Lao	1	0	---	2	Spouse	Female	Some primary school	SB-43-3011-2	43	TRUE	TRUE	50.12328767	TRUE	2	0	---	1	---	0	---	---	---	---	0	---	---	2
MP	MP-02-1057	Lao	1	0	---	9	Head of household	Male	Some secondary school	MP-02-1057-1	2	TRUE	TRUE	38	TRUE	2	0	---	1	---	0	---	---	---	---	0	---	---	2
MP	MP-02-1057	Lao	1	0	---	9	Spouse	Female	Some secondary school	MP-02-1057-2	2	TRUE	TRUE	38	TRUE	2	0	---	1	---	0	---	---	---	---	0	---	---	17
MP	MP-02-1057	Lao	1	0	---	9	Son or daughter	Female	Some secondary school	MP-02-1057-3	2	TRUE	TRUE	18	TRUE	1	0	---	1	---	0	---	---	---	---	0	---	---	19
MP	MP-02-1057	Lao	1	0	---	9	Son or daughter	Male	Some secondary school	MP-02-1057-4	2	TRUE	TRUE	15	TRUE	12	0	---	1	---	0	---	---	---	---	0	---	---	11
MP	MP-02-1057	Lao	1	0	---	9	Son or daughter	Male	Some primary school	MP-02-1057-5	2	TRUE	TRUE	11	FALSE	12	0	---	1	---	0	---	---	---	---	0	---	---	2
MP	MP-02-1057	Lao	1	0	---	9	Brother or sister	Female	Some primary school	MP-02-1057-6	2	TRUE	TRUE	40	TRUE	2	0	---	1	---	0	---	---	---	---	0	---	---	19
MP	MP-02-1057	Lao	1	0	---	9	Niece or nephew	Male	Some secondary school	MP-02-1057-7	2	TRUE	TRUE	15	TRUE	12	0	---	1	---	0	---	---	---	---	0	---	---	15
MP	MP-02-1057	Lao	1	0	---	9	Niece or nephew	Female	Some secondary school	MP-02-1057-8	2	TRUE	TRUE	16	TRUE	12	0	---	1	---	0	---	---	---	---	0	---	---	22
MP	MP-02-1057	Lao	1	0	---	9	Niece or nephew	Male	Never attended school	MP-02-1057-9	2	TRUE	TRUE	3	FALSE	1	0	---	1	---	0	---	---	---	---	0	---	---	2
MP	MP-02-3013	Lao	0	0	---	5	Head of household	Female	Completed primary school (Grade 5)	MP-02-3013-1	2	TRUE	TRUE	36	TRUE	2	0	---	1	---	0	---	---	---	---	0	---	---	16
MP	MP-02-3013	Lao	0	0	---	5	Son or daughter	Female	Some primary school	MP-02-3013-2	2	TRUE	TRUE	9	FALSE	12	0	---	1	---	0	---	---	---	---	0	---	---	9
MP	MP-02-3013	Lao	0	0	---	5	Son or daughter	Female	Some primary school	MP-02-3013-3	2	TRUE	TRUE	7	FALSE	12	0	---	1	---	0	---	---	---	---	0	---	---	26
MP	MP-02-3013	Lao	0	0	---	5	Son or daughter	Female	Some primary school	MP-02-3013-4	2	TRUE	TRUE	5	FALSE	12	0	---	1	---	0	---	---	---	---	0	---	---	6
MP	MP-02-3013	Lao	0	0	---	5	Son or daughter	Male	Never attended school	MP-02-3013-5	2	TRUE	TRUE	3	FALSE	1	0	---	1	---	0	---	---	---	---	0	---	---	8
SB	SB-43-1221	Lao	1	0	---	2	Head of household	Male	Completed secondary school (Grade 11 or 12)	SB-43-1221-1	43	TRUE	TRUE	68.54520548	TRUE	15	0	---	1	---	0	---	---	---	---	0	---	---	8
SB	SB-43-1221	Lao	1	0	---	2	Spouse	Female	Some secondary school	SB-43-1221-2	43	TRUE	TRUE	68.81369863	TRUE	15	0	---	1	---	0	---	---	---	---	0	---	---	2
PT	PT-22-1135	Lao	1	0	---	3	Head of household	Female	Some primary school	PT-22-1135-1	22	TRUE	TRUE	56	TRUE	2	0	---	1	---	0	---	---	---	---	0	---	---	18
PT	PT-22-1135	Lao	1	0	---	3	Grandchild	Female	Completed secondary school (Grade 11 or 12)	PT-22-1135-2	22	TRUE	TRUE	22	TRUE	10	0	---	1	---	0	---	---	---	---	0	---	---	9
PT	PT-22-1135	Lao	1	0	---	3	Grandchild	Female	Never attended school	PT-22-1135-3	22	TRUE	TRUE	3	FALSE	14	0	---	1	---	0	---	---	---	---	0	---	---	24
MP	MP-01-3019	Lao	0	0	---	4	Head of household	Male	Completed secondary school (Grade 11 or 12)	MP-01-3019-1	1	TRUE	TRUE	28	TRUE	14	0	---	1	---	0	---	---	---	---	0	---	---	6
MP	MP-01-3019	Lao	0	0	---	4	Spouse	Female	Some secondary school	MP-01-3019-2	1	TRUE	TRUE	22	TRUE	2	0	---	1	---	0	---	---	---	---	0	---	---	6
MP	MP-01-3019	Lao	0	0	---	4	Son or daughter	Male	Never attended school	MP-01-3019-3	1	TRUE	TRUE	4	FALSE	1	0	---	1	---	0	---	---	---	---	0	---	---	17
MP	MP-01-3019	Lao	0	0	---	4	Parent	Female	Some primary school	MP-01-3019-4	1	TRUE	TRUE	55	TRUE	2	0	---	1	---	0	---	---	---	---	0	---	---	15
MP	MP-01-3013	Lao	1	0	---	2	Head of household	Male	Some secondary school	MP-01-3013-1	1	TRUE	TRUE	39	TRUE	2	0	---	1	---	0	---	---	---	---	0	---	---	11
MP	MP-01-3013	Lao	1	0	---	2	Spouse	Female	Completed primary school (Grade 5)	MP-01-3013-2	1	TRUE	TRUE	29	TRUE	2	0	---	1	---	0	---	---	---	---	0	---	---	13
MP	MP-01-3012	Lao	0	0	---	3	Head of household	Male	Some secondary school	MP-01-3012-1	1	TRUE	TRUE	52	TRUE	2	0	---	1	---	0	---	---	---	---	0	---	---	2
MP	MP-01-3012	Lao	0	0	---	3	Spouse	Female	Completed primary school (Grade 5)	MP-01-3012-2	1	TRUE	TRUE	65	TRUE	2	0	---	1	---	0	---	---	---	---	0	---	---	18
MP	MP-01-3012	Lao	0	0	---	3	Son or daughter	Female	Some secondary school	MP-01-3012-3	1	TRUE	TRUE	17	TRUE	12	0	---	1	---	0	---	---	---	---	0	---	---	5
MP	MP-01-3016	Lao	1	0	---	6	Head of household	Male	Completed primary school (Grade 5)	MP-01-3016-1	1	TRUE	TRUE	68	TRUE	2	0	---	1	---	0	---	---	---	---	0	---	---	4
MP	MP-01-3016	Lao	1	0	---	6	Son in law or daughter in law	Male	Some secondary school	MP-01-3016-2	1	TRUE	TRUE	35	TRUE	2	0	---	1	---	0	---	---	---	---	0	---	---	14
MP	MP-01-3016	Lao	1	0	---	6	Son or daughter	Female	Completed secondary school (Grade 11 or 12)	MP-01-3016-3	1	TRUE	TRUE	22	TRUE	2	0	---	1	---	0	---	---	---	---	0	---	---	19
MP	MP-01-3016	Lao	1	0	---	6	Son or daughter	Male	Some secondary school	MP-01-3016-4	1	TRUE	TRUE	20	TRUE	2	0	---	1	---	0	---	---	---	---	0	---	---	12
MP	MP-01-3016	Lao	1	0	---	6	Grandchild	Male	Never attended school	MP-01-3016-5	1	TRUE	TRUE	2	FALSE	1	0	---	1	---	0	---	---	---	---	0	---	---	14
MP	MP-01-3016	Lao	1	0	---	6	Son or daughter	Female	Completed primary school (Grade 5)	MP-01-3016-6	1	TRUE	TRUE	30	TRUE	2	0	---	1	---	0	---	---	---	---	0	---	---	14
SB	SB-45-1105	Lao	1	0	---	3	Head of household	Female	Some secondary school	SB-45-1105-1	45	TRUE	TRUE	35	TRUE	2	0	---	1	---	0	---	---	---	---	0	---	---	12
SB	SB-45-1105	Lao	1	0	---	3	Son or daughter	Female	Some secondary school	SB-45-1105-2	45	TRUE	TRUE	14	FALSE	12	0	---	1	---	0	---	---	---	---	0	---	---	12
SB	SB-45-1105	Lao	1	0	---	3	Son or daughter	Male	Some primary school	SB-45-1105-3	45	TRUE	TRUE	8	FALSE	12	0	---	1	---	0	---	---	---	---	0	---	---	3
SB	SB-45-1075	Lao	1	1	1E+13	4	Head of household	Male	Some primary school	SB-45-1075-1	45	TRUE	TRUE	71	TRUE	2	0	---	1	---	0	---	---	---	---	0	---	---	7
SB	SB-45-1075	Lao	1	0	---	4	Spouse	Female	Some primary school	SB-45-1075-2	45	TRUE	TRUE	48	TRUE	2	0	---	1	---	0	---	---	---	---	0	---	---	16
SB	SB-45-1075	Lao	1	0	---	4	Son or daughter	Female	Some primary school	SB-45-1075-3	45	TRUE	TRUE	22	TRUE	2	0	---	1	---	0	---	---	---	---	0	---	---	9
SB	SB-45-1075	Lao	1	0	---	4	Son or daughter	Male	Some primary school	SB-45-1075-4	45	TRUE	TRUE	19	TRUE	2	0	---	1	---	0	---	---	---	---	0	---	---	24
SB	SB-45-3022	Lao	1	0	---	5	Head of household	Female	Some primary school	SB-45-3022-1	45	TRUE	TRUE	28	TRUE	2	0	---	1	---	0	---	---	---	---	0	---	---	9
SB	SB-45-3022	Lao	1	0	---	5	Son in law or daughter in law	Male	Some primary school	SB-45-3022-2	45	TRUE	TRUE	29	TRUE	2	0	---	1	---	0	---	---	---	---	0	---	---	5
SB	SB-45-3022	Lao	1	0	---	5	Brother or sister	Female	Some primary school	SB-45-3022-3	45	TRUE	TRUE	27.63013699	TRUE	2	0	---	1	---	0	---	---	---	---	0	---	---	12
SB	SB-45-3022	Lao	1	0	---	5	Grandchild	Female	Completed primary school (Grade 5)	SB-45-3022-4	45	TRUE	TRUE	12.96164384	FALSE	2	0	---	1	---	0	---	---	---	---	0	---	---	24
SB	SB-45-3022	Lao	1	0	---	5	Grandchild	Female	Some primary school	SB-45-3022-5	45	TRUE	TRUE	10	FALSE	12	0	---	1	---	0	---	---	---	---	0	---	---	24
MP	MP-09-1006	Lao	1	0	---	4	Head of household	Female	Some primary school	MP-09-1006-1	9	TRUE	TRUE	35	TRUE	2	0	---	1	---	0	---	---	---	---	0	---	---	27
MP	MP-09-1006	Lao	1	0	---	4	Son or daughter	Female	Some primary school	MP-09-1006-2	9	TRUE	TRUE	16	TRUE	12	0	---	1	---	0	---	---	---	---	0	---	---	11
MP	MP-09-1006	Lao	1	0	---	4	Son or daughter	Female	Some primary school	MP-09-1006-3	9	TRUE	TRUE	8	FALSE	12	0	---	1	---	0	---	---	---	---	0	---	---	21
MP	MP-09-1006	Lao	1	0	---	4	Son or daughter	Male	Some primary school	MP-09-1006-4	9	TRUE	TRUE	9	FALSE	12	0	---	1	---	0	---	---	---	---	0	---	---	2
PT	PT-24-1121	Lao	1	0	---	2	Head of household	Female	Some primary school	PT-24-1121-1	24	TRUE	TRUE	23	TRUE	2	0	---	1	---	0	---	---	---	---	1	0	---	3
PT	PT-24-1121	Lao	1	0	---	2	Son or daughter	Female	Never attended school	PT-24-1121-2	24	TRUE	TRUE	2	FALSE	1	0	---	1	---	0	---	---	---	---	1	0	---	11
MP	MP-12-3013	Lao	0	0	---	2	Head of household	Male	Completed primary school (Grade 5)	MP-12-3013-1	12	TRUE	TRUE	23	TRUE	2	0	---	1	---	0	---	---	---	---	0	---	---	4
MP	MP-12-3013	Lao	0	0	---	2	Spouse	Female	Completed primary school (Grade 5)	MP-12-3013-2	12	TRUE	TRUE	21	TRUE	2	0	---	1	---	0	---	---	---	---	0	---	---	20
MP	MP-09-2091	Khmer	1	0	---	7	Head of household	Male	Completed primary school (Grade 5)	MP-09-2091-1	9	TRUE	TRUE	43	TRUE	2	0	---	1	---	0	---	---	---	---	0	---	---	4
MP	MP-09-2091	Khmer	1	0	---	7	Spouse	Female	Completed primary school (Grade 5)	MP-09-2091-2	9	TRUE	TRUE	35	TRUE	2	0	---	1	---	0	---	---	---	---	0	---	---	18
MP	MP-09-2091	Khmer	1	0	---	7	Son or daughter	Male	Some secondary school	MP-09-2091-3	9	TRUE	TRUE	18	TRUE	12	0	---	1	---	0	---	---	---	---	0	---	---	17
MP	MP-09-2091	Khmer	1	0	---	7	Son or daughter	Male	Some secondary school	MP-09-2091-4	9	TRUE	TRUE	16	TRUE	12	0	---	1	---	0	---	---	---	---	0	---	---	6
MP	MP-09-2091	Khmer	1	0	---	7	Son or daughter	Female	Never attended school	MP-09-2091-5	9	TRUE	TRUE	5	FALSE	1	0	---	1	---	0	---	---	---	---	0	---	---	9
MP	MP-09-2091	Khmer	1	0	---	7	Son or daughter	Female	Some secondary school	MP-09-2091-6	9	TRUE	TRUE	18	TRUE	12	0	---	1	---	0	---	---	---	---	0	---	---	8
MP	MP-09-2091	Khmer	1	0	---	7	Son or daughter	Male	Completed primary school (Grade 5)	MP-09-2091-7	9	TRUE	TRUE	11	FALSE	12	0	---	1	---	0	---	---	---	---	0	---	---	13
SB	SB-47-1001	Lao	1	0	---	7	Head of household	Female	Some secondary school	SB-47-1001-1	47	TRUE	TRUE	32	TRUE	2	0	---	1	---	1	2	0	2	0	0	---	---	13
SB	SB-47-1001	Lao	1	0	---	7	Son or daughter	Female	Never attended school	SB-47-1001-2	47	TRUE	TRUE	4	FALSE	1	0	---	1	---	1	2	0	2	0	0	---	---	14
SB	SB-47-1001	Lao	1	0	---	7	Son or daughter	Male	Never attended school	SB-47-1001-3	47	TRUE	TRUE	3	FALSE	1	0	---	1	---	1	2	0	2	0	0	---	---	17
SB	SB-47-1001	Lao	1	0	---	7	Son or daughter	Female	Some secondary school	SB-47-1001-4	47	TRUE	TRUE	11	FALSE	12	0	---	1	---	1	2	0	2	0	0	---	---	13
SB	SB-47-1001	Lao	1	0	---	7	Spouse	Male	Some secondary school	SB-47-1001-5	47	TRUE	TRUE	37	TRUE	2	0	---	0	9	1	2	0	2	0	0	---	---	21
SB	SB-47-1001	Lao	1	0	---	7	Parent	Male	Completed primary school (Grade 5)	SB-47-1001-6	47	TRUE	TRUE	78	TRUE	2	0	---	1	---	1	2	1	2	1	0	---	---	2
SB	SB-47-1001	Lao	1	0	---	7	Parent	Female	Never attended school	SB-47-1001-7	47	TRUE	TRUE	67	TRUE	2	0	---	1	---	1	2	1	2	1	0	---	---	18
MP	MP-09-1290	Lao	1	0	---	2	Head of household	Male	Never attended school	MP-09-1290-1	9	TRUE	TRUE	50	TRUE	2	0	---	1	---	0	---	---	---	---	0	---	---	4
MP	MP-09-1290	Lao	1	0	---	2	Spouse	Female	Never attended school	MP-09-1290-2	9	TRUE	TRUE	45	TRUE	2	0	---	1	---	0	---	---	---	---	0	---	---	12
MP	MP-09-1239	Lao	1	0	---	3	Head of household	Male	Completed primary school (Grade 5)	MP-09-1239-1	9	TRUE	TRUE	39	TRUE	2	0	---	1	---	0	---	---	---	---	0	---	---	4
MP	MP-09-1239	Lao	1	0	---	3	Spouse	Female	Completed primary school (Grade 5)	MP-09-1239-2	9	TRUE	TRUE	29	TRUE	2	0	---	1	---	0	---	---	---	---	0	---	---	1
MP	MP-09-1239	Lao	1	0	---	3	Son or daughter	Female	Never attended school	MP-09-1239-3	9	TRUE	TRUE	4	FALSE	1	0	---	1	---	0	---	---	---	---	0	---	---	8
MP	MP-09-1200	Lao	1	0	---	4	Head of household	Male	Some primary school	MP-09-1200-1	9	TRUE	TRUE	59	TRUE	2	0	---	1	---	0	---	---	---	---	0	---	---	2
MP	MP-09-1200	Lao	1	0	---	4	Spouse	Female	Some primary school	MP-09-1200-2	9	TRUE	TRUE	58	TRUE	2	0	---	1	---	0	---	---	---	---	0	---	---	7
MP	MP-09-1200	Lao	1	0	---	4	Parent	Female	Some secondary school	MP-09-1200-3	9	TRUE	TRUE	27	TRUE	2	0	---	1	---	0	---	---	---	---	0	---	---	15
MP	MP-09-1200	Lao	1	0	---	4	Parent	Male	Never attended school	MP-09-1200-4	9	TRUE	TRUE	2	FALSE	1	0	---	1	---	0	---	---	---	---	0	---	---	3
MP	MP-12-3028	Lao	1	0	---	4	Head of household	Male	Completed primary school (Grade 5)	MP-12-3028-1	12	TRUE	TRUE	40	TRUE	14	0	---	1	---	0	---	---	---	---	0	---	---	9
MP	MP-12-3028	Lao	1	0	---	4	Spouse	Female	Completed primary school (Grade 5)	MP-12-3028-2	12	TRUE	TRUE	33	TRUE	2	0	---	1	---	0	---	---	---	---	0	---	---	16
MP	MP-12-3028	Lao	1	0	---	4	Son or daughter	Female	Completed primary school (Grade 5)	MP-12-3028-3	12	TRUE	TRUE	7	FALSE	12	0	---	1	---	0	---	---	---	---	0	---	---	7
MP	MP-12-3028	Lao	1	0	---	4	Grandchild	Male	Some secondary school	MP-12-3028-4	12	TRUE	TRUE	22	TRUE	2	0	---	1	---	0	---	---	---	---	0	---	---	2
MP	MP-09-1120	Lao	1	0	---	8	Head of household	Male	Completed primary school (Grade 5)	MP-09-1120-1	9	TRUE	TRUE	37	TRUE	2	0	---	1	---	0	---	---	---	---	0	---	---	31
MP	MP-09-1120	Lao	1	0	---	8	Spouse	Female	Completed primary school (Grade 5)	MP-09-1120-2	9	TRUE	TRUE	31	TRUE	2	0	---	1	---	0	---	---	---	---	0	---	---	9
MP	MP-09-1120	Lao	1	0	---	8	Son or daughter	Female	Some secondary school	MP-09-1120-3	9	TRUE	TRUE	16	TRUE	2	0	---	1	---	0	---	---	---	---	0	---	---	4
MP	MP-09-1120	Lao	1	0	---	8	Son or daughter	Male	Some secondary school	MP-09-1120-4	9	TRUE	TRUE	13	FALSE	12	0	---	1	---	0	---	---	---	---	0	---	---	9
MP	MP-09-1120	Lao	1	0	---	8	Son or daughter	Female	Completed primary school (Grade 5)	MP-09-1120-5	9	TRUE	TRUE	11	FALSE	12	0	---	1	---	0	---	---	---	---	0	---	---	15
MP	MP-09-1120	Lao	1	0	---	8	Son or daughter	Female	Completed primary school (Grade 5)	MP-09-1120-6	9	TRUE	TRUE	10	FALSE	12	0	---	1	---	0	---	---	---	---	0	---	---	21
MP	MP-09-1120	Lao	1	0	---	8	Son or daughter	Male	Completed primary school (Grade 5)	MP-09-1120-7	9	TRUE	TRUE	8	FALSE	12	0	---	1	---	0	---	---	---	---	0	---	---	9
MP	MP-09-1120	Lao	1	0	---	8	Son or daughter	Male	Some primary school	MP-09-1120-8	9	TRUE	TRUE	6	FALSE	12	0	---	1	---	0	---	---	---	---	0	---	---	8
MP	MP-12-3026	Lao	0	0	---	2	Head of household	Female	Completed primary school (Grade 5)	MP-12-3026-1	12	TRUE	TRUE	26	TRUE	2	0	---	1	---	0	---	---	---	---	0	---	---	9
MP	MP-12-3026	Lao	0	0	---	2	Son or daughter	Male	Never attended school	MP-12-3026-2	12	TRUE	TRUE	4	FALSE	1	0	---	1	---	0	---	---	---	---	0	---	---	19
MP	MP-12-3022	Lao	0	0	---	4	Head of household	Male	Some primary school	MP-12-3022-1	12	TRUE	TRUE	70	TRUE	2	0	---	1	---	0	---	---	---	---	0	---	---	2
MP	MP-12-3022	Lao	0	0	---	4	Spouse	Female	Some primary school	MP-12-3022-2	12	TRUE	TRUE	55	TRUE	2	0	---	1	---	0	---	---	---	---	0	---	---	2
MP	MP-12-3022	Lao	0	0	---	4	Son or daughter	Male	Completed primary school (Grade 5)	MP-12-3022-3	12	TRUE	TRUE	25	TRUE	2	0	---	1	---	0	---	---	---	---	0	---	---	16
MP	MP-12-3022	Lao	0	0	---	4	Son in law or daughter in law	Female	Completed primary school (Grade 5)	MP-12-3022-4	12	TRUE	TRUE	18	TRUE	2	0	---	1	---	0	---	---	---	---	0	---	---	16
MP	MP-12-3021	Lao	0	0	---	7	Head of household	Male	Some secondary school	MP-12-3021-1	12	TRUE	TRUE	40	TRUE	2	0	---	1	---	0	---	---	---	---	0	---	---	21
MP	MP-12-3021	Lao	0	0	---	7	Spouse	Female	Completed primary school (Grade 5)	MP-12-3021-2	12	TRUE	TRUE	39	TRUE	2	0	---	1	---	0	---	---	---	---	0	---	---	4
MP	MP-12-3021	Lao	0	0	---	7	Son or daughter	Male	Some secondary school	MP-12-3021-3	12	TRUE	TRUE	19	TRUE	2	0	---	1	---	0	---	---	---	---	0	---	---	2
MP	MP-12-3021	Lao	0	0	---	7	Son or daughter	Male	Some secondary school	MP-12-3021-4	12	TRUE	TRUE	16	TRUE	2	0	---	1	---	0	---	---	---	---	0	---	---	20
MP	MP-12-3021	Lao	0	0	---	7	Son or daughter	Male	Completed primary school (Grade 5)	MP-12-3021-5	12	TRUE	TRUE	12	FALSE	12	0	---	1	---	0	---	---	---	---	0	---	---	16
MP	MP-12-3021	Lao	0	0	---	7	Son or daughter	Female	Completed primary school (Grade 5)	MP-12-3021-6	12	TRUE	TRUE	10	FALSE	12	0	---	1	---	0	---	---	---	---	0	---	---	6
MP	MP-12-3021	Lao	0	0	---	7	Son or daughter	Female	Some primary school	MP-12-3021-7	12	TRUE	TRUE	6	FALSE	12	0	---	1	---	0	---	---	---	---	0	---	---	4
MP	MP-09-1179	Lao	1	0	---	4	Head of household	Female	Some secondary school	MP-09-1179-1	9	TRUE	TRUE	22	TRUE	2	0	---	1	---	0	---	---	---	---	0	---	---	11
MP	MP-09-1179	Lao	1	0	---	4	Spouse	Male	More than secondary	MP-09-1179-2	9	TRUE	TRUE	28	TRUE	11	0	---	1	---	0	---	---	---	---	0	---	---	2
MP	MP-09-1179	Lao	1	0	---	4	Parent	Male	Some primary school	MP-09-1179-3	9	TRUE	TRUE	78	TRUE	1	0	---	1	---	0	---	---	---	---	0	---	---	31
MP	MP-09-1179	Lao	1	0	---	4	Parent	Female	Some primary school	MP-09-1179-4	9	TRUE	TRUE	65	TRUE	2	0	---	1	---	0	---	---	---	---	0	---	---	11
SB	SB-47-3014	Lao	0	0	---	4	Head of household	Male	Completed secondary school (Grade 11 or 12)	SB-47-3014-1	47	TRUE	TRUE	37.13972603	TRUE	16	0	---	1	---	0	---	---	---	---	0	---	---	2
SB	SB-47-3014	Lao	0	1	1E+13	4	Spouse	Female	Completed secondary school (Grade 11 or 12)	SB-47-3014-2	47	TRUE	TRUE	33.70958904	TRUE	13	0	---	1	---	0	---	---	---	---	0	---	---	17
SB	SB-47-3014	Lao	0	0	---	4	Grandchild	Male	Some primary school	SB-47-3014-3	47	TRUE	TRUE	4.717808219	FALSE	12	0	---	1	---	0	---	---	---	---	0	---	---	2
SB	SB-47-3014	Lao	0	0	---	4	Grandchild	Female	Some secondary school	SB-47-3014-4	47	TRUE	TRUE	11.50684932	FALSE	12	0	---	1	---	0	---	---	---	---	0	---	---	2
MP	MP-12-3004	Khmer	0	0	---	5	Head of household	Female	Completed primary school (Grade 5)	MP-12-3004-1	12	TRUE	TRUE	27	TRUE	2	0	---	1	---	0	---	---	---	---	0	---	---	15
MP	MP-12-3004	Khmer	0	0	---	5	Spouse	Male	Completed primary school (Grade 5)	MP-12-3004-2	12	TRUE	TRUE	40	TRUE	2	0	---	1	---	0	---	---	---	---	0	---	---	4
MP	MP-12-3004	Khmer	0	0	---	5	Son or daughter	Male	Some primary school	MP-12-3004-3	12	TRUE	TRUE	11	FALSE	12	0	---	1	---	0	---	---	---	---	0	---	---	25
MP	MP-12-3004	Khmer	0	0	---	5	Son or daughter	Female	Some primary school	MP-12-3004-4	12	TRUE	TRUE	7	FALSE	12	0	---	1	---	0	---	---	---	---	0	---	---	7
MP	MP-12-3004	Khmer	0	0	---	5	Son or daughter	Female	Some primary school	MP-12-3004-5	12	TRUE	TRUE	6	FALSE	12	0	---	1	---	0	---	---	---	---	0	---	---	16
MP	MP-12-1011	Khmer	1	0	---	3	Head of household	Female	Completed primary school (Grade 5)	MP-12-1011-1	12	TRUE	TRUE	30	TRUE	2	0	---	1	---	0	---	---	---	---	0	---	---	4
MP	MP-12-1011	Khmer	1	0	---	3	Son or daughter	Female	Never attended school	MP-12-1011-2	12	TRUE	TRUE	4	FALSE	1	0	---	1	---	0	---	---	---	---	0	---	---	4
MP	MP-12-1011	Khmer	1	0	---	3	Son or daughter	Female	Never attended school	MP-12-1011-3	12	TRUE	TRUE	2	FALSE	1	0	---	1	---	0	---	---	---	---	0	---	---	8
SB	SB-47-1004	Lao	1	0	---	1	Head of household	Female	Some primary school	SB-47-1004-1	47	TRUE	TRUE	70	TRUE	1	0	---	1	---	0	---	---	---	---	0	---	---	7
SB	SB-47-3037	Lao	0	0	---	5	Head of household	Female	Never attended school	SB-47-3037-1	47	TRUE	TRUE	40	TRUE	2	0	---	1	---	0	---	---	---	---	0	---	---	4
SB	SB-47-3037	Lao	0	0	---	5	Grandchild	Female	Some primary school	SB-47-3037-2	47	TRUE	TRUE	8	FALSE	12	0	---	1	---	0	---	---	---	---	0	---	---	9
SB	SB-47-3037	Lao	0	0	---	5	Grandchild	Male	Never attended school	SB-47-3037-3	47	TRUE	TRUE	2	FALSE	1	0	---	1	---	0	---	---	---	---	0	---	---	6
SB	SB-47-3037	Lao	0	0	---	5	Brother or sister	Male	Completed secondary school (Grade 11 or 12)	SB-47-3037-4	47	TRUE	TRUE	38	TRUE	11	0	---	1	---	0	---	---	---	---	0	---	---	4
SB	SB-47-3037	Lao	0	0	---	5	Brother or sister	Female	Completed secondary school (Grade 11 or 12)	SB-47-3037-5	47	TRUE	TRUE	36	TRUE	11	0	---	1	---	0	---	---	---	---	0	---	---	3
PT	PT-23-3026	Lao	0	0	---	5	Head of household	Male	Some primary school	PT-23-3026-1	23	TRUE	TRUE	61	TRUE	15	0	---	1	---	0	---	---	---	---	0	---	---	7
PT	PT-23-3026	Lao	0	0	---	5	Son or daughter	Male	Some secondary school	PT-23-3026-2	23	TRUE	TRUE	30	TRUE	2	0	---	1	---	0	---	---	---	---	0	---	---	14
PT	PT-23-3026	Lao	0	0	---	5	Spouse	Female	Never attended school	PT-23-3026-3	23	TRUE	TRUE	59	TRUE	15	0	---	1	---	0	---	---	---	---	0	---	---	22
PT	PT-23-3026	Lao	0	0	---	5	Grandchild	Female	Some primary school	PT-23-3026-4	23	TRUE	TRUE	11	FALSE	12	0	---	1	---	0	---	---	---	---	0	---	---	2
PT	PT-23-3026	Lao	0	0	---	5	Grandchild	Female	Some primary school	PT-23-3026-5	23	TRUE	TRUE	11	FALSE	12	0	---	1	---	0	---	---	---	---	0	---	---	3
SB	SB-47-3027	Lao	0	0	---	4	Head of household	Male	Some primary school	SB-47-3027-1	47	TRUE	TRUE	44.47671233	TRUE	9	0	---	1	---	0	---	---	---	---	0	---	---	9
SB	SB-47-3027	Lao	0	0	---	4	Spouse	Female	Some secondary school	SB-47-3027-2	47	TRUE	TRUE	38.13150685	TRUE	9	0	---	1	---	0	---	---	---	---	0	---	---	10
SB	SB-47-3027	Lao	0	0	---	4	Son or daughter	Female	Some secondary school	SB-47-3027-3	47	TRUE	TRUE	17.97808219	TRUE	9	0	---	1	---	0	---	---	---	---	0	---	---	16
SB	SB-47-3027	Lao	0	0	---	4	Son or daughter	Female	Some secondary school	SB-47-3027-4	47	TRUE	TRUE	16.17808219	TRUE	9	0	---	1	---	0	---	---	---	---	0	---	---	15
SB	SB-46-3029	Lao	0	0	---	3	Head of household	Male	Some primary school	SB-46-3029-1	46	TRUE	TRUE	49	TRUE	9	0	---	1	---	0	---	---	---	---	0	---	---	10
SB	SB-46-3029	Lao	0	0	---	3	Son or daughter	Female	Some secondary school	SB-46-3029-2	46	TRUE	TRUE	15	TRUE	12	0	---	1	---	0	---	---	---	---	0	---	---	7
SB	SB-46-3029	Lao	0	0	---	3	Son or daughter	Male	Some secondary school	SB-46-3029-3	46	TRUE	TRUE	22	TRUE	9	0	---	1	---	0	---	---	---	---	0	---	---	10
PT	PT-24-1103	Lao	1	0	---	5	Head of household	Male	Never attended school	PT-24-1103-1	24	TRUE	TRUE	86	TRUE	2	0	---	1	---	0	---	---	---	---	0	---	---	21
PT	PT-24-1103	Lao	1	0	---	5	Grandchild	Male	Some primary school	PT-24-1103-2	24	TRUE	TRUE	16	TRUE	12	0	---	1	---	0	---	---	---	---	0	---	---	8
PT	PT-24-1103	Lao	1	0	---	5	Grandchild	Male	Some primary school	PT-24-1103-3	24	TRUE	TRUE	15	TRUE	12	0	---	1	---	0	---	---	---	---	0	---	---	8
PT	PT-24-1103	Lao	1	0	---	5	Grandchild	Male	Some primary school	PT-24-1103-4	24	TRUE	TRUE	6	FALSE	12	0	---	1	---	0	---	---	---	---	0	---	---	4
PT	PT-24-1103	Lao	1	0	---	5	Spouse	Female	Never attended school	PT-24-1103-5	24	TRUE	TRUE	78	TRUE	2	0	---	1	---	0	---	---	---	---	0	---	---	4
PT	PT-24-1102	Lao	1	0	---	5	Head of household	Female	Some primary school	PT-24-1102-1	24	TRUE	TRUE	27	TRUE	13	0	---	1	---	0	---	---	---	---	0	---	---	9
PT	PT-24-1102	Lao	1	0	---	5	Son or daughter	Male	Some primary school	PT-24-1102-2	24	TRUE	TRUE	8	FALSE	12	0	---	1	---	0	---	---	---	---	0	---	---	17
PT	PT-24-1102	Lao	1	0	---	5	Son or daughter	Male	Some primary school	PT-24-1102-3	24	TRUE	TRUE	6	FALSE	12	0	---	1	---	0	---	---	---	---	0	---	---	18
PT	PT-24-1102	Lao	1	0	---	5	Son or daughter	Female	Never attended school	PT-24-1102-4	24	TRUE	TRUE	0.333333333	FALSE	1	0	---	1	---	0	---	---	---	---	0	---	---	21
PT	PT-24-1102	Lao	1	0	---	5	Spouse	Male	Some secondary school	PT-24-1102-5	24	TRUE	TRUE	33	TRUE	16	0	---	1	---	0	---	---	---	---	0	---	---	2
PT	PT-24-1017	Lao	1	0	---	2	Head of household	Female	Never attended school	PT-24-1017-1	24	TRUE	TRUE	50	TRUE	10	0	---	1	---	0	---	---	---	---	0	---	---	9
PT	PT-24-1017	Lao	1	0	---	2	Spouse	Male	Some primary school	PT-24-1017-2	24	TRUE	TRUE	56	TRUE	14	0	---	1	---	0	---	---	---	---	0	---	---	9
PT	PT-22-1041	Lao	1	0	---	4	Head of household	Male	Some primary school	PT-22-1041-1	22	TRUE	TRUE	56	TRUE	2	0	---	1	---	0	---	---	---	---	1	0	---	20
PT	PT-22-1041	Lao	1	0	---	4	Spouse	Female	Some primary school	PT-22-1041-2	22	TRUE	TRUE	52	TRUE	2	0	---	1	---	0	---	---	---	---	1	0	---	9
PT	PT-22-1041	Lao	1	0	---	4	Brother or sister	Female	Never attended school	PT-22-1041-3	22	TRUE	TRUE	72	TRUE	15	0	---	1	---	0	---	---	---	---	1	0	---	7
PT	PT-22-1041	Lao	1	0	---	4	Grandchild	Female	Never attended school	PT-22-1041-4	22	TRUE	TRUE	2	FALSE	1	0	---	1	---	0	---	---	---	---	1	0	---	4
PT	PT-22-3001	Lao	1	0	---	1	Head of household	Female	Some primary school	PT-22-3001-1	22	TRUE	TRUE	NA	NA	15	0	---	1	---	0	---	---	---	---	1	0	---	12
PT	PT-22-1058	Lao	1	0	---	2	Head of household	Male	Completed primary school (Grade 5)	PT-22-1058-1	22	TRUE	TRUE	33	TRUE	2	0	---	1	---	0	---	---	---	---	1	0	---	16
PT	PT-22-1058	Lao	1	0	---	2	Spouse	Female	Some primary school	PT-22-1058-2	22	TRUE	TRUE	28	TRUE	2	0	---	1	---	0	---	---	---	---	1	0	---	17
SB	SB-45-3002	Lao	0	0	---	3	Head of household	Female	Completed primary school (Grade 5)	SB-45-3002-1	45	TRUE	TRUE	30	TRUE	2	0	---	1	---	0	---	---	---	---	0	---	---	22
SB	SB-45-3002	Lao	0	0	---	3	Son or daughter	Male	Never attended school	SB-45-3002-2	45	TRUE	TRUE	3	FALSE	1	0	---	1	---	0	---	---	---	---	0	---	---	11
SB	SB-45-3002	Lao	0	0	---	3	Son or daughter	Male	Some primary school	SB-45-3002-3	45	TRUE	TRUE	6	FALSE	12	0	---	1	---	0	---	---	---	---	0	---	---	3
PT	PT-21-3002	Lao	0	0	---	2	Head of household	Female	Never attended school	PT-21-3002-1	21	TRUE	TRUE	62	TRUE	15	0	---	1	---	0	---	---	---	---	0	---	---	16
PT	PT-21-3002	Lao	0	0	---	2	Brother or sister	Female	Never attended school	PT-21-3002-2	21	TRUE	TRUE	48	TRUE	2	0	---	1	---	0	---	---	---	---	0	---	---	4
PT	PT-21-3004	Lao	0	0	---	1	Head of household	Female	Some primary school	PT-21-3004-1	21	TRUE	TRUE	36	TRUE	2	0	---	1	---	0	---	---	---	---	1	0	---	21
PT	PT-22-1048	Lao	1	0	---	6	Head of household	Female	Completed primary school (Grade 5)	PT-22-1048-1	22	TRUE	TRUE	49	TRUE	2	0	---	1	---	0	---	---	---	---	0	---	---	21
PT	PT-22-1048	Lao	1	0	---	6	Son or daughter	Male	Completed secondary school (Grade 11 or 12)	PT-22-1048-2	22	TRUE	TRUE	19	TRUE	12	0	---	1	---	0	---	---	---	---	0	---	---	9
PT	PT-22-1048	Lao	1	0	---	6	Grandchild	Male	Completed secondary school (Grade 11 or 12)	PT-22-1048-3	22	TRUE	FALSE	19	TRUE	12	0	---	1	---	0	---	---	---	---	0	---	---	17
PT	PT-22-1048	Lao	1	0	---	6	Grandchild	Male	Completed secondary school (Grade 11 or 12)	PT-22-1048-4	22	TRUE	FALSE	19	TRUE	12	0	---	1	---	0	---	---	---	---	0	---	---	4
PT	PT-22-1048	Lao	1	0	---	6	Grandchild	Male	Completed secondary school (Grade 11 or 12)	PT-22-1048-5	22	TRUE	FALSE	17	TRUE	12	0	---	1	---	0	---	---	---	---	0	---	---	14
PT	PT-22-1048	Lao	1	0	---	6	Spouse	Male	Some primary school	PT-22-1048-6	22	TRUE	TRUE	48	TRUE	2	0	---	1	---	0	---	---	---	---	0	---	---	9
PT	PT-22-1113	Lao	1	0	---	4	Head of household	Male	Some secondary school	PT-22-1113-1	22	TRUE	TRUE	42	TRUE	2	0	---	1	---	0	---	---	---	---	0	---	---	6
PT	PT-22-1113	Lao	1	0	---	4	Spouse	Female	Some secondary school	PT-22-1113-2	22	TRUE	TRUE	37	TRUE	10	0	---	1	---	0	---	---	---	---	0	---	---	19
PT	PT-22-1113	Lao	1	0	---	4	Son or daughter	Male	Some secondary school	PT-22-1113-3	22	TRUE	TRUE	16	TRUE	12	0	---	1	---	0	---	---	---	---	0	---	---	23
PT	PT-22-1113	Lao	1	0	---	4	Son or daughter	Male	Completed primary school (Grade 5)	PT-22-1113-4	22	TRUE	TRUE	14	FALSE	12	0	---	1	---	0	---	---	---	---	0	---	---	9
PT	PT-22-1015	Lao	1	0	---	2	Head of household	Male	Completed primary school (Grade 5)	PT-22-1015-1	22	TRUE	TRUE	61	TRUE	2	0	---	1	---	0	---	---	---	---	0	---	---	23
PT	PT-22-1015	Lao	1	0	---	2	Spouse	Female	Some primary school	PT-22-1015-2	22	TRUE	TRUE	68	TRUE	2	0	---	1	---	0	---	---	---	---	0	---	---	5
PT	PT-22-3031	Lao	0	0	---	5	Head of household	Male	Some primary school	PT-22-3031-1	22	TRUE	TRUE	60	TRUE	2	0	---	1	---	0	---	---	---	---	1	0	---	23
PT	PT-22-3031	Lao	0	0	---	5	Son or daughter	Male	Completed primary school (Grade 5)	PT-22-3031-2	22	TRUE	FALSE	25	TRUE	14	0	---	1	---	0	---	---	---	---	1	1	9	4
PT	PT-22-3031	Lao	0	0	---	5	Son or daughter	Female	Never attended school	PT-22-3031-3	22	TRUE	FALSE	28	TRUE	14	0	---	1	---	0	---	---	---	---	1	1	9	21
PT	PT-22-3031	Lao	0	0	---	5	Son or daughter	Male	Some primary school	PT-22-3031-4	22	TRUE	FALSE	22	TRUE	14	0	---	1	---	0	---	---	---	---	1	1	9	11
PT	PT-22-3031	Lao	0	0	---	5	Son or daughter	Male	Some primary school	PT-22-3031-5	22	TRUE	FALSE	21	TRUE	14	0	---	1	---	0	---	---	---	---	1	1	9	9
SB	SB-45-1096	Lao	1	0	---	7	Head of household	Male	Completed primary school (Grade 5)	SB-45-1096-1	45	TRUE	TRUE	67	TRUE	2	0	---	1	---	0	---	---	---	---	0	---	---	2
SB	SB-45-1096	Lao	1	0	---	7	Son in law or daughter in law	Male	Some secondary school	SB-45-1096-2	45	TRUE	TRUE	35	TRUE	2	0	---	1	---	0	---	---	---	---	0	---	---	4
SB	SB-45-1096	Lao	1	0	---	7	Son or daughter	Female	Some secondary school	SB-45-1096-3	45	TRUE	TRUE	28	TRUE	2	0	---	1	---	0	---	---	---	---	0	---	---	21
SB	SB-45-1096	Lao	1	0	---	7	Grandchild	Male	Some primary school	SB-45-1096-4	45	TRUE	TRUE	10	FALSE	12	0	---	1	---	0	---	---	---	---	0	---	---	4
SB	SB-45-1096	Lao	1	0	---	7	Grandchild	Male	Some primary school	SB-45-1096-5	45	TRUE	TRUE	8	FALSE	12	0	---	1	---	0	---	---	---	---	0	---	---	8
SB	SB-45-1096	Lao	1	0	---	7	Grandchild	Female	Some primary school	SB-45-1096-6	45	TRUE	TRUE	4	FALSE	12	0	---	1	---	0	---	---	---	---	0	---	---	21
SB	SB-45-1096	Lao	1	0	---	7	Grandchild	Male	Completed primary school (Grade 5)	SB-45-1096-7	45	TRUE	TRUE	14	FALSE	2	0	---	1	---	0	---	---	---	---	0	---	---	14
SB	SB-45-1162	Lao	1	0	---	4	Head of household	Male	Some primary school	SB-45-1162-1	45	TRUE	TRUE	46	TRUE	2	1	1	1	---	1	4	1	4	1	0	---	---	2
SB	SB-45-1162	Lao	1	0	---	4	Son or daughter	Male	Some secondary school	SB-45-1162-2	45	TRUE	TRUE	25	TRUE	2	1	1	1	---	1	4	1	4	1	0	---	---	4
SB	SB-45-1162	Lao	1	0	---	4	Spouse	Female	Some primary school	SB-45-1162-3	45	TRUE	TRUE	43	TRUE	2	1	1	1	---	1	4	1	4	1	0	---	---	2
SB	SB-45-1162	Lao	1	0	---	4	Son or daughter	Female	Some secondary school	SB-45-1162-4	45	TRUE	TRUE	16	TRUE	2	1	1	1	---	1	4	1	4	1	0	---	---	5
PT	PT-23-3034	Lao	0	0	---	4	Head of household	Female	More than secondary	PT-23-3034-1	23	TRUE	TRUE	52	TRUE	2	0	---	1	---	0	---	---	---	---	0	---	---	16
PT	PT-23-3034	Lao	0	0	---	4	Son or daughter	Female	Some primary school	PT-23-3034-2	23	TRUE	TRUE	18	TRUE	12	0	---	1	---	0	---	---	---	---	0	---	---	20
PT	PT-23-3034	Lao	0	0	---	4	Grandchild	Female	Some primary school	PT-23-3034-3	23	TRUE	TRUE	8	FALSE	12	0	---	1	---	0	---	---	---	---	0	---	---	2
PT	PT-23-3034	Lao	0	0	---	4	Brother or sister	Female	Some primary school	PT-23-3034-4	23	TRUE	TRUE	32	TRUE	2	0	---	1	---	0	---	---	---	---	0	---	---	16
MP	MP-11-1114	Khmer	1	0	---	8	Head of household	Female	Completed primary school (Grade 5)	MP-11-1114-1	11	TRUE	TRUE	40	TRUE	2	0	---	1	---	0	---	---	---	---	0	---	---	4
MP	MP-11-1114	Khmer	1	0	---	8	Son or daughter	Female	Some primary school	MP-11-1114-2	11	TRUE	TRUE	10	FALSE	12	0	---	1	---	0	---	---	---	---	0	---	---	24
MP	MP-11-1114	Khmer	1	0	---	8	Son or daughter	Male	Some secondary school	MP-11-1114-3	11	TRUE	TRUE	12	FALSE	12	0	---	1	---	0	---	---	---	---	0	---	---	16
MP	MP-11-1114	Khmer	1	0	---	8	Son or daughter	Female	Some primary school	MP-11-1114-4	11	TRUE	TRUE	6	FALSE	12	0	---	1	---	0	---	---	---	---	0	---	---	7
MP	MP-11-1114	Khmer	1	0	---	8	Son or daughter	Female	Some secondary school	MP-11-1114-5	11	TRUE	TRUE	20	TRUE	2	0	---	1	---	0	---	---	---	---	0	---	---	9
MP	MP-11-1114	Khmer	1	0	---	8	Son or daughter	Female	Never attended school	MP-11-1114-6	11	TRUE	TRUE	4	FALSE	1	0	---	1	---	0	---	---	---	---	0	---	---	19
MP	MP-11-1114	Khmer	1	0	---	8	Son or daughter	Male	Some secondary school	MP-11-1114-7	11	TRUE	TRUE	14	FALSE	1	0	---	1	---	0	---	---	---	---	0	---	---	16
MP	MP-11-1114	Khmer	1	0	---	8	Spouse	Male	Some secondary school	MP-11-1114-8	11	TRUE	TRUE	25	TRUE	2	0	---	1	---	0	---	---	---	---	0	---	---	9
MP	MP-11-2029	Khmer	1	0	---	4	Head of household	Male	Completed primary school (Grade 5)	MP-11-2029-1	11	TRUE	TRUE	48	TRUE	2	0	---	1	---	0	---	---	---	---	0	---	---	20
MP	MP-11-2029	Khmer	1	0	---	4	Spouse	Female	Completed primary school (Grade 5)	MP-11-2029-2	11	TRUE	TRUE	45	TRUE	2	0	---	1	---	0	---	---	---	---	0	---	---	7
MP	MP-11-2029	Khmer	1	0	---	4	Son or daughter	Male	Some primary school	MP-11-2029-3	11	TRUE	TRUE	5	FALSE	12	0	---	1	---	0	---	---	---	---	0	---	---	23
MP	MP-11-2029	Khmer	1	0	---	4	Son or daughter	Male	Never attended school	MP-11-2029-4	11	TRUE	TRUE	4	FALSE	1	0	---	1	---	0	---	---	---	---	0	---	---	17
MP	MP-11-1126	Khmer	1	0	---	5	Head of household	Female	Completed primary school (Grade 5)	MP-11-1126-1	11	TRUE	TRUE	30	TRUE	2	0	---	1	---	0	---	---	---	---	0	---	---	2
MP	MP-11-1126	Khmer	1	0	---	5	Son or daughter	Female	Some secondary school	MP-11-1126-2	11	TRUE	TRUE	13	FALSE	12	0	---	1	---	0	---	---	---	---	0	---	---	19
MP	MP-11-1126	Khmer	1	0	---	5	Son or daughter	Male	Completed primary school (Grade 5)	MP-11-1126-3	11	TRUE	TRUE	11	FALSE	12	0	---	1	---	0	---	---	---	---	0	---	---	9
MP	MP-11-1126	Khmer	1	0	---	5	Son or daughter	Female	Some primary school	MP-11-1126-4	11	TRUE	TRUE	7	FALSE	12	0	---	1	---	0	---	---	---	---	0	---	---	4
MP	MP-11-1126	Khmer	1	0	---	5	Son or daughter	Female	Some primary school	MP-11-1126-5	11	TRUE	TRUE	8	FALSE	12	0	---	1	---	0	---	---	---	---	0	---	---	4
MP	MP-11-1116	Lao	1	0	---	2	Head of household	Female	Completed primary school (Grade 5)	MP-11-1116-1	11	TRUE	TRUE	57	TRUE	2	0	---	1	---	0	---	---	---	---	0	---	---	13
MP	MP-11-1116	Lao	1	0	---	2	Spouse	Female	Never attended school	MP-11-1116-2	11	TRUE	TRUE	2	FALSE	12	0	---	1	---	0	---	---	---	---	0	---	---	13
SB	SB-48-1187	Lao	1	0	---	5	Head of household	Male	Some secondary school	SB-48-1187-1	48	TRUE	TRUE	43	TRUE	2	0	---	1	---	0	---	---	---	---	0	---	---	9
SB	SB-48-1187	Lao	1	0	---	5	Spouse	Female	Completed primary school (Grade 5)	SB-48-1187-2	48	TRUE	TRUE	34	TRUE	2	0	---	1	---	0	---	---	---	---	0	---	---	18
SB	SB-48-1187	Lao	1	0	---	5	Son or daughter	Male	Never attended school	SB-48-1187-3	48	TRUE	TRUE	5	FALSE	1	0	---	1	---	0	---	---	---	---	0	---	---	2
SB	SB-48-1187	Lao	1	0	---	5	Son or daughter	Female	Never attended school	SB-48-1187-4	48	TRUE	TRUE	3	FALSE	1	0	---	1	---	0	---	---	---	---	0	---	---	22
SB	SB-48-1187	Lao	1	0	---	5	Son or daughter	Male	Some primary school	SB-48-1187-5	48	TRUE	TRUE	10	FALSE	12	0	---	1	---	0	---	---	---	---	0	---	---	2
SB	SB-48-1202	Lao	1	0	---	3	Head of household	Female	Some primary school	SB-48-1202-1	48	TRUE	TRUE	59	TRUE	2	0	---	1	---	0	---	---	---	---	0	---	---	18
SB	SB-48-1202	Lao	1	1	SB-12-22-2652	3	Spouse	Male	Completed primary school (Grade 5)	SB-48-1202-2	48	TRUE	TRUE	61	TRUE	2	0	---	1	---	0	---	---	---	---	0	---	---	24
SB	SB-48-1202	Lao	1	0	---	3	Son or daughter	Male	Some secondary school	SB-48-1202-3	48	TRUE	TRUE	32	TRUE	2	0	---	1	---	0	---	---	---	---	0	---	---	4
SB	SB-48-1197	Lao	1	0	---	3	Head of household	Male	Some secondary school	SB-48-1197-1	48	TRUE	TRUE	36	TRUE	2	0	---	1	---	0	---	---	---	---	0	---	---	4
SB	SB-48-1197	Lao	1	0	---	3	Spouse	Female	Completed primary school (Grade 5)	SB-48-1197-2	48	TRUE	TRUE	28	TRUE	2	0	---	1	---	0	---	---	---	---	0	---	---	15
SB	SB-48-1197	Lao	1	0	---	3	Son or daughter	Male	Some primary school	SB-48-1197-3	48	TRUE	TRUE	10	FALSE	12	0	---	1	---	0	---	---	---	---	0	---	---	2
SB	SB-48-1073	Lao	1	0	---	2	Head of household	Female	Completed primary school (Grade 5)	SB-48-1073-1	48	TRUE	TRUE	18	TRUE	2	0	---	1	---	0	---	---	---	---	0	---	---	3
SB	SB-48-1073	Lao	1	0	---	2	Brother or sister	Male	Never attended school	SB-48-1073-2	48	TRUE	TRUE	4	FALSE	1	0	---	1	---	0	---	---	---	---	0	---	---	2
PT	PT-40-3012	Lao	0	0	---	5	Head of household	Male	Some primary school	PT-40-3012-1	40	TRUE	TRUE	39	TRUE	2	0	---	1	---	0	---	---	---	---	0	---	---	19
PT	PT-40-3012	Lao	0	0	---	5	Spouse	Female	Never attended school	PT-40-3012-2	40	TRUE	TRUE	30	TRUE	2	0	---	1	---	0	---	---	---	---	0	---	---	10
PT	PT-40-3012	Lao	0	0	---	5	Son or daughter	Male	Never attended school	PT-40-3012-3	40	TRUE	TRUE	5	FALSE	1	0	---	1	---	0	---	---	---	---	0	---	---	2
PT	PT-40-3012	Lao	0	0	---	5	Son or daughter	Male	Never attended school	PT-40-3012-4	40	TRUE	TRUE	1.8	FALSE	1	0	---	1	---	0	---	---	---	---	0	---	---	6
PT	PT-40-3012	Lao	0	0	---	5	Other relative	Male	Some primary school	PT-40-3012-5	40	TRUE	FALSE	55	TRUE	2	0	---	1	---	0	---	---	---	---	0	---	---	16
SB	SB-48-1129	Lao	1	0	---	5	Head of household	Male	Some primary school	SB-48-1129-1	48	TRUE	TRUE	43.22191781	TRUE	2	0	---	1	---	1	4	1	4	1	0	---	---	4
SB	SB-48-1129	Lao	1	0	---	5	Spouse	Female	Completed primary school (Grade 5)	SB-48-1129-2	48	TRUE	TRUE	43.72328767	TRUE	2	0	---	1	---	1	4	1	4	1	0	---	---	2
SB	SB-48-1129	Lao	1	0	---	5	Son or daughter	Female	Some primary school	SB-48-1129-3	48	TRUE	TRUE	8.630136986	FALSE	12	0	---	1	---	1	4	1	4	1	0	---	---	4
SB	SB-48-1129	Lao	1	0	---	5	Son or daughter	Female	Some primary school	SB-48-1129-4	48	TRUE	TRUE	6.536986301	FALSE	12	0	---	1	---	1	4	1	4	1	0	---	---	4
SB	SB-48-1129	Lao	1	0	---	5	Parent in law	Female	Some primary school	SB-48-1129-5	48	TRUE	TRUE	86.66849315	TRUE	15	0	---	1	---	1	4	0	4	0	0	---	---	7
SB	SB-48-3001	Lao	0	0	---	3	Head of household	Male	Some primary school	SB-48-3001-1	48	TRUE	TRUE	84	TRUE	15	0	---	1	---	0	---	---	---	---	0	---	---	4
SB	SB-48-3001	Lao	0	0	---	3	Spouse	Female	Never attended school	SB-48-3001-2	48	TRUE	TRUE	75	TRUE	15	0	---	1	---	0	---	---	---	---	0	---	---	8
SB	SB-48-3001	Lao	0	0	---	3	Grandchild	Male	Never attended school	SB-48-3001-3	48	TRUE	TRUE	2	FALSE	1	0	---	1	---	0	---	---	---	---	0	---	---	18
SB	SB-48-1019	Lao	1	0	---	2	Head of household	Male	Some primary school	SB-48-1019-1	48	TRUE	TRUE	63	TRUE	2	0	---	1	---	0	---	---	---	---	0	---	---	8
SB	SB-48-1019	Lao	1	0	---	2	Spouse	Female	Some primary school	SB-48-1019-2	48	TRUE	TRUE	56	TRUE	2	0	---	1	---	0	---	---	---	---	0	---	---	10
SB	SB-48-3013	Lao	0	0	---	8	Head of household	Male	Some primary school	SB-48-3013-1	48	TRUE	TRUE	62	TRUE	2	0	---	1	---	0	---	---	---	---	0	---	---	2
SB	SB-48-3013	Lao	0	0	---	8	Grandchild	Female	Some primary school	SB-48-3013-2	48	TRUE	TRUE	8	FALSE	12	0	---	1	---	0	---	---	---	---	0	---	---	6
SB	SB-48-3013	Lao	0	0	---	8	Grandchild	Female	Some secondary school	SB-48-3013-3	48	TRUE	TRUE	15	TRUE	12	0	---	1	---	0	---	---	---	---	0	---	---	5
SB	SB-48-3013	Lao	0	0	---	8	Grandchild	Female	Some primary school	SB-48-3013-4	48	TRUE	TRUE	8	FALSE	12	0	---	1	---	0	---	---	---	---	0	---	---	8
SB	SB-48-3013	Lao	0	0	---	8	Grandchild	Male	Never attended school	SB-48-3013-5	48	TRUE	TRUE	4	FALSE	1	0	---	1	---	0	---	---	---	---	0	---	---	6
SB	SB-48-3013	Lao	0	0	---	8	Grandchild	Male	Some primary school	SB-48-3013-6	48	TRUE	TRUE	8	FALSE	12	0	---	1	---	0	---	---	---	---	0	---	---	2
SB	SB-48-3013	Lao	0	0	---	8	Son or daughter	Male	Some primary school	SB-48-3013-7	48	TRUE	TRUE	37	TRUE	2	0	---	1	---	0	---	---	---	---	0	---	---	4
SB	SB-48-3013	Lao	0	0	---	8	Son in law or daughter in law	Female	Some primary school	SB-48-3013-8	48	TRUE	TRUE	35	TRUE	2	0	---	1	---	0	---	---	---	---	0	---	---	2
SB	SB-48-1117	Lao	1	0	---	2	Head of household	Female	Never attended school	SB-48-1117-1	48	TRUE	TRUE	90	TRUE	2	0	---	1	---	0	---	---	---	---	0	---	---	14
SB	SB-48-1117	Lao	1	0	---	2	Grandchild	Male	Some primary school	SB-48-1117-2	48	TRUE	TRUE	11	FALSE	12	0	---	1	---	0	---	---	---	---	0	---	---	6
SB	SB-48-3011	Lao	0	0	---	3	Head of household	Male	Some primary school	SB-48-3011-1	48	TRUE	TRUE	46	TRUE	2	0	---	1	---	0	---	---	---	---	0	---	---	22
SB	SB-48-3011	Lao	0	0	---	3	Spouse	Female	Some primary school	SB-48-3011-2	48	TRUE	TRUE	42	TRUE	2	0	---	1	---	0	---	---	---	---	0	---	---	2
SB	SB-48-3011	Lao	0	0	---	3	Son or daughter	Female	Some primary school	SB-48-3011-3	48	TRUE	TRUE	8	FALSE	12	0	---	1	---	0	---	---	---	---	0	---	---	6
SB	SB-48-3012	Lao	0	0	---	4	Head of household	Female	Some primary school	SB-48-3012-1	48	TRUE	TRUE	38	TRUE	2	0	---	1	---	0	---	---	---	---	0	---	---	6
SB	SB-48-3012	Lao	0	0	---	4	Son or daughter	Female	Some primary school	SB-48-3012-2	48	TRUE	TRUE	11	FALSE	12	0	---	1	---	0	---	---	---	---	0	---	---	16
SB	SB-48-3012	Lao	0	0	---	4	Son or daughter	Male	Some primary school	SB-48-3012-3	48	TRUE	TRUE	9	FALSE	12	0	---	1	---	0	---	---	---	---	0	---	---	16
SB	SB-48-3012	Lao	0	0	---	4	Spouse	Male	Some secondary school	SB-48-3012-4	48	TRUE	TRUE	39	TRUE	2	0	---	1	---	0	---	---	---	---	0	---	---	9
MP	MP-11-2082	Khmer	1	0	---	1	Head of household	Female	Never attended school	MP-11-2082-1	11	TRUE	TRUE	38	TRUE	3	0	---	1	---	0	---	---	---	---	0	---	---	17
PT	PT-40-3006	Lao	0	0	---	1	Head of household	Female	Some secondary school	PT-40-3006-1	40	TRUE	TRUE	31	TRUE	2	0	---	1	---	0	---	---	---	---	0	---	---	1
MP	MP-04-3034	Lao	0	0	---	3	Head of household	Female	Some primary school	MP-04-3034-1	4	TRUE	TRUE	62	TRUE	2	0	---	1	---	0	---	---	---	---	0	---	---	4
MP	MP-04-3034	Lao	0	0	---	3	Son or daughter	Female	Some secondary school	MP-04-3034-2	4	TRUE	TRUE	23	TRUE	2	0	---	1	---	0	---	---	---	---	0	---	---	18
MP	MP-04-3034	Lao	0	0	---	3	Son or daughter	Male	Some secondary school	MP-04-3034-3	4	TRUE	TRUE	20	TRUE	2	0	---	1	---	0	---	---	---	---	0	---	---	16
SB	SB-47-3026	Lao	1	0	---	8	Head of household	Female	Some primary school	SB-47-3026-1	47	TRUE	TRUE	55	TRUE	2	0	---	1	---	0	---	---	---	---	0	---	---	9
SB	SB-47-3026	Lao	1	0	---	8	Son or daughter	Female	Some primary school	SB-47-3026-2	47	TRUE	TRUE	20	TRUE	2	0	---	1	---	0	---	---	---	---	0	---	---	17
SB	SB-47-3026	Lao	1	0	---	8	Son in law or daughter in law	Male	Some primary school	SB-47-3026-3	47	TRUE	TRUE	30	TRUE	2	0	---	1	---	0	---	---	---	---	0	---	---	13
SB	SB-47-3026	Lao	1	0	---	8	Grandchild	Female	Never attended school	SB-47-3026-4	47	TRUE	TRUE	3	FALSE	1	0	---	1	---	0	---	---	---	---	0	---	---	12
SB	SB-47-3026	Lao	1	0	---	8	Grandchild	Female	Never attended school	SB-47-3026-5	47	TRUE	TRUE	2	FALSE	1	0	---	1	---	0	---	---	---	---	0	---	---	5
SB	SB-47-3026	Lao	1	0	---	8	Grandchild	Male	Never attended school	SB-47-3026-6	47	TRUE	TRUE	2	FALSE	1	0	---	1	---	0	---	---	---	---	0	---	---	8
SB	SB-47-3026	Lao	1	0	---	8	Grandchild	Female	Some primary school	SB-47-3026-7	47	TRUE	TRUE	7	FALSE	12	0	---	1	---	0	---	---	---	---	0	---	---	2
SB	SB-47-3026	Lao	1	0	---	8	Grandchild	Male	Some primary school	SB-47-3026-8	47	TRUE	TRUE	6	FALSE	12	0	---	1	---	0	---	---	---	---	0	---	---	13
SB	SB-48-3027	Lao	1	0	---	4	Head of household	Male	Never attended school	SB-48-3027-1	48	TRUE	TRUE	46	TRUE	2	0	---	1	---	0	---	---	---	---	0	---	---	17
SB	SB-48-3027	Lao	1	0	---	4	Spouse	Female	Never attended school	SB-48-3027-2	48	TRUE	TRUE	46	TRUE	2	0	---	1	---	0	---	---	---	---	0	---	---	15
SB	SB-48-3027	Lao	1	0	---	4	Son or daughter	Female	Completed primary school (Grade 5)	SB-48-3027-3	48	TRUE	TRUE	17	TRUE	12	0	---	1	---	0	---	---	---	---	0	---	---	6
SB	SB-48-3027	Lao	1	0	---	4	Son or daughter	Male	Completed primary school (Grade 5)	SB-48-3027-4	48	TRUE	TRUE	13	FALSE	12	0	---	1	---	0	---	---	---	---	0	---	---	4
SB	SB-46-3014	Lao	1	0	---	3	Head of household	Female	Some primary school	SB-46-3014-1	46	TRUE	TRUE	23	TRUE	2	0	---	1	---	0	---	---	---	---	0	---	---	5
SB	SB-46-3014	Lao	1	0	---	3	Son or daughter	Female	Never attended school	SB-46-3014-2	46	TRUE	TRUE	3	FALSE	1	0	---	1	---	0	---	---	---	---	0	---	---	4
SB	SB-46-3014	Lao	1	0	---	3	Spouse	Male	Completed secondary school (Grade 11 or 12)	SB-46-3014-3	46	TRUE	TRUE	25	TRUE	2	0	---	1	---	0	---	---	---	---	0	---	---	14
SB	SB-48-3023	Lao	1	0	---	10	Head of household	Male	Completed primary school (Grade 5)	SB-48-3023-1	48	TRUE	TRUE	62	TRUE	2	0	---	1	---	0	---	---	---	---	0	---	---	13
SB	SB-48-3023	Lao	1	0	---	10	Spouse	Female	Completed primary school (Grade 5)	SB-48-3023-2	48	TRUE	TRUE	50	TRUE	2	0	---	1	---	0	---	---	---	---	0	---	---	8
SB	SB-48-3023	Lao	1	0	---	10	Son or daughter	Female	More than secondary	SB-48-3023-3	48	TRUE	TRUE	24	TRUE	2	0	---	1	---	0	---	---	---	---	0	---	---	10
SB	SB-48-3023	Lao	1	0	---	10	Son or daughter	Female	More than secondary	SB-48-3023-4	48	TRUE	TRUE	25	TRUE	2	0	---	1	---	0	---	---	---	---	0	---	---	2
SB	SB-48-3023	Lao	1	0	---	10	Son or daughter	Female	More than secondary	SB-48-3023-5	48	TRUE	TRUE	20	TRUE	2	0	---	1	---	0	---	---	---	---	0	---	---	7
SB	SB-48-3023	Lao	1	0	---	10	Son or daughter	Female	Some primary school	SB-48-3023-6	48	TRUE	TRUE	34	TRUE	2	0	---	1	---	0	---	---	---	---	0	---	---	4
SB	SB-48-3023	Lao	1	0	---	10	Grandchild	Female	Some primary school	SB-48-3023-7	48	TRUE	TRUE	8	FALSE	12	0	---	1	---	0	---	---	---	---	0	---	---	22
SB	SB-48-3023	Lao	1	0	---	10	Grandchild	Female	Some secondary school	SB-48-3023-8	48	TRUE	TRUE	11	FALSE	12	0	---	1	---	0	---	---	---	---	0	---	---	16
SB	SB-48-3023	Lao	1	0	---	10	Grandchild	Female	Some primary school	SB-48-3023-9	48	TRUE	TRUE	8	FALSE	12	0	---	1	---	0	---	---	---	---	0	---	---	9
SB	SB-48-3023	Lao	1	0	---	10	Son or daughter	Female	More than secondary	SB-48-3023-10	48	TRUE	TRUE	27	TRUE	2	0	---	1	---	0	---	---	---	---	0	---	---	4
SB	SB-47-1008	Lao	1	0	---	5	Head of household	Female	Some secondary school	SB-47-1008-1	47	TRUE	TRUE	43	TRUE	2	0	---	1	---	0	---	---	---	---	0	---	---	9
SB	SB-47-1008	Lao	1	0	---	5	Son or daughter	Female	Completed secondary school (Grade 11 or 12)	SB-47-1008-2	47	TRUE	TRUE	20	TRUE	2	0	---	1	---	0	---	---	---	---	0	---	---	2
SB	SB-47-1008	Lao	1	0	---	5	Son or daughter	Male	Some secondary school	SB-47-1008-3	47	TRUE	TRUE	18	TRUE	12	0	---	1	---	0	---	---	---	---	0	---	---	14
SB	SB-47-1008	Lao	1	0	---	5	Son or daughter	Male	Some secondary school	SB-47-1008-4	47	TRUE	TRUE	15	TRUE	12	0	---	1	---	0	---	---	---	---	0	---	---	19
SB	SB-47-1008	Lao	1	0	---	5	Son or daughter	Female	Some secondary school	SB-47-1008-5	47	TRUE	TRUE	13	FALSE	12	0	---	1	---	0	---	---	---	---	0	---	---	19
SB	SB-48-3022	Lao	1	0	---	3	Head of household	Male	Some secondary school	SB-48-3022-1	48	TRUE	TRUE	49.59178082	TRUE	2	0	---	1	---	0	---	---	---	---	0	---	---	4
SB	SB-48-3022	Lao	1	0	---	3	Spouse	Female	Some primary school	SB-48-3022-2	48	TRUE	TRUE	52.38630137	TRUE	2	0	---	1	---	0	---	---	---	---	0	---	---	10
SB	SB-48-3022	Lao	1	0	---	3	Son or daughter	Female	Some primary school	SB-48-3022-3	48	TRUE	TRUE	15.80273973	TRUE	12	0	---	1	---	0	---	---	---	---	0	---	---	20
SB	SB-48-3026	Lao	1	0	---	2	Head of household	Female	Never attended school	SB-48-3026-1	48	TRUE	TRUE	6	FALSE	2	0	---	1	---	0	---	---	---	---	0	---	---	10
SB	SB-48-3026	Lao	1	0	---	2	Son or daughter	Female	Never attended school	SB-48-3026-2	48	TRUE	TRUE	37	TRUE	1	0	---	1	---	0	---	---	---	---	0	---	---	22
SB	SB-46-3018	Lao	1	0	---	4	Head of household	Male	Some secondary school	SB-46-3018-1	46	TRUE	TRUE	35	TRUE	2	0	---	1	---	0	---	---	---	---	0	---	---	17
SB	SB-46-3018	Lao	1	0	---	4	Spouse	Female	Completed primary school (Grade 5)	SB-46-3018-2	46	TRUE	TRUE	34	TRUE	2	0	---	1	---	0	---	---	---	---	0	---	---	4
SB	SB-46-3018	Lao	1	0	---	4	Son or daughter	Female	Some primary school	SB-46-3018-3	46	TRUE	TRUE	10	FALSE	12	0	---	1	---	0	---	---	---	---	0	---	---	13
SB	SB-46-3018	Lao	1	0	---	4	Son or daughter	Female	Some primary school	SB-46-3018-4	46	TRUE	TRUE	6	FALSE	12	0	---	1	---	0	---	---	---	---	0	---	---	9
MP	MP-10-3037	Khmer	0	0	---	5	Head of household	Male	Completed primary school (Grade 5)	MP-10-3037-1	10	TRUE	TRUE	30	TRUE	2	0	---	1	---	0	---	---	---	---	0	---	---	1
MP	MP-10-3037	Khmer	0	0	---	5	Spouse	Female	Completed primary school (Grade 5)	MP-10-3037-2	10	TRUE	TRUE	28	TRUE	2	0	---	1	---	0	---	---	---	---	0	---	---	22
MP	MP-10-3037	Khmer	0	0	---	5	Son or daughter	Female	Some primary school	MP-10-3037-3	10	TRUE	TRUE	7	FALSE	12	0	---	1	---	0	---	---	---	---	0	---	---	20
MP	MP-10-3037	Khmer	0	0	---	5	Son or daughter	Female	Some primary school	MP-10-3037-4	10	TRUE	TRUE	6	FALSE	12	0	---	1	---	0	---	---	---	---	0	---	---	21
MP	MP-10-3037	Khmer	0	0	---	5	Son or daughter	Female	Never attended school	MP-10-3037-5	10	TRUE	TRUE	3	FALSE	1	0	---	1	---	0	---	---	---	---	0	---	---	11
MP	MP-10-3035	Khmer	0	0	---	5	Head of household	Male	Completed primary school (Grade 5)	MP-10-3035-1	10	TRUE	TRUE	60	TRUE	4	0	---	1	---	0	---	---	---	---	0	---	---	20
MP	MP-10-3035	Khmer	0	0	---	5	Son or daughter	Male	Completed secondary school (Grade 11 or 12)	MP-10-3035-2	10	TRUE	TRUE	17	TRUE	12	0	---	1	---	0	---	---	---	---	0	---	---	14
MP	MP-10-3035	Khmer	0	0	---	5	Son or daughter	Male	Never attended school	MP-10-3035-3	10	TRUE	TRUE	5	FALSE	1	0	---	1	---	0	---	---	---	---	0	---	---	21
MP	MP-10-3035	Khmer	0	0	---	5	Niece or nephew	Female	Never attended school	MP-10-3035-4	10	TRUE	TRUE	3	FALSE	1	0	---	1	---	0	---	---	---	---	0	---	---	14
MP	MP-10-3035	Khmer	0	0	---	5	Son or daughter	Male	Some secondary school	MP-10-3035-5	10	TRUE	TRUE	14	FALSE	12	0	---	1	---	0	---	---	---	---	0	---	---	20
SB	SB-44-1021	Lao	1	0	---	6	Head of household	Female	Completed primary school (Grade 5)	SB-44-1021-1	44	TRUE	TRUE	50	TRUE	2	0	---	1	---	0	---	---	---	---	0	---	---	9
SB	SB-44-1021	Lao	1	0	---	6	Parent	Female	Never attended school	SB-44-1021-2	44	TRUE	TRUE	102	TRUE	2	0	---	1	---	0	---	---	---	---	0	---	---	7
SB	SB-44-1021	Lao	1	0	---	6	Son or daughter	Female	Some secondary school	SB-44-1021-3	44	TRUE	TRUE	28	TRUE	2	0	---	1	---	0	---	---	---	---	0	---	---	2
SB	SB-44-1021	Lao	1	0	---	6	Son or daughter	Female	More than secondary	SB-44-1021-4	44	TRUE	TRUE	25	TRUE	16	0	---	1	---	0	---	---	---	---	0	---	---	7
SB	SB-44-1021	Lao	1	0	---	6	Son or daughter	Female	Completed primary school (Grade 5)	SB-44-1021-5	44	TRUE	TRUE	9	FALSE	12	0	---	1	---	0	---	---	---	---	0	---	---	3
SB	SB-44-1021	Lao	1	0	---	6	Spouse	Male	Completed secondary school (Grade 11 or 12)	SB-44-1021-6	44	TRUE	TRUE	52	TRUE	2	0	---	1	---	0	---	---	---	---	0	---	---	7
SB	SB-44-1092	Lao	1	0	---	7	Head of household	Female	Some primary school	SB-44-1092-1	44	TRUE	TRUE	40	TRUE	2	0	---	1	---	0	---	---	---	---	0	---	---	19
SB	SB-44-1092	Lao	1	0	---	7	Spouse	Male	Completed primary school (Grade 5)	SB-44-1092-2	44	TRUE	TRUE	45	TRUE	2	0	---	1	---	0	---	---	---	---	0	---	---	17
SB	SB-44-1092	Lao	1	0	---	7	Son or daughter	Female	Some primary school	SB-44-1092-3	44	TRUE	TRUE	7	FALSE	12	0	---	1	---	0	---	---	---	---	0	---	---	20
SB	SB-44-1092	Lao	1	0	---	7	Son or daughter	Female	Some primary school	SB-44-1092-4	44	TRUE	TRUE	9	FALSE	12	0	---	1	---	0	---	---	---	---	0	---	---	6
SB	SB-44-1092	Lao	1	0	---	7	Son or daughter	Female	Never attended school	SB-44-1092-5	44	TRUE	TRUE	4	FALSE	1	0	---	1	---	0	---	---	---	---	0	---	---	4
SB	SB-44-1092	Lao	1	0	---	7	Son or daughter	Female	Completed primary school (Grade 5)	SB-44-1092-6	44	TRUE	TRUE	11	FALSE	12	0	---	1	---	0	---	---	---	---	0	---	---	11
SB	SB-44-1092	Lao	1	0	---	7	Son or daughter	Male	Some primary school	SB-44-1092-7	44	TRUE	TRUE	12	FALSE	12	0	---	1	---	0	---	---	---	---	0	---	---	14
SB	SB-44-1087	Lao	1	0	---	5	Head of household	Female	Completed secondary school (Grade 11 or 12)	SB-44-1087-1	44	TRUE	TRUE	18	TRUE	12	0	---	1	---	0	---	---	---	---	0	---	---	7
SB	SB-44-1087	Lao	1	0	---	5	Brother or sister	Male	Some secondary school	SB-44-1087-2	44	TRUE	TRUE	12	FALSE	12	0	---	1	---	0	---	---	---	---	0	---	---	14
SB	SB-44-1087	Lao	1	0	---	5	Brother or sister	Male	Some secondary school	SB-44-1087-3	44	TRUE	TRUE	48	TRUE	12	0	---	1	---	0	---	---	---	---	0	---	---	20
SB	SB-44-1087	Lao	1	0	---	5	Parent	Male	Some secondary school	SB-44-1087-4	44	TRUE	TRUE	35	TRUE	2	0	---	1	---	0	---	---	---	---	0	---	---	11
SB	SB-44-1087	Lao	1	0	---	5	Parent	Female	Some primary school	SB-44-1087-5	44	TRUE	TRUE	10	FALSE	2	0	---	1	---	0	---	---	---	---	0	---	---	10
SB	SB-44-1005	Lao	1	0	---	3	Head of household	Male	Some primary school	SB-44-1005-1	44	TRUE	TRUE	43	TRUE	2	0	---	1	---	0	---	---	---	---	0	---	---	8
SB	SB-44-1005	Lao	1	0	---	3	Spouse	Female	Some primary school	SB-44-1005-2	44	TRUE	TRUE	40	TRUE	2	0	---	1	---	0	---	---	---	---	0	---	---	9
SB	SB-44-1005	Lao	1	0	---	3	Son or daughter	Male	Some primary school	SB-44-1005-3	44	TRUE	TRUE	8	FALSE	12	0	---	1	---	0	---	---	---	---	0	---	---	8
SB	SB-44-1106	Lao	1	0	---	6	Head of household	Male	Completed primary school (Grade 5)	SB-44-1106-1	44	TRUE	TRUE	48	TRUE	2	0	---	1	---	0	---	---	---	---	0	---	---	21
SB	SB-44-1106	Lao	1	0	---	6	Son or daughter	Female	Completed primary school (Grade 5)	SB-44-1106-2	44	TRUE	TRUE	24	TRUE	2	0	---	1	---	0	---	---	---	---	0	---	---	17
SB	SB-44-1106	Lao	1	0	---	6	Son or daughter	Male	Some primary school	SB-44-1106-3	44	TRUE	TRUE	10	FALSE	12	0	---	1	---	0	---	---	---	---	0	---	---	8
SB	SB-44-1106	Lao	1	0	---	6	Grandchild	Female	Never attended school	SB-44-1106-4	44	TRUE	TRUE	5	FALSE	1	0	---	1	---	0	---	---	---	---	0	---	---	21
SB	SB-44-1106	Lao	1	0	---	6	Grandchild	Female	Never attended school	SB-44-1106-5	44	TRUE	TRUE	5	FALSE	1	0	---	1	---	0	---	---	---	---	0	---	---	22
SB	SB-44-1106	Lao	1	0	---	6	Son in law or daughter in law	Male	Some primary school	SB-44-1106-6	44	TRUE	TRUE	26	TRUE	2	0	---	1	---	0	---	---	---	---	0	---	---	7
SB	SB-44-1081	Lao	1	0	---	3	Head of household	Male	Some primary school	SB-44-1081-1	44	TRUE	TRUE	48	TRUE	2	0	---	1	---	0	---	---	---	---	0	---	---	2
SB	SB-44-1081	Lao	1	0	---	3	Spouse	Female	Some primary school	SB-44-1081-2	44	TRUE	TRUE	47	TRUE	2	0	---	1	---	0	---	---	---	---	0	---	---	2
SB	SB-44-1081	Lao	1	0	---	3	Son or daughter	Male	Some secondary school	SB-44-1081-3	44	TRUE	TRUE	16	TRUE	12	0	---	1	---	0	---	---	---	---	0	---	---	6
SB	SB-44-3001	Lao	1	0	---	8	Head of household	Male	Some primary school	SB-44-3001-1	44	TRUE	TRUE	24	TRUE	16	0	---	1	---	0	---	---	---	---	0	---	---	17
SB	SB-44-3001	Lao	1	0	---	8	Brother or sister	Male	Completed secondary school (Grade 11 or 12)	SB-44-3001-2	44	TRUE	TRUE	32	TRUE	16	0	---	1	---	0	---	---	---	---	0	---	---	18
SB	SB-44-3001	Lao	1	0	---	8	Brother or sister	Female	Completed secondary school (Grade 11 or 12)	SB-44-3001-3	44	TRUE	FALSE	26	TRUE	10	0	---	1	---	0	---	---	---	---	0	---	---	9
SB	SB-44-3001	Lao	1	0	---	8	Parent	Female	Completed secondary school (Grade 11 or 12)	SB-44-3001-4	44	TRUE	TRUE	60	TRUE	2	0	---	1	---	0	---	---	---	---	0	---	---	17
SB	SB-44-3001	Lao	1	0	---	8	Grandchild	Female	Never attended school	SB-44-3001-5	44	TRUE	TRUE	3	FALSE	1	0	---	1	---	0	---	---	---	---	0	---	---	26
SB	SB-44-3001	Lao	1	0	---	8	Brother or sister	Female	Completed secondary school (Grade 11 or 12)	SB-44-3001-6	44	TRUE	TRUE	18	TRUE	2	0	---	1	---	0	---	---	---	---	0	---	---	21
SB	SB-44-3001	Lao	1	0	---	8	Son in law or daughter in law	Male	Some secondary school	SB-44-3001-7	44	TRUE	TRUE	23	TRUE	2	0	---	1	---	0	---	---	---	---	0	---	---	9
SB	SB-44-3001	Lao	1	0	---	8	Brother or sister	Male	Completed secondary school (Grade 11 or 12)	SB-44-3001-8	44	TRUE	TRUE	26	TRUE	11	0	---	1	---	0	---	---	---	---	0	---	---	13
PT	PT-39-1016	Lao	1	0	---	5	Head of household	Male	More than secondary	PT-39-1016-1	39	TRUE	TRUE	24	TRUE	2	0	---	1	---	0	---	---	---	---	0	---	---	5
PT	PT-39-1016	Lao	1	0	---	5	Grandchild	Male	Never attended school	PT-39-1016-2	39	TRUE	TRUE	6	FALSE	1	0	---	1	---	0	---	---	---	---	0	---	---	9
PT	PT-39-1016	Lao	1	0	---	5	Grandchild	Male	Never attended school	PT-39-1016-3	39	TRUE	TRUE	3	FALSE	1	0	---	1	---	0	---	---	---	---	0	---	---	4
PT	PT-39-1016	Lao	1	0	---	5	Brother or sister	Male	Completed primary school (Grade 5)	PT-39-1016-4	39	TRUE	TRUE	29	TRUE	2	0	---	1	---	0	---	---	---	---	0	---	---	28
PT	PT-39-1016	Lao	1	0	---	5	Brother or sister	Female	Some secondary school	PT-39-1016-5	39	TRUE	TRUE	22	TRUE	2	0	---	1	---	0	---	---	---	---	0	---	---	16
PT	PT-39-1111	Lao	1	0	---	4	Head of household	Male	Some primary school	PT-39-1111-1	39	TRUE	TRUE	61	TRUE	16	0	---	1	---	1	4	1	0	---	0	---	---	11
PT	PT-39-1111	Lao	1	0	---	4	Spouse	Female	Never attended school	PT-39-1111-2	39	TRUE	TRUE	53	TRUE	2	0	---	1	---	1	4	1	0	---	0	---	---	1
PT	PT-39-1111	Lao	1	0	---	4	Son or daughter	Male	Some primary school	PT-39-1111-3	39	TRUE	TRUE	13	FALSE	12	0	---	1	---	1	4	1	0	---	0	---	---	4
PT	PT-39-1111	Lao	1	0	---	4	Son or daughter	Male	Some primary school	PT-39-1111-4	39	TRUE	TRUE	11	FALSE	12	0	---	1	---	1	4	1	0	---	0	---	---	13
PT	PT-39-1118	Lao	1	0	---	4	Head of household	Male	Some primary school	PT-39-1118-1	39	TRUE	TRUE	35	TRUE	2	0	---	1	---	0	---	---	---	---	0	---	---	17
PT	PT-39-1118	Lao	1	0	---	4	Spouse	Female	Never attended school	PT-39-1118-2	39	TRUE	TRUE	35	TRUE	2	0	---	1	---	0	---	---	---	---	0	---	---	21
PT	PT-39-1118	Lao	1	0	---	4	Son or daughter	Male	Never attended school	PT-39-1118-3	39	TRUE	TRUE	10	FALSE	2	0	---	1	---	0	---	---	---	---	0	---	---	8
PT	PT-39-1118	Lao	1	0	---	4	Son or daughter	Male	Never attended school	PT-39-1118-4	39	TRUE	TRUE	9	FALSE	2	0	---	1	---	0	---	---	---	---	0	---	---	11
MP	MP-10-3011	Lao	0	0	---	8	Head of household	Male	Some secondary school	MP-10-3011-1	10	TRUE	TRUE	40	TRUE	2	0	---	1	---	0	---	---	---	---	0	---	---	9
MP	MP-10-3011	Lao	0	0	---	8	Spouse	Female	Completed primary school (Grade 5)	MP-10-3011-2	10	TRUE	TRUE	39	TRUE	2	0	---	1	---	0	---	---	---	---	0	---	---	16
MP	MP-10-3011	Lao	0	0	---	8	Son or daughter	Female	Some secondary school	MP-10-3011-3	10	TRUE	TRUE	17	TRUE	2	0	---	1	---	0	---	---	---	---	0	---	---	11
MP	MP-10-3011	Lao	0	0	---	8	Son or daughter	Female	Some secondary school	MP-10-3011-4	10	TRUE	TRUE	14	FALSE	12	0	---	1	---	0	---	---	---	---	0	---	---	19
MP	MP-10-3011	Lao	0	0	---	8	Son or daughter	Male	Some secondary school	MP-10-3011-5	10	TRUE	TRUE	12	FALSE	12	0	---	1	---	0	---	---	---	---	0	---	---	2
MP	MP-10-3011	Lao	0	0	---	8	Son or daughter	Female	Some primary school	MP-10-3011-6	10	TRUE	TRUE	8	FALSE	12	0	---	1	---	0	---	---	---	---	0	---	---	7
MP	MP-10-3011	Lao	0	0	---	8	Son in law or daughter in law	Male	Some secondary school	MP-10-3011-7	10	TRUE	TRUE	18	TRUE	2	0	---	1	---	0	---	---	---	---	0	---	---	9
MP	MP-10-3011	Lao	0	0	---	8	Brother or sister	Female	Completed primary school (Grade 5)	MP-10-3011-8	10	TRUE	TRUE	28	TRUE	2	0	---	1	---	0	---	---	---	---	0	---	---	17
MP	MP-10-3013	Lao	0	0	---	3	Head of household	Male	Completed primary school (Grade 5)	MP-10-3013-1	10	TRUE	TRUE	43	TRUE	2	0	---	1	---	0	---	---	---	---	0	---	---	6
MP	MP-10-3013	Lao	0	0	---	3	Spouse	Female	Completed primary school (Grade 5)	MP-10-3013-2	10	TRUE	TRUE	38	TRUE	2	0	---	1	---	0	---	---	---	---	0	---	---	28
MP	MP-10-3013	Lao	0	0	---	3	Son or daughter	Male	Never attended school	MP-10-3013-3	10	TRUE	TRUE	6	FALSE	1	0	---	1	---	0	---	---	---	---	0	---	---	21
MP	MP-10-3008	Lao	0	0	---	7	Head of household	Female	Some primary school	MP-10-3008-1	10	TRUE	TRUE	37	TRUE	2	0	---	1	---	0	---	---	---	---	0	---	---	4
MP	MP-10-3008	Lao	0	0	---	7	Son or daughter	Female	Some secondary school	MP-10-3008-2	10	TRUE	TRUE	16	TRUE	2	0	---	1	---	0	---	---	---	---	0	---	---	15
MP	MP-10-3008	Lao	0	0	---	7	Son or daughter	Female	Some secondary school	MP-10-3008-3	10	TRUE	TRUE	14	FALSE	12	0	---	1	---	0	---	---	---	---	0	---	---	9
MP	MP-10-3008	Lao	0	0	---	7	Son or daughter	Male	Some secondary school	MP-10-3008-4	10	TRUE	TRUE	14	FALSE	12	0	---	1	---	0	---	---	---	---	0	---	---	8
MP	MP-10-3008	Lao	0	0	---	7	Son or daughter	Male	Some secondary school	MP-10-3008-5	10	TRUE	TRUE	12	FALSE	12	0	---	1	---	0	---	---	---	---	0	---	---	21
MP	MP-10-3008	Lao	0	0	---	7	Son or daughter	Male	Completed primary school (Grade 5)	MP-10-3008-6	10	TRUE	TRUE	10	FALSE	12	0	---	1	---	0	---	---	---	---	0	---	---	9
MP	MP-10-3008	Lao	0	0	---	7	Son or daughter	Male	Completed primary school (Grade 5)	MP-10-3008-7	10	TRUE	TRUE	8	FALSE	12	0	---	1	---	0	---	---	---	---	0	---	---	8
PT	PT-39-1061	Lao	1	0	---	4	Head of household	Male	Some secondary school	PT-39-1061-1	39	TRUE	TRUE	52	TRUE	2	0	---	1	---	0	---	---	---	---	0	---	---	2
PT	PT-39-1061	Lao	1	0	---	4	Spouse	Female	Some primary school	PT-39-1061-2	39	TRUE	TRUE	55	TRUE	2	0	---	1	---	0	---	---	---	---	0	---	---	6
PT	PT-39-1061	Lao	1	0	---	4	Grandchild	Male	Never attended school	PT-39-1061-3	39	TRUE	TRUE	3	FALSE	14	0	---	1	---	0	---	---	---	---	0	---	---	11
PT	PT-39-1061	Lao	1	0	---	4	Son or daughter	Female	Some primary school	PT-39-1061-4	39	TRUE	TRUE	14	FALSE	1	0	---	1	---	0	---	---	---	---	0	---	---	9
PT	PT-36-1049	Lao	1	0	---	2	Head of household	Female	Never attended school	PT-36-1049-1	36	TRUE	TRUE	58	TRUE	2	0	---	1	---	0	---	---	---	---	0	---	---	2
PT	PT-36-1049	Lao	1	0	---	2	Son or daughter	Male	Never attended school	PT-36-1049-2	36	TRUE	TRUE	18	TRUE	2	0	---	0	7	0	---	---	---	---	0	---	---	9
PT	PT-29-1198	Lao	1	0	---	1	Head of household	Female	Some primary school	PT-29-1198-1	29	TRUE	TRUE	29	TRUE	10	0	---	1	---	0	---	---	---	---	1	0	---	20
PT	PT-29-1212	Lao	1	0	---	3	Head of household	Male	Some secondary school	PT-29-1212-1	29	TRUE	TRUE	34	TRUE	10	0	---	1	---	0	---	---	---	---	0	---	---	2
PT	PT-29-1212	Lao	1	0	---	3	Spouse	Female	Some secondary school	PT-29-1212-2	29	TRUE	TRUE	32	TRUE	10	0	---	1	---	0	---	---	---	---	0	---	---	4
PT	PT-29-1212	Lao	1	0	---	3	Son or daughter	Female	Some primary school	PT-29-1212-3	29	TRUE	TRUE	9	FALSE	12	0	---	1	---	0	---	---	---	---	0	---	---	4
PT	PT-29-1205	Lao	1	0	---	12	Head of household	Female	Some secondary school	PT-29-1205-1	29	TRUE	TRUE	25	TRUE	2	0	---	1	---	0	---	---	---	---	0	---	---	21
PT	PT-29-1205	Lao	1	0	---	12	Son or daughter	Female	Never attended school	PT-29-1205-2	29	TRUE	TRUE	2	FALSE	1	0	---	1	---	0	---	---	---	---	0	---	---	4
PT	PT-29-1205	Lao	1	0	---	12	Brother or sister	Female	Some secondary school	PT-29-1205-3	29	TRUE	TRUE	29	TRUE	3	0	---	1	---	0	---	---	---	---	0	---	---	4
PT	PT-29-1205	Lao	1	0	---	12	Grandchild	Female	Never attended school	PT-29-1205-4	29	TRUE	TRUE	3	FALSE	1	0	---	1	---	0	---	---	---	---	0	---	---	3
PT	PT-29-1205	Lao	1	0	---	12	Brother or sister	Female	Some secondary school	PT-29-1205-5	29	TRUE	TRUE	22	TRUE	3	0	---	1	---	0	---	---	---	---	0	---	---	21
PT	PT-29-1205	Lao	1	0	---	12	Brother or sister	Male	More than secondary	PT-29-1205-6	29	TRUE	TRUE	22	TRUE	12	0	---	1	---	0	---	---	---	---	0	---	---	14
PT	PT-29-1205	Lao	1	0	---	12	Son or daughter	Female	Never attended school	PT-29-1205-7	29	TRUE	TRUE	4	FALSE	1	0	---	1	---	0	---	---	---	---	0	---	---	4
PT	PT-29-1205	Lao	1	0	---	12	Brother or sister	Female	Completed primary school (Grade 5)	PT-29-1205-8	29	TRUE	FALSE	40	TRUE	3	0	---	1	---	0	---	---	---	---	0	---	---	15
PT	PT-29-1205	Lao	1	0	---	12	Brother or sister	Male	Some secondary school	PT-29-1205-9	29	TRUE	FALSE	42	TRUE	2	0	---	1	---	0	---	---	---	---	0	---	---	15
PT	PT-29-1205	Lao	1	0	---	12	Grandchild	Female	Never attended school	PT-29-1205-10	29	TRUE	FALSE	4	FALSE	1	0	---	1	---	0	---	---	---	---	0	---	---	30
PT	PT-29-1205	Lao	1	0	---	12	Brother or sister	Male	Completed secondary school (Grade 11 or 12)	PT-29-1205-11	29	TRUE	TRUE	18	TRUE	12	0	---	1	---	0	---	---	---	---	0	---	---	4
PT	PT-29-1205	Lao	1	0	---	12	Brother or sister	Female	Some secondary school	PT-29-1205-12	29	TRUE	FALSE	24	TRUE	10	0	---	1	---	0	---	---	---	---	0	---	---	8
PT	PT-29-1207	Lao	1	0	---	14	Spouse	Female	Some primary school	PT-29-1207-1	29	TRUE	TRUE	55	TRUE	2	0	---	1	---	0	---	---	---	---	0	---	---	20
PT	PT-29-1207	Lao	1	0	---	14	Son or daughter	Female	Some secondary school	PT-29-1207-2	29	TRUE	TRUE	30	TRUE	3	0	---	1	---	0	---	---	---	---	0	---	---	2
PT	PT-29-1207	Lao	1	0	---	14	Son or daughter	Female	Some primary school	PT-29-1207-3	29	TRUE	TRUE	38	TRUE	2	0	---	1	---	0	---	---	---	---	0	---	---	23
PT	PT-29-1207	Lao	1	0	---	14	Grandchild	Female	Never attended school	PT-29-1207-4	29	TRUE	TRUE	4	FALSE	1	0	---	1	---	0	---	---	---	---	0	---	---	16
PT	PT-29-1207	Lao	1	0	---	14	Grandchild	Female	Never attended school	PT-29-1207-5	29	TRUE	TRUE	4	FALSE	1	0	---	1	---	0	---	---	---	---	0	---	---	15
PT	PT-29-1207	Lao	1	0	---	14	Grandchild	Female	Never attended school	PT-29-1207-6	29	TRUE	TRUE	7	FALSE	1	0	---	1	---	0	---	---	---	---	0	---	---	15
PT	PT-29-1207	Lao	1	0	---	14	Son or daughter	Male	Never attended school	PT-29-1207-7	29	TRUE	TRUE	27	TRUE	12	0	---	1	---	0	---	---	---	---	0	---	---	9
PT	PT-29-1207	Lao	1	0	---	14	Son or daughter	Female	Some primary school	PT-29-1207-8	29	TRUE	TRUE	25	TRUE	12	0	---	1	---	0	---	---	---	---	0	---	---	9
PT	PT-29-1207	Lao	1	0	---	14	Son or daughter	Female	Some secondary school	PT-29-1207-9	29	TRUE	TRUE	18	TRUE	12	0	---	1	---	0	---	---	---	---	0	---	---	12
PT	PT-29-1207	Lao	1	0	---	14	Grandchild	Male	Never attended school	PT-29-1207-10	29	TRUE	TRUE	3	FALSE	1	0	---	1	---	0	---	---	---	---	0	---	---	11
PT	PT-29-1207	Lao	1	0	---	14	Head of household	Male	Some primary school	PT-29-1207-11	29	TRUE	TRUE	63	TRUE	2	0	---	1	---	0	---	---	---	---	0	---	---	4
PT	PT-29-1207	Lao	1	0	---	14	Son or daughter	Male	Some secondary school	PT-29-1207-12	29	TRUE	TRUE	39	TRUE	2	0	---	1	---	0	---	---	---	---	0	---	---	16
PT	PT-29-1207	Lao	1	0	---	14	Grandchild	Male	Some primary school	PT-29-1207-13	29	TRUE	TRUE	8.164383562	FALSE	12	0	---	1	---	0	---	---	---	---	0	---	---	12
PT	PT-29-1207	Lao	1	0	---	14	Grandchild	Female	Some primary school	PT-29-1207-14	29	TRUE	TRUE	11	FALSE	12	0	---	1	---	0	---	---	---	---	0	---	---	22
PT	PT-29-1145	Lao	1	0	---	6	Head of household	Male	Completed primary school (Grade 5)	PT-29-1145-1	29	TRUE	TRUE	65	TRUE	2	0	---	1	---	1	1	1	1	1	0	---	---	8
PT	PT-29-1145	Lao	1	0	---	6	Son or daughter	Female	Some primary school	PT-29-1145-2	29	TRUE	TRUE	21	TRUE	13	0	---	1	---	1	1	0	1	0	0	---	---	21
PT	PT-29-1145	Lao	1	0	---	6	Grandchild	Male	Never attended school	PT-29-1145-3	29	TRUE	TRUE	2	FALSE	1	0	---	1	---	1	1	0	1	0	0	---	---	16
PT	PT-29-1145	Lao	1	0	---	6	Grandchild	Female	Some primary school	PT-29-1145-4	29	TRUE	TRUE	7	FALSE	12	0	---	1	---	1	1	0	1	0	0	---	---	2
PT	PT-29-1145	Lao	1	0	---	6	Grandchild	Female	Some primary school	PT-29-1145-5	29	TRUE	TRUE	5	FALSE	12	0	---	1	---	1	1	0	1	0	0	---	---	6
PT	PT-29-1145	Lao	1	0	---	6	Grandchild	Female	Some primary school	PT-29-1145-6	29	TRUE	TRUE	4	FALSE	12	0	---	1	---	1	1	0	1	0	0	---	---	6
PT	PT-29-1087	Lao	1	0	---	4	Head of household	Female	Some primary school	PT-29-1087-1	29	TRUE	TRUE	31	TRUE	2	0	---	1	---	0	---	---	---	---	0	---	---	2
PT	PT-29-1087	Lao	1	0	---	4	Parent	Female	Never attended school	PT-29-1087-2	29	TRUE	TRUE	60	TRUE	15	0	---	1	---	0	---	---	---	---	0	---	---	19
PT	PT-29-1087	Lao	1	0	---	4	Son or daughter	Male	Some primary school	PT-29-1087-3	29	TRUE	TRUE	12	FALSE	1	0	---	1	---	0	---	---	---	---	0	---	---	4
PT	PT-29-1087	Lao	1	0	---	4	Son or daughter	Male	Never attended school	PT-29-1087-4	29	TRUE	TRUE	6	FALSE	1	0	---	1	---	0	---	---	---	---	0	---	---	14
PT	PT-29-1037	Lao	1	0	---	4	Head of household	Female	Some primary school	PT-29-1037-1	29	TRUE	TRUE	40	TRUE	3	0	---	1	---	0	---	---	---	---	0	---	---	16
PT	PT-29-1037	Lao	1	0	---	4	Son or daughter	Female	Never attended school	PT-29-1037-2	29	TRUE	TRUE	3	FALSE	1	0	---	1	---	0	---	---	---	---	0	---	---	16
PT	PT-29-1037	Lao	1	0	---	4	Son or daughter	Male	Never attended school	PT-29-1037-3	29	TRUE	TRUE	5	FALSE	1	0	---	1	---	0	---	---	---	---	0	---	---	16
PT	PT-29-1037	Lao	1	0	---	4	Spouse	Male	Some primary school	PT-29-1037-4	29	TRUE	TRUE	50	TRUE	3	0	---	1	---	0	---	---	---	---	0	---	---	8
SB	SB-41-3001	Lao	0	0	---	2	Head of household	Female	Some secondary school	SB-41-3001-1	41	TRUE	TRUE	55	TRUE	2	0	---	1	---	0	---	---	---	---	0	---	---	10
SB	SB-41-3001	Lao	0	0	---	2	Spouse	Female	Some secondary school	SB-41-3001-2	41	TRUE	TRUE	25	TRUE	2	0	---	1	---	0	---	---	---	---	0	---	---	9
SB	SB-41-3005	Lao	0	0	---	4	Head of household	Male	Some primary school	SB-41-3005-1	41	TRUE	TRUE	58	TRUE	2	0	---	1	---	0	---	---	---	---	0	---	---	8
SB	SB-41-3005	Lao	0	0	---	4	Spouse	Female	Some primary school	SB-41-3005-2	41	TRUE	TRUE	56	TRUE	2	0	---	1	---	0	---	---	---	---	0	---	---	6
SB	SB-41-3005	Lao	0	0	---	4	Grandchild	Male	Some secondary school	SB-41-3005-3	41	TRUE	TRUE	10	FALSE	12	0	---	1	---	0	---	---	---	---	0	---	---	9
SB	SB-41-3005	Lao	0	0	---	4	Son or daughter	Female	Some primary school	SB-41-3005-4	41	TRUE	TRUE	20	TRUE	2	0	---	1	---	0	---	---	---	---	0	---	---	14
PT	PT-31-1021	Lao	1	0	---	5	Head of household	Female	Completed primary school (Grade 5)	PT-31-1021-1	31	TRUE	TRUE	62	TRUE	2	0	---	1	---	0	---	---	---	---	0	---	---	18
PT	PT-31-1021	Lao	1	0	---	5	Grandchild	Female	Completed primary school (Grade 5)	PT-31-1021-2	31	TRUE	FALSE	15	TRUE	12	0	---	1	---	0	---	---	---	---	0	---	---	16
PT	PT-31-1021	Lao	1	0	---	5	Other relative	Female	Completed primary school (Grade 5)	PT-31-1021-3	31	TRUE	FALSE	30	TRUE	2	0	---	1	---	0	---	---	---	---	0	---	---	12
PT	PT-31-1021	Lao	1	0	---	5	Grandchild	Female	Never attended school	PT-31-1021-4	31	TRUE	FALSE	2	FALSE	1	0	---	1	---	0	---	---	---	---	0	---	---	21
PT	PT-31-1021	Lao	1	0	---	5	Son or daughter	Female	Some secondary school	PT-31-1021-5	31	TRUE	TRUE	24	TRUE	12	0	---	1	---	0	---	---	---	---	0	---	---	13
PT	PT-31-3033	Lao	0	0	---	5	Head of household	Female	Completed primary school (Grade 5)	PT-31-3033-1	31	TRUE	TRUE	55	TRUE	2	0	---	1	---	0	---	---	---	---	0	---	---	23
PT	PT-31-3033	Lao	0	0	---	5	Grandchild	Male	Some secondary school	PT-31-3033-2	31	TRUE	TRUE	33	TRUE	2	0	---	1	---	0	---	---	---	---	0	---	---	11
PT	PT-31-3033	Lao	0	0	---	5	Son or daughter	Male	Some secondary school	PT-31-3033-3	31	TRUE	TRUE	24	TRUE	2	0	---	1	---	0	---	---	---	---	0	---	---	13
PT	PT-31-3033	Lao	0	0	---	5	Son or daughter	Female	Completed primary school (Grade 5)	PT-31-3033-4	31	TRUE	TRUE	14	FALSE	12	0	---	1	---	0	---	---	---	---	0	---	---	14
PT	PT-31-3033	Lao	0	0	---	5	Son or daughter	Female	Completed primary school (Grade 5)	PT-31-3033-5	31	TRUE	TRUE	26	TRUE	2	0	---	1	---	0	---	---	---	---	0	---	---	9
PT	PT-31-3034	Lao	1	0	---	8	Head of household	Male	Completed primary school (Grade 5)	PT-31-3034-1	31	TRUE	TRUE	45	TRUE	2	0	---	1	---	0	---	---	---	---	1	0	---	7
PT	PT-31-3034	Lao	1	0	---	8	Spouse	Female	Some primary school	PT-31-3034-2	31	TRUE	TRUE	41	TRUE	2	0	---	1	---	0	---	---	---	---	1	0	---	8
PT	PT-31-3034	Lao	1	0	---	8	Son or daughter	Female	Some secondary school	PT-31-3034-3	31	TRUE	TRUE	14	FALSE	12	0	---	1	---	0	---	---	---	---	1	0	---	2
PT	PT-31-3034	Lao	1	0	---	8	Son or daughter	Female	Never attended school	PT-31-3034-4	31	TRUE	TRUE	2	FALSE	1	0	---	1	---	0	---	---	---	---	1	0	---	4
PT	PT-31-3034	Lao	1	0	---	8	Son or daughter	Female	Some secondary school	PT-31-3034-5	31	TRUE	FALSE	24	TRUE	12	0	---	1	---	0	---	---	---	---	1	0	---	21
PT	PT-31-3034	Lao	1	0	---	8	Grandchild	Female	Never attended school	PT-31-3034-6	31	TRUE	FALSE	4	FALSE	1	0	---	1	---	0	---	---	---	---	1	0	---	9
PT	PT-31-3034	Lao	1	0	---	8	Grandchild	Male	Some secondary school	PT-31-3034-7	31	TRUE	FALSE	14	FALSE	12	0	---	1	---	0	---	---	---	---	1	0	---	9
PT	PT-31-3034	Lao	1	0	---	8	Grandchild	Male	Some secondary school	PT-31-3034-8	31	TRUE	FALSE	25	TRUE	12	0	---	1	---	0	---	---	---	---	1	0	---	19
PT	PT-31-1018	Lao	1	0	---	8	Head of household	Male	Some primary school	PT-31-1018-1	31	TRUE	TRUE	48	TRUE	2	0	---	1	---	0	---	---	---	---	0	---	---	13
PT	PT-31-1018	Lao	1	0	---	8	Spouse	Female	Never attended school	PT-31-1018-2	31	TRUE	TRUE	43	TRUE	2	0	---	1	---	0	---	---	---	---	0	---	---	23
PT	PT-31-1018	Lao	1	0	---	8	Son or daughter	Female	Some primary school	PT-31-1018-3	31	TRUE	TRUE	22	TRUE	2	0	---	1	---	0	---	---	---	---	0	---	---	8
PT	PT-31-1018	Lao	1	0	---	8	Son or daughter	Female	Never attended school	PT-31-1018-4	31	TRUE	TRUE	21	TRUE	2	0	---	1	---	0	---	---	---	---	0	---	---	13
PT	PT-31-1018	Lao	1	0	---	8	Son or daughter	Female	Some primary school	PT-31-1018-5	31	TRUE	TRUE	15	TRUE	12	0	---	1	---	0	---	---	---	---	0	---	---	8
PT	PT-31-1018	Lao	1	0	---	8	Son in law or daughter in law	Male	Never attended school	PT-31-1018-6	31	TRUE	TRUE	28	TRUE	2	0	---	1	---	0	---	---	---	---	0	---	---	4
PT	PT-31-1018	Lao	1	0	---	8	Grandchild	Male	Never attended school	PT-31-1018-7	31	TRUE	TRUE	1.8	FALSE	1	0	---	1	---	0	---	---	---	---	0	---	---	17
PT	PT-31-1018	Lao	1	0	---	8	Not related (friend/visitor)	Male	Some secondary school	PT-31-1018-8	31	TRUE	FALSE	29	TRUE	14	0	---	1	---	0	---	---	---	---	0	---	---	3
PT	PT-31-3032	Lao	0	0	---	7	Head of household	Male	Completed primary school (Grade 5)	PT-31-3032-1	31	TRUE	TRUE	36	TRUE	2	0	---	1	---	0	---	---	---	---	0	---	---	10
PT	PT-31-3032	Lao	0	0	---	7	Parent in law	Female	Never attended school	PT-31-3032-2	31	TRUE	TRUE	65	TRUE	15	0	---	1	---	0	---	---	---	---	0	---	---	28
PT	PT-31-3032	Lao	0	0	---	7	Spouse	Female	Some primary school	PT-31-3032-3	31	TRUE	TRUE	33	TRUE	2	0	---	1	---	0	---	---	---	---	0	---	---	19
PT	PT-31-3032	Lao	0	0	---	7	Other relative	Female	Never attended school	PT-31-3032-4	31	TRUE	TRUE	39	TRUE	2	0	---	1	---	0	---	---	---	---	0	---	---	5
PT	PT-31-3032	Lao	0	0	---	7	Son or daughter	Male	Never attended school	PT-31-3032-5	31	TRUE	TRUE	8	FALSE	1	0	---	1	---	0	---	---	---	---	0	---	---	2
PT	PT-31-3032	Lao	0	0	---	7	Son or daughter	Male	Some primary school	PT-31-3032-6	31	TRUE	TRUE	10	FALSE	12	0	---	1	---	0	---	---	---	---	0	---	---	11
PT	PT-31-3032	Lao	0	0	---	7	Son or daughter	Male	Never attended school	PT-31-3032-7	31	TRUE	TRUE	6	FALSE	1	0	---	1	---	0	---	---	---	---	0	---	---	7
SB	SB-41-1023	Lao	1	0	---	8	Head of household	Male	Completed primary school (Grade 5)	SB-41-1023-1	41	TRUE	TRUE	47	TRUE	2	0	---	1	---	0	---	---	---	---	0	---	---	8
SB	SB-41-1023	Lao	1	0	---	8	Son or daughter	Female	Completed secondary school (Grade 11 or 12)	SB-41-1023-2	41	TRUE	TRUE	18	TRUE	12	0	---	1	---	0	---	---	---	---	0	---	---	16
SB	SB-41-1023	Lao	1	0	---	8	Son or daughter	Male	Some secondary school	SB-41-1023-3	41	TRUE	TRUE	16	TRUE	12	0	---	1	---	0	---	---	---	---	0	---	---	7
SB	SB-41-1023	Lao	1	0	---	8	Son or daughter	Male	Some secondary school	SB-41-1023-4	41	TRUE	TRUE	15	TRUE	12	0	---	1	---	0	---	---	---	---	0	---	---	9
SB	SB-41-1023	Lao	1	0	---	8	Parent	Female	Never attended school	SB-41-1023-5	41	TRUE	TRUE	65	TRUE	2	0	---	1	---	0	---	---	---	---	0	---	---	2
SB	SB-41-1023	Lao	1	0	---	8	Parent	Male	Completed primary school (Grade 5)	SB-41-1023-6	41	TRUE	TRUE	70	TRUE	2	0	---	1	---	0	---	---	---	---	0	---	---	2
SB	SB-41-1023	Lao	1	0	---	8	Son or daughter	Female	Never attended school	SB-41-1023-7	41	TRUE	TRUE	4	FALSE	1	0	---	1	---	0	---	---	---	---	0	---	---	12
SB	SB-41-1023	Lao	1	0	---	8	Spouse	Female	Completed primary school (Grade 5)	SB-41-1023-8	41	TRUE	TRUE	42	TRUE	2	0	---	1	---	0	---	---	---	---	0	---	---	4
MP	MP-17-1072	Souay	1	0	---	5	Head of household	Male	Completed primary school (Grade 5)	MP-17-1072-1	17	TRUE	TRUE	55	TRUE	2	0	---	1	---	0	---	---	---	---	0	---	---	16
MP	MP-17-1072	Souay	1	0	---	5	Son or daughter	Female	Completed primary school (Grade 5)	MP-17-1072-2	17	TRUE	TRUE	50	TRUE	2	0	---	1	---	0	---	---	---	---	0	---	---	4
MP	MP-17-1072	Souay	1	0	---	5	Son or daughter	Female	Some secondary school	MP-17-1072-3	17	TRUE	TRUE	17	TRUE	2	0	---	1	---	0	---	---	---	---	0	---	---	19
MP	MP-17-1072	Souay	1	0	---	5	Son or daughter	Female	Some secondary school	MP-17-1072-4	17	TRUE	TRUE	16	TRUE	2	0	---	1	---	0	---	---	---	---	0	---	---	21
MP	MP-17-1072	Souay	1	0	---	5	Son or daughter	Female	Completed primary school (Grade 5)	MP-17-1072-5	17	TRUE	TRUE	14	FALSE	2	0	---	1	---	0	---	---	---	---	0	---	---	21
MP	MP-17-1044	Lao	1	0	---	5	Head of household	Male	Some secondary school	MP-17-1044-1	17	TRUE	TRUE	60	TRUE	2	0	---	1	---	0	---	---	---	---	0	---	---	4
MP	MP-17-1044	Lao	1	0	---	5	Spouse	Female	Completed primary school (Grade 5)	MP-17-1044-2	17	TRUE	TRUE	58	TRUE	2	0	---	1	---	0	---	---	---	---	0	---	---	4
MP	MP-17-1044	Lao	1	0	---	5	Son or daughter	Female	Completed secondary school (Grade 11 or 12)	MP-17-1044-3	17	TRUE	TRUE	21	TRUE	2	0	---	1	---	0	---	---	---	---	0	---	---	13
MP	MP-17-1044	Lao	1	0	---	5	Son or daughter	Male	Some secondary school	MP-17-1044-4	17	TRUE	TRUE	17	TRUE	2	0	---	1	---	0	---	---	---	---	0	---	---	13
MP	MP-17-1044	Lao	1	0	---	5	Grandchild	Male	Never attended school	MP-17-1044-5	17	TRUE	TRUE	3	FALSE	1	0	---	1	---	0	---	---	---	---	0	---	---	9
MP	MP-17-3021	Khmer	0	0	---	7	Head of household	Male	Completed primary school (Grade 5)	MP-17-3021-1	17	TRUE	TRUE	39	TRUE	2	0	---	1	---	0	---	---	---	---	0	---	---	8
MP	MP-17-3021	Khmer	0	0	---	7	Spouse	Female	Completed primary school (Grade 5)	MP-17-3021-2	17	TRUE	TRUE	28	TRUE	12	0	---	1	---	0	---	---	---	---	0	---	---	7
MP	MP-17-3021	Khmer	0	0	---	7	Son or daughter	Female	Some secondary school	MP-17-3021-3	17	TRUE	TRUE	11	FALSE	12	0	---	1	---	0	---	---	---	---	0	---	---	20
MP	MP-17-3021	Khmer	0	0	---	7	Son or daughter	Male	Some primary school	MP-17-3021-4	17	TRUE	TRUE	10	FALSE	12	0	---	1	---	0	---	---	---	---	0	---	---	17
MP	MP-17-3021	Khmer	0	0	---	7	Son or daughter	Female	Some primary school	MP-17-3021-5	17	TRUE	TRUE	9	FALSE	1	0	---	1	---	0	---	---	---	---	0	---	---	18
MP	MP-17-3021	Khmer	0	0	---	7	Son or daughter	Male	Never attended school	MP-17-3021-6	17	TRUE	TRUE	6	FALSE	1	0	---	1	---	0	---	---	---	---	0	---	---	8
MP	MP-17-3021	Khmer	0	0	---	7	Son or daughter	Female	Never attended school	MP-17-3021-7	17	TRUE	TRUE	3	FALSE	1	0	---	1	---	0	---	---	---	---	0	---	---	26
MP	MP-17-1082	Khmer	1	0	---	5	Head of household	Male	Never attended school	MP-17-1082-1	17	TRUE	TRUE	39	TRUE	2	1	1	1	---	0	---	---	---	---	0	---	---	2
MP	MP-17-1082	Khmer	1	0	---	5	Spouse	Female	Never attended school	MP-17-1082-2	17	TRUE	TRUE	40	TRUE	12	0	---	1	---	0	---	---	---	---	0	---	---	28
MP	MP-17-1082	Khmer	1	0	---	5	Son or daughter	Male	Some primary school	MP-17-1082-3	17	TRUE	TRUE	12	FALSE	12	0	---	1	---	0	---	---	---	---	0	---	---	3
MP	MP-17-1082	Khmer	1	0	---	5	Son or daughter	Female	Some primary school	MP-17-1082-4	17	TRUE	TRUE	11	FALSE	12	0	---	1	---	0	---	---	---	---	0	---	---	28
MP	MP-17-1082	Khmer	1	0	---	5	Son or daughter	Female	Some primary school	MP-17-1082-5	17	TRUE	TRUE	9	FALSE	12	0	---	1	---	0	---	---	---	---	0	---	---	12
MP	MP-17-1068	Khmer	1	0	---	5	Head of household	Male	Completed primary school (Grade 5)	MP-17-1068-1	17	TRUE	TRUE	22	TRUE	2	0	---	1	---	0	---	---	---	---	0	---	---	16
MP	MP-17-1068	Khmer	1	0	---	5	Son or daughter	Female	Completed primary school (Grade 5)	MP-17-1068-2	17	TRUE	TRUE	4	FALSE	1	0	---	1	---	0	---	---	---	---	0	---	---	5
MP	MP-17-1068	Khmer	1	0	---	5	Parent	Male	Completed primary school (Grade 5)	MP-17-1068-3	17	TRUE	TRUE	46	TRUE	2	0	---	1	---	0	---	---	---	---	0	---	---	8
MP	MP-17-1068	Khmer	1	0	---	5	Brother or sister	Female	Some primary school	MP-17-1068-4	17	TRUE	TRUE	11	FALSE	12	0	---	1	---	0	---	---	---	---	0	---	---	21
MP	MP-17-1068	Khmer	1	0	---	5	Parent	Female	Never attended school	MP-17-1068-5	17	TRUE	TRUE	45	TRUE	2	0	---	1	---	0	---	---	---	---	0	---	---	9
MP	MP-17-1092	Khmer	1	0	---	4	Head of household	Male	Some primary school	MP-17-1092-1	17	TRUE	TRUE	45	TRUE	2	0	---	1	---	0	---	---	---	---	0	---	---	4
MP	MP-17-1092	Khmer	1	0	---	4	Spouse	Female	Never attended school	MP-17-1092-2	17	TRUE	TRUE	44	TRUE	2	0	---	1	---	0	---	---	---	---	0	---	---	22
MP	MP-17-1092	Khmer	1	0	---	4	Son or daughter	Male	Some primary school	MP-17-1092-3	17	TRUE	TRUE	12	FALSE	12	0	---	1	---	0	---	---	---	---	0	---	---	14
MP	MP-17-1092	Khmer	1	0	---	4	Son or daughter	Male	Some primary school	MP-17-1092-4	17	TRUE	TRUE	9	FALSE	12	0	---	1	---	0	---	---	---	---	0	---	---	23
MP	MP-03-1135	Lao	1	0	---	3	Head of household	Female	Some primary school	MP-03-1135-1	3	TRUE	TRUE	62	TRUE	2	0	---	1	---	0	---	---	---	---	0	---	---	22
MP	MP-03-1135	Lao	1	0	---	3	Son or daughter	Female	Completed primary school (Grade 5)	MP-03-1135-2	3	TRUE	TRUE	14	FALSE	12	0	---	1	---	0	---	---	---	---	0	---	---	22
MP	MP-03-1135	Lao	1	0	---	3	Son or daughter	Female	Never attended school	MP-03-1135-3	3	TRUE	TRUE	3	FALSE	12	0	---	1	---	0	---	---	---	---	0	---	---	9
SB	SB-42-3021	Lao	1	0	---	4	Head of household	Female	Never attended school	SB-42-3021-1	42	TRUE	TRUE	60.31506849	TRUE	2	0	---	1	---	0	---	---	---	---	0	---	---	8
SB	SB-42-3021	Lao	1	0	---	4	Son in law or daughter in law	Female	Never attended school	SB-42-3021-2	42	TRUE	TRUE	35.13150685	TRUE	2	0	---	1	---	0	---	---	---	---	0	---	---	8
SB	SB-42-3021	Lao	1	0	---	4	Grandchild	Male	Never attended school	SB-42-3021-3	42	TRUE	TRUE	2	FALSE	1	0	---	1	---	0	---	---	---	---	0	---	---	10
SB	SB-42-3021	Lao	1	0	---	4	Grandchild	Male	Never attended school	SB-42-3021-4	42	TRUE	TRUE	4	FALSE	1	0	---	1	---	0	---	---	---	---	0	---	---	14
SB	SB-42-3029	Lao	1	0	---	1	Head of household	Female	Never attended school	SB-42-3029-1	42	TRUE	TRUE	60	TRUE	2	0	---	1	---	0	---	---	---	---	0	---	---	22
SB	SB-42-3024	Katang	1	0	---	2	Head of household	Male	Some secondary school	SB-42-3024-1	42	TRUE	TRUE	47	TRUE	2	0	---	1	---	0	---	---	---	---	0	---	---	13
SB	SB-42-3024	Katang	1	0	---	2	Spouse	Female	Some secondary school	SB-42-3024-2	42	TRUE	TRUE	42	TRUE	2	0	---	1	---	0	---	---	---	---	0	---	---	14
SB	SB-42-3026	Katang	1	0	---	1	Head of household	Male	Completed primary school (Grade 5)	SB-42-3026-1	42	TRUE	TRUE	67	TRUE	2	0	---	1	---	0	---	---	---	---	0	---	---	15
SB	SB-42-3014	Katang	0	0	---	6	Head of household	Male	Completed primary school (Grade 5)	SB-42-3014-1	42	TRUE	TRUE	29.77260274	TRUE	2	1	11	1	---	1	1	1	1	1	0	---	---	22
SB	SB-42-3014	Katang	0	0	---	6	Spouse	Female	Completed primary school (Grade 5)	SB-42-3014-2	42	TRUE	TRUE	25.45479452	TRUE	2	0	---	1	---	1	1	0	1	0	0	---	---	4
SB	SB-42-3014	Katang	0	0	---	6	Son or daughter	Female	Some primary school	SB-42-3014-3	42	TRUE	TRUE	10.26575342	FALSE	12	0	---	1	---	1	1	0	1	0	0	---	---	8
SB	SB-42-3014	Katang	0	0	---	6	Son or daughter	Male	Some primary school	SB-42-3014-4	42	TRUE	TRUE	8.273972603	FALSE	12	0	---	1	---	1	1	0	1	0	0	---	---	4
SB	SB-42-3014	Katang	0	0	---	6	Son or daughter	Male	Never attended school	SB-42-3014-5	42	TRUE	TRUE	3.983561644	FALSE	1	0	---	1	---	1	1	0	1	0	0	---	---	4
SB	SB-42-3014	Katang	0	0	---	6	Son or daughter	Male	Never attended school	SB-42-3014-6	42	TRUE	TRUE	0.534246575	FALSE	1	0	---	1	---	1	1	0	1	0	0	---	---	20
SB	SB-42-1016	Katang	1	0	---	6	Head of household	Male	Completed primary school (Grade 5)	SB-42-1016-1	42	TRUE	TRUE	55.64931507	TRUE	2	1	1	1	---	1	4	1	4	1	0	---	---	4
SB	SB-42-1016	Katang	1	0	---	6	Spouse	Female	Some primary school	SB-42-1016-2	42	TRUE	TRUE	55.80821918	TRUE	2	1	1	1	---	1	4	1	4	1	0	---	---	8
SB	SB-42-1016	Katang	1	0	---	6	Son or daughter	Male	Some primary school	SB-42-1016-3	42	TRUE	TRUE	18.20821918	TRUE	2	1	1	1	---	1	4	1	4	1	0	---	---	22
SB	SB-42-1016	Katang	1	0	---	6	Son or daughter	Female	Some primary school	SB-42-1016-4	42	TRUE	TRUE	11.43835616	FALSE	12	0	---	1	---	1	4	0	4	0	0	---	---	28
SB	SB-42-1016	Katang	1	0	---	6	Son or daughter	Female	Some secondary school	SB-42-1016-5	42	TRUE	TRUE	14.77260274	FALSE	12	0	---	1	---	1	4	0	4	0	0	---	---	15
SB	SB-42-1016	Katang	1	0	---	6	Son or daughter	Male	Completed primary school (Grade 5)	SB-42-1016-6	42	TRUE	TRUE	19.36986301	TRUE	2	1	1	1	---	1	4	1	4	1	0	---	---	18
MP	MP-03-1018	Lao	1	0	---	3	Head of household	Male	Completed primary school (Grade 5)	MP-03-1018-1	3	TRUE	TRUE	49	TRUE	2	0	---	1	---	0	---	---	---	---	0	---	---	13
MP	MP-03-1018	Lao	1	0	---	3	Spouse	Female	Completed primary school (Grade 5)	MP-03-1018-2	3	TRUE	TRUE	53	TRUE	2	0	---	1	---	0	---	---	---	---	0	---	---	19
MP	MP-03-1018	Lao	1	0	---	3	Parent	Male	Completed primary school (Grade 5)	MP-03-1018-3	3	TRUE	TRUE	70	TRUE	2	0	---	1	---	0	---	---	---	---	0	---	---	8
MP	MP-03-1069	Lao	1	0	---	1	Head of household	Female	Some secondary school	MP-03-1069-1	3	TRUE	TRUE	40	TRUE	2	0	---	1	---	0	---	---	---	---	0	---	---	6
SB	SB-42-3011	Lao	0	0	---	6	Head of household	Male	Some secondary school	SB-42-3011-1	42	TRUE	TRUE	52	TRUE	16	0	---	1	---	0	---	---	---	---	0	---	---	8
SB	SB-42-3011	Lao	0	0	---	6	Spouse	Female	Never attended school	SB-42-3011-2	42	TRUE	TRUE	47	TRUE	2	0	---	1	---	0	---	---	---	---	0	---	---	3
SB	SB-42-3011	Lao	0	0	---	6	Son or daughter	Male	Never attended school	SB-42-3011-3	42	TRUE	TRUE	18	TRUE	2	0	---	1	---	0	---	---	---	---	0	---	---	9
SB	SB-42-3011	Lao	0	0	---	6	Son or daughter	Male	Never attended school	SB-42-3011-4	42	TRUE	TRUE	16	TRUE	2	0	---	1	---	0	---	---	---	---	0	---	---	3
SB	SB-42-3011	Lao	0	0	---	6	Son or daughter	Female	Never attended school	SB-42-3011-5	42	TRUE	TRUE	15	TRUE	2	0	---	1	---	0	---	---	---	---	0	---	---	2
SB	SB-42-3011	Lao	0	0	---	6	Son or daughter	Female	Never attended school	SB-42-3011-6	42	TRUE	TRUE	13	FALSE	2	0	---	1	---	0	---	---	---	---	0	---	---	5
MP	MP-03-1194	Lao	1	0	---	2	Head of household	Female	Completed primary school (Grade 5)	MP-03-1194-1	3	TRUE	TRUE	41	TRUE	2	0	---	1	---	0	---	---	---	---	0	---	---	7
MP	MP-03-1194	Lao	1	0	---	2	Niece or nephew	Female	Some primary school	MP-03-1194-2	3	TRUE	TRUE	8	FALSE	12	0	---	1	---	0	---	---	---	---	0	---	---	14
MP	MP-03-1124	Lao	1	0	---	4	Head of household	Male	Completed primary school (Grade 5)	MP-03-1124-1	3	TRUE	TRUE	53	TRUE	2	0	---	1	---	0	---	---	---	---	0	---	---	6
MP	MP-03-1124	Lao	1	0	---	4	Spouse	Female	Completed primary school (Grade 5)	MP-03-1124-2	3	TRUE	TRUE	45	TRUE	2	0	---	1	---	0	---	---	---	---	0	---	---	9
MP	MP-03-1124	Lao	1	0	---	4	Son or daughter	Male	Some primary school	MP-03-1124-3	3	TRUE	TRUE	6	FALSE	12	0	---	1	---	0	---	---	---	---	0	---	---	27
MP	MP-03-1124	Lao	1	0	---	4	Son or daughter	Male	Some primary school	MP-03-1124-4	3	TRUE	TRUE	10	FALSE	12	0	---	1	---	0	---	---	---	---	0	---	---	15
MP	MP-03-1129	Lao	1	0	---	5	Head of household	Male	Completed primary school (Grade 5)	MP-03-1129-1	3	TRUE	TRUE	46	TRUE	2	0	---	1	---	0	---	---	---	---	0	---	---	17
MP	MP-03-1129	Lao	1	0	---	5	Spouse	Female	Completed primary school (Grade 5)	MP-03-1129-2	3	TRUE	TRUE	40	TRUE	2	0	---	1	---	0	---	---	---	---	0	---	---	2
MP	MP-03-1129	Lao	1	0	---	5	Son or daughter	Male	Some secondary school	MP-03-1129-3	3	TRUE	TRUE	18	TRUE	2	0	---	1	---	0	---	---	---	---	0	---	---	4
MP	MP-03-1129	Lao	1	0	---	5	Son or daughter	Male	Completed primary school (Grade 5)	MP-03-1129-4	3	TRUE	TRUE	15	TRUE	12	0	---	1	---	0	---	---	---	---	0	---	---	13
MP	MP-03-1129	Lao	1	0	---	5	Son or daughter	Male	Completed primary school (Grade 5)	MP-03-1129-5	3	TRUE	TRUE	12	FALSE	12	0	---	1	---	0	---	---	---	---	0	---	---	9
MP	MP-03-1184	Lao	1	0	---	3	Head of household	Female	Completed primary school (Grade 5)	MP-03-1184-1	3	TRUE	TRUE	42	TRUE	2	0	---	1	---	0	---	---	---	---	0	---	---	3
MP	MP-03-1184	Lao	1	0	---	3	Son or daughter	Male	Some primary school	MP-03-1184-2	3	TRUE	TRUE	8	FALSE	12	0	---	1	---	0	---	---	---	---	0	---	---	1
MP	MP-03-1184	Lao	1	0	---	3	Son or daughter	Female	Never attended school	MP-03-1184-3	3	TRUE	TRUE	3	FALSE	1	0	---	1	---	0	---	---	---	---	0	---	---	13
MP	MP-03-1182	Lao	1	0	---	2	Head of household	Female	Completed primary school (Grade 5)	MP-03-1182-1	3	TRUE	TRUE	41	TRUE	2	0	---	1	---	0	---	---	---	---	0	---	---	21
MP	MP-03-1182	Lao	1	0	---	2	Spouse	Female	Completed primary school (Grade 5)	MP-03-1182-2	3	TRUE	TRUE	13	FALSE	12	0	---	1	---	0	---	---	---	---	0	---	---	9
PT	PT-30-1004	Lao	1	0	---	8	Head of household	Male	Some primary school	PT-30-1004-1	30	TRUE	TRUE	55	TRUE	2	0	---	1	---	1	2	1	0	---	0	---	---	20
PT	PT-30-1004	Lao	1	0	---	8	Spouse	Female	Never attended school	PT-30-1004-2	30	TRUE	TRUE	60	TRUE	2	0	---	1	---	1	2	1	0	---	0	---	---	9
PT	PT-30-1004	Lao	1	0	---	8	Grandchild	Female	Some primary school	PT-30-1004-3	30	TRUE	TRUE	9	FALSE	2	0	---	1	---	1	2	0	0	---	0	---	---	12
PT	PT-30-1004	Lao	1	0	---	8	Niece or nephew	Female	Completed primary school (Grade 5)	PT-30-1004-4	30	TRUE	TRUE	28	TRUE	2	0	---	1	---	1	2	0	0	---	0	---	---	21
PT	PT-30-1004	Lao	1	0	---	8	Grandchild	Female	Never attended school	PT-30-1004-5	30	TRUE	TRUE	8	FALSE	1	0	---	1	---	1	2	0	0	---	0	---	---	21
PT	PT-30-1004	Lao	1	0	---	8	Grandchild	Male	Completed primary school (Grade 5)	PT-30-1004-6	30	TRUE	TRUE	1.8	FALSE	1	0	---	1	---	1	2	0	0	---	0	---	---	21
PT	PT-30-1004	Lao	1	0	---	8	Not related (friend/visitor)	Male	Some primary school	PT-30-1004-7	30	TRUE	FALSE	53	TRUE	2	0	---	1	---	1	2	0	0	---	0	---	---	2
PT	PT-30-1004	Lao	1	0	---	8	Not related (friend/visitor)	Female	Some primary school	PT-30-1004-8	30	TRUE	FALSE	50	TRUE	2	0	---	1	---	1	2	0	0	---	0	---	---	8
PT	PT-30-1035	Lao	1	0	---	9	Head of household	Male	Some primary school	PT-30-1035-1	30	TRUE	TRUE	50	TRUE	2	0	---	1	---	1	4	1	0	---	0	---	---	2
PT	PT-30-1035	Lao	1	0	---	9	Spouse	Female	Completed primary school (Grade 5)	PT-30-1035-2	30	TRUE	TRUE	45	TRUE	2	0	---	1	---	1	4	1	0	---	0	---	---	19
PT	PT-30-1035	Lao	1	0	---	9	Son or daughter	Male	Some primary school	PT-30-1035-3	30	TRUE	TRUE	14	FALSE	12	0	---	1	---	1	4	0	0	---	0	---	---	6
PT	PT-30-1035	Lao	1	0	---	9	Son or daughter	Male	Some primary school	PT-30-1035-4	30	TRUE	TRUE	16	TRUE	12	0	---	1	---	1	4	0	0	---	0	---	---	19
PT	PT-30-1035	Lao	1	0	---	9	Son or daughter	Male	Completed primary school (Grade 5)	PT-30-1035-5	30	TRUE	TRUE	18	TRUE	2	0	---	1	---	1	4	1	0	---	0	---	---	4
PT	PT-30-1035	Lao	1	0	---	9	Grandchild	Male	Never attended school	PT-30-1035-6	30	TRUE	TRUE	8	FALSE	1	0	---	1	---	1	4	0	0	---	0	---	---	4
PT	PT-30-1035	Lao	1	0	---	9	Grandchild	Male	Never attended school	PT-30-1035-7	30	TRUE	TRUE	3	FALSE	1	0	---	1	---	1	4	0	0	---	0	---	---	6
PT	PT-30-1035	Lao	1	0	---	9	Niece or nephew	Female	Some primary school	PT-30-1035-8	30	TRUE	TRUE	16	TRUE	13	0	---	1	---	1	4	0	0	---	0	---	---	22
PT	PT-30-1035	Lao	1	0	---	9	Niece or nephew	Male	Some primary school	PT-30-1035-9	30	TRUE	TRUE	17	TRUE	2	0	---	1	---	1	4	1	0	---	0	---	---	22
PT	PT-30-1043	Lao	1	0	---	8	Head of household	Male	Never attended school	PT-30-1043-1	30	TRUE	TRUE	54	TRUE	2	0	---	1	---	1	4	1	0	---	0	---	---	26
PT	PT-30-1043	Lao	1	0	---	8	Spouse	Female	Some primary school	PT-30-1043-2	30	TRUE	TRUE	46	TRUE	2	0	---	1	---	1	4	1	0	---	0	---	---	7
PT	PT-30-1043	Lao	1	0	---	8	Son or daughter	Male	Some primary school	PT-30-1043-3	30	TRUE	TRUE	18	TRUE	2	0	---	1	---	1	4	1	0	---	0	---	---	18
PT	PT-30-1043	Lao	1	0	---	8	Not related (friend/visitor)	Female	Completed primary school (Grade 5)	PT-30-1043-4	30	TRUE	FALSE	64	TRUE	16	0	---	1	---	1	4	0	0	---	0	---	---	23
PT	PT-30-1043	Lao	1	0	---	8	Not related (friend/visitor)	Female	Completed primary school (Grade 5)	PT-30-1043-5	30	TRUE	FALSE	48	TRUE	2	0	---	1	---	1	4	0	0	---	0	---	---	21
PT	PT-30-1043	Lao	1	0	---	8	Grandchild	Female	Some primary school	PT-30-1043-6	30	TRUE	TRUE	11	FALSE	12	0	---	1	---	1	4	0	0	---	0	---	---	18
PT	PT-30-1043	Lao	1	0	---	8	Grandchild	Male	Some primary school	PT-30-1043-7	30	TRUE	TRUE	15	TRUE	2	0	---	1	---	1	4	1	0	---	0	---	---	9
PT	PT-30-1043	Lao	1	0	---	8	Not related (friend/visitor)	Female	Some primary school	PT-30-1043-8	30	TRUE	FALSE	48	TRUE	2	0	---	1	---	1	4	0	0	---	0	---	---	13
PT	PT-30-1036	Lao	1	0	---	4	Head of household	Male	Some primary school	PT-30-1036-1	30	TRUE	TRUE	47	TRUE	2	0	---	1	---	0	---	---	---	---	0	---	---	9
PT	PT-30-1036	Lao	1	0	---	4	Spouse	Female	Some secondary school	PT-30-1036-2	30	TRUE	TRUE	44	TRUE	2	0	---	1	---	0	---	---	---	---	0	---	---	22
PT	PT-30-1036	Lao	1	0	---	4	Son or daughter	Female	Some secondary school	PT-30-1036-3	30	TRUE	TRUE	15	TRUE	12	0	---	1	---	0	---	---	---	---	0	---	---	9
PT	PT-30-1036	Lao	1	0	---	4	Son or daughter	Male	Some primary school	PT-30-1036-4	30	TRUE	TRUE	11	FALSE	12	0	---	1	---	0	---	---	---	---	0	---	---	8
PT	PT-30-1102	Lao	1	0	---	3	Head of household	Female	Some secondary school	PT-30-1102-1	30	TRUE	TRUE	54	TRUE	10	0	---	1	---	0	---	---	---	---	0	---	---	9
PT	PT-30-1102	Lao	1	0	---	3	Parent	Female	Completed primary school (Grade 5)	PT-30-1102-2	30	TRUE	TRUE	73	TRUE	16	0	---	1	---	0	---	---	---	---	0	---	---	29
PT	PT-30-1102	Lao	1	0	---	3	Son in law or daughter in law	Male	Some secondary school	PT-30-1102-3	30	TRUE	TRUE	60	TRUE	10	0	---	1	---	0	---	---	---	---	0	---	---	15
MP	MP-01-3008	Lao	0	0	---	3	Head of household	Female	Completed primary school (Grade 5)	MP-01-3008-1	1	TRUE	TRUE	58	TRUE	2	0	---	1	---	0	---	---	---	---	0	---	---	3
MP	MP-01-3008	Lao	0	0	---	3	Grandchild	Female	Some primary school	MP-01-3008-2	1	TRUE	TRUE	7	FALSE	12	0	---	1	---	0	---	---	---	---	0	---	---	4
MP	MP-01-3008	Lao	0	0	---	3	Brother or sister	Female	Completed primary school (Grade 5)	MP-01-3008-3	1	TRUE	TRUE	61	TRUE	2	0	---	1	---	0	---	---	---	---	0	---	---	22
MP	MP-01-3031	Lao	0	0	---	3	Head of household	Male	Some secondary school	MP-01-3031-1	1	TRUE	TRUE	46	TRUE	10	0	---	1	---	0	---	---	---	---	0	---	---	22
MP	MP-01-3031	Lao	0	0	---	3	Son or daughter	Male	Some primary school	MP-01-3031-2	1	TRUE	TRUE	7	FALSE	12	0	---	1	---	0	---	---	---	---	0	---	---	1
MP	MP-01-3031	Lao	0	0	---	3	Spouse	Female	Some secondary school	MP-01-3031-3	1	TRUE	TRUE	42	TRUE	10	0	---	1	---	0	---	---	---	---	0	---	---	4
PT	PT-24-3013	Lao	0	0	---	6	Head of household	Female	Completed secondary school (Grade 11 or 12)	PT-24-3013-1	24	TRUE	TRUE	32	TRUE	2	0	---	1	---	0	---	---	---	---	0	---	---	9
PT	PT-24-3013	Lao	0	0	---	6	Son or daughter	Female	Some primary school	PT-24-3013-2	24	TRUE	TRUE	9	FALSE	12	0	---	1	---	0	---	---	---	---	0	---	---	11
PT	PT-24-3013	Lao	0	0	---	6	Son or daughter	Male	Never attended school	PT-24-3013-3	24	TRUE	TRUE	4	FALSE	1	0	---	1	---	0	---	---	---	---	0	---	---	1
PT	PT-24-3013	Lao	0	0	---	6	Parent in law	Male	Completed primary school (Grade 5)	PT-24-3013-4	24	TRUE	TRUE	59	TRUE	2	0	---	1	---	0	---	---	---	---	0	---	---	16
PT	PT-24-3013	Lao	0	0	---	6	Parent in law	Female	Completed primary school (Grade 5)	PT-24-3013-5	24	TRUE	TRUE	57	TRUE	2	0	---	1	---	0	---	---	---	---	0	---	---	9
PT	PT-24-3013	Lao	0	0	---	6	Brother or sister	Female	Completed secondary school (Grade 11 or 12)	PT-24-3013-6	24	TRUE	TRUE	19	TRUE	12	0	---	1	---	0	---	---	---	---	0	---	---	13
PT	PT-24-1113	Lao	1	0	---	4	Head of household	Female	More than secondary	PT-24-1113-1	24	TRUE	TRUE	45	TRUE	11	0	---	1	---	0	---	---	---	---	0	---	---	3
PT	PT-24-1113	Lao	1	0	---	4	Son or daughter	Male	Some secondary school	PT-24-1113-2	24	TRUE	TRUE	16	TRUE	12	0	---	1	---	0	---	---	---	---	0	---	---	17
PT	PT-24-1113	Lao	1	0	---	4	Son or daughter	Female	Some primary school	PT-24-1113-3	24	TRUE	TRUE	6	FALSE	12	0	---	1	---	0	---	---	---	---	0	---	---	5
PT	PT-24-1113	Lao	1	0	---	4	Spouse	Male	Some secondary school	PT-24-1113-4	24	TRUE	TRUE	45	TRUE	8	0	---	1	---	0	---	---	---	---	0	---	---	4
SB	SB-46-3003	Lao	0	0	---	6	Head of household	Male	Never attended school	SB-46-3003-1	46	TRUE	TRUE	43	TRUE	2	0	---	1	---	0	---	---	---	---	0	---	---	4
SB	SB-46-3003	Lao	0	0	---	6	Parent in law	Male	Some primary school	SB-46-3003-2	46	TRUE	TRUE	74	TRUE	2	0	---	1	---	0	---	---	---	---	0	---	---	5
SB	SB-46-3003	Lao	0	0	---	6	Spouse	Female	Some secondary school	SB-46-3003-3	46	TRUE	TRUE	39	TRUE	2	0	---	1	---	0	---	---	---	---	0	---	---	21
SB	SB-46-3003	Lao	0	0	---	6	Son or daughter	Male	Never attended school	SB-46-3003-4	46	TRUE	TRUE	3	FALSE	1	0	---	1	---	0	---	---	---	---	0	---	---	8
SB	SB-46-3003	Lao	0	0	---	6	Son or daughter	Male	Some primary school	SB-46-3003-5	46	TRUE	TRUE	12	FALSE	2	0	---	1	---	0	---	---	---	---	0	---	---	18
SB	SB-46-3003	Lao	0	0	---	6	Son or daughter	Male	Some primary school	SB-46-3003-6	46	TRUE	TRUE	8	FALSE	12	0	---	1	---	0	---	---	---	---	0	---	---	20
SB	SB-43-2063	Lao	1	0	---	5	Head of household	Female	Some primary school	SB-43-2063-1	43	TRUE	TRUE	30	TRUE	2	0	---	1	---	0	---	---	---	---	0	---	---	10
SB	SB-43-2063	Lao	1	0	---	5	Son or daughter	Female	Never attended school	SB-43-2063-2	43	TRUE	TRUE	4	FALSE	1	0	---	1	---	0	---	---	---	---	0	---	---	19
SB	SB-43-2063	Lao	1	0	---	5	Son or daughter	Male	Never attended school	SB-43-2063-3	43	TRUE	TRUE	2	FALSE	1	0	---	1	---	0	---	---	---	---	0	---	---	9
SB	SB-43-2063	Lao	1	0	---	5	Spouse	Male	Some primary school	SB-43-2063-4	43	TRUE	TRUE	29	TRUE	2	0	---	1	---	0	---	---	---	---	0	---	---	4
SB	SB-43-2063	Lao	1	0	---	5	Son or daughter	Male	Some secondary school	SB-43-2063-5	43	TRUE	TRUE	11	FALSE	12	0	---	1	---	0	---	---	---	---	0	---	---	16
SB	SB-43-1243	Lao	1	0	---	3	Head of household	Female	Some primary school	SB-43-1243-1	43	TRUE	TRUE	68	TRUE	2	0	---	1	---	0	---	---	---	---	0	---	---	13
SB	SB-43-1243	Lao	1	0	---	3	Grandchild	Female	Never attended school	SB-43-1243-2	43	TRUE	TRUE	3	FALSE	1	0	---	1	---	0	---	---	---	---	0	---	---	2
SB	SB-43-1243	Lao	1	0	---	3	Grandchild	Male	Some secondary school	SB-43-1243-3	43	TRUE	TRUE	13	FALSE	12	0	---	1	---	0	---	---	---	---	0	---	---	6
MP	MP-01-3027	Lao	0	0	---	3	Niece or nephew	Male	Completed primary school (Grade 5)	MP-01-3027-1	1	TRUE	TRUE	56	TRUE	3	0	---	1	---	0	---	---	---	---	0	---	---	17
MP	MP-01-3027	Lao	0	0	---	3	Spouse	Female	Completed primary school (Grade 5)	MP-01-3027-2	1	TRUE	TRUE	49	TRUE	2	0	---	1	---	0	---	---	---	---	0	---	---	18
MP	MP-01-3027	Lao	0	0	---	3	Niece or nephew	Male	Some primary school	MP-01-3027-3	1	TRUE	TRUE	6	FALSE	12	0	---	1	---	0	---	---	---	---	0	---	---	9
MP	MP-01-3025	Lao	0	0	---	2	Head of household	Female	Never attended school	MP-01-3025-1	1	TRUE	TRUE	40	TRUE	2	0	---	1	---	0	---	---	---	---	0	---	---	29
MP	MP-01-3025	Lao	0	0	---	2	Son or daughter	Female	Never attended school	MP-01-3025-2	1	TRUE	TRUE	6	FALSE	1	0	---	1	---	0	---	---	---	---	0	---	---	10
MP	MP-01-1015	Lao	1	0	---	5	Head of household	Male	Completed primary school (Grade 5)	MP-01-1015-1	1	TRUE	TRUE	39	TRUE	10	0	---	1	---	0	---	---	---	---	0	---	---	4
MP	MP-01-1015	Lao	1	0	---	5	Spouse	Female	Completed primary school (Grade 5)	MP-01-1015-2	1	TRUE	TRUE	31	TRUE	10	0	---	1	---	0	---	---	---	---	0	---	---	10
MP	MP-01-1015	Lao	1	0	---	5	Son or daughter	Male	Some primary school	MP-01-1015-3	1	TRUE	TRUE	11	FALSE	12	0	---	1	---	0	---	---	---	---	0	---	---	15
MP	MP-01-1015	Lao	1	0	---	5	Niece or nephew	Female	Some primary school	MP-01-1015-4	1	TRUE	TRUE	7	FALSE	12	0	---	1	---	0	---	---	---	---	0	---	---	24
MP	MP-01-1015	Lao	1	0	---	5	Son or daughter	Male	Never attended school	MP-01-1015-5	1	TRUE	TRUE	4	FALSE	12	0	---	1	---	0	---	---	---	---	0	---	---	8
MP	MP-01-3026	Lao	0	0	---	5	Head of household	Male	Completed primary school (Grade 5)	MP-01-3026-1	1	TRUE	TRUE	28	TRUE	2	0	---	1	---	0	---	---	---	---	0	---	---	16
MP	MP-01-3026	Lao	0	0	---	5	Spouse	Female	Completed primary school (Grade 5)	MP-01-3026-2	1	TRUE	TRUE	25	TRUE	2	0	---	1	---	0	---	---	---	---	0	---	---	4
MP	MP-01-3026	Lao	0	0	---	5	Son or daughter	Female	Some primary school	MP-01-3026-3	1	TRUE	TRUE	8	FALSE	12	0	---	1	---	0	---	---	---	---	0	---	---	18
MP	MP-01-3026	Lao	0	0	---	5	Son or daughter	Male	Some primary school	MP-01-3026-4	1	TRUE	TRUE	6	FALSE	12	0	---	1	---	0	---	---	---	---	0	---	---	4
MP	MP-01-3026	Lao	0	0	---	5	Son or daughter	Female	Never attended school	MP-01-3026-5	1	TRUE	TRUE	2	FALSE	1	0	---	1	---	0	---	---	---	---	0	---	---	21
SB	SB-43-1039	Lao	1	0	---	6	Head of household	Female	Some primary school	SB-43-1039-1	43	TRUE	TRUE	57	TRUE	2	0	---	1	---	0	---	---	---	---	0	---	---	17
SB	SB-43-1039	Lao	1	0	---	6	Grandchild	Female	Some primary school	SB-43-1039-2	43	TRUE	TRUE	19	TRUE	2	0	---	1	---	0	---	---	---	---	0	---	---	15
SB	SB-43-1039	Lao	1	0	---	6	Grandchild	Female	Never attended school	SB-43-1039-3	43	TRUE	TRUE	4	FALSE	1	0	---	1	---	0	---	---	---	---	0	---	---	21
SB	SB-43-1039	Lao	1	0	---	6	Grandchild	Female	Never attended school	SB-43-1039-4	43	TRUE	TRUE	3	FALSE	1	0	---	1	---	0	---	---	---	---	0	---	---	22
SB	SB-43-1039	Lao	1	0	---	6	Spouse	Male	Some secondary school	SB-43-1039-5	43	TRUE	TRUE	59	TRUE	2	0	---	1	---	0	---	---	---	---	0	---	---	2
SB	SB-43-1039	Lao	1	0	---	6	Grandchild	Female	Some primary school	SB-43-1039-6	43	TRUE	TRUE	5	FALSE	12	0	---	1	---	0	---	---	---	---	0	---	---	20
SB	SB-43-1015	Lao	1	0	---	4	Head of household	Female	Some secondary school	SB-43-1015-1	43	TRUE	TRUE	52	TRUE	2	0	---	1	---	0	---	---	---	---	0	---	---	2
SB	SB-43-1015	Lao	1	0	---	4	Son or daughter	Female	Completed secondary school (Grade 11 or 12)	SB-43-1015-2	43	TRUE	TRUE	23	TRUE	2	0	---	1	---	0	---	---	---	---	0	---	---	24
SB	SB-43-1015	Lao	1	0	---	4	Son or daughter	Male	Completed secondary school (Grade 11 or 12)	SB-43-1015-3	43	TRUE	TRUE	27	TRUE	2	0	---	1	---	0	---	---	---	---	0	---	---	9
SB	SB-43-1015	Lao	1	0	---	4	Son or daughter	Female	Completed secondary school (Grade 11 or 12)	SB-43-1015-4	43	TRUE	TRUE	28	TRUE	2	0	---	1	---	0	---	---	---	---	0	---	---	5
SB	SB-43-1106	Lao	1	0	---	3	Head of household	Female	Some primary school	SB-43-1106-1	43	TRUE	TRUE	45	TRUE	2	0	---	1	---	0	---	---	---	---	0	---	---	4
SB	SB-43-1106	Lao	1	0	---	3	Grandchild	Female	Some secondary school	SB-43-1106-2	43	TRUE	TRUE	12	FALSE	12	0	---	1	---	0	---	---	---	---	0	---	---	33
SB	SB-43-1106	Lao	1	0	---	3	Grandchild	Male	Never attended school	SB-43-1106-3	43	TRUE	TRUE	4	FALSE	1	0	---	1	---	0	---	---	---	---	0	---	---	5
SB	SB-43-1171	Lao	1	0	---	2	Head of household	Male	Some secondary school	SB-43-1171-1	43	TRUE	TRUE	68	TRUE	2	0	---	1	---	0	---	---	---	---	0	---	---	6
SB	SB-43-1171	Lao	1	0	---	2	Spouse	Female	Some primary school	SB-43-1171-2	43	TRUE	TRUE	58	TRUE	2	0	---	1	---	0	---	---	---	---	0	---	---	16
SB	SB-45-1174	Lao	1	0	---	4	Head of household	Male	Some primary school	SB-45-1174-1	45	TRUE	TRUE	39	TRUE	2	0	---	1	---	0	---	---	---	---	0	---	---	4
SB	SB-45-1174	Lao	1	0	---	4	Spouse	Female	Never attended school	SB-45-1174-2	45	TRUE	TRUE	36	TRUE	2	0	---	1	---	0	---	---	---	---	0	---	---	21
SB	SB-45-1174	Lao	1	0	---	4	Son or daughter	Female	Some secondary school	SB-45-1174-3	45	TRUE	TRUE	14	FALSE	12	0	---	1	---	0	---	---	---	---	0	---	---	4
SB	SB-45-1174	Lao	1	0	---	4	Son or daughter	Male	Some secondary school	SB-45-1174-4	45	TRUE	TRUE	15	TRUE	12	0	---	1	---	0	---	---	---	---	0	---	---	8
PT	PT-23-3017	Lao	0	0	---	8	Head of household	Male	Some primary school	PT-23-3017-1	23	TRUE	TRUE	57	TRUE	2	0	---	1	---	0	---	---	---	---	0	---	---	13
PT	PT-23-3017	Lao	0	0	---	8	Spouse	Female	Never attended school	PT-23-3017-2	23	TRUE	TRUE	44	TRUE	2	0	---	1	---	0	---	---	---	---	0	---	---	14
PT	PT-23-3017	Lao	0	0	---	8	Son or daughter	Female	Some primary school	PT-23-3017-3	23	TRUE	TRUE	10	FALSE	12	0	---	1	---	0	---	---	---	---	0	---	---	2
PT	PT-23-3017	Lao	0	0	---	8	Grandchild	Male	Some primary school	PT-23-3017-4	23	TRUE	TRUE	5	FALSE	12	0	---	1	---	0	---	---	---	---	0	---	---	9
PT	PT-23-3017	Lao	0	0	---	8	Son or daughter	Male	Some primary school	PT-23-3017-5	23	TRUE	TRUE	9	FALSE	12	0	---	1	---	0	---	---	---	---	0	---	---	18
PT	PT-23-3017	Lao	0	0	---	8	Parent	Male	Never attended school	PT-23-3017-6	23	TRUE	TRUE	94	TRUE	15	0	---	1	---	0	---	---	---	---	0	---	---	23
PT	PT-23-3017	Lao	0	0	---	8	Grandchild	Female	Some primary school	PT-23-3017-7	23	TRUE	TRUE	10	FALSE	12	0	---	1	---	0	---	---	---	---	0	---	---	9
PT	PT-23-3017	Lao	0	0	---	8	Son or daughter	Female	Never attended school	PT-23-3017-8	23	TRUE	TRUE	1.9	FALSE	1	0	---	1	---	0	---	---	---	---	0	---	---	33
PT	PT-23-1001	Lao	1	0	---	6	Head of household	Male	Some primary school	PT-23-1001-1	23	TRUE	TRUE	41	TRUE	2	0	---	1	---	0	---	---	---	---	1	0	---	9
PT	PT-23-1001	Lao	1	0	---	6	Spouse	Female	Some primary school	PT-23-1001-2	23	TRUE	TRUE	40	TRUE	2	0	---	1	---	0	---	---	---	---	1	0	---	4
PT	PT-23-1001	Lao	1	0	---	6	Parent	Female	Never attended school	PT-23-1001-3	23	TRUE	TRUE	80	TRUE	15	0	---	1	---	0	---	---	---	---	1	0	---	7
PT	PT-23-1001	Lao	1	0	---	6	Parent	Male	Never attended school	PT-23-1001-4	23	TRUE	TRUE	95	TRUE	15	0	---	1	---	0	---	---	---	---	1	0	---	17
PT	PT-23-1001	Lao	1	0	---	6	Brother or sister	Male	Some primary school	PT-23-1001-5	23	TRUE	TRUE	40	TRUE	2	0	---	1	---	0	---	---	---	---	1	0	---	3
PT	PT-23-1001	Lao	1	0	---	6	Brother or sister	Female	Never attended school	PT-23-1001-6	23	TRUE	TRUE	50	TRUE	2	0	---	1	---	0	---	---	---	---	1	0	---	26
SB	SB-44-3032	Lao	0	0	---	4	Head of household	Female	Some primary school	SB-44-3032-1	44	TRUE	TRUE	28	TRUE	2	0	---	1	---	0	---	---	---	---	0	---	---	23
SB	SB-44-3032	Lao	0	0	---	4	Son or daughter	Female	Some primary school	SB-44-3032-2	44	TRUE	TRUE	9	FALSE	12	0	---	1	---	0	---	---	---	---	0	---	---	7
SB	SB-44-3032	Lao	0	0	---	4	Son or daughter	Female	Never attended school	SB-44-3032-3	44	TRUE	TRUE	1.9	FALSE	1	0	---	1	---	0	---	---	---	---	0	---	---	20
SB	SB-44-3032	Lao	0	0	---	4	Spouse	Male	Some secondary school	SB-44-3032-4	44	TRUE	TRUE	52	TRUE	2	0	---	1	---	0	---	---	---	---	0	---	---	14
SB	SB-44-1101	Lao	1	0	---	5	Head of household	Male	Some secondary school	SB-44-1101-1	44	TRUE	TRUE	67.30684932	TRUE	2	0	---	1	---	0	---	---	---	---	0	---	---	8
SB	SB-44-1101	Lao	1	0	---	5	Spouse	Female	Some primary school	SB-44-1101-2	44	TRUE	TRUE	47.65479452	TRUE	2	0	---	1	---	0	---	---	---	---	0	---	---	8
SB	SB-44-1101	Lao	1	0	---	5	Son or daughter	Male	Some secondary school	SB-44-1101-3	44	TRUE	TRUE	13.97260274	FALSE	12	0	---	1	---	0	---	---	---	---	0	---	---	17
SB	SB-44-1101	Lao	1	0	---	5	Grandchild	Female	Some primary school	SB-44-1101-4	44	TRUE	TRUE	9.191780822	FALSE	12	0	---	1	---	0	---	---	---	---	0	---	---	21
SB	SB-44-1101	Lao	1	0	---	5	Grandchild	Male	Never attended school	SB-44-1101-5	44	TRUE	TRUE	1.6	FALSE	1	0	---	1	---	0	---	---	---	---	0	---	---	11
SB	SB-44-1062	Lao	1	0	---	3	Head of household	Male	Some secondary school	SB-44-1062-1	44	TRUE	TRUE	46	TRUE	2	0	---	1	---	0	---	---	---	---	0	---	---	13
SB	SB-44-1062	Lao	1	0	---	3	Spouse	Female	Some primary school	SB-44-1062-2	44	TRUE	TRUE	43	TRUE	2	0	---	1	---	0	---	---	---	---	0	---	---	4
SB	SB-44-1062	Lao	1	0	---	3	Son or daughter	Male	Some primary school	SB-44-1062-3	44	TRUE	TRUE	9	FALSE	12	0	---	1	---	0	---	---	---	---	0	---	---	8
SB	SB-44-1044	Lao	1	0	---	4	Head of household	Female	Some primary school	SB-44-1044-1	44	TRUE	TRUE	28	TRUE	2	0	---	1	---	0	---	---	---	---	0	---	---	13
SB	SB-44-1044	Lao	1	0	---	4	Son or daughter	Female	Some primary school	SB-44-1044-2	44	TRUE	TRUE	8	FALSE	12	0	---	1	---	0	---	---	---	---	0	---	---	2
SB	SB-44-1044	Lao	1	0	---	4	Son or daughter	Female	Some primary school	SB-44-1044-3	44	TRUE	TRUE	5	FALSE	12	0	---	1	---	0	---	---	---	---	0	---	---	12
SB	SB-44-1044	Lao	1	0	---	4	Son or daughter	Female	Some primary school	SB-44-1044-4	44	TRUE	TRUE	2	FALSE	1	0	---	1	---	0	---	---	---	---	0	---	---	15
SB	SB-44-1063	Lao	1	0	---	3	Head of household	Male	Some primary school	SB-44-1063-1	44	TRUE	TRUE	35	TRUE	2	0	---	1	---	0	---	---	---	---	0	---	---	2
SB	SB-44-1063	Lao	1	0	---	3	Spouse	Female	Some primary school	SB-44-1063-2	44	TRUE	TRUE	32	TRUE	2	0	---	1	---	0	---	---	---	---	0	---	---	22
SB	SB-44-1063	Lao	1	0	---	3	Son or daughter	Female	Never attended school	SB-44-1063-3	44	TRUE	TRUE	4	FALSE	1	0	---	1	---	0	---	---	---	---	0	---	---	33
PT	PT-40-3037	Lao	0	0	---	4	Head of household	Female	Some primary school	PT-40-3037-1	40	TRUE	TRUE	46	TRUE	2	0	---	1	---	0	---	---	---	---	1	0	---	9
PT	PT-40-3037	Lao	0	0	---	4	Parent	Female	Never attended school	PT-40-3037-2	40	TRUE	TRUE	77	TRUE	15	0	---	1	---	0	---	---	---	---	1	0	---	3
PT	PT-40-3037	Lao	0	0	---	4	Son or daughter	Male	Completed primary school (Grade 5)	PT-40-3037-3	40	TRUE	TRUE	21	TRUE	2	0	---	1	---	0	---	---	---	---	1	0	---	1
PT	PT-40-3037	Lao	0	0	---	4	Son in law or daughter in law	Female	Some primary school	PT-40-3037-4	40	TRUE	TRUE	17	TRUE	2	0	---	1	---	0	---	---	---	---	1	0	---	9
PT	PT-40-3032	Lao	0	0	---	2	Head of household	Female	Some primary school	PT-40-3032-1	40	TRUE	TRUE	30	TRUE	2	0	---	1	---	0	---	---	---	---	1	0	---	5
PT	PT-40-3032	Lao	0	0	---	2	Son or daughter	Female	Never attended school	PT-40-3032-2	40	TRUE	TRUE	4	FALSE	1	0	---	1	---	0	---	---	---	---	1	0	---	30
PT	PT-40-3028	Lao	0	0	---	3	Head of household	Female	Completed primary school (Grade 5)	PT-40-3028-1	40	TRUE	TRUE	34	TRUE	2	0	---	1	---	0	---	---	---	---	0	---	---	19
PT	PT-40-3028	Lao	0	0	---	3	Spouse	Male	Never attended school	PT-40-3028-2	40	TRUE	TRUE	38	TRUE	2	0	---	1	---	0	---	---	---	---	0	---	---	10
PT	PT-40-3028	Lao	0	0	---	3	Other relative	Female	Some primary school	PT-40-3028-3	40	TRUE	FALSE	26	TRUE	2	0	---	1	---	0	---	---	---	---	0	---	---	8
MP	MP-04-3023	Lao	0	0	---	4	Head of household	Male	Never attended school	MP-04-3023-1	4	TRUE	TRUE	56	TRUE	2	0	---	1	---	0	---	---	---	---	0	---	---	6
MP	MP-04-3023	Lao	0	0	---	4	Spouse	Female	Never attended school	MP-04-3023-2	4	TRUE	TRUE	55	TRUE	2	0	---	1	---	0	---	---	---	---	0	---	---	13
MP	MP-04-3023	Lao	0	0	---	4	Son or daughter	Female	Completed primary school (Grade 5)	MP-04-3023-3	4	TRUE	TRUE	22	TRUE	2	0	---	1	---	0	---	---	---	---	0	---	---	19
MP	MP-04-3023	Lao	0	0	---	4	Son in law or daughter in law	Male	Completed primary school (Grade 5)	MP-04-3023-4	4	TRUE	TRUE	26	TRUE	2	0	---	1	---	0	---	---	---	---	0	---	---	22
PT	PT-32-3006	Lao	0	0	---	6	Head of household	Male	Some primary school	PT-32-3006-1	32	TRUE	TRUE	55	TRUE	2	0	---	1	---	0	---	---	---	---	1	0	---	29
PT	PT-32-3006	Lao	0	0	---	6	Grandchild	Male	Completed primary school (Grade 5)	PT-32-3006-2	32	TRUE	TRUE	10	FALSE	12	0	---	1	---	0	---	---	---	---	1	0	---	21
PT	PT-32-3006	Lao	0	0	---	6	Grandchild	Female	Some primary school	PT-32-3006-3	32	TRUE	TRUE	9	FALSE	12	0	---	1	---	0	---	---	---	---	1	0	---	16
PT	PT-32-3006	Lao	0	0	---	6	Grandchild	Female	Some secondary school	PT-32-3006-4	32	TRUE	TRUE	12	FALSE	12	0	---	1	---	0	---	---	---	---	1	0	---	13
PT	PT-32-3006	Lao	0	0	---	6	Grandchild	Male	Some secondary school	PT-32-3006-5	32	TRUE	TRUE	14	FALSE	12	0	---	1	---	0	---	---	---	---	1	0	---	19
PT	PT-32-3006	Lao	0	0	---	6	Grandchild	Female	Never attended school	PT-32-3006-6	32	TRUE	TRUE	6	FALSE	1	0	---	1	---	0	---	---	---	---	1	0	---	24
PT	PT-32-3007	Lao	0	0	---	4	Head of household	Male	Some primary school	PT-32-3007-1	32	TRUE	TRUE	47	TRUE	2	0	---	1	---	0	---	---	---	---	1	0	---	25
PT	PT-32-3007	Lao	0	0	---	4	Spouse	Female	Never attended school	PT-32-3007-2	32	TRUE	TRUE	49	TRUE	2	0	---	1	---	0	---	---	---	---	1	0	---	5
PT	PT-32-3007	Lao	0	0	---	4	Son or daughter	Male	Some secondary school	PT-32-3007-3	32	TRUE	TRUE	17	TRUE	12	0	---	1	---	0	---	---	---	---	1	0	---	14
PT	PT-32-3007	Lao	0	0	---	4	Son or daughter	Male	Some secondary school	PT-32-3007-4	32	TRUE	TRUE	12	FALSE	12	0	---	1	---	0	---	---	---	---	1	0	---	17
PT	PT-32-3004	Lao	0	0	---	1	Head of household	Female	Never attended school	PT-32-3004-1	32	TRUE	TRUE	66	TRUE	2	0	---	1	---	0	---	---	---	---	1	0	---	13
PT	PT-32-3003	Lao	0	0	---	4	Head of household	Male	Some secondary school	PT-32-3003-1	32	TRUE	TRUE	33	TRUE	2	0	---	1	---	0	---	---	---	---	0	---	---	18
PT	PT-32-3003	Lao	0	0	---	4	Spouse	Female	Some primary school	PT-32-3003-2	32	TRUE	TRUE	31	TRUE	2	0	---	1	---	0	---	---	---	---	0	---	---	19
PT	PT-32-3003	Lao	0	0	---	4	Son or daughter	Male	Some primary school	PT-32-3003-3	32	TRUE	TRUE	12	FALSE	12	0	---	1	---	0	---	---	---	---	0	---	---	11
PT	PT-32-3003	Lao	0	0	---	4	Son or daughter	Male	Some primary school	PT-32-3003-4	32	TRUE	TRUE	10	FALSE	12	0	---	1	---	0	---	---	---	---	0	---	---	13
MP	MP-02-1112	Lao	1	0	---	6	Head of household	Male	Some secondary school	MP-02-1112-1	2	TRUE	TRUE	35	TRUE	2	0	---	1	---	0	---	---	---	---	0	---	---	16
MP	MP-02-1112	Lao	1	0	---	6	Spouse	Female	Completed primary school (Grade 5)	MP-02-1112-2	2	TRUE	TRUE	29	TRUE	2	0	---	1	---	0	---	---	---	---	0	---	---	10
MP	MP-02-1112	Lao	1	0	---	6	Son or daughter	Male	Never attended school	MP-02-1112-3	2	TRUE	TRUE	3	FALSE	1	0	---	1	---	0	---	---	---	---	0	---	---	6
MP	MP-02-1112	Lao	1	0	---	6	Parent	Male	Some primary school	MP-02-1112-4	2	TRUE	TRUE	76	TRUE	2	0	---	1	---	0	---	---	---	---	0	---	---	19
MP	MP-02-1112	Lao	1	0	---	6	Parent	Female	Some primary school	MP-02-1112-5	2	TRUE	TRUE	57	TRUE	2	0	---	1	---	0	---	---	---	---	0	---	---	3
MP	MP-02-1112	Lao	1	0	---	6	Son or daughter	Female	Never attended school	MP-02-1112-6	2	TRUE	TRUE	3	FALSE	1	0	---	1	---	0	---	---	---	---	0	---	---	22
PT	PT-21-3033	Lao	0	0	---	5	Head of household	Male	Some primary school	PT-21-3033-1	21	TRUE	TRUE	46	TRUE	2	0	---	1	---	0	---	---	---	---	0	---	---	17
PT	PT-21-3033	Lao	0	0	---	5	Spouse	Female	Some primary school	PT-21-3033-2	21	TRUE	TRUE	40	TRUE	2	0	---	1	---	0	---	---	---	---	0	---	---	16
PT	PT-21-3033	Lao	0	0	---	5	Son or daughter	Female	Never attended school	PT-21-3033-3	21	TRUE	TRUE	18	TRUE	2	0	---	1	---	0	---	---	---	---	0	---	---	9
PT	PT-21-3033	Lao	0	0	---	5	Grandchild	Female	Never attended school	PT-21-3033-4	21	TRUE	TRUE	1.8	FALSE	1	0	---	1	---	0	---	---	---	---	0	---	---	12
PT	PT-21-3033	Lao	0	0	---	5	Grandchild	Male	Some primary school	PT-21-3033-5	21	TRUE	TRUE	21	TRUE	2	0	---	1	---	0	---	---	---	---	0	---	---	8
PT	PT-21-3024	Lao	0	0	---	5	Head of household	Male	Never attended school	PT-21-3024-1	21	TRUE	TRUE	72	TRUE	15	0	---	1	---	0	---	---	---	---	0	---	---	30
PT	PT-21-3024	Lao	0	0	---	5	Son or daughter	Female	Some secondary school	PT-21-3024-2	21	TRUE	TRUE	27	TRUE	2	0	---	1	---	0	---	---	---	---	0	---	---	4
PT	PT-21-3024	Lao	0	0	---	5	Grandchild	Female	Some primary school	PT-21-3024-3	21	TRUE	TRUE	9	FALSE	12	0	---	1	---	0	---	---	---	---	0	---	---	4
PT	PT-21-3024	Lao	0	0	---	5	Grandchild	Female	Some primary school	PT-21-3024-4	21	TRUE	TRUE	6	FALSE	12	0	---	1	---	0	---	---	---	---	0	---	---	16
PT	PT-21-3024	Lao	0	0	---	5	Son in law or daughter in law	Male	Some secondary school	PT-21-3024-5	21	TRUE	TRUE	32	TRUE	2	0	---	1	---	0	---	---	---	---	0	---	---	18
MP	MP-02-1159	Lao	1	0	---	5	Head of household	Female	Some secondary school	MP-02-1159-1	2	TRUE	TRUE	31	TRUE	2	0	---	1	---	0	---	---	---	---	0	---	---	11
MP	MP-02-1159	Lao	1	0	---	5	Son or daughter	Female	Never attended school	MP-02-1159-2	2	TRUE	TRUE	2	FALSE	1	0	---	1	---	0	---	---	---	---	0	---	---	22
MP	MP-02-1159	Lao	1	0	---	5	Son or daughter	Male	Completed primary school (Grade 5)	MP-02-1159-3	2	TRUE	TRUE	9	FALSE	12	0	---	1	---	0	---	---	---	---	0	---	---	14
MP	MP-02-1159	Lao	1	0	---	5	Son or daughter	Male	Some primary school	MP-02-1159-4	2	TRUE	TRUE	7	FALSE	12	0	---	1	---	0	---	---	---	---	0	---	---	1
MP	MP-02-1159	Lao	1	0	---	5	Son or daughter	Female	Some secondary school	MP-02-1159-5	2	TRUE	TRUE	14	FALSE	12	0	---	1	---	0	---	---	---	---	0	---	---	17
MP	MP-02-1052	Lao	1	0	---	2	Spouse	Male	Some secondary school	MP-02-1052-1	2	TRUE	TRUE	42	TRUE	2	0	---	1	---	0	---	---	---	---	0	---	---	19
MP	MP-02-1052	Lao	1	0	---	2	Son or daughter	Female	Completed primary school (Grade 5)	MP-02-1052-2	2	TRUE	TRUE	42	TRUE	2	0	---	1	---	0	---	---	---	---	0	---	---	20
PT	PT-30-3003	Lao	0	0	---	2	Head of household	Male	Some primary school	PT-30-3003-1	30	TRUE	TRUE	75	TRUE	2	0	---	1	---	0	---	---	---	---	0	---	---	13
PT	PT-30-3003	Lao	0	0	---	2	Spouse	Female	Some primary school	PT-30-3003-2	30	TRUE	TRUE	65	TRUE	2	0	---	1	---	0	---	---	---	---	0	---	---	22
PT	PT-21-3019	Lao	0	0	---	3	Head of household	Female	Some primary school	PT-21-3019-1	21	TRUE	TRUE	45	TRUE	2	1	1	1	---	0	---	---	---	---	0	---	---	21
PT	PT-21-3019	Lao	0	0	---	3	Brother or sister	Female	Some primary school	PT-21-3019-2	21	TRUE	TRUE	23	TRUE	12	1	1	1	---	0	---	---	---	---	0	---	---	24
PT	PT-21-3019	Lao	0	0	---	3	Grandchild	Female	Some primary school	PT-21-3019-3	21	TRUE	TRUE	3	FALSE	12	1	1	1	---	0	---	---	---	---	0	---	---	9
PT	PT-21-1014	Lao	1	0	---	5	Head of household	Male	Some primary school	PT-21-1014-1	21	TRUE	TRUE	57	TRUE	14	0	---	1	---	0	---	---	---	---	0	---	---	3
PT	PT-21-1014	Lao	1	0	---	5	Spouse	Female	Some primary school	PT-21-1014-2	21	TRUE	TRUE	42	TRUE	13	0	---	1	---	0	---	---	---	---	0	---	---	4
PT	PT-21-1014	Lao	1	0	---	5	Grandchild	Female	Some primary school	PT-21-1014-3	21	TRUE	TRUE	8	FALSE	12	0	---	1	---	0	---	---	---	---	0	---	---	14
PT	PT-21-1014	Lao	1	0	---	5	Parent in law	Female	Never attended school	PT-21-1014-4	21	TRUE	TRUE	93	TRUE	1	0	---	1	---	0	---	---	---	---	0	---	---	26
PT	PT-21-1014	Lao	1	0	---	5	Other relative	Male	Some secondary school	PT-21-1014-5	21	TRUE	TRUE	26	TRUE	14	0	---	1	---	0	---	---	---	---	0	---	---	2
PT	PT-30-1012	Lao	1	0	---	4	Head of household	Male	Completed secondary school (Grade 11 or 12)	PT-30-1012-1	30	TRUE	TRUE	34	TRUE	2	0	---	1	---	0	---	---	---	---	0	---	---	4
PT	PT-30-1012	Lao	1	0	---	4	Spouse	Female	Some secondary school	PT-30-1012-2	30	TRUE	TRUE	31	TRUE	2	0	---	1	---	0	---	---	---	---	0	---	---	10
PT	PT-30-1012	Lao	1	0	---	4	Son or daughter	Male	Never attended school	PT-30-1012-3	30	TRUE	TRUE	6	FALSE	1	0	---	1	---	0	---	---	---	---	0	---	---	8
PT	PT-30-1012	Lao	1	0	---	4	Son or daughter	Male	Never attended school	PT-30-1012-4	30	TRUE	TRUE	2	FALSE	1	0	---	1	---	0	---	---	---	---	0	---	---	18
PT	PT-30-1125	Lao	1	0	---	3	Head of household	Male	Some primary school	PT-30-1125-1	30	TRUE	TRUE	59	TRUE	2	0	---	1	---	0	---	---	---	---	1	0	---	33
PT	PT-30-1125	Lao	1	0	---	3	Spouse	Female	Some primary school	PT-30-1125-2	30	TRUE	TRUE	62	TRUE	15	0	---	1	---	0	---	---	---	---	1	0	---	3
PT	PT-30-1125	Lao	1	0	---	3	Son or daughter	Male	Some secondary school	PT-30-1125-3	30	TRUE	TRUE	13	FALSE	12	0	---	1	---	0	---	---	---	---	1	0	---	14
SB	SB-42-1005	Other	1	0	---	6	Head of household	Male	Completed primary school (Grade 5)	SB-42-1005-1	42	TRUE	TRUE	34	TRUE	2	0	---	1	---	0	---	---	---	---	0	---	---	4
SB	SB-42-1005	Other	1	0	---	6	Spouse	Female	Some primary school	SB-42-1005-2	42	TRUE	TRUE	36	TRUE	2	0	---	1	---	0	---	---	---	---	0	---	---	2
SB	SB-42-1005	Other	1	0	---	6	Brother or sister	Male	Never attended school	SB-42-1005-3	42	TRUE	TRUE	45	TRUE	2	0	---	1	---	0	---	---	---	---	0	---	---	8
SB	SB-42-1005	Other	1	0	---	6	Son or daughter	Female	Never attended school	SB-42-1005-4	42	TRUE	TRUE	5	FALSE	1	0	---	1	---	0	---	---	---	---	0	---	---	9
SB	SB-42-1005	Other	1	0	---	6	Son or daughter	Female	Never attended school	SB-42-1005-5	42	TRUE	TRUE	2	FALSE	1	0	---	1	---	0	---	---	---	---	0	---	---	9
SB	SB-42-1005	Other	1	0	---	6	Son or daughter	Male	Some primary school	SB-42-1005-6	42	TRUE	TRUE	7	FALSE	12	0	---	1	---	0	---	---	---	---	0	---	---	12
SB	SB-42-3035	Other	0	0	---	5	Head of household	Male	Completed primary school (Grade 5)	SB-42-3035-1	42	TRUE	TRUE	35	TRUE	2	0	---	1	---	0	---	---	---	---	0	---	---	9
SB	SB-42-3035	Other	0	0	---	5	Brother or sister	Female	Some secondary school	SB-42-3035-2	42	TRUE	TRUE	24	TRUE	2	0	---	1	---	0	---	---	---	---	0	---	---	18
SB	SB-42-3035	Other	0	0	---	5	Parent in law	Female	Some primary school	SB-42-3035-3	42	TRUE	TRUE	55	TRUE	2	0	---	1	---	0	---	---	---	---	0	---	---	16
SB	SB-42-3035	Other	0	0	---	5	Son or daughter	Female	Never attended school	SB-42-3035-4	42	TRUE	TRUE	3	FALSE	1	0	---	1	---	0	---	---	---	---	0	---	---	3
SB	SB-42-3035	Other	0	0	---	5	Parent in law	Male	Completed primary school (Grade 5)	SB-42-3035-5	42	TRUE	TRUE	60	TRUE	2	0	---	1	---	0	---	---	---	---	0	---	---	23
SB	SB-42-1006	Lao	1	0	---	3	Head of household	Male	Completed secondary school (Grade 11 or 12)	SB-42-1006-1	42	TRUE	TRUE	30	TRUE	2	0	---	1	---	0	---	---	---	---	0	---	---	5
SB	SB-42-1006	Lao	1	0	---	3	Spouse	Female	Some secondary school	SB-42-1006-2	42	TRUE	TRUE	30	TRUE	2	0	---	1	---	0	---	---	---	---	0	---	---	9
SB	SB-42-1006	Lao	1	0	---	3	Son or daughter	Female	Never attended school	SB-42-1006-3	42	TRUE	TRUE	2	FALSE	1	0	---	1	---	0	---	---	---	---	0	---	---	9
SB	SB-42-3033	Other	0	0	---	4	Head of household	Male	Some secondary school	SB-42-3033-1	42	TRUE	TRUE	20	TRUE	2	0	---	1	---	0	---	---	---	---	0	---	---	2
SB	SB-42-3033	Other	0	0	---	4	Brother or sister	Female	Some secondary school	SB-42-3033-2	42	TRUE	TRUE	15	TRUE	12	0	---	1	---	0	---	---	---	---	0	---	---	21
SB	SB-42-3033	Other	0	0	---	4	Other relative	Female	Some primary school	SB-42-3033-3	42	TRUE	TRUE	55	TRUE	2	0	---	1	---	0	---	---	---	---	0	---	---	7
SB	SB-42-3033	Other	0	0	---	4	Parent	Female	Some primary school	SB-42-3033-4	42	TRUE	TRUE	45	TRUE	2	0	---	1	---	0	---	---	---	---	0	---	---	9
PT	PT-32-3022	Lao	0	0	---	1	Head of household	Male	Some primary school	PT-32-3022-1	32	TRUE	TRUE	36	TRUE	2	0	---	1	---	0	---	---	---	---	0	---	---	20
PT	PT-32-3021	Lao	0	0	---	2	Head of household	Female	Some primary school	PT-32-3021-1	32	TRUE	TRUE	66	TRUE	10	0	---	1	---	0	---	---	---	---	0	---	---	20
PT	PT-32-3021	Lao	0	0	---	2	Son or daughter	Female	Completed primary school (Grade 5)	PT-32-3021-2	32	TRUE	TRUE	29	TRUE	10	0	---	1	---	0	---	---	---	---	0	---	---	31
PT	PT-32-3024	Lao	0	0	---	1	Head of household	Female	Some primary school	PT-32-3024-1	32	TRUE	TRUE	43	TRUE	2	0	---	1	---	0	---	---	---	---	0	---	---	12
PT	PT-32-3023	Lao	0	0	---	3	Head of household	Male	Some primary school	PT-32-3023-1	32	TRUE	TRUE	31	TRUE	2	0	---	1	---	0	---	---	---	---	0	---	---	1
PT	PT-32-3023	Lao	0	0	---	3	Brother or sister	Female	Some primary school	PT-32-3023-2	32	TRUE	TRUE	44	TRUE	2	0	---	1	---	0	---	---	---	---	0	---	---	2
PT	PT-32-3023	Lao	0	0	---	3	Brother or sister	Male	Some secondary school	PT-32-3023-3	32	TRUE	TRUE	42	TRUE	2	0	---	1	---	0	---	---	---	---	0	---	---	17
PT	PT-32-3027	Lao	0	0	---	2	Head of household	Female	Some secondary school	PT-32-3027-1	32	TRUE	TRUE	29	TRUE	2	0	---	1	---	0	---	---	---	---	0	---	---	2
PT	PT-32-3027	Lao	0	0	---	2	Son or daughter	Male	Some primary school	PT-32-3027-2	32	TRUE	TRUE	6	FALSE	12	0	---	1	---	0	---	---	---	---	0	---	---	13
SB	SB-42-1011	Other	1	0	---	4	Head of household	Male	Completed primary school (Grade 5)	SB-42-1011-1	42	TRUE	TRUE	34	TRUE	2	0	---	1	---	0	---	---	---	---	0	---	---	7
SB	SB-42-1011	Other	1	0	---	4	Spouse	Female	Some primary school	SB-42-1011-2	42	TRUE	TRUE	32	TRUE	2	0	---	1	---	0	---	---	---	---	0	---	---	8
SB	SB-42-1011	Other	1	0	---	4	Son or daughter	Female	Never attended school	SB-42-1011-3	42	TRUE	TRUE	6	FALSE	1	0	---	1	---	0	---	---	---	---	0	---	---	9
SB	SB-42-1011	Other	1	0	---	4	Son or daughter	Male	Some primary school	SB-42-1011-4	42	TRUE	TRUE	11	FALSE	12	0	---	1	---	0	---	---	---	---	0	---	---	2
PT	PT-32-3028	Lao	0	0	---	8	Head of household	Female	Some primary school	PT-32-3028-1	32	TRUE	TRUE	47	TRUE	2	0	---	1	---	0	---	---	---	---	0	---	---	28
PT	PT-32-3028	Lao	0	0	---	8	Brother or sister	Male	Some primary school	PT-32-3028-2	32	TRUE	TRUE	65	TRUE	2	0	---	1	---	0	---	---	---	---	0	---	---	7
PT	PT-32-3028	Lao	0	0	---	8	Brother or sister	Female	Some primary school	PT-32-3028-3	32	TRUE	TRUE	59	TRUE	2	0	---	1	---	0	---	---	---	---	0	---	---	21
PT	PT-32-3028	Lao	0	0	---	8	Other relative	Female	Some primary school	PT-32-3028-4	32	TRUE	TRUE	49	TRUE	2	0	---	1	---	0	---	---	---	---	0	---	---	6
PT	PT-32-3028	Lao	0	0	---	8	Other relative	Male	Some primary school	PT-32-3028-5	32	TRUE	TRUE	49	TRUE	2	0	---	1	---	0	---	---	---	---	0	---	---	14
PT	PT-32-3028	Lao	0	0	---	8	Grandchild	Male	Some secondary school	PT-32-3028-6	32	TRUE	TRUE	17	TRUE	2	0	---	1	---	0	---	---	---	---	0	---	---	8
PT	PT-32-3028	Lao	0	0	---	8	Grandchild	Male	Some secondary school	PT-32-3028-7	32	TRUE	TRUE	20	TRUE	2	0	---	1	---	0	---	---	---	---	0	---	---	14
PT	PT-32-3028	Lao	0	0	---	8	Grandchild	Female	Some secondary school	PT-32-3028-8	32	TRUE	TRUE	18	TRUE	2	0	---	1	---	0	---	---	---	---	0	---	---	16
PT	PT-32-1015	Lao	1	0	---	4	Head of household	Male	Never attended school	PT-32-1015-1	32	TRUE	TRUE	33	TRUE	2	0	---	1	---	1	2	1	0	---	0	---	---	2
PT	PT-32-1015	Lao	1	0	---	4	Spouse	Female	Never attended school	PT-32-1015-2	32	TRUE	TRUE	25	TRUE	2	0	---	1	---	1	2	1	0	---	0	---	---	23
PT	PT-32-1015	Lao	1	0	---	4	Parent in law	Male	Never attended school	PT-32-1015-3	32	TRUE	TRUE	48	TRUE	2	0	---	1	---	1	2	0	0	---	0	---	---	29
PT	PT-32-1015	Lao	1	0	---	4	Parent in law	Female	Never attended school	PT-32-1015-4	32	TRUE	TRUE	46	TRUE	2	0	---	1	---	1	2	0	0	---	0	---	---	3
PT	PT-32-3033	Lao	0	0	---	6	Head of household	Male	Some primary school	PT-32-3033-1	32	TRUE	TRUE	36	TRUE	2	0	---	1	---	0	---	---	---	---	0	---	---	2
PT	PT-32-3033	Lao	0	0	---	6	Spouse	Female	Never attended school	PT-32-3033-2	32	TRUE	TRUE	35	TRUE	2	0	---	1	---	0	---	---	---	---	0	---	---	2
PT	PT-32-3033	Lao	0	0	---	6	Son or daughter	Male	Never attended school	PT-32-3033-3	32	TRUE	TRUE	15	TRUE	2	0	---	1	---	0	---	---	---	---	0	---	---	34
PT	PT-32-3033	Lao	0	0	---	6	Son or daughter	Female	Some primary school	PT-32-3033-4	32	TRUE	TRUE	10	FALSE	12	0	---	1	---	0	---	---	---	---	0	---	---	21
PT	PT-32-3033	Lao	0	0	---	6	Son or daughter	Male	Never attended school	PT-32-3033-5	32	TRUE	TRUE	2	FALSE	1	0	---	1	---	0	---	---	---	---	0	---	---	18
PT	PT-32-3033	Lao	0	0	---	6	Son or daughter	Male	Completed primary school (Grade 5)	PT-32-3033-6	32	TRUE	TRUE	17	TRUE	12	0	---	1	---	0	---	---	---	---	0	---	---	8
PT	PT-32-3031	Lao	0	0	---	7	Head of household	Male	Some primary school	PT-32-3031-1	32	TRUE	TRUE	35	TRUE	16	0	---	1	---	0	---	---	---	---	0	---	---	2
PT	PT-32-3031	Lao	0	0	---	7	Spouse	Female	Some primary school	PT-32-3031-2	32	TRUE	TRUE	35	TRUE	10	0	---	1	---	0	---	---	---	---	0	---	---	19
PT	PT-32-3031	Lao	0	0	---	7	Parent	Female	Never attended school	PT-32-3031-3	32	TRUE	TRUE	74	TRUE	15	0	---	1	---	0	---	---	---	---	0	---	---	15
PT	PT-32-3031	Lao	0	0	---	7	Parent in law	Female	Never attended school	PT-32-3031-4	32	TRUE	TRUE	63	TRUE	15	0	---	1	---	0	---	---	---	---	0	---	---	21
PT	PT-32-3031	Lao	0	0	---	7	Son or daughter	Male	Some primary school	PT-32-3031-5	32	TRUE	TRUE	10	FALSE	12	0	---	1	---	0	---	---	---	---	0	---	---	2
PT	PT-32-3031	Lao	0	0	---	7	Son or daughter	Male	Some primary school	PT-32-3031-6	32	TRUE	TRUE	7	FALSE	12	0	---	1	---	0	---	---	---	---	0	---	---	2
PT	PT-32-3031	Lao	0	0	---	7	Son or daughter	Female	Some primary school	PT-32-3031-7	32	TRUE	TRUE	4	FALSE	12	0	---	1	---	0	---	---	---	---	0	---	---	3
PT	PT-32-1001	Lao	1	0	---	7	Head of household	Male	Some primary school	PT-32-1001-1	32	TRUE	TRUE	84	TRUE	15	0	---	1	---	0	---	---	---	---	0	---	---	13
PT	PT-32-1001	Lao	1	0	---	7	Spouse	Female	Some primary school	PT-32-1001-2	32	TRUE	TRUE	65	TRUE	15	0	---	1	---	0	---	---	---	---	0	---	---	2
PT	PT-32-1001	Lao	1	0	---	7	Son or daughter	Male	Completed primary school (Grade 5)	PT-32-1001-3	32	TRUE	TRUE	41	TRUE	2	0	---	1	---	0	---	---	---	---	0	---	---	31
PT	PT-32-1001	Lao	1	0	---	7	Son in law or daughter in law	Female	Completed primary school (Grade 5)	PT-32-1001-4	32	TRUE	TRUE	35	TRUE	2	0	---	1	---	0	---	---	---	---	0	---	---	2
PT	PT-32-1001	Lao	1	0	---	7	Grandchild	Female	Some primary school	PT-32-1001-5	32	TRUE	TRUE	11	FALSE	12	0	---	1	---	0	---	---	---	---	0	---	---	3
PT	PT-32-1001	Lao	1	0	---	7	Grandchild	Female	Never attended school	PT-32-1001-6	32	TRUE	TRUE	4	FALSE	1	0	---	1	---	0	---	---	---	---	0	---	---	3
PT	PT-32-1001	Lao	1	0	---	7	Grandchild	Female	Never attended school	PT-32-1001-7	32	TRUE	TRUE	5	FALSE	1	0	---	1	---	0	---	---	---	---	0	---	---	8
PT	PT-32-3015	Lao	0	0	---	6	Head of household	Female	Some secondary school	PT-32-3015-1	32	TRUE	TRUE	36	TRUE	2	0	---	1	---	0	---	---	---	---	0	---	---	5
PT	PT-32-3015	Lao	0	0	---	6	Son or daughter	Male	Some primary school	PT-32-3015-2	32	TRUE	TRUE	11	FALSE	12	0	---	1	---	0	---	---	---	---	0	---	---	6
PT	PT-32-3015	Lao	0	0	---	6	Son or daughter	Male	Never attended school	PT-32-3015-3	32	TRUE	TRUE	7	FALSE	1	0	---	1	---	0	---	---	---	---	0	---	---	15
PT	PT-32-3015	Lao	0	0	---	6	Grandchild	Female	Never attended school	PT-32-3015-4	32	TRUE	TRUE	3	FALSE	1	0	---	1	---	0	---	---	---	---	0	---	---	9
PT	PT-32-3015	Lao	0	0	---	6	Parent in law	Female	Some primary school	PT-32-3015-5	32	TRUE	TRUE	63	TRUE	15	0	---	1	---	0	---	---	---	---	0	---	---	3
PT	PT-32-3015	Lao	0	0	---	6	Son or daughter	Female	Completed secondary school (Grade 11 or 12)	PT-32-3015-6	32	TRUE	TRUE	25	TRUE	2	0	---	1	---	0	---	---	---	---	0	---	---	24
PT	PT-32-1004	Lao	1	0	---	3	Head of household	Female	Never attended school	PT-32-1004-1	32	TRUE	TRUE	56	TRUE	2	0	---	1	---	0	---	---	---	---	0	---	---	8
PT	PT-32-1004	Lao	1	0	---	3	Son or daughter	Male	Completed primary school (Grade 5)	PT-32-1004-2	32	TRUE	TRUE	36	TRUE	2	0	---	1	---	0	---	---	---	---	0	---	---	17
PT	PT-32-1004	Lao	1	0	---	3	Grandchild	Male	Completed primary school (Grade 5)	PT-32-1004-3	32	TRUE	TRUE	14	FALSE	12	0	---	1	---	0	---	---	---	---	0	---	---	23
MP	MP-02-1165	Lao	1	0	---	3	Head of household	Male	Completed primary school (Grade 5)	MP-02-1165-1	2	TRUE	TRUE	60	TRUE	2	0	---	1	---	0	---	---	---	---	0	---	---	2
MP	MP-02-1165	Lao	1	0	---	3	Spouse	Female	Never attended school	MP-02-1165-2	2	TRUE	TRUE	59	TRUE	2	0	---	1	---	0	---	---	---	---	0	---	---	13
MP	MP-02-1165	Lao	1	0	---	3	Son or daughter	Female	Never attended school	MP-02-1165-3	2	TRUE	TRUE	30	TRUE	10	0	---	1	---	0	---	---	---	---	0	---	---	17
MP	MP-02-1100	Lao	1	0	---	4	Head of household	Male	Some secondary school	MP-02-1100-1	2	TRUE	TRUE	45	TRUE	2	0	---	1	---	0	---	---	---	---	0	---	---	4
MP	MP-02-1100	Lao	1	0	---	4	Spouse	Female	Some secondary school	MP-02-1100-2	2	TRUE	TRUE	45	TRUE	2	0	---	1	---	0	---	---	---	---	0	---	---	2
MP	MP-02-1100	Lao	1	0	---	4	Son or daughter	Female	Completed secondary school (Grade 11 or 12)	MP-02-1100-3	2	TRUE	TRUE	18	TRUE	12	0	---	1	---	0	---	---	---	---	0	---	---	9
MP	MP-02-1100	Lao	1	0	---	4	Son or daughter	Female	Some primary school	MP-02-1100-4	2	TRUE	TRUE	8	FALSE	12	0	---	1	---	0	---	---	---	---	0	---	---	16
MP	MP-04-3008	Lao	0	0	---	5	Head of household	Male	Some secondary school	MP-04-3008-1	4	TRUE	TRUE	34	TRUE	2	0	---	1	---	0	---	---	---	---	0	---	---	18
MP	MP-04-3008	Lao	0	0	---	5	Spouse	Female	Some secondary school	MP-04-3008-2	4	TRUE	TRUE	33	TRUE	2	0	---	1	---	0	---	---	---	---	0	---	---	10
MP	MP-04-3008	Lao	0	0	---	5	Son or daughter	Male	Some primary school	MP-04-3008-3	4	TRUE	TRUE	8	FALSE	12	0	---	1	---	0	---	---	---	---	0	---	---	14
MP	MP-04-3008	Lao	0	0	---	5	Son or daughter	Male	Some primary school	MP-04-3008-4	4	TRUE	TRUE	6	FALSE	12	0	---	1	---	0	---	---	---	---	0	---	---	16
MP	MP-04-3008	Lao	0	0	---	5	Son or daughter	Male	Completed primary school (Grade 5)	MP-04-3008-5	4	TRUE	TRUE	11	FALSE	12	0	---	1	---	0	---	---	---	---	0	---	---	9
MP	MP-04-3019	Lao	0	0	---	5	Head of household	Female	Some secondary school	MP-04-3019-1	4	TRUE	TRUE	48	TRUE	2	0	---	1	---	0	---	---	---	---	0	---	---	16
MP	MP-04-3019	Lao	0	0	---	5	Spouse	Male	Some secondary school	MP-04-3019-2	4	TRUE	TRUE	53	TRUE	2	0	---	1	---	0	---	---	---	---	0	---	---	29
MP	MP-04-3019	Lao	0	0	---	5	Son or daughter	Male	Some secondary school	MP-04-3019-3	4	TRUE	TRUE	14	FALSE	12	0	---	1	---	0	---	---	---	---	0	---	---	17
MP	MP-04-3019	Lao	0	0	---	5	Son or daughter	Male	Some secondary school	MP-04-3019-4	4	TRUE	TRUE	12	FALSE	12	0	---	1	---	0	---	---	---	---	0	---	---	16
MP	MP-04-3019	Lao	0	0	---	5	Son or daughter	Female	Completed primary school (Grade 5)	MP-04-3019-5	4	TRUE	TRUE	8	FALSE	12	0	---	1	---	0	---	---	---	---	0	---	---	2
SK	SK-54-3018	Khmer	0	99	---	2	Head of household	Male	Completed primary school (Grade 5)	SK-54-3018-1	54	TRUE	TRUE	22	TRUE	2	0	---	1	---	0	---	---	---	---	0	---	---	22
SK	SK-54-3018	Khmer	0	99	---	2	Spouse	Female	Some primary school	SK-54-3018-2	54	TRUE	TRUE	22	TRUE	2	0	---	1	---	0	---	---	---	---	0	---	---	17
MP	MP-14-1116	Lao	1	0	---	4	Head of household	Male	Some secondary school	MP-14-1116-1	14	TRUE	TRUE	30	TRUE	2	0	---	1	---	0	---	---	---	---	0	---	---	23
MP	MP-14-1116	Lao	1	0	---	4	Spouse	Female	Some secondary school	MP-14-1116-2	14	TRUE	TRUE	29	TRUE	2	0	---	1	---	0	---	---	---	---	0	---	---	21
MP	MP-14-1116	Lao	1	0	---	4	Son or daughter	Female	Some primary school	MP-14-1116-3	14	TRUE	TRUE	29	TRUE	12	0	---	1	---	0	---	---	---	---	0	---	---	6
MP	MP-14-1116	Lao	1	0	---	4	Son or daughter	Female	Some primary school	MP-14-1116-4	14	TRUE	TRUE	6	FALSE	12	0	---	1	---	0	---	---	---	---	0	---	---	6
SK	SK-54-3026	Khmer	0	0	---	4	Head of household	Female	Completed primary school (Grade 5)	SK-54-3026-1	54	TRUE	TRUE	18	TRUE	2	0	---	1	---	0	---	---	---	---	0	---	---	4
SK	SK-54-3026	Khmer	0	0	---	4	Parent in law	Male	Never attended school	SK-54-3026-2	54	TRUE	TRUE	46	TRUE	2	0	---	1	---	0	---	---	---	---	0	---	---	20
SK	SK-54-3026	Khmer	0	0	---	4	Parent in law	Female	Never attended school	SK-54-3026-3	54	TRUE	TRUE	36	TRUE	2	0	---	1	---	0	---	---	---	---	0	---	---	8
SK	SK-54-3026	Khmer	0	0	---	4	Son or daughter	Female	Some primary school	SK-54-3026-4	54	TRUE	TRUE	13	FALSE	1	0	---	1	---	0	---	---	---	---	0	---	---	23
SK	SK-54-3005	Lao	0	0	---	5	Head of household	Female	Never attended school	SK-54-3005-1	54	TRUE	TRUE	68	TRUE	15	0	---	1	---	0	---	---	---	---	1	0	---	4
SK	SK-54-3005	Lao	0	0	---	5	Brother or sister	Female	Never attended school	SK-54-3005-2	54	TRUE	TRUE	50	TRUE	2	0	---	1	---	0	---	---	---	---	1	0	---	16
SK	SK-54-3005	Lao	0	0	---	5	Grandchild	Male	Some primary school	SK-54-3005-3	54	TRUE	TRUE	15	TRUE	2	0	---	1	---	0	---	---	---	---	1	0	---	4
SK	SK-54-3005	Lao	0	0	---	5	Grandchild	Female	Some primary school	SK-54-3005-4	54	TRUE	TRUE	16	TRUE	2	0	---	1	---	0	---	---	---	---	1	0	---	10
SK	SK-54-3005	Lao	0	0	---	5	Grandchild	Male	Some primary school	SK-54-3005-5	54	TRUE	TRUE	10	FALSE	12	0	---	1	---	0	---	---	---	---	1	0	---	5
SK	SK-54-3023	Lao	0	0	---	6	Head of household	Female	Never attended school	SK-54-3023-1	54	TRUE	TRUE	69	TRUE	2	0	---	1	---	0	---	---	---	---	0	---	---	15
SK	SK-54-3023	Lao	0	0	---	6	Grandchild	Male	Never attended school	SK-54-3023-2	54	TRUE	TRUE	40	TRUE	2	0	---	1	---	0	---	---	---	---	0	---	---	2
SK	SK-54-3023	Lao	0	0	---	6	Grandchild	Female	Some primary school	SK-54-3023-3	54	TRUE	TRUE	7	FALSE	12	0	---	1	---	0	---	---	---	---	0	---	---	26
SK	SK-54-3023	Lao	0	0	---	6	Grandchild	Female	Some primary school	SK-54-3023-4	54	TRUE	TRUE	5	FALSE	12	0	---	1	---	0	---	---	---	---	0	---	---	12
SK	SK-54-3023	Lao	0	0	---	6	Grandchild	Female	Never attended school	SK-54-3023-5	54	TRUE	TRUE	4	FALSE	1	0	---	1	---	0	---	---	---	---	0	---	---	19
SK	SK-54-3023	Lao	0	0	---	6	Grandchild	Female	Never attended school	SK-54-3023-6	54	TRUE	TRUE	5	FALSE	1	0	---	1	---	0	---	---	---	---	0	---	---	8
SK	SK-54-3002	Lao	0	0	---	2	Head of household	Male	Some primary school	SK-54-3002-1	54	TRUE	TRUE	51	TRUE	2	1	1	1	---	1	2	1	0	---	1	0	---	9
SK	SK-54-3002	Lao	0	0	---	2	Son or daughter	Female	Some primary school	SK-54-3002-2	54	TRUE	TRUE	9	FALSE	12	0	---	1	---	1	2	1	0	---	1	0	---	13
SK	SK-54-1003	Lao	1	0	---	7	Head of household	Male	Some primary school	SK-54-1003-1	54	TRUE	TRUE	52	TRUE	2	0	---	1	---	0	---	---	---	---	1	0	---	19
SK	SK-54-1003	Lao	1	0	---	7	Spouse	Female	Never attended school	SK-54-1003-2	54	TRUE	TRUE	47	TRUE	2	0	---	1	---	0	---	---	---	---	1	0	---	24
SK	SK-54-1003	Lao	1	0	---	7	Son or daughter	Female	Some primary school	SK-54-1003-3	54	TRUE	TRUE	23	TRUE	2	0	---	1	---	0	---	---	---	---	1	0	---	22
SK	SK-54-1003	Lao	1	0	---	7	Son or daughter	Male	Some primary school	SK-54-1003-4	54	TRUE	TRUE	15	TRUE	2	0	---	1	---	0	---	---	---	---	1	0	---	24
SK	SK-54-1003	Lao	1	0	---	7	Grandchild	Female	Never attended school	SK-54-1003-5	54	TRUE	TRUE	2	FALSE	1	0	---	1	---	0	---	---	---	---	1	0	---	2
SK	SK-54-1003	Lao	1	0	---	7	Son or daughter	Male	Some primary school	SK-54-1003-6	54	TRUE	TRUE	15	TRUE	2	0	---	1	---	0	---	---	---	---	1	0	---	4
SK	SK-54-1003	Lao	1	0	---	7	Grandchild	Female	Never attended school	SK-54-1003-7	54	TRUE	TRUE	5	FALSE	1	0	---	1	---	0	---	---	---	---	1	0	---	7
SK	SK-54-3003	Lao	0	0	---	2	Head of household	Female	Never attended school	SK-54-3003-1	54	TRUE	TRUE	38	TRUE	2	0	---	1	---	0	---	---	---	---	1	0	---	7
SK	SK-54-3003	Lao	0	0	---	2	Son or daughter	Male	Some primary school	SK-54-3003-2	54	TRUE	TRUE	9	FALSE	12	0	---	1	---	0	---	---	---	---	1	0	---	2
SK	SK-54-3011	Khmer	0	99	---	4	Head of household	Male	Some secondary school	SK-54-3011-1	54	TRUE	TRUE	33	TRUE	2	0	---	1	---	0	---	---	---	---	0	---	---	14
SK	SK-54-3011	Khmer	0	99	---	4	Spouse	Female	Completed primary school (Grade 5)	SK-54-3011-2	54	TRUE	TRUE	25	TRUE	2	0	---	1	---	0	---	---	---	---	0	---	---	19
SK	SK-54-3011	Khmer	0	99	---	4	Son or daughter	Female	Some primary school	SK-54-3011-3	54	TRUE	TRUE	11	FALSE	12	0	---	1	---	0	---	---	---	---	0	---	---	4
SK	SK-54-3011	Khmer	0	99	---	4	Grandchild	Female	Some primary school	SK-54-3011-4	54	TRUE	TRUE	10	FALSE	12	0	---	1	---	0	---	---	---	---	0	---	---	8
PT	PT-37-1107	Lao	1	0	---	1	Head of household	Female	Some primary school	PT-37-1107-1	37	TRUE	TRUE	64	TRUE	2	0	---	1	---	0	---	---	---	---	0	---	---	23
PT	PT-37-1123	Lao	1	0	---	3	Head of household	Male	Completed primary school (Grade 5)	PT-37-1123-1	37	TRUE	TRUE	58	TRUE	1	0	---	1	---	0	---	---	---	---	0	---	---	5
PT	PT-37-1123	Lao	1	0	---	3	Son or daughter	Male	Some primary school	PT-37-1123-2	37	TRUE	TRUE	9	FALSE	12	0	---	1	---	0	---	---	---	---	0	---	---	6
PT	PT-37-1123	Lao	1	0	---	3	Spouse	Female	More than secondary	PT-37-1123-3	37	TRUE	TRUE	56	TRUE	11	0	---	1	---	0	---	---	---	---	0	---	---	14
PT	PT-37-1019	Lao	1	0	---	5	Head of household	Female	More than secondary	PT-37-1019-1	37	TRUE	TRUE	37	TRUE	2	0	---	1	---	0	---	---	---	---	0	---	---	2
PT	PT-37-1019	Lao	1	0	---	5	Grandchild	Female	Never attended school	PT-37-1019-2	37	TRUE	TRUE	4	FALSE	1	0	---	1	---	0	---	---	---	---	0	---	---	33
PT	PT-37-1019	Lao	1	0	---	5	Son or daughter	Female	Some secondary school	PT-37-1019-3	37	TRUE	TRUE	13	FALSE	12	0	---	1	---	0	---	---	---	---	0	---	---	20
PT	PT-37-1019	Lao	1	0	---	5	Spouse	Male	Completed primary school (Grade 5)	PT-37-1019-4	37	TRUE	TRUE	36	TRUE	2	0	---	1	---	0	---	---	---	---	0	---	---	6
PT	PT-37-1019	Lao	1	0	---	5	Son or daughter	Male	Some primary school	PT-37-1019-5	37	TRUE	TRUE	8	FALSE	12	0	---	1	---	0	---	---	---	---	0	---	---	16
PT	PT-37-1122	Lao	1	99	---	2	Head of household	Female	Some primary school	PT-37-1122-1	37	TRUE	TRUE	30	TRUE	2	0	---	1	---	0	---	---	---	---	0	---	---	2
PT	PT-37-1122	Lao	1	0	---	2	Son or daughter	Female	Never attended school	PT-37-1122-2	37	TRUE	TRUE	4	FALSE	1	0	---	1	---	0	---	---	---	---	0	---	---	9
MP	MP-13-3013	Lao	0	0	---	4	Head of household	Female	Completed primary school (Grade 5)	MP-13-3013-1	13	TRUE	TRUE	60	TRUE	2	0	---	1	---	0	---	---	---	---	0	---	---	20
MP	MP-13-3013	Lao	0	0	---	4	Parent	Female	Never attended school	MP-13-3013-2	13	TRUE	TRUE	72	TRUE	1	0	---	1	---	0	---	---	---	---	0	---	---	9
MP	MP-13-3013	Lao	0	0	---	4	Spouse	Male	Some secondary school	MP-13-3013-3	13	TRUE	TRUE	62	TRUE	2	0	---	1	---	0	---	---	---	---	0	---	---	13
MP	MP-13-3013	Lao	0	0	---	4	Grandchild	Male	Some primary school	MP-13-3013-4	13	TRUE	TRUE	6	FALSE	12	0	---	1	---	0	---	---	---	---	0	---	---	2
SK	SK-56-3020	Lao	0	0	---	5	Head of household	Female	Some secondary school	SK-56-3020-1	56	TRUE	TRUE	18	TRUE	12	0	---	1	---	0	---	---	---	---	0	---	---	4
SK	SK-56-3020	Lao	0	0	---	5	Son or daughter	Male	Some secondary school	SK-56-3020-2	56	TRUE	TRUE	16	TRUE	12	0	---	1	---	0	---	---	---	---	0	---	---	14
SK	SK-56-3020	Lao	0	0	---	5	Son or daughter	Female	Some primary school	SK-56-3020-3	56	TRUE	TRUE	10	FALSE	12	0	---	1	---	0	---	---	---	---	0	---	---	9
SK	SK-56-3020	Lao	0	0	---	5	Not related (friend/visitor)	Male	Completed secondary school (Grade 11 or 12)	SK-56-3020-4	56	TRUE	FALSE	42	TRUE	2	0	---	1	---	0	---	---	---	---	0	---	---	28
SK	SK-56-3020	Lao	0	0	---	5	Not related (friend/visitor)	Male	Completed secondary school (Grade 11 or 12)	SK-56-3020-5	56	TRUE	FALSE	18	TRUE	12	0	---	1	---	0	---	---	---	---	0	---	---	14
MP	MP-13-3034	Lao	0	0	---	1	Head of household	Male	Completed primary school (Grade 5)	MP-13-3034-1	13	TRUE	TRUE	78	TRUE	2	0	---	1	---	0	---	---	---	---	0	---	---	4
MP	MP-13-3026	Lao	0	0	---	5	Head of household	Male	Some primary school	MP-13-3026-1	13	TRUE	TRUE	65	TRUE	2	0	---	1	---	1	4	0	4	0	0	---	---	22
MP	MP-13-3026	Lao	0	0	---	5	Son or daughter	Male	Some primary school	MP-13-3026-2	13	TRUE	TRUE	10	FALSE	12	1	1	0	1	1	4	1	4	1	0	---	---	14
MP	MP-13-3026	Lao	0	0	---	5	Son or daughter	Female	Some secondary school	MP-13-3026-3	13	TRUE	TRUE	37	TRUE	3	1	1	0	1	1	4	1	4	1	0	---	---	10
MP	MP-13-3026	Lao	0	0	---	5	Son in law or daughter in law	Male	Some secondary school	MP-13-3026-4	13	TRUE	TRUE	43	TRUE	3	1	1	0	1	1	4	1	4	1	0	---	---	9
MP	MP-13-3026	Lao	0	0	---	5	Niece or nephew	Female	Some secondary school	MP-13-3026-5	13	TRUE	TRUE	16	TRUE	3	1	1	0	1	1	4	1	4	1	0	---	---	5
MP	MP-13-3003	Lao	0	0	---	2	Head of household	Female	Completed primary school (Grade 5)	MP-13-3003-1	13	TRUE	TRUE	51	TRUE	2	0	---	1	---	0	---	---	---	---	0	---	---	22
MP	MP-13-3003	Lao	0	0	---	2	Son or daughter	Female	Some primary school	MP-13-3003-2	13	TRUE	TRUE	8	FALSE	12	0	---	1	---	0	---	---	---	---	0	---	---	24
MP	MP-13-3032	Lao	0	0	---	4	Head of household	Female	Completed primary school (Grade 5)	MP-13-3032-1	13	TRUE	TRUE	55	TRUE	2	0	---	1	---	0	---	---	---	---	0	---	---	10
MP	MP-13-3032	Lao	0	0	---	4	Spouse	Male	Some secondary school	MP-13-3032-2	13	TRUE	TRUE	55	TRUE	2	0	---	1	---	0	---	---	---	---	0	---	---	19
MP	MP-13-3032	Lao	0	0	---	4	Parent	Female	Never attended school	MP-13-3032-3	13	TRUE	TRUE	70	TRUE	1	0	---	1	---	0	---	---	---	---	0	---	---	9
MP	MP-13-3032	Lao	0	0	---	4	Grandchild	Female	Never attended school	MP-13-3032-4	13	TRUE	TRUE	3	FALSE	1	0	---	1	---	0	---	---	---	---	0	---	---	11
PT	PT-37-1160	Lao	1	0	---	2	Head of household	Male	Some secondary school	PT-37-1160-1	37	TRUE	TRUE	53	TRUE	2	0	---	1	---	0	---	---	---	---	0	---	---	17
PT	PT-37-1160	Lao	1	0	---	2	Spouse	Female	Some primary school	PT-37-1160-2	37	TRUE	TRUE	55	TRUE	2	0	---	1	---	0	---	---	---	---	0	---	---	8
PT	PT-37-1165	Lao	1	0	---	4	Head of household	Female	Some primary school	PT-37-1165-1	37	TRUE	TRUE	46	TRUE	2	0	---	1	---	0	---	---	---	---	0	---	---	20
PT	PT-37-1165	Lao	1	0	---	4	Son or daughter	Male	Some secondary school	PT-37-1165-2	37	TRUE	TRUE	20	TRUE	2	0	---	1	---	0	---	---	---	---	0	---	---	25
PT	PT-37-1165	Lao	1	0	---	4	Son or daughter	Male	Some secondary school	PT-37-1165-3	37	TRUE	TRUE	18	TRUE	2	0	---	1	---	0	---	---	---	---	0	---	---	19
PT	PT-37-1165	Lao	1	0	---	4	Son or daughter	Female	Some secondary school	PT-37-1165-4	37	TRUE	TRUE	16	TRUE	12	0	---	1	---	0	---	---	---	---	0	---	---	21
PT	PT-37-1149	Lao	1	0	---	10	Head of household	Female	Some secondary school	PT-37-1149-1	37	TRUE	TRUE	47.60821918	TRUE	16	0	---	1	---	0	---	---	---	---	0	---	---	5
PT	PT-37-1149	Lao	1	0	---	10	Spouse	Male	Some secondary school	PT-37-1149-2	37	TRUE	TRUE	43.33424658	TRUE	2	0	---	1	---	0	---	---	---	---	0	---	---	2
PT	PT-37-1149	Lao	1	0	---	10	Son or daughter	Male	Some secondary school	PT-37-1149-3	37	TRUE	TRUE	21.95342466	TRUE	12	0	---	1	---	0	---	---	---	---	0	---	---	9
PT	PT-37-1149	Lao	1	0	---	10	Son or daughter	Male	Some secondary school	PT-37-1149-4	37	TRUE	TRUE	18.36712329	TRUE	12	0	---	1	---	0	---	---	---	---	0	---	---	16
PT	PT-37-1149	Lao	1	0	---	10	Son or daughter	Female	Some secondary school	PT-37-1149-5	37	TRUE	TRUE	13.35342466	FALSE	12	0	---	1	---	0	---	---	---	---	0	---	---	22
PT	PT-37-1149	Lao	1	0	---	10	Grandchild	Female	Some secondary school	PT-37-1149-6	37	TRUE	TRUE	16	TRUE	12	0	---	1	---	0	---	---	---	---	0	---	---	2
PT	PT-37-1149	Lao	1	0	---	10	Grandchild	Female	Some secondary school	PT-37-1149-7	37	TRUE	TRUE	15	TRUE	12	0	---	1	---	0	---	---	---	---	0	---	---	4
PT	PT-37-1149	Lao	1	0	---	10	Grandchild	Female	Some secondary school	PT-37-1149-8	37	TRUE	TRUE	12	FALSE	12	0	---	1	---	0	---	---	---	---	0	---	---	4
PT	PT-37-1149	Lao	1	0	---	10	Grandchild	Female	Some secondary school	PT-37-1149-9	37	TRUE	TRUE	12	FALSE	12	0	---	1	---	0	---	---	---	---	0	---	---	3
PT	PT-37-1149	Lao	1	0	---	10	Grandchild	Male	Some secondary school	PT-37-1149-10	37	TRUE	TRUE	13	FALSE	12	0	---	1	---	0	---	---	---	---	0	---	---	19
SK	SK-56-3027	Souay	0	0	---	3	Head of household	Male	More than secondary	SK-56-3027-1	56	TRUE	TRUE	27	TRUE	16	0	---	1	---	0	---	---	---	---	0	---	---	13
SK	SK-56-3027	Souay	0	0	---	3	Spouse	Female	More than secondary	SK-56-3027-2	56	TRUE	TRUE	20	TRUE	13	0	---	1	---	0	---	---	---	---	0	---	---	2
SK	SK-56-3027	Souay	0	0	---	3	Son or daughter	Female	Never attended school	SK-56-3027-3	56	TRUE	TRUE	2	FALSE	1	0	---	1	---	0	---	---	---	---	0	---	---	5
PT	PT-37-3032	Lao	0	0	---	4	Head of household	Female	Some secondary school	PT-37-3032-1	37	TRUE	TRUE	35.06027397	TRUE	2	0	---	1	---	0	---	---	---	---	0	---	---	13
PT	PT-37-3032	Lao	0	0	---	4	Son or daughter	Female	Never attended school	PT-37-3032-2	37	TRUE	TRUE	7.361643836	FALSE	1	0	---	1	---	0	---	---	---	---	0	---	---	4
PT	PT-37-3032	Lao	0	0	---	4	Son or daughter	Male	Some secondary school	PT-37-3032-3	37	TRUE	TRUE	13.81369863	FALSE	12	0	---	1	---	0	---	---	---	---	0	---	---	17
PT	PT-37-3032	Lao	0	0	---	4	Son or daughter	Male	Some secondary school	PT-37-3032-4	37	TRUE	TRUE	11.71506849	FALSE	12	0	---	1	---	0	---	---	---	---	0	---	---	2
SK	SK-56-1017	Lao	1	0	---	5	Head of household	Male	Some secondary school	SK-56-1017-1	56	TRUE	TRUE	58	TRUE	16	0	---	1	---	0	---	---	---	---	0	---	---	3
SK	SK-56-1017	Lao	1	0	---	5	Spouse	Female	Some primary school	SK-56-1017-2	56	TRUE	TRUE	47	TRUE	2	0	---	1	---	0	---	---	---	---	0	---	---	21
SK	SK-56-1017	Lao	1	0	---	5	Grandchild	Female	Some primary school	SK-56-1017-3	56	TRUE	TRUE	7	FALSE	12	0	---	1	---	0	---	---	---	---	0	---	---	4
SK	SK-56-1017	Lao	1	0	---	5	Grandchild	Male	Some primary school	SK-56-1017-4	56	TRUE	TRUE	5	FALSE	12	0	---	1	---	0	---	---	---	---	0	---	---	5
SK	SK-56-1017	Lao	1	0	---	5	Grandchild	Female	Some primary school	SK-56-1017-5	56	TRUE	TRUE	8	FALSE	12	0	---	1	---	0	---	---	---	---	0	---	---	24
MP	MP-13-3025	Lao	0	0	---	4	Head of household	Male	Some secondary school	MP-13-3025-1	13	TRUE	TRUE	48	TRUE	2	0	---	1	---	1	1	1	0	---	1	1	10	19
MP	MP-13-3025	Lao	0	0	---	4	Spouse	Female	Some secondary school	MP-13-3025-2	13	TRUE	TRUE	43	TRUE	2	0	---	1	---	1	1	0	0	---	1	0	---	29
MP	MP-13-3025	Lao	0	0	---	4	Son or daughter	Female	Completed primary school (Grade 5)	MP-13-3025-3	13	TRUE	TRUE	8	FALSE	12	0	---	1	---	1	1	0	0	---	1	0	---	2
MP	MP-13-3025	Lao	0	0	---	4	Parent	Male	Some primary school	MP-13-3025-4	13	TRUE	TRUE	81	TRUE	1	0	---	1	---	1	1	0	0	---	1	0	---	1
MP	MP-13-3028	Lao	0	0	---	2	Head of household	Male	Some primary school	MP-13-3028-1	13	TRUE	TRUE	65	TRUE	1	0	---	1	---	0	---	---	---	---	0	---	---	9
MP	MP-13-3028	Lao	0	0	---	2	Spouse	Female	Never attended school	MP-13-3028-2	13	TRUE	TRUE	58	TRUE	1	0	---	1	---	0	---	---	---	---	0	---	---	7
PT	PT-37-1106	Lao	1	0	---	1	Head of household	Female	Completed primary school (Grade 5)	PT-37-1106-1	37	TRUE	TRUE	57	TRUE	2	0	---	1	---	0	---	---	---	---	0	---	---	7
PT	PT-37-3019	Lao	0	0	---	2	Head of household	Female	Never attended school	PT-37-3019-1	37	TRUE	TRUE	35	TRUE	2	0	---	1	---	0	---	---	---	---	0	---	---	9
PT	PT-37-3019	Lao	0	0	---	2	Spouse	Male	Never attended school	PT-37-3019-2	37	TRUE	TRUE	36	TRUE	2	0	---	1	---	0	---	---	---	---	0	---	---	21
MP	MP-13-1011	Lao	1	0	---	2	Head of household	Male	More than secondary	MP-13-1011-1	13	TRUE	TRUE	60	TRUE	2	0	---	1	---	0	---	---	---	---	0	---	---	3
MP	MP-13-1011	Lao	1	0	---	2	Spouse	Female	Some primary school	MP-13-1011-2	13	TRUE	TRUE	47	TRUE	2	0	---	1	---	0	---	---	---	---	0	---	---	20
SK	SK-56-3032	Lao	0	0	---	3	Head of household	Male	Completed primary school (Grade 5)	SK-56-3032-1	56	TRUE	TRUE	47	TRUE	2	0	---	1	---	1	2	1	0	---	0	---	---	2
SK	SK-56-3032	Lao	0	0	---	3	Parent	Female	Never attended school	SK-56-3032-2	56	TRUE	TRUE	75	TRUE	13	0	---	1	---	1	2	0	0	---	0	---	---	5
SK	SK-56-3032	Lao	0	0	---	3	Son or daughter	Male	Some primary school	SK-56-3032-3	56	TRUE	TRUE	22	TRUE	2	0	---	1	---	1	2	1	0	---	0	---	---	19
MP	MP-13-3016	Lao	0	0	---	3	Head of household	Male	Completed primary school (Grade 5)	MP-13-3016-1	13	TRUE	TRUE	40	TRUE	2	0	---	1	---	0	---	---	---	---	0	---	---	4
MP	MP-13-3016	Lao	0	0	---	3	Spouse	Female	Completed primary school (Grade 5)	MP-13-3016-2	13	TRUE	TRUE	34	TRUE	2	0	---	1	---	0	---	---	---	---	0	---	---	15
MP	MP-13-3016	Lao	0	0	---	3	Son or daughter	Female	Some primary school	MP-13-3016-3	13	TRUE	TRUE	10	FALSE	12	0	---	1	---	0	---	---	---	---	0	---	---	1
MP	MP-13-3017	Lao	0	0	---	4	Head of household	Male	Never attended school	MP-13-3017-1	13	TRUE	TRUE	73	TRUE	2	0	---	1	---	0	---	---	---	---	0	---	---	6
MP	MP-13-3017	Lao	0	0	---	4	Son or daughter	Female	Completed primary school (Grade 5)	MP-13-3017-2	13	TRUE	TRUE	42	TRUE	2	0	---	1	---	0	---	---	---	---	0	---	---	9
MP	MP-13-3017	Lao	0	0	---	4	Son or daughter	Female	Completed primary school (Grade 5)	MP-13-3017-3	13	TRUE	TRUE	40	TRUE	2	0	---	1	---	0	---	---	---	---	0	---	---	5
MP	MP-13-3017	Lao	0	0	---	4	Spouse	Female	Completed primary school (Grade 5)	MP-13-3017-4	13	TRUE	TRUE	65	TRUE	2	0	---	1	---	0	---	---	---	---	0	---	---	20
SK	SK-56-3015	Lao	0	0	---	6	Head of household	Female	Some primary school	SK-56-3015-1	56	TRUE	TRUE	19	TRUE	2	0	---	1	---	0	---	---	---	---	0	---	---	7
SK	SK-56-3015	Lao	0	0	---	6	Spouse	Male	Completed primary school (Grade 5)	SK-56-3015-2	56	TRUE	TRUE	24	TRUE	2	0	---	1	---	0	---	---	---	---	0	---	---	11
SK	SK-56-3015	Lao	0	0	---	6	Brother or sister	Female	Never attended school	SK-56-3015-3	56	TRUE	TRUE	30	TRUE	2	0	---	1	---	0	---	---	---	---	0	---	---	22
SK	SK-56-3015	Lao	0	0	---	6	Son or daughter	Male	Never attended school	SK-56-3015-4	56	TRUE	TRUE	0.5	FALSE	1	0	---	1	---	0	---	---	---	---	0	---	---	17
SK	SK-56-3015	Lao	0	0	---	6	Grandchild	Male	Never attended school	SK-56-3015-5	56	TRUE	TRUE	1.5	FALSE	1	0	---	1	---	0	---	---	---	---	0	---	---	8
SK	SK-56-3015	Lao	0	0	---	6	Grandchild	Male	Never attended school	SK-56-3015-6	56	TRUE	TRUE	1.2	FALSE	1	0	---	1	---	0	---	---	---	---	0	---	---	13
SK	SK-49-1084	Lao	1	0	---	7	Head of household	Female	Some primary school	SK-49-1084-1	49	TRUE	TRUE	35	TRUE	2	0	---	0	1	0	---	---	---	---	0	---	---	11
SK	SK-49-1084	Lao	1	0	---	7	Son or daughter	Male	Some primary school	SK-49-1084-2	49	TRUE	TRUE	18	TRUE	12	0	---	0	1	0	---	---	---	---	0	---	---	13
SK	SK-49-1084	Lao	1	0	---	7	Son in law or daughter in law	Female	Never attended school	SK-49-1084-3	49	TRUE	TRUE	16	TRUE	1	0	---	1	---	0	---	---	---	---	0	---	---	21
SK	SK-49-1084	Lao	1	0	---	7	Grandchild	Female	Some primary school	SK-49-1084-4	49	TRUE	TRUE	17	TRUE	12	0	---	1	---	0	---	---	---	---	0	---	---	12
SK	SK-49-1084	Lao	1	0	---	7	Brother or sister	Male	Some primary school	SK-49-1084-5	49	TRUE	TRUE	34	TRUE	2	0	---	1	---	0	---	---	---	---	0	---	---	4
SK	SK-49-1084	Lao	1	0	---	7	Spouse	Male	Some primary school	SK-49-1084-6	49	TRUE	TRUE	38	TRUE	2	0	---	1	---	0	---	---	---	---	0	---	---	11
SK	SK-49-1084	Lao	1	0	---	7	Son in law or daughter in law	Female	Some primary school	SK-49-1084-7	49	TRUE	TRUE	40	TRUE	2	0	---	1	---	0	---	---	---	---	0	---	---	2
SK	SK-49-1107	Lao	1	99	---	4	Head of household	Male	Never attended school	SK-49-1107-1	49	TRUE	TRUE	73	TRUE	2	0	---	1	---	0	---	---	---	---	0	---	---	6
SK	SK-49-1107	Lao	1	99	---	4	Spouse	Female	Never attended school	SK-49-1107-2	49	TRUE	TRUE	62	TRUE	2	0	---	1	---	0	---	---	---	---	0	---	---	12
SK	SK-49-1107	Lao	1	99	---	4	Son or daughter	Female	Some primary school	SK-49-1107-3	49	TRUE	TRUE	22	TRUE	2	0	---	1	---	0	---	---	---	---	0	---	---	21
SK	SK-49-1107	Lao	1	99	---	4	Grandchild	Male	Never attended school	SK-49-1107-4	49	TRUE	TRUE	2	FALSE	1	0	---	1	---	0	---	---	---	---	0	---	---	7
MP	MP-14-1017	Lao	1	0	---	3	Head of household	Female	Completed primary school (Grade 5)	MP-14-1017-1	14	TRUE	TRUE	50	TRUE	2	0	---	1	---	0	---	---	---	---	0	---	---	2
MP	MP-14-1017	Lao	1	0	---	3	Son or daughter	Female	Never attended school	MP-14-1017-2	14	TRUE	TRUE	5	FALSE	1	0	---	1	---	0	---	---	---	---	0	---	---	16
MP	MP-14-1017	Lao	1	0	---	3	Spouse	Male	Completed primary school (Grade 5)	MP-14-1017-3	14	TRUE	TRUE	53	TRUE	2	0	---	1	---	0	---	---	---	---	0	---	---	3
MP	MP-14-1037	Lao	1	0	---	5	Head of household	Male	Completed primary school (Grade 5)	MP-14-1037-1	14	TRUE	TRUE	47	TRUE	2	0	---	1	---	0	---	---	---	---	0	---	---	3
MP	MP-14-1037	Lao	1	0	---	5	Spouse	Female	Completed primary school (Grade 5)	MP-14-1037-2	14	TRUE	TRUE	43	TRUE	2	0	---	1	---	0	---	---	---	---	0	---	---	19
MP	MP-14-1037	Lao	1	0	---	5	Son or daughter	Male	Some primary school	MP-14-1037-3	14	TRUE	TRUE	9	FALSE	12	0	---	1	---	0	---	---	---	---	0	---	---	22
MP	MP-14-1037	Lao	1	0	---	5	Son or daughter	Female	Some secondary school	MP-14-1037-4	14	TRUE	TRUE	17	TRUE	12	0	---	1	---	0	---	---	---	---	0	---	---	11
MP	MP-14-1037	Lao	1	0	---	5	Son or daughter	Male	Completed primary school (Grade 5)	MP-14-1037-5	14	TRUE	TRUE	12	FALSE	12	0	---	1	---	0	---	---	---	---	0	---	---	22
PT	PT-25-1036	Lao	1	0	---	6	Head of household	Female	Some primary school	PT-25-1036-1	25	TRUE	TRUE	42.46575342	TRUE	2	0	---	1	---	0	---	---	---	---	0	---	---	15
PT	PT-25-1036	Lao	1	1	1E+13	6	Son or daughter	Female	Some primary school	PT-25-1036-2	25	TRUE	TRUE	25.25479452	TRUE	2	0	---	1	---	0	---	---	---	---	0	---	---	2
PT	PT-25-1036	Lao	1	0	---	6	Grandchild	Female	Some primary school	PT-25-1036-3	25	TRUE	TRUE	5.065753425	FALSE	12	0	---	1	---	0	---	---	---	---	0	---	---	2
PT	PT-25-1036	Lao	1	0	---	6	Son or daughter	Female	Completed primary school (Grade 5)	PT-25-1036-4	25	TRUE	TRUE	18.16164384	TRUE	2	0	---	1	---	0	---	---	---	---	0	---	---	15
PT	PT-25-1036	Lao	1	0	---	6	Son or daughter	Female	Some secondary school	PT-25-1036-5	25	TRUE	TRUE	16.66849315	TRUE	2	0	---	1	---	0	---	---	---	---	0	---	---	9
PT	PT-25-1036	Lao	1	0	---	6	Grandchild	Male	Never attended school	PT-25-1036-6	25	TRUE	TRUE	0.25	FALSE	1	0	---	1	---	0	---	---	---	---	0	---	---	17
PT	PT-25-1033	Lao	1	0	---	5	Head of household	Male	Completed secondary school (Grade 11 or 12)	PT-25-1033-1	25	TRUE	TRUE	28	TRUE	2	0	---	1	---	0	---	---	---	---	0	---	---	9
PT	PT-25-1033	Lao	1	0	---	5	Spouse	Female	Some secondary school	PT-25-1033-2	25	TRUE	TRUE	25	TRUE	2	0	---	1	---	0	---	---	---	---	0	---	---	18
PT	PT-25-1033	Lao	1	0	---	5	Brother or sister	Male	Some secondary school	PT-25-1033-3	25	TRUE	TRUE	22	TRUE	2	0	---	1	---	0	---	---	---	---	0	---	---	13
PT	PT-25-1033	Lao	1	0	---	5	Son or daughter	Male	Some primary school	PT-25-1033-4	25	TRUE	TRUE	7	FALSE	12	0	---	1	---	0	---	---	---	---	0	---	---	2
PT	PT-25-1033	Lao	1	0	---	5	Son or daughter	Male	Never attended school	PT-25-1033-5	25	TRUE	TRUE	1.5	FALSE	1	0	---	1	---	0	---	---	---	---	0	---	---	16
PT	PT-25-1102	Lao	1	0	---	4	Head of household	Male	Some secondary school	PT-25-1102-1	25	TRUE	TRUE	50.10958904	TRUE	2	0	---	1	---	0	---	---	---	---	0	---	---	20
PT	PT-25-1102	Lao	1	0	---	4	Spouse	Female	Some primary school	PT-25-1102-2	25	TRUE	TRUE	52.19452055	TRUE	2	0	---	1	---	0	---	---	---	---	0	---	---	6
PT	PT-25-1102	Lao	1	0	---	4	Son or daughter	Female	Never attended school	PT-25-1102-3	25	TRUE	TRUE	15.17534247	TRUE	1	0	---	1	---	0	---	---	---	---	0	---	---	29
PT	PT-25-1102	Lao	1	0	---	4	Son or daughter	Male	Some primary school	PT-25-1102-4	25	TRUE	TRUE	12.51232877	FALSE	12	0	---	1	---	0	---	---	---	---	0	---	---	16
PT	PT-25-1172	Lao	1	0	---	3	Head of household	Male	Never attended school	PT-25-1172-1	25	TRUE	TRUE	55	TRUE	2	0	---	1	---	0	---	---	---	---	0	---	---	8
PT	PT-25-1172	Lao	1	0	---	3	Son or daughter	Female	Never attended school	PT-25-1172-2	25	TRUE	TRUE	28	TRUE	2	0	---	1	---	0	---	---	---	---	0	---	---	2
PT	PT-25-1172	Lao	1	0	---	3	Son or daughter	Male	Never attended school	PT-25-1172-3	25	TRUE	TRUE	19	TRUE	2	0	---	1	---	0	---	---	---	---	0	---	---	18
PT	PT-33-3027	Lao	0	0	---	3	Head of household	Female	Some primary school	PT-33-3027-1	33	TRUE	TRUE	31	TRUE	2	0	---	1	---	0	---	---	---	---	0	---	---	19
PT	PT-33-3027	Lao	0	0	---	3	Son or daughter	Male	Some secondary school	PT-33-3027-2	33	TRUE	TRUE	14	FALSE	2	0	---	1	---	0	---	---	---	---	0	---	---	7
PT	PT-33-3027	Lao	0	0	---	3	Spouse	Male	Some primary school	PT-33-3027-3	33	TRUE	TRUE	33	TRUE	2	0	---	1	---	0	---	---	---	---	0	---	---	20
PT	PT-33-3023	Lao	0	0	---	2	Head of household	Male	Never attended school	PT-33-3023-1	33	TRUE	TRUE	70	TRUE	1	0	---	1	---	0	---	---	---	---	0	---	---	26
PT	PT-33-3023	Lao	0	0	---	2	Son or daughter	Male	Never attended school	PT-33-3023-2	33	TRUE	TRUE	20	TRUE	2	0	---	1	---	0	---	---	---	---	0	---	---	15
PT	PT-33-3034	Lao	0	0	---	10	Head of household	Male	Never attended school	PT-33-3034-1	33	TRUE	TRUE	48	TRUE	2	0	---	1	---	0	---	---	---	---	0	---	---	9
PT	PT-33-3034	Lao	0	0	---	10	Head of household	Female	Never attended school	PT-33-3034-2	33	TRUE	TRUE	40	TRUE	2	0	---	1	---	0	---	---	---	---	0	---	---	23
PT	PT-33-3034	Lao	0	0	---	10	Son or daughter	Female	Never attended school	PT-33-3034-3	33	TRUE	TRUE	21	TRUE	2	0	---	1	---	0	---	---	---	---	0	---	---	5
PT	PT-33-3034	Lao	0	0	---	10	Grandchild	Male	Never attended school	PT-33-3034-4	33	TRUE	TRUE	6	FALSE	1	0	---	1	---	0	---	---	---	---	0	---	---	2
PT	PT-33-3034	Lao	0	0	---	10	Grandchild	Female	Never attended school	PT-33-3034-5	33	TRUE	TRUE	3	FALSE	1	0	---	1	---	0	---	---	---	---	0	---	---	22
PT	PT-33-3034	Lao	0	0	---	10	Grandchild	Female	Never attended school	PT-33-3034-6	33	TRUE	TRUE	3	FALSE	1	0	---	1	---	0	---	---	---	---	0	---	---	22
PT	PT-33-3034	Lao	0	0	---	10	Grandchild	Male	Never attended school	PT-33-3034-7	33	TRUE	TRUE	4	FALSE	1	0	---	1	---	0	---	---	---	---	0	---	---	26
PT	PT-33-3034	Lao	0	0	---	10	Son or daughter	Male	Some primary school	PT-33-3034-8	33	TRUE	TRUE	12	FALSE	12	0	---	1	---	0	---	---	---	---	0	---	---	16
PT	PT-33-3034	Lao	0	0	---	10	Son or daughter	Male	Some primary school	PT-33-3034-9	33	TRUE	TRUE	10	FALSE	12	0	---	1	---	0	---	---	---	---	0	---	---	20
PT	PT-33-3034	Lao	0	0	---	10	Son in law or daughter in law	Male	Some primary school	PT-33-3034-10	33	TRUE	TRUE	43	TRUE	2	0	---	1	---	0	---	---	---	---	0	---	---	3
PT	PT-33-3031	Lao	0	0	---	5	Head of household	Male	Some secondary school	PT-33-3031-1	33	TRUE	TRUE	38.18082192	TRUE	12	0	---	1	---	0	---	---	---	---	0	---	---	6
PT	PT-33-3031	Lao	0	0	---	5	Spouse	Female	Completed primary school (Grade 5)	PT-33-3031-2	33	TRUE	TRUE	40.8739726	TRUE	2	0	---	1	---	0	---	---	---	---	0	---	---	12
PT	PT-33-3031	Lao	0	0	---	5	Son or daughter	Female	Never attended school	PT-33-3031-3	33	TRUE	TRUE	6.364383562	FALSE	1	0	---	1	---	0	---	---	---	---	0	---	---	16
PT	PT-33-3031	Lao	0	0	---	5	Son or daughter	Male	Some secondary school	PT-33-3031-4	33	TRUE	TRUE	16	TRUE	12	0	---	1	---	0	---	---	---	---	0	---	---	10
PT	PT-33-3031	Lao	0	0	---	5	Son or daughter	Male	Some secondary school	PT-33-3031-5	33	TRUE	TRUE	13.39726027	FALSE	11	0	---	1	---	0	---	---	---	---	0	---	---	8
PT	PT-33-3011	Lao	1	0	---	3	Head of household	Female	Some primary school	PT-33-3011-1	33	TRUE	TRUE	27.8630137	TRUE	2	0	---	1	---	0	---	---	---	---	0	---	---	2
PT	PT-33-3011	Lao	1	0	---	3	Son or daughter	Male	Never attended school	PT-33-3011-2	33	TRUE	TRUE	9.578082192	FALSE	1	0	---	1	---	0	---	---	---	---	0	---	---	24
PT	PT-33-3011	Lao	1	0	---	3	Son or daughter	Female	Never attended school	PT-33-3011-3	33	TRUE	TRUE	2.789041096	FALSE	1	0	---	1	---	0	---	---	---	---	0	---	---	2
SK	SK-51-3001	Lao	0	0	---	3	Head of household	Female	Never attended school	SK-51-3001-1	51	TRUE	TRUE	59	TRUE	15	0	---	1	---	0	---	---	---	---	1	0	---	5
SK	SK-51-3001	Lao	0	0	---	3	Grandchild	Male	Never attended school	SK-51-3001-2	51	TRUE	TRUE	2	FALSE	1	0	---	1	---	0	---	---	---	---	1	0	---	16
SK	SK-51-3001	Lao	0	0	---	3	Grandchild	Male	Never attended school	SK-51-3001-3	51	TRUE	TRUE	12	FALSE	12	0	---	1	---	0	---	---	---	---	1	0	---	14
SK	SK-51-3004	Lao	0	0	---	3	Head of household	Female	Some primary school	SK-51-3004-1	51	TRUE	TRUE	30	TRUE	2	0	---	1	---	0	---	---	---	---	1	0	---	1
SK	SK-51-3004	Lao	0	0	---	3	Son or daughter	Female	Never attended school	SK-51-3004-2	51	TRUE	TRUE	1.8	FALSE	1	0	---	1	---	0	---	---	---	---	1	0	---	8
SK	SK-51-3004	Lao	0	0	---	3	Other relative	Female	Some primary school	SK-51-3004-3	51	TRUE	FALSE	30	TRUE	2	0	---	1	---	0	---	---	---	---	1	0	---	3
SK	SK-51-3008	Lao	0	0	---	1	Head of household	Female	Some primary school	SK-51-3008-1	51	TRUE	TRUE	37	TRUE	2	0	---	1	---	0	---	---	---	---	1	0	---	21
PT	PT-33-3004	Lao	0	0	---	3	Head of household	Male	Some primary school	PT-33-3004-1	33	TRUE	TRUE	64	TRUE	2	0	---	1	---	0	---	---	---	---	0	---	---	1
PT	PT-33-3004	Lao	0	0	---	3	Spouse	Female	Some primary school	PT-33-3004-2	33	TRUE	TRUE	66	TRUE	2	0	---	1	---	0	---	---	---	---	0	---	---	16
PT	PT-33-3004	Lao	0	0	---	3	Grandchild	Female	Never attended school	PT-33-3004-3	33	TRUE	TRUE	4	FALSE	1	0	---	1	---	0	---	---	---	---	0	---	---	22
PT	PT-33-3003	Lao	0	0	---	2	Head of household	Female	Never attended school	PT-33-3003-1	33	TRUE	TRUE	61	TRUE	2	0	---	1	---	0	---	---	---	---	0	---	---	16
PT	PT-33-3003	Lao	0	0	---	2	Son or daughter	Male	Never attended school	PT-33-3003-2	33	TRUE	TRUE	33	TRUE	2	0	---	1	---	0	---	---	---	---	0	---	---	19
SK	SK-51-3015	Lao	0	1	sk-13-29-1017	5	Head of household	Female	Completed primary school (Grade 5)	SK-51-3015-1	51	TRUE	TRUE	19	TRUE	2	0	---	1	---	0	---	---	---	---	0	---	---	23
SK	SK-51-3015	Lao	0	1	sk-13-29-1016	5	Spouse	Male	Some secondary school	SK-51-3015-2	51	TRUE	TRUE	20	TRUE	2	0	---	1	---	0	---	---	---	---	0	---	---	10
SK	SK-51-3015	Lao	0	1	sk-13-30-1010	5	Parent	Female	Some primary school	SK-51-3015-3	51	TRUE	TRUE	50	TRUE	2	0	---	1	---	0	---	---	---	---	0	---	---	16
SK	SK-51-3015	Lao	0	0	---	5	Brother or sister	Male	Some secondary school	SK-51-3015-4	51	TRUE	TRUE	21	TRUE	12	0	---	1	---	0	---	---	---	---	0	---	---	6
SK	SK-51-3015	Lao	0	0	---	5	Brother or sister	Male	Some secondary school	SK-51-3015-5	51	TRUE	TRUE	18	TRUE	12	0	---	1	---	0	---	---	---	---	0	---	---	9
MP	MP-05-1062	Khmer	1	0	---	3	Head of household	Male	Completed primary school (Grade 5)	MP-05-1062-1	5	TRUE	TRUE	37	TRUE	2	0	---	1	---	0	---	---	---	---	0	---	---	7
MP	MP-05-1062	Khmer	1	0	---	3	Spouse	Female	Some secondary school	MP-05-1062-2	5	TRUE	TRUE	35	TRUE	2	0	---	1	---	0	---	---	---	---	0	---	---	15
MP	MP-05-1062	Khmer	1	0	---	3	Son or daughter	Female	Some primary school	MP-05-1062-3	5	TRUE	TRUE	10	FALSE	12	0	---	1	---	0	---	---	---	---	0	---	---	19
MP	MP-05-1042	Lao	1	0	---	7	Head of household	Male	Completed primary school (Grade 5)	MP-05-1042-1	5	TRUE	TRUE	31	TRUE	2	0	---	1	---	0	---	---	---	---	0	---	---	6
MP	MP-05-1042	Lao	1	0	---	7	Spouse	Female	Completed primary school (Grade 5)	MP-05-1042-2	5	TRUE	TRUE	20	TRUE	2	0	---	1	---	0	---	---	---	---	0	---	---	9
MP	MP-05-1042	Lao	1	0	---	7	Brother or sister	Male	Some secondary school	MP-05-1042-3	5	TRUE	TRUE	13	FALSE	12	0	---	1	---	0	---	---	---	---	0	---	---	8
MP	MP-05-1042	Lao	1	0	---	7	Son or daughter	Male	Some primary school	MP-05-1042-4	5	TRUE	TRUE	7	FALSE	1	0	---	1	---	0	---	---	---	---	0	---	---	3
MP	MP-05-1042	Lao	1	0	---	7	Brother or sister	Female	Never attended school	MP-05-1042-5	5	TRUE	TRUE	4	FALSE	1	0	---	1	---	0	---	---	---	---	0	---	---	6
MP	MP-05-1042	Lao	1	0	---	7	Son or daughter	Female	Never attended school	MP-05-1042-6	5	TRUE	TRUE	3	FALSE	1	0	---	1	---	0	---	---	---	---	0	---	---	16
MP	MP-05-1042	Lao	1	0	---	7	Brother or sister	Female	Completed primary school (Grade 5)	MP-05-1042-7	5	TRUE	TRUE	14	FALSE	12	0	---	1	---	0	---	---	---	---	0	---	---	4
MP	MP-05-1074	Lao	1	0	---	3	Head of household	Female	Some primary school	MP-05-1074-1	5	TRUE	TRUE	70	TRUE	10	0	---	1	---	0	---	---	---	---	0	---	---	19
MP	MP-05-1074	Lao	1	0	---	3	Niece or nephew	Male	Some primary school	MP-05-1074-2	5	TRUE	TRUE	13	FALSE	12	0	---	1	---	0	---	---	---	---	0	---	---	19
MP	MP-05-1074	Lao	1	0	---	3	Niece or nephew	Female	Some primary school	MP-05-1074-3	5	TRUE	TRUE	8	FALSE	12	0	---	1	---	0	---	---	---	---	0	---	---	19
MP	MP-05-1046	Lao	1	1	MP-02-01-1033	6	Head of household	Male	Completed primary school (Grade 5)	MP-05-1046-1	5	TRUE	TRUE	49	TRUE	2	0	---	1	---	0	---	---	---	---	0	---	---	4
MP	MP-05-1046	Lao	1	0	---	6	Spouse	Female	Never attended school	MP-05-1046-2	5	TRUE	TRUE	32	TRUE	2	0	---	1	---	0	---	---	---	---	0	---	---	18
MP	MP-05-1046	Lao	1	0	---	6	Son or daughter	Male	Never attended school	MP-05-1046-3	5	TRUE	TRUE	2	FALSE	1	0	---	1	---	0	---	---	---	---	0	---	---	13
MP	MP-05-1046	Lao	1	0	---	6	Parent	Female	Never attended school	MP-05-1046-4	5	TRUE	TRUE	64	TRUE	2	0	---	1	---	0	---	---	---	---	0	---	---	4
MP	MP-05-1046	Lao	1	0	---	6	Son or daughter	Male	Some primary school	MP-05-1046-5	5	TRUE	TRUE	11	FALSE	12	0	---	1	---	0	---	---	---	---	0	---	---	4
MP	MP-05-1046	Lao	1	0	---	6	Son or daughter	Male	Some primary school	MP-05-1046-6	5	TRUE	TRUE	8	FALSE	12	0	---	1	---	0	---	---	---	---	0	---	---	13
MP	MP-05-1007	Lao	1	0	---	3	Head of household	Female	More than secondary	MP-05-1007-1	5	TRUE	TRUE	25	TRUE	11	0	---	1	---	0	---	---	---	---	0	---	---	20
MP	MP-05-1007	Lao	1	0	---	3	Son or daughter	Female	Never attended school	MP-05-1007-2	5	TRUE	TRUE	2	FALSE	1	0	---	1	---	0	---	---	---	---	0	---	---	11
MP	MP-05-1007	Lao	1	0	---	3	Spouse	Male	More than secondary	MP-05-1007-3	5	TRUE	TRUE	27	TRUE	11	0	---	1	---	0	---	---	---	---	0	---	---	2
SK	SK-51-3011	Lao	0	0	---	9	Head of household	Male	Some secondary school	SK-51-3011-1	51	TRUE	TRUE	57	TRUE	16	0	---	1	---	0	---	---	---	---	0	---	---	4
SK	SK-51-3011	Lao	0	0	---	9	Brother or sister	Male	Some primary school	SK-51-3011-2	51	TRUE	FALSE	48	TRUE	2	0	---	1	---	0	---	---	---	---	0	---	---	10
SK	SK-51-3011	Lao	0	0	---	9	Brother or sister	Male	Some primary school	SK-51-3011-3	51	TRUE	FALSE	47	TRUE	2	0	---	1	---	0	---	---	---	---	0	---	---	9
SK	SK-51-3011	Lao	0	0	---	9	Brother or sister	Male	Some primary school	SK-51-3011-4	51	TRUE	FALSE	37	TRUE	2	0	---	1	---	0	---	---	---	---	0	---	---	2
SK	SK-51-3011	Lao	0	0	---	9	Grandchild	Male	Some primary school	SK-51-3011-5	51	TRUE	TRUE	9	FALSE	12	0	---	1	---	0	---	---	---	---	0	---	---	16
SK	SK-51-3011	Lao	0	0	---	9	Grandchild	Female	Some primary school	SK-51-3011-6	51	TRUE	TRUE	10	FALSE	12	0	---	1	---	0	---	---	---	---	0	---	---	21
SK	SK-51-3011	Lao	0	0	---	9	Son or daughter	Male	Some primary school	SK-51-3011-7	51	TRUE	TRUE	27	TRUE	2	0	---	1	---	0	---	---	---	---	0	---	---	6
SK	SK-51-3011	Lao	0	0	---	9	Grandchild	Female	Never attended school	SK-51-3011-8	51	TRUE	TRUE	4	FALSE	14	0	---	1	---	0	---	---	---	---	0	---	---	16
SK	SK-51-3011	Lao	0	0	---	9	Son or daughter	Female	Completed primary school (Grade 5)	SK-51-3011-9	51	TRUE	TRUE	24	TRUE	2	0	---	1	---	0	---	---	---	---	0	---	---	11
MP	MP-05-1047	Lao	1	0	---	5	Head of household	Female	Completed primary school (Grade 5)	MP-05-1047-1	5	TRUE	TRUE	30	TRUE	2	0	---	1	---	0	---	---	---	---	0	---	---	3
MP	MP-05-1047	Lao	1	0	---	5	Son or daughter	Female	Completed primary school (Grade 5)	MP-05-1047-2	5	TRUE	TRUE	15	TRUE	12	0	---	1	---	0	---	---	---	---	0	---	---	6
MP	MP-05-1047	Lao	1	0	---	5	Son or daughter	Female	Completed primary school (Grade 5)	MP-05-1047-3	5	TRUE	TRUE	4	FALSE	12	0	---	1	---	0	---	---	---	---	0	---	---	21
MP	MP-05-1047	Lao	1	0	---	5	Son or daughter	Female	Some primary school	MP-05-1047-4	5	TRUE	TRUE	7	FALSE	12	0	---	1	---	0	---	---	---	---	0	---	---	11
MP	MP-05-1047	Lao	1	0	---	5	Son or daughter	Female	Completed primary school (Grade 5)	MP-05-1047-5	5	TRUE	TRUE	10	FALSE	12	0	---	1	---	0	---	---	---	---	0	---	---	11
MP	MP-05-1077	Lao	1	0	---	5	Head of household	Male	Completed primary school (Grade 5)	MP-05-1077-1	5	TRUE	TRUE	49	TRUE	2	0	---	1	---	0	---	---	---	---	0	---	---	11
MP	MP-05-1077	Lao	1	0	---	5	Spouse	Female	Completed primary school (Grade 5)	MP-05-1077-2	5	TRUE	TRUE	54	TRUE	2	0	---	1	---	0	---	---	---	---	0	---	---	3
MP	MP-05-1077	Lao	1	0	---	5	Son or daughter	Female	Some secondary school	MP-05-1077-3	5	TRUE	TRUE	18	TRUE	2	0	---	1	---	0	---	---	---	---	0	---	---	4
MP	MP-05-1077	Lao	1	0	---	5	Son or daughter	Female	Some secondary school	MP-05-1077-4	5	TRUE	TRUE	14	FALSE	12	0	---	1	---	0	---	---	---	---	0	---	---	9
MP	MP-05-1077	Lao	1	0	---	5	Son or daughter	Female	Some primary school	MP-05-1077-5	5	TRUE	TRUE	5	FALSE	12	0	---	1	---	0	---	---	---	---	0	---	---	4
MP	MP-05-1061	Souay	1	0	---	6	Head of household	Male	Some primary school	MP-05-1061-1	5	TRUE	TRUE	67	TRUE	2	0	---	1	---	0	---	---	---	---	0	---	---	4
MP	MP-05-1061	Souay	1	0	---	6	Parent	Female	Never attended school	MP-05-1061-2	5	TRUE	TRUE	96	TRUE	2	0	---	1	---	0	---	---	---	---	0	---	---	4
MP	MP-05-1061	Souay	1	0	---	6	Son or daughter	Female	Never attended school	MP-05-1061-3	5	TRUE	TRUE	15	TRUE	2	0	---	1	---	0	---	---	---	---	0	---	---	3
MP	MP-05-1061	Souay	1	0	---	6	Son or daughter	Female	Completed primary school (Grade 5)	MP-05-1061-4	5	TRUE	TRUE	26	TRUE	2	0	---	1	---	0	---	---	---	---	0	---	---	16
MP	MP-05-1061	Souay	1	0	---	6	Grandchild	Male	Never attended school	MP-05-1061-5	5	TRUE	TRUE	3	FALSE	1	0	---	1	---	0	---	---	---	---	0	---	---	6
MP	MP-05-1061	Souay	1	0	---	6	Grandchild	Female	Never attended school	MP-05-1061-6	5	TRUE	TRUE	3	FALSE	1	0	---	1	---	0	---	---	---	---	0	---	---	4
SK	SK-51-1009	Lao	1	0	---	5	Head of household	Male	More than secondary	SK-51-1009-1	51	TRUE	TRUE	56	TRUE	2	0	---	1	---	0	---	---	---	---	0	---	---	6
SK	SK-51-1009	Lao	1	0	---	5	Spouse	Female	Never attended school	SK-51-1009-2	51	TRUE	TRUE	56	TRUE	2	0	---	1	---	0	---	---	---	---	0	---	---	2
SK	SK-51-1009	Lao	1	0	---	5	Other relative	Male	Some primary school	SK-51-1009-3	51	TRUE	FALSE	45	TRUE	2	0	---	1	---	0	---	---	---	---	0	---	---	6
SK	SK-51-1009	Lao	1	0	---	5	Other relative	Female	Never attended school	SK-51-1009-4	51	TRUE	FALSE	45	TRUE	2	0	---	1	---	0	---	---	---	---	0	---	---	28
SK	SK-51-1009	Lao	1	0	---	5	Son or daughter	Male	Some primary school	SK-51-1009-5	51	TRUE	TRUE	9	FALSE	12	0	---	1	---	0	---	---	---	---	0	---	---	6
SK	SK-51-3023	Lao	0	0	---	3	Head of household	Female	Some primary school	SK-51-3023-1	51	TRUE	TRUE	35	TRUE	2	0	---	1	---	0	---	---	---	---	0	---	---	24
SK	SK-51-3023	Lao	0	0	---	3	Son or daughter	Male	Never attended school	SK-51-3023-2	51	TRUE	TRUE	3	FALSE	1	0	---	1	---	0	---	---	---	---	0	---	---	8
SK	SK-51-3023	Lao	0	0	---	3	Son or daughter	Female	Some primary school	SK-51-3023-3	51	TRUE	TRUE	11	FALSE	12	0	---	1	---	0	---	---	---	---	0	---	---	4
SK	SK-51-3021	Lao	0	0	---	2	Head of household	Female	Never attended school	SK-51-3021-1	51	TRUE	TRUE	48	TRUE	2	0	---	1	---	0	---	---	---	---	0	---	---	2
SK	SK-51-3021	Lao	0	0	---	2	Son or daughter	Female	Never attended school	SK-51-3021-2	51	TRUE	TRUE	13	FALSE	2	0	---	1	---	0	---	---	---	---	0	---	---	9
SK	SK-51-1019	Lao	1	0	---	2	Head of household	Male	Some primary school	SK-51-1019-1	51	TRUE	TRUE	63	TRUE	2	0	---	1	---	0	---	---	---	---	0	---	---	2
SK	SK-51-1019	Lao	1	0	---	2	Spouse	Female	Never attended school	SK-51-1019-2	51	TRUE	TRUE	59	TRUE	2	0	---	1	---	0	---	---	---	---	0	---	---	3
SK	SK-55-1233	Lao	1	0	---	3	Head of household	Female	Never attended school	SK-55-1233-1	55	TRUE	TRUE	56	TRUE	2	0	---	1	---	0	---	---	---	---	0	---	---	5
SK	SK-55-1233	Lao	1	0	---	3	Son or daughter	Male	Some primary school	SK-55-1233-2	55	TRUE	TRUE	21	TRUE	2	0	---	1	---	0	---	---	---	---	0	---	---	15
SK	SK-55-1233	Lao	1	0	---	3	Grandchild	Male	Some primary school	SK-55-1233-3	55	TRUE	TRUE	8	FALSE	12	0	---	1	---	0	---	---	---	---	0	---	---	9
MP	MP-05-1036	Khmer	1	0	---	1	Head of household	Male	Never attended school	MP-05-1036-1	5	TRUE	TRUE	59	TRUE	1	0	---	1	---	0	---	---	---	---	0	---	---	2
MP	MP-05-2035	Khmer	1	0	---	3	Head of household	Male	Never attended school	MP-05-2035-1	5	TRUE	TRUE	54	TRUE	2	0	---	1	---	0	---	---	---	---	0	---	---	4
MP	MP-05-2035	Khmer	1	0	---	3	Son or daughter	Female	Completed primary school (Grade 5)	MP-05-2035-2	5	TRUE	TRUE	14	FALSE	12	0	---	1	---	0	---	---	---	---	0	---	---	9
MP	MP-05-2035	Khmer	1	0	---	3	Son or daughter	Male	Never attended school	MP-05-2035-3	5	TRUE	TRUE	3	FALSE	1	0	---	1	---	0	---	---	---	---	0	---	---	15
MP	MP-07-3009	Lao	0	0	---	4	Head of household	Female	Some secondary school	MP-07-3009-1	7	TRUE	TRUE	65	TRUE	2	0	---	1	---	0	---	---	---	---	0	---	---	8
MP	MP-07-3009	Lao	0	0	---	4	Grandchild	Female	Some primary school	MP-07-3009-2	7	TRUE	TRUE	8	FALSE	12	0	---	1	---	0	---	---	---	---	0	---	---	21
MP	MP-07-3009	Lao	0	0	---	4	Grandchild	Female	Some primary school	MP-07-3009-3	7	TRUE	TRUE	6	FALSE	12	0	---	1	---	0	---	---	---	---	0	---	---	21
MP	MP-07-3009	Lao	0	0	---	4	Spouse	Male	Some secondary school	MP-07-3009-4	7	TRUE	TRUE	74	TRUE	2	0	---	1	---	0	---	---	---	---	0	---	---	23
MP	MP-07-3026	Lao	0	0	---	5	Head of household	Female	Some secondary school	MP-07-3026-1	7	TRUE	TRUE	26	TRUE	2	0	---	1	---	0	---	---	---	---	0	---	---	8
MP	MP-07-3026	Lao	0	0	---	5	Parent	Female	Some primary school	MP-07-3026-2	7	TRUE	TRUE	60	TRUE	2	0	---	1	---	0	---	---	---	---	0	---	---	7
MP	MP-07-3026	Lao	0	0	---	5	Son or daughter	Female	Some primary school	MP-07-3026-3	7	TRUE	TRUE	6	FALSE	12	0	---	1	---	0	---	---	---	---	0	---	---	20
MP	MP-07-3026	Lao	0	0	---	5	Other relative	Male	Some primary school	MP-07-3026-4	7	TRUE	TRUE	12	FALSE	12	0	---	1	---	0	---	---	---	---	0	---	---	2
MP	MP-07-3026	Lao	0	0	---	5	Other relative	Female	Some primary school	MP-07-3026-5	7	TRUE	TRUE	10	FALSE	12	0	---	1	---	0	---	---	---	---	0	---	---	22
MP	MP-07-3025	Lao	0	0	---	2	Head of household	Male	Some primary school	MP-07-3025-1	7	TRUE	TRUE	65	TRUE	2	0	---	1	---	0	---	---	---	---	0	---	---	11
MP	MP-07-3025	Lao	0	0	---	2	Spouse	Female	Some primary school	MP-07-3025-2	7	TRUE	TRUE	63	TRUE	2	0	---	1	---	0	---	---	---	---	0	---	---	3
PT	PT-34-1105	Lao	1	0	---	4	Head of household	Male	Some primary school	PT-34-1105-1	34	TRUE	TRUE	63.47123288	TRUE	2	0	---	1	---	0	---	---	---	---	0	---	---	28
PT	PT-34-1105	Lao	1	0	---	4	Spouse	Female	Never attended school	PT-34-1105-2	34	TRUE	TRUE	62.54794521	TRUE	2	0	---	1	---	0	---	---	---	---	0	---	---	3
PT	PT-34-1105	Lao	1	0	---	4	Son or daughter	Male	Some primary school	PT-34-1105-3	34	TRUE	TRUE	33.44931507	TRUE	2	0	---	1	---	0	---	---	---	---	0	---	---	18
PT	PT-34-1105	Lao	1	0	---	4	Son or daughter	Male	Never attended school	PT-34-1105-4	34	TRUE	TRUE	31.65753425	TRUE	2	0	---	1	---	0	---	---	---	---	0	---	---	14
PT	PT-34-3031	Lao	1	1	PT-08-15-1023	3	Head of household	Male	Some primary school	PT-34-3031-1	34	TRUE	TRUE	28	TRUE	2	0	---	1	---	0	---	---	---	---	0	---	---	21
PT	PT-34-3031	Lao	1	0	---	3	Spouse	Female	Some primary school	PT-34-3031-2	34	TRUE	TRUE	25	TRUE	2	0	---	1	---	0	---	---	---	---	0	---	---	17
PT	PT-34-3031	Lao	1	0	---	3	Son or daughter	Female	Never attended school	PT-34-3031-3	34	TRUE	TRUE	1	FALSE	1	0	---	1	---	0	---	---	---	---	0	---	---	11
PT	PT-34-1116	Lao	1	0	---	2	Head of household	Male	Never attended school	PT-34-1116-1	34	TRUE	TRUE	63	TRUE	2	0	---	1	---	0	---	---	---	---	0	---	---	28
PT	PT-34-1116	Lao	1	0	---	2	Grandchild	Male	Some primary school	PT-34-1116-2	34	TRUE	TRUE	18	TRUE	2	0	---	1	---	0	---	---	---	---	0	---	---	16
PT	PT-34-1083	Lao	1	0	---	6	Head of household	Female	Some primary school	PT-34-1083-1	34	TRUE	TRUE	52	TRUE	2	0	---	1	---	0	---	---	---	---	0	---	---	9
PT	PT-34-1083	Lao	1	0	---	6	Son or daughter	Female	Some primary school	PT-34-1083-2	34	TRUE	TRUE	19	TRUE	2	0	---	1	---	0	---	---	---	---	0	---	---	20
PT	PT-34-1083	Lao	1	0	---	6	Grandchild	Female	Never attended school	PT-34-1083-3	34	TRUE	TRUE	4	FALSE	2	0	---	1	---	0	---	---	---	---	0	---	---	8
PT	PT-34-1083	Lao	1	0	---	6	Spouse	Male	Some primary school	PT-34-1083-4	34	TRUE	TRUE	54	TRUE	2	0	---	1	---	0	---	---	---	---	0	---	---	8
PT	PT-34-1083	Lao	1	0	---	6	Grandchild	Female	Some primary school	PT-34-1083-5	34	TRUE	TRUE	14	FALSE	1	0	---	1	---	0	---	---	---	---	0	---	---	19
PT	PT-34-1083	Lao	1	0	---	6	Son or daughter	Female	Some primary school	PT-34-1083-6	34	TRUE	TRUE	13	FALSE	12	0	---	1	---	0	---	---	---	---	0	---	---	13
MP	MP-07-3013	Lao	0	0	---	4	Head of household	Male	Completed primary school (Grade 5)	MP-07-3013-1	7	TRUE	TRUE	36	TRUE	2	0	---	1	---	0	---	---	---	---	0	---	---	16
MP	MP-07-3013	Lao	0	0	---	4	Spouse	Female	Some primary school	MP-07-3013-2	7	TRUE	TRUE	35	TRUE	2	0	---	1	---	0	---	---	---	---	0	---	---	14
MP	MP-07-3013	Lao	0	0	---	4	Son or daughter	Female	Never attended school	MP-07-3013-3	7	TRUE	TRUE	3	FALSE	1	0	---	1	---	0	---	---	---	---	0	---	---	19
MP	MP-07-3013	Lao	0	0	---	4	Son or daughter	Male	Never attended school	MP-07-3013-4	7	TRUE	TRUE	4	FALSE	1	0	---	1	---	0	---	---	---	---	0	---	---	19
PT	PT-34-1132	Lao	1	0	---	2	Head of household	Female	Some primary school	PT-34-1132-1	34	TRUE	TRUE	45	TRUE	2	0	---	1	---	0	---	---	---	---	0	---	---	14
PT	PT-34-1132	Lao	1	0	---	2	Spouse	Male	Some primary school	PT-34-1132-2	34	TRUE	TRUE	48	TRUE	2	0	---	1	---	0	---	---	---	---	0	---	---	13
PT	PT-34-1050	Lao	1	0	---	3	Head of household	Male	Never attended school	PT-34-1050-1	34	TRUE	TRUE	73	TRUE	2	0	---	1	---	0	---	---	---	---	0	---	---	4
PT	PT-34-1050	Lao	1	0	---	3	Son or daughter	Male	Some primary school	PT-34-1050-2	34	TRUE	TRUE	30	TRUE	2	0	---	0	7	0	---	---	---	---	0	---	---	14
PT	PT-34-1050	Lao	1	0	---	3	Son in law or daughter in law	Female	Some primary school	PT-34-1050-3	34	TRUE	TRUE	32	TRUE	2	0	---	0	7	0	---	---	---	---	0	---	---	28
PT	PT-34-1039	Lao	1	0	---	1	Head of household	Female	Never attended school	PT-34-1039-1	34	TRUE	TRUE	69	TRUE	2	0	---	1	---	0	---	---	---	---	0	---	---	9
MP	MP-14-1103	Lao	1	0	---	4	Head of household	Female	Some primary school	MP-14-1103-1	14	TRUE	TRUE	32	TRUE	2	0	---	1	---	0	---	---	---	---	0	---	---	4
MP	MP-14-1103	Lao	1	0	---	4	Spouse	Male	Some primary school	MP-14-1103-2	14	TRUE	TRUE	36	TRUE	2	0	---	1	---	0	---	---	---	---	0	---	---	10
MP	MP-14-1103	Lao	1	0	---	4	Son or daughter	Male	Never attended school	MP-14-1103-3	14	TRUE	TRUE	5	FALSE	1	0	---	1	---	0	---	---	---	---	0	---	---	8
MP	MP-14-1103	Lao	1	0	---	4	Son or daughter	Male	Never attended school	MP-14-1103-4	14	TRUE	TRUE	4	FALSE	1	0	---	1	---	0	---	---	---	---	0	---	---	20
MP	MP-14-3012	Lao	0	0	---	2	Head of household	Female	More than secondary	MP-14-3012-1	14	TRUE	TRUE	23	TRUE	11	0	---	1	---	0	---	---	---	---	0	---	---	12
MP	MP-14-3012	Lao	0	0	---	2	Parent	Female	More than secondary	MP-14-3012-2	14	TRUE	TRUE	52	TRUE	12	0	---	1	---	0	---	---	---	---	0	---	---	29
MP	MP-14-1013	Lao	1	0	---	1	Head of household	Female	Completed primary school (Grade 5)	MP-14-1013-1	14	TRUE	TRUE	50	TRUE	2	0	---	1	---	0	---	---	---	---	0	---	---	9
MP	MP-14-1086	Lao	1	0	---	9	Head of household	Male	Completed secondary school (Grade 11 or 12)	MP-14-1086-1	14	TRUE	TRUE	40	TRUE	10	0	---	1	---	0	---	---	---	---	0	---	---	11
MP	MP-14-1086	Lao	1	0	---	9	Spouse	Male	Completed primary school (Grade 5)	MP-14-1086-2	14	TRUE	TRUE	38	TRUE	10	0	---	1	---	0	---	---	---	---	0	---	---	4
MP	MP-14-1086	Lao	1	0	---	9	Other relative	Female	Completed secondary school (Grade 11 or 12)	MP-14-1086-3	14	TRUE	TRUE	13	FALSE	10	0	---	1	---	0	---	---	---	---	0	---	---	9
MP	MP-14-1086	Lao	1	0	---	9	Other relative	Female	Some primary school	MP-14-1086-4	14	TRUE	TRUE	51	TRUE	10	0	---	1	---	0	---	---	---	---	0	---	---	3
MP	MP-14-1086	Lao	1	0	---	9	Niece or nephew	Male	Completed secondary school (Grade 11 or 12)	MP-14-1086-5	14	TRUE	TRUE	17	TRUE	12	0	---	1	---	0	---	---	---	---	0	---	---	5
MP	MP-14-1086	Lao	1	0	---	9	Son or daughter	Male	Some secondary school	MP-14-1086-6	14	TRUE	TRUE	13	FALSE	12	0	---	1	---	0	---	---	---	---	0	---	---	11
MP	MP-14-1086	Lao	1	0	---	9	Son or daughter	Female	Some secondary school	MP-14-1086-7	14	TRUE	TRUE	11	FALSE	12	0	---	1	---	0	---	---	---	---	0	---	---	13
MP	MP-14-1086	Lao	1	0	---	9	Son or daughter	Male	Some primary school	MP-14-1086-8	14	TRUE	TRUE	9	FALSE	12	0	---	1	---	0	---	---	---	---	0	---	---	4
MP	MP-14-1086	Lao	1	0	---	9	Niece or nephew	Female	Never attended school	MP-14-1086-9	14	TRUE	TRUE	5	FALSE	1	0	---	1	---	0	---	---	---	---	0	---	---	12
MP	MP-14-1099	Lao	1	0	---	2	Head of household	Male	Never attended school	MP-14-1099-1	14	TRUE	TRUE	66	TRUE	1	0	---	1	---	0	---	---	---	---	0	---	---	11
MP	MP-14-1099	Lao	1	0	---	2	Son or daughter	Female	Never attended school	MP-14-1099-2	14	TRUE	TRUE	4	FALSE	1	0	---	1	---	0	---	---	---	---	0	---	---	9
SK	SK-53-1137	Lao	1	0	---	5	Head of household	Female	Some primary school	SK-53-1137-1	53	TRUE	TRUE	32	TRUE	2	0	---	1	---	0	---	---	---	---	1	0	---	16
SK	SK-53-1137	Lao	1	0	---	5	Son or daughter	Male	Completed primary school (Grade 5)	SK-53-1137-2	53	TRUE	TRUE	13	FALSE	12	0	---	1	---	0	---	---	---	---	1	0	---	13
SK	SK-53-1137	Lao	1	0	---	5	Son or daughter	Male	Some primary school	SK-53-1137-3	53	TRUE	TRUE	8	FALSE	12	0	---	1	---	0	---	---	---	---	1	0	---	4
SK	SK-53-1137	Lao	1	0	---	5	Son or daughter	Male	Some primary school	SK-53-1137-4	53	TRUE	TRUE	7	FALSE	12	0	---	1	---	0	---	---	---	---	1	0	---	4
SK	SK-53-1137	Lao	1	0	---	5	Son or daughter	Male	Never attended school	SK-53-1137-5	53	TRUE	TRUE	3	FALSE	2	0	---	1	---	0	---	---	---	---	1	0	---	1
SK	SK-53-1138	Lao	1	0	---	1	Head of household	Female	Never attended school	SK-53-1138-1	53	TRUE	TRUE	74	TRUE	15	0	---	1	---	0	---	---	---	---	0	---	---	24
SK	SK-53-1097	Lao	1	0	---	3	Head of household	Male	Some primary school	SK-53-1097-1	53	TRUE	TRUE	57	TRUE	2	0	---	1	---	0	---	---	---	---	0	---	---	4
SK	SK-53-1097	Lao	1	0	---	3	Spouse	Female	Never attended school	SK-53-1097-2	53	TRUE	TRUE	58	TRUE	15	0	---	1	---	0	---	---	---	---	0	---	---	28
SK	SK-53-1097	Lao	1	0	---	3	Grandchild	Male	Some primary school	SK-53-1097-3	53	TRUE	TRUE	6	FALSE	12	0	---	1	---	0	---	---	---	---	0	---	---	8
SK	SK-53-1155	Lao	1	0	---	9	Head of household	Male	Some secondary school	SK-53-1155-1	53	TRUE	TRUE	62	TRUE	15	0	---	1	---	1	3	0	3	0	0	---	---	16
SK	SK-53-1155	Lao	1	0	---	9	Spouse	Female	Never attended school	SK-53-1155-2	53	TRUE	TRUE	62	TRUE	2	0	---	1	---	1	3	0	3	0	0	---	---	9
SK	SK-53-1155	Lao	1	0	---	9	Son or daughter	Male	Completed primary school (Grade 5)	SK-53-1155-3	53	TRUE	TRUE	35	TRUE	2	1	1	0	1	1	3	1	3	1	0	---	---	2
SK	SK-53-1155	Lao	1	0	---	9	Son in law or daughter in law	Female	Never attended school	SK-53-1155-4	53	TRUE	TRUE	28	TRUE	2	1	1	0	1	1	3	1	3	1	0	---	---	4
SK	SK-53-1155	Lao	1	0	---	9	Grandchild	Male	Some secondary school	SK-53-1155-5	53	TRUE	TRUE	16	TRUE	12	0	---	1	---	1	3	0	3	0	0	---	---	6
SK	SK-53-1155	Lao	1	0	---	9	Grandchild	Female	Some secondary school	SK-53-1155-6	53	TRUE	TRUE	15	TRUE	12	0	---	1	---	1	3	0	3	0	0	---	---	28
SK	SK-53-1155	Lao	1	0	---	9	Grandchild	Male	Some primary school	SK-53-1155-7	53	TRUE	TRUE	9	FALSE	12	0	---	1	---	1	3	0	3	0	0	---	---	20
SK	SK-53-1155	Lao	1	0	---	9	Grandchild	Female	Some primary school	SK-53-1155-8	53	TRUE	TRUE	6	FALSE	12	0	---	1	---	1	3	0	3	0	0	---	---	16
SK	SK-53-1155	Lao	1	0	---	9	Grandchild	Female	Never attended school	SK-53-1155-9	53	TRUE	TRUE	4	FALSE	1	1	11	0	11	1	3	1	3	1	0	---	---	4
SK	SK-53-1189	Lao	1	0	---	3	Head of household	Female	Completed primary school (Grade 5)	SK-53-1189-1	53	TRUE	TRUE	56	TRUE	2	0	---	1	---	0	---	---	---	---	0	---	---	6
SK	SK-53-1189	Lao	1	0	---	3	Son or daughter	Female	Some secondary school	SK-53-1189-2	53	TRUE	TRUE	15	TRUE	12	0	---	1	---	0	---	---	---	---	0	---	---	9
SK	SK-53-1189	Lao	1	0	---	3	Grandchild	Male	Never attended school	SK-53-1189-3	53	TRUE	TRUE	3	FALSE	1	0	---	1	---	0	---	---	---	---	0	---	---	6
SK	SK-53-1157	Lao	1	0	---	3	Head of household	Male	Some secondary school	SK-53-1157-1	53	TRUE	TRUE	49	TRUE	2	1	1	0	1	0	---	---	---	---	0	---	---	3
SK	SK-53-1157	Lao	1	0	---	3	Son or daughter	Female	Some primary school	SK-53-1157-2	53	TRUE	TRUE	12	FALSE	12	1	1	0	1	0	---	---	---	---	0	---	---	22
SK	SK-53-1157	Lao	1	0	---	3	Grandchild	Male	Never attended school	SK-53-1157-3	53	TRUE	TRUE	4	FALSE	1	1	11	0	11	0	---	---	---	---	0	---	---	1
SK	SK-53-1141	Lao	1	99	---	1	Head of household	Male	Some primary school	SK-53-1141-1	53	TRUE	TRUE	70	TRUE	15	0	---	1	---	0	---	---	---	---	0	---	---	26
SK	SK-53-1208	Lao	1	0	---	4	Head of household	Female	Some primary school	SK-53-1208-1	53	TRUE	TRUE	50	TRUE	2	0	---	1	---	0	---	---	---	---	0	---	---	21
SK	SK-53-1208	Lao	1	0	---	4	Grandchild	Female	Never attended school	SK-53-1208-2	53	TRUE	TRUE	2	FALSE	1	0	---	1	---	0	---	---	---	---	0	---	---	3
SK	SK-53-1208	Lao	1	0	---	4	Spouse	Male	Completed primary school (Grade 5)	SK-53-1208-3	53	TRUE	TRUE	58	TRUE	2	0	---	1	---	0	---	---	---	---	0	---	---	20
SK	SK-53-1208	Lao	1	0	---	4	Son or daughter	Male	Never attended school	SK-53-1208-4	53	TRUE	TRUE	10	FALSE	1	0	---	1	---	0	---	---	---	---	0	---	---	5
SK	SK-54-3022	Lao	0	0	---	3	Head of household	Male	Never attended school	SK-54-3022-1	54	TRUE	TRUE	74	TRUE	2	0	---	1	---	0	---	---	---	---	1	0	---	8
SK	SK-54-3022	Lao	0	0	---	3	Spouse	Female	Never attended school	SK-54-3022-2	54	TRUE	TRUE	62	TRUE	2	0	---	1	---	0	---	---	---	---	1	0	---	1
SK	SK-54-3022	Lao	0	0	---	3	Grandchild	Female	Never attended school	SK-54-3022-3	54	TRUE	TRUE	5	FALSE	1	0	---	1	---	0	---	---	---	---	1	0	---	17
SK	SK-54-3020	Khmer	0	99	---	2	Head of household	Male	Some primary school	SK-54-3020-1	54	TRUE	TRUE	40	TRUE	2	0	---	1	---	0	---	---	---	---	0	---	---	19
SK	SK-54-3020	Khmer	0	99	---	2	Son or daughter	Female	Some primary school	SK-54-3020-2	54	TRUE	TRUE	7	FALSE	12	0	---	1	---	0	---	---	---	---	0	---	---	19
PT	PT-25-1120	Lao	1	0	---	4	Head of household	Female	More than secondary	PT-25-1120-1	25	TRUE	TRUE	26	TRUE	11	0	---	1	---	0	---	---	---	---	0	---	---	18
[truncated: 5,871 more rows]
