# Supplementary material for: Population size estimation of seasonal forest-going populations in southern Lao PDR
Source: Sci Rep. 2021 Jul 20;11:14816. doi: 10.1038/s41598-021-94413-z (PMC8292394; doi:10.1038/s41598-021-94413-z)
Supplement: Supplementary file 2 — Supplementary Information 2. [file 41598_2021_94413_MOESM2_ESM.zip › FTAT_to_be_published_3.csv]

PN ID	ACME ID FTAT	District of interview	GPS coordinates consent	Country of residence	Province of residence	District of residence (Champasak province)	Village of residence code	Number of HRPs in group interviewed	Gender	Age in years	Eligible	Consent form for FTAT survey	Highest level of education	Ethnicity	Marital status	Number of children	Received_FTAT_ID_Card_Before	HH_Received_HH_Survey_ID_Card_Before	Main income	Ever spent the night in the forest during rainy season	Primary reason visit forest during rainy season	Reported number of nights spent in the forest during rainy season	Reported number of nights spent in the rice field during rainy season	Ever spent the night in the forest during dry season	Primary reason visit forest during dry season	Reported number of nights spent in the forest during dry season	Reported number of nights spent in the rice field during dry season	form.ftq23rainy	form.ftq25dry	Primary work activity this week	Time at interview location	Nights away from home on trip	Km away from home	Main transportation mode to interview location	Number of people working/traveling with on trip	Relationship to people working/traveling with on trip	Same travel group	Last night location and sleeping structure	Slept under mosquito net last night	Mosquito net treated with insecticide	Own mosquito net	Bring mosquito net on trip	Other malaria preventive measure	Other malaria preventive: long sleeves clothes	Other malaria preventive: mosquito coils	Other malaria preventive: fire/smoke/burn	Other malaria preventive: preventive medication	Fever in past 2 weeks	Sought treatment for fever
21	SB-12-21-1013A	SB	1	Laos	Champasak	Champasak	163	1	Male	56	TRUE	No	NA	NA	NA	NA	NA	NA	NA	NA	NA	0	0	NA	NA	0	0	---	---	NA	NA	NA	NA	NA	NA	NA	NA	---	---	---	---	---	---	NA	NA	NA	NA	NA	NA
22	SB-12-21-1013B	SB	1	Laos	Champasak	Sanasomboon	163	1	Male	56	TRUE	Yes	Some secondary school	Lao	Married	2	0	0	Rice farming	Yes	Foraging for food or plants (animals, herbs, mushrooms)	3	0	Yes	Foraging for food or plants (animals, herbs, mushrooms)	3	3	1	06 07 08	Rice farming	One night	1	2	Foot/walking	1	Friend	No	Caves in forest (sleep outside)	No	---	Yes	NA	Yes	Yes	No	No	No	Yes	No
22	SB-12-22-2643	SB	1	Laos	Champasak	Sanasomboon	160	1	Female	22	TRUE	Yes	Completed primary school	Lao	Married	0	0	99	Rice farming	Yes	Foraging for food or plants (animals, herbs, mushrooms)	3	120	Yes	Foraging for food or plants (animals, herbs, mushrooms)	3	0	03 04 05 06	1	Rice farming	Can't or won't say	NA	2	Foot/walking	3	Family	Don't know	Rice field hut	No	---	Yes	NA	Yes	Yes	Yes	No	No	No	NA
22	SB-12-22-2640	SB	---	Laos	Champasak	Sanasomboon	160	1	Male	17	TRUE	Yes	Never attended school	Lao	Single	0	0	99	Rice farming	Yes	Collection of bamboo, rattan, or resin	0	120	No	NA	0	0	03 04 05 06	1	Rice farming	More than 1 month	NA	2	Foot/walking	NA	Family	Don't know	Rice field hut	No	---	No	---	Yes	Yes	No	Yes	No	No	NA
12	MP-02-02-1178A	MP	1	Laos	Champasak	Moonlapamok	42	5	Male	28.8	TRUE	Yes	Some primary school	Souay	Married	2	0	99	Rice farming	Yes	Collection of bamboo, rattan, or resin	17	46	Yes	Collection of bamboo, rattan, or resin	23	0	05 06	1	Logging or collection of large wood to sell (income generation)	Less than a week	4	10	Tractor/mini-tractor	4	Friend	No	Makeshift structure in forest (sleep outside)	Yes	Yes	Yes	Yes	Yes	Yes	Yes	No	No	No	NA
12	MP-02-02-1178B	MP	1	Laos	Champasak	Moonlapamok	42	3	Male	27.8	TRUE	Yes	Never attended school	Souay	Married	2	0	99	Other plantation/agricultural work	Yes	Collection of bamboo, rattan, or resin	16	55	Yes	Collection of bamboo, rattan, or resin	20	0	05 06	1	Manual labor/construction	Between 1 week and 1 month	3	9	Tractor/mini-tractor	3	Friend	No	Makeshift structure in forest (sleep outside)	Yes	Yes	Yes	Yes	Yes	Yes	Yes	No	No	No	NA
15	PT-08-15-2122A	PT	1	Laos	Champasak	Pathoumphon	72	1	Male	26.5	TRUE	Yes	Completed primary school	Lao	Married	1	0	1	Logging or collection of large wood to sell (income generation)	No	NA	0	0	Yes	Logging or collection of large wood to sell (income generation)	10	0	3	1	Fishing	Less than a week	NA	2	Foot/walking	2	Friend	No	Enclosed house or apartment	Yes	No	Yes	Yes	Yes	Yes	Yes	No	No	No	NA
15	PT-08-15-2122B	PT	1	Laos	Champasak	Pathoumphon	72	1	Male	53.3	TRUE	Yes	Completed primary school	Lao	Married	1	0	1	Logging or collection of large wood to sell (income generation)	No	NA	0	15	Yes	Logging or collection of large wood to sell (income generation)	3	0	3	1	Forest foraging or hunting	One night	0	2	Motorbike	2	Family	Yes	Enclosed house or apartment	Yes	Yes	Yes	Yes	Yes	Yes	Yes	No	No	No	NA
12	MP-02-02-1126	MP	1	Laos	Champasak	Pakxong	42	3	Female	25.4	TRUE	Yes	Some primary school	Souay	Married	2	0	0	Rice farming	Yes	Collection of bamboo, rattan, or resin	10	45	Yes	Collection of bamboo, rattan, or resin	20	0	04 05	1	Other plantation/agricultural work	Less than a week	3	3	Foot/walking	3	Friend	Yes	Caves in forest (sleep outside)	Yes	Yes	Yes	Yes	Yes	Yes	Yes	No	No	No	NA
8	MP-05-08-1597	MP	1	Laos	Champasak	Moonlapamok	46	2	Male	43.1	TRUE	No	NA	NA	NA	NA	NA	NA	NA	NA	NA	0	0	NA	NA	0	0	---	---	NA	NA	NA	NA	NA	NA	NA	NA	---	---	---	---	---	---	NA	NA	NA	NA	NA	NA
13	PT-08-13-1989	PT	1	Laos	Champasak	Pathoumphon	67	2	Female	21.2	TRUE	Yes	Some secondary school	Lao	Married	1	0	0	Rice farming	Yes	Foraging for food or plants (animals, herbs, mushrooms)	6	6	Yes	Foraging for food or plants (animals, herbs, mushrooms)	5	0	4	1	Fishing	Less than a week	2	20	Tractor/mini-tractor	3	Family	Don't know	Makeshift structure in forest (sleep outside)	Yes	Yes	Yes	Yes	Yes	Yes	Yes	No	No	No	NA
23	SB-12-23-2729	SB	1	Laos	Champasak	Sanasomboon	N/A	2	Female	33.5	TRUE	Yes	Completed primary school	Lao	Married	1	0	99	Rice farming	Yes	Foraging for food or plants (animals, herbs, mushrooms)	3	33	Yes	Foraging for food or plants (animals, herbs, mushrooms)	6	29	03 04	04 05 06	Rice farming	Less than a week	2	2	Foot/walking	2	Friend	Don't know	Rice field hut	Yes	Yes	Yes	Yes	Yes	No	Yes	Yes	No	No	NA
24	SB-12-24-2793	SB	1	Laos	Champasak	Sanasomboon	164	2	Female	56.5	TRUE	Yes	Completed primary school	Lao	Married	0	0	99	Rice farming	Yes	Foraging for food or plants (animals, herbs, mushrooms)	4	44	Yes	Foraging for food or plants (animals, herbs, mushrooms)	4	25	03 04 05	04 05 06	Rice farming	Less than a week	2	3	Foot/walking	0	NA	NA	Rice field hut	Yes	Yes	Yes	Yes	Yes	Yes	Yes	Yes	No	No	NA
29	SK-13-29-1020	SK	1	Laos	Champasak	Sukhuma	241	2	Female	45	TRUE	Yes	Never attended school	Lao	Married	1	0	99	Rice farming	Yes	Any other reason	150	150	Yes	Any other reason	210	0	02 03 04 05 06	1	Rice farming	More than 1 month	NA	4	Tractor/mini-tractor	2	Family	Yes	Rice field hut	Yes	Yes	Yes	Yes	Yes	No	Yes	No	No	No	NA
30	SK-13-30-1021	SK	1	Laos	Champasak	Sukhuma	241	2	Female	68	TRUE	Yes	Never attended school	Lao	Widowed	1	0	0	Rice farming	Yes	Foraging for food or plants (animals, herbs, mushrooms)	0	0	Yes	Foraging for food or plants (animals, herbs, mushrooms)	0	0	02 03 04 05 06	1	Rice farming	Less than a week	NA	NA	Motorbike	NA	Family	Don't know	Rice field hut	Yes	Yes	Yes	Yes	Yes	No	Yes	No	No	No	NA
25	SK-13-26-1045A	SK	1	Laos	Champasak	Sukhuma	240	2	Male	23	TRUE	Yes	Completed primary school	Lao	Married	0	0	0	Rice farming	Yes	Logging or collection of large wood to sell (income generation)	55	80	Yes	Logging or collection of large wood to sell (income generation)	70	0	02 03 04	1	Logging or collection of large wood to sell (income generation)	More than 1 month	30	2	Tractor/mini-tractor	1	Friend	Yes	Rice field hut	Yes	Yes	No	---	Yes	Yes	No	Yes	No	No	NA
25	SK-13-26-1045B	SK	1	Laos	Champasak	Sukhuma	240	2	Female	20	TRUE	Yes	Completed primary school	Lao	Married	0	0	0	Rice farming	Yes	Logging or collection of large wood to sell (income generation)	67	110	Yes	Logging or collection of large wood to sell (income generation)	70	0	02 03 04 05 06	1	Logging or collection of large wood to sell (income generation)	More than 1 month	30	2	Tractor/mini-tractor	1	Friend	Yes	Rice field hut	Yes	Yes	No	---	Yes	Yes	Yes	Yes	No	No	NA
24	SB-12-24-1038	SB	1	Laos	Champasak	Sanasomboon	164	2	Male	43	TRUE	Yes	Completed primary school	Lao	Married	2	0	0	Rice farming	Yes	Foraging for food or plants (animals, herbs, mushrooms)	10	10	Yes	Foraging for food or plants (animals, herbs, mushrooms)	8	10	02 03 04 05 06	04 05 06 07 08	Rice farming	Less than a week	2	1	Foot/walking	2	Friend	Yes	Rice field hut	Yes	Yes	Yes	Yes	Yes	Yes	No	No	No	No	NA
24	SB-12-24-1048	SB	1	Laos	Champasak	Sanasomboon	164	2	Male	50	TRUE	Yes	Completed primary school	Lao	Married	1	0	0	Rice farming	Yes	Foraging for food or plants (animals, herbs, mushrooms)	10	10	Yes	Foraging for food or plants (animals, herbs, mushrooms)	8	10	02 03 04 05 06	04 05 06 07 08	Rice farming	Less than a week	2	1	Foot/walking	2	Friend	No	Rice field hut	Yes	Yes	Yes	Yes	Yes	Yes	No	No	No	No	NA
26	SK-13-25-2874A	SK	1	Laos	Champasak	Sukhuma	240	13	Male	29	TRUE	Yes	Some primary school	Lao	Married	0	0	0	Rice farming	Yes	Logging or collection of large wood to sell (income generation)	75	70	Yes	Logging or collection of large wood to sell (income generation)	80	0	02 03 04	1	Rice farming	More than 1 month	30	5	Tractor/mini-tractor	12	Friend	Yes	Rice field hut	Yes	Yes	No	---	Yes	Yes	No	Yes	No	No	NA
26	SK-13-25-2874B	SK	1	Laos	Champasak	Sukhuma	240	6	Male	38	TRUE	Yes	Never attended school	Lao	Married	0	0	0	Rice farming	Yes	Logging or collection of large wood to sell (income generation)	44	42	Yes	Logging or collection of large wood to sell (income generation)	65	0	02 03 04	1	Logging or collection of large wood to sell (income generation)	Between 1 week and 1 month	2	2	Tractor/mini-tractor	5	Family	Yes	Rice field hut	Yes	Yes	No	---	Yes	Yes	No	Yes	Yes	No	NA
26	SK-13-25-2875A	SK	1	Laos	Champasak	Sukhuma	240	13	Male	18	TRUE	Yes	Never attended school	Lao	Single	0	0	0	Rice farming	Yes	Logging or collection of large wood to sell (income generation)	76	70	Yes	Logging or collection of large wood to sell (income generation)	75	0	02 03 04	1	Rice farming	More than 1 month	30	5	Tractor/mini-tractor	12	Friend	Yes	Rice field hut	Yes	Yes	No	---	Yes	Yes	No	Yes	No	No	NA
26	SK-13-25-2875B	SK	1	Laos	Champasak	Sukhuma	240	6	Male	25	TRUE	Yes	Never attended school	Lao	Married	0	0	0	Rice farming	Yes	Logging or collection of large wood to sell (income generation)	55	44	Yes	Logging or collection of large wood to sell (income generation)	42	0	02 03 04	1	Rice farming	Between 1 week and 1 month	25	2	Tractor/mini-tractor	5	Family	Yes	Rice field hut	Yes	Yes	No	---	Yes	Yes	Yes	Yes	No	No	NA
26	SK-13-25-2870B	SK	1	Laos	Champasak	Sukhuma	240	6	Female	25	TRUE	Yes	Never attended school	Lao	Married	0	0	0	Rice farming	Yes	Logging or collection of large wood to sell (income generation)	65	43	Yes	Logging or collection of large wood to sell (income generation)	27	0	02 03 04	1	Rice farming	More than 1 month	25	2	Tractor/mini-tractor	5	Family	Yes	Makeshift structure in forest (sleep outside)	Yes	Yes	No	---	Yes	Yes	Yes	Yes	No	No	NA
26	SK-13-25-2876A	SK	1	Laos	Champasak	Sukhuma	240	13	Male	46	TRUE	Yes	Some primary school	Lao	Married	0	0	0	Rice farming	Yes	Logging or collection of large wood to sell (income generation)	80	80	Yes	Logging or collection of large wood to sell (income generation)	45	0	02 03 04	1	Rice farming	More than 1 month	30	5	Tractor/mini-tractor	12	Friend	Yes	Rice field hut	Yes	Yes	No	---	Yes	Yes	No	Yes	No	No	NA
26	SK-13-25-2871B	SK	1	Laos	Champasak	Sukhuma	240	6	Male	20	TRUE	Yes	Never attended school	Souay	Single	0	0	0	Rice farming	Yes	Logging or collection of large wood to sell (income generation)	42	50	Yes	Logging or collection of large wood to sell (income generation)	42	0	02 03	1	Rice farming	Between 1 week and 1 month	30	2	Tractor/mini-tractor	5	Family	Yes	Makeshift structure in forest (sleep outside)	Yes	Yes	No	---	Yes	Yes	Yes	Yes	No	No	NA
26	SK-13-25-2877A	SK	1	Laos	Champasak	Sukhuma	240	13	Female	24	TRUE	Yes	Never attended school	Lao	Married	0	0	0	Rice farming	Yes	Logging or collection of large wood to sell (income generation)	75	75	Yes	Logging or collection of large wood to sell (income generation)	65	0	02 03 04	1	Rice farming	More than 1 month	30	5	Tractor/mini-tractor	12	Friend	Yes	Rice field hut	Yes	Yes	No	---	Yes	Yes	No	Yes	No	No	NA
26	SK-13-25-2872B	SK	---	Laos	Champasak	Sukhuma	239	6	Male	15	TRUE	Yes	Never attended school	Lao	Married	0	0	0	Rice farming	Yes	Logging or collection of large wood to sell (income generation)	52	44	Yes	Logging or collection of large wood to sell (income generation)	65	0	02 03 05	1	Logging or collection of large wood to sell (income generation)	Between 1 week and 1 month	25	2	Tractor/mini-tractor	5	Family	Yes	Makeshift structure in forest (sleep outside)	Yes	Yes	No	---	Yes	Yes	No	Yes	Yes	No	NA
26	SK-13-25-2878A	SK	1	Laos	Champasak	Sukhuma	240	13	Male	33	TRUE	Yes	Some primary school	Lao	Married	0	0	0	Rice farming	Yes	Logging or collection of large wood to sell (income generation)	50	56	Yes	Logging or collection of large wood to sell (income generation)	63	0	02 03 04	1	Rice farming	More than 1 month	30	5	Tractor/mini-tractor	12	Friend	Yes	Rice field hut	Yes	Yes	No	---	Yes	Yes	No	Yes	No	No	NA
26	SK-13-25-2867A	SK	1	Laos	Champasak	Sukhuma	240	13	Male	49	TRUE	Yes	Some primary school	Lao	Widowed	0	0	0	Rice farming	Yes	Logging or collection of large wood to sell (income generation)	65	100	Yes	Logging or collection of large wood to sell (income generation)	80	0	02 03 04 05	1	Other plantation/agricultural work	More than 1 month	30	5	Tractor/mini-tractor	12	Friend	Yes	Rice field hut	Yes	Yes	No	---	Yes	Yes	No	Yes	No	No	NA
26	SK-13-25-2923B	SK	1	Laos	Champasak	Sukhuma	240	7	Female	38	TRUE	Yes	Some primary school	Lao	Married	0	0	0	Rice farming	Yes	Logging or collection of large wood to sell (income generation)	65	70	Yes	Logging or collection of large wood to sell (income generation)	39	0	02 03 04	1	Logging or collection of large wood to sell (income generation)	More than 1 month	15	2	Tractor/mini-tractor	6	Family	Yes	Rice field hut	Yes	Yes	No	---	Yes	Yes	Yes	Yes	No	No	NA
26	SK-13-25-2924B	SK	1	Laos	Champasak	Sukhuma	240	7	Male	20	TRUE	Yes	Never attended school	Lao	Single	0	0	0	Rice farming	Yes	Logging or collection of large wood to sell (income generation)	40	55	Yes	Logging or collection of large wood to sell (income generation)	25	0	02 03 04	1	Rice farming	More than 1 month	25	2	Tractor/mini-tractor	6	Family	Yes	Rice field hut	Yes	Yes	No	---	Yes	Yes	Yes	Yes	No	No	NA
26	SK-13-25-2868	SK	1	Laos	Champasak	Sukhuma	240	13	Male	58	TRUE	Yes	Some primary school	Lao	Married	0	0	0	Rice farming	Yes	Logging or collection of large wood to sell (income generation)	54	92	Yes	Logging or collection of large wood to sell (income generation)	80	0	02 03 04 05	1	Logging or collection of large wood to sell (income generation)	More than 1 month	30	5	Tractor/mini-tractor	12	Friend	Yes	Rice field hut	Yes	Yes	No	---	Yes	Yes	No	Yes	No	No	NA
26	SK-13-25-2925B	SK	1	Laos	Champasak	Sukhuma	240	7	Male	20.1	TRUE	Yes	Completed primary school	Lao	Single	3	0	0	Rice farming	Yes	Logging or collection of large wood to sell (income generation)	38	62	Yes	Logging or collection of large wood to sell (income generation)	45	0	02 03 04	1	Rice farming	More than 1 month	25	2	Foot/walking	7	Friend	Yes	Rice field hut	Yes	Yes	Yes	Yes	Yes	Yes	Yes	Yes	No	No	NA
26	SK-13-25-2869	SK	1	Laos	Champasak	Sukhuma	240	13	Male	63	TRUE	Yes	Some primary school	Lao	Married	0	0	0	Rice farming	Yes	Logging or collection of large wood to sell (income generation)	70	72	Yes	Logging or collection of large wood to sell (income generation)	80	0	02 03 04 05	1	Rice farming	More than 1 month	30	5	Tractor/mini-tractor	12	Friend	Yes	Rice field hut	Yes	Yes	No	---	Yes	Yes	No	Yes	No	No	NA
26	SK-13-25-2870A	SK	1	Laos	Champasak	Sukhuma	240	13	Male	45	TRUE	Yes	Never attended school	Lao	Married	0	0	0	Rice farming	Yes	Logging or collection of large wood to sell (income generation)	55	95	Yes	Logging or collection of large wood to sell (income generation)	80	0	02 03 04 05	1	Logging or collection of large wood to sell (income generation)	More than 1 month	30	5	Tractor/mini-tractor	12	Friend	Yes	Rice field hut	Yes	Yes	No	---	Yes	Yes	No	Yes	No	No	NA
26	SK-13-25-2919A	SK	1	Laos	Champasak	Sukhuma	240	7	Male	40	TRUE	Yes	Completed primary school	Lao	Married	0	0	0	Rice farming	Yes	Logging or collection of large wood to sell (income generation)	65	70	Yes	Logging or collection of large wood to sell (income generation)	48	0	02 03 04	1	Rice farming	More than 1 month	25	2	Tractor/mini-tractor	6	Family	Yes	Rice field hut	Yes	Yes	No	---	Yes	Yes	Yes	No	No	No	NA
26	SK-13-25-2871A	SK	1	Laos	Champasak	Sukhuma	240	13	Female	47	TRUE	Yes	Never attended school	Lao	Married	0	0	0	Rice farming	Yes	Logging or collection of large wood to sell (income generation)	62	70	Yes	Logging or collection of large wood to sell (income generation)	63	0	02 03 04	1	Rice farming	More than 1 month	30	5	Tractor/mini-tractor	12	Friend	Yes	Rice field hut	Yes	Yes	No	---	Yes	Yes	No	Yes	No	No	NA
26	SK-13-25-2922C	SK	1	Laos	Champasak	Sukhuma	240	7	Male	25	TRUE	Yes	Completed primary school	Lao	Married	0	0	0	Rice farming	Yes	Logging or collection of large wood to sell (income generation)	39	65	Yes	Logging or collection of large wood to sell (income generation)	60	0	02 03 04	1	Logging or collection of large wood to sell (income generation)	More than 1 month	30	2	Tractor/mini-tractor	6	Family	Yes	Rice field hut	Yes	Yes	No	---	Yes	No	Yes	Yes	No	No	NA
26	SK-13-25-2872A	SK	1	Laos	Champasak	Sukhuma	240	13	Female	45	TRUE	Yes	Never attended school	Lao	Married	0	0	0	Rice farming	Yes	Logging or collection of large wood to sell (income generation)	55	50	Yes	Logging or collection of large wood to sell (income generation)	70	0	02 03	1	Rice farming	More than 1 month	30	5	Tractor/mini-tractor	12	Friend	Yes	Rice field hut	Yes	Yes	No	---	Yes	Yes	No	Yes	No	No	NA
26	SK-13-25-2921C	SK	1	Laos	Champasak	Sukhuma	240	7	Male	19.1	TRUE	Yes	Some primary school	Lao	Single	2	0	0	Rice farming	Yes	Collection of small wood/timber for household use	19	34	Yes	Foraging for food or plants (animals, herbs, mushrooms)	11	0	03 04	1	Rice farming	Less than a week	5	2	Foot/walking	3	Friend	Yes	Rice field hut	Yes	Yes	No	---	Yes	Yes	Yes	No	No	No	NA
26	SK-13-25-2873A	SK	1	Laos	Champasak	Sukhuma	240	13	Female	32	TRUE	Yes	Some primary school	Lao	Married	0	0	0	Rice farming	Yes	Logging or collection of large wood to sell (income generation)	80	55	Yes	Logging or collection of large wood to sell (income generation)	40	0	02 03	1	Rice farming	More than 1 month	30	5	Tractor/mini-tractor	12	Friend	Yes	Rice field hut	Yes	Yes	No	---	Yes	Yes	No	Yes	No	No	NA
26	SK-13-25-2920C	SK	1	Laos	Champasak	Sukhuma	240	7	Male	18	TRUE	Yes	Never attended school	Lao	Single	0	0	99	Rice farming	Yes	Logging or collection of large wood to sell (income generation)	55	62	Yes	Logging or collection of large wood to sell (income generation)	65	0	02 03 04	1	Rice farming	More than 1 month	30	2	Tractor/mini-tractor	6	Family	Yes	Rice field hut	Yes	Yes	No	---	Yes	No	No	Yes	No	No	NA
26	SK-13-25-2912A	SK	1	Laos	Champasak	Sukhuma	239	4	Female	26.7	TRUE	Yes	Completed primary school	Lao	Married	2	0	0	Rice farming	Yes	Collection of small wood/timber for household use	19	20	Yes	Collection of small wood/timber for household use	9	0	03 04	1	Collection of small wood/timber (household use)	Less than a week	5	3	Tractor/mini-tractor	3	Family	Yes	Rice field hut	Yes	Yes	Yes	Yes	Yes	No	Yes	Yes	No	No	NA
26	SK-13-25-2912B	SK	1	Laos	Champasak	Sukhuma	240	4	Female	18	TRUE	Yes	Never attended school	Souay	Married	0	0	0	Rice farming	Yes	Logging or collection of large wood to sell (income generation)	69	39	Yes	Logging or collection of large wood to sell (income generation)	69	0	02 03	1	Rice farming	More than 1 month	30	3	Tractor/mini-tractor	3	Family	Yes	Rice field hut	Yes	Yes	No	---	Yes	Yes	No	Yes	No	No	NA
21	SB-12-22-2686	SB	1	Laos	Champasak	Sanasomboon	163	1	Male	63	TRUE	Yes	Completed primary school	Lao	Married	1	0	0	Rice farming	Yes	Foraging for food or plants (animals, herbs, mushrooms)	6	150	Yes	Foraging for food or plants (animals, herbs, mushrooms)	6	0	02 03 04 05 06	1	Forest foraging or hunting	One night	1	3	Foot/walking	1	Friend	No	Caves in forest (sleep outside)	Yes	Yes	Yes	NA	Yes	Yes	Yes	Yes	Yes	No	NA
21	SB-12-22-2687	SB	1	Laos	Champasak	Sanasomboon	163	1	Male	50	TRUE	Yes	Some primary school	Lao	Married	1	0	0	Rice farming	Yes	Foraging for food or plants (animals, herbs, mushrooms)	7	150	Yes	Foraging for food or plants (animals, herbs, mushrooms)	7	0	02 03 04 05 06	1	Forest foraging or hunting	One night	1	2	Foot/walking	1	Friend	No	Caves in forest (sleep outside)	Yes	Yes	Yes	NA	Yes	Yes	Yes	Yes	Yes	No	NA
23	SB-12-23-1013	SB	1	Laos	Champasak	Sanasomboon	161	2	Male	43	TRUE	Yes	Completed secondary school	Lao	Married	1	0	99	Rice farming	Yes	Foraging for food or plants (animals, herbs, mushrooms)	19	21	Yes	Foraging for food or plants (animals, herbs, mushrooms)	6	17	02 03 04 05	04 05 06	Rice farming	Less than a week	2	NA	Foot/walking	1	Family	Don't know	Rice field hut	Yes	Yes	Yes	Yes	Yes	Yes	Yes	No	No	No	NA
24	SB-12-24-1009	SB	1	Laos	Champasak	Sanasomboon	161	2	Female	45.2	TRUE	Yes	Completed primary school	Lao	Married	1	0	99	Rice farming	Yes	Agricultural work in forest fringe	28	23	Yes	Agricultural work in forest fringe	20	13	02 03 04 05	04 05 06	Rice farming	Less than a week	2	3	Foot/walking	2	Family	Don't know	Rice field hut	Yes	Yes	Yes	Yes	Yes	Yes	Yes	Yes	No	No	NA
24	SB-12-24-1010	SB	1	Laos	Champasak	Sanasomboon	161	1	Male	31	TRUE	Yes	Completed primary school	Lao	Single	1	0	0	Rice farming	Yes	Foraging for food or plants (animals, herbs, mushrooms)	7	10	No	NA	0	0	02 03 04 05 06	1	Other plantation/agricultural work	Less than a week	1	1	Foot/walking	1	Friend	Yes	Rice field hut	Yes	Yes	Yes	Yes	Yes	Yes	No	No	No	No	NA
12	SB-12-23-1014	SB	1	Laos	Champasak	Sanasomboon	164	1	Male	58	TRUE	Yes	Completed primary school	Lao	Married	1	0	0	Rice farming	Yes	Collection of bamboo, rattan, or resin	24	23	Yes	Collection of bamboo, rattan, or resin	4	24	02 03 04 05	04 05 06 07 08	Rice farming	Less than a week	2	NA	Foot/walking	2	Friend	Don't know	Rice field hut	Yes	Yes	Yes	Yes	Yes	Yes	No	Yes	No	No	NA
17	PT-09-17-1040	PT	1	Laos	Champasak	Pathoumphon	107	3	Male	30.6	TRUE	Yes	Completed secondary school	Lao	Married	2	0	0	Rice farming	No	NA	0	41	Yes	Logging or collection of large wood to sell (income generation)	45	0	02 03 04	1	Rice farming	Between 1 week and 1 month	9	8	Motorbike	2	Family	Yes	Rice field hut	Yes	Yes	Yes	Yes	Yes	Yes	Yes	No	No	No	NA
18	PT-09-18-1036	PT	1	Laos	Champasak	Pathoumphon	106	4	Male	35.6	TRUE	Yes	Some secondary school	Lao	Married	4	0	0	Rice farming	No	NA	0	45	Yes	Agricultural work in forest fringe	59	0	02 03 04	1	Rice farming	Between 1 week and 1 month	12	NA	Motorbike	3	Family	Yes	Rice field hut	Yes	No	Yes	Yes	Yes	Yes	No	No	No	No	NA
15	PT-08-15-1010	PT	1	Laos	Champasak	Pathoumphon	72	2	Male	40	TRUE	Yes	Completed primary school	Lao	Single	0	0	0	Rice farming	Yes	Agricultural work in forest fringe	2	3	Yes	Logging or collection of large wood to sell (income generation)	2	3	4	6	Logging or collection of large wood to sell (income generation)	Less than a week	5	53	Tractor/mini-tractor	3	Friend	Yes	Makeshift structure in forest (sleep outside)	Yes	No	Yes	Yes	Yes	Yes	Yes	No	No	Yes	Yes
15	PT-08-15-1009	PT	1	Laos	Champasak	Pathoumphon	72	2	Male	45	TRUE	Yes	Completed primary school	Lao	Married	3	0	0	Rice farming	No	NA	0	15	No	NA	0	0	4	1	Forest foraging or hunting	Less than 1 day	2	50	Foot/walking	2	Family	Yes	Makeshift structure in forest (sleep outside)	Yes	Yes	Yes	Yes	Yes	Yes	Yes	No	No	No	NA
10	PT-07-10-1021	PT	1	Laos	Champasak	Pathoumphon	98	3	Male	36.4	TRUE	Yes	Some primary school	Lao	Married	2	0	0	Rice farming	Yes	Logging or collection of large wood to sell (income generation)	10	20	Yes	Collection of bamboo, rattan, or resin	22	0	2	1	Rice farming	Less than a week	3	13	Tractor/mini-tractor	2	Friend and family	Yes	Rice field hut	Yes	No	Yes	Yes	No	No	No	No	No	No	NA
10	PT-07-10-1022	PT	1	Laos	Champasak	Pathoumphon	104	5	Male	33	TRUE	Yes	Some primary school	Lao	Married	1	0	0	Rice farming	Yes	Agricultural work in forest fringe	23	15	Yes	Collection of bamboo, rattan, or resin	11	0	2	1	Rice farming	Less than a week	3	10	Tractor/mini-tractor	3	Friend and family	Yes	Rice field hut	Yes	No	Yes	Yes	Yes	No	Yes	No	No	No	NA
10	PT-07-10-1023	PT	1	Laos	Champasak	Pathoumphon	100	3	Male	49.4	TRUE	Yes	Some primary school	Lao	Married	1	0	0	Rice farming	Yes	Agricultural work in forest fringe	9	17	Yes	Collection of bamboo, rattan, or resin	11	0	02 03	1	Rice farming	Less than a week	2	8	Tractor/mini-tractor	3	Friend and family	No	Rice field hut	Yes	No	Yes	Yes	No	No	No	No	No	No	NA
10	PT-07-10-1024	PT	1	Laos	Champasak	Pathoumphon	101	3	Male	36.4	TRUE	Yes	Some primary school	Lao	Married	1	0	0	Rice farming	Yes	Agricultural work in forest fringe	11	20	Yes	Collection of bamboo, rattan, or resin	18	0	2	1	Rice farming	Less than a week	3	6	Tractor/mini-tractor	2	Family	No	Rice field hut	Yes	Yes	Yes	Yes	No	No	No	No	No	No	NA
17	PT-09-17-1039	PT	1	Laos	Champasak	Pathoumphon	107	3	Male	24.6	TRUE	Yes	Some secondary school	Lao	Married	3	0	0	Rice farming	Yes	Logging or collection of large wood to sell (income generation)	16	36	Yes	Logging or collection of large wood to sell (income generation)	35	0	02 03 04	1	Rice farming	Between 1 week and 1 month	11	NA	Tractor/mini-tractor	2	Family	Yes	Rice field hut	Yes	Yes	Yes	Yes	Yes	Yes	Yes	Yes	No	No	NA
15	PT-08-15-1011	PT	1	Laos	Champasak	Pathoumphon	72	1	Male	30	TRUE	Yes	Completed primary school	Lao	Married	2	0	0	Rice farming	Yes	Agricultural work in forest fringe	20	20	Yes	Logging or collection of large wood to sell (income generation)	2	2	4	6	Logging or collection of large wood to sell (income generation)	Less than 1 day	2	20	Tractor/mini-tractor	1	Family	Yes	Makeshift structure in forest (sleep outside)	Yes	No	Yes	Yes	Yes	Yes	Yes	No	No	No	NA
17	PT-09-17-1013	PT	1	Laos	Champasak	Pathoumphon	106	11	Female	31.9	TRUE	Yes	More than secondary	Lao	Married	4	1	0	Any other occupation	No	NA	0	0	Yes	Foraging for food or plants (animals, herbs, mushrooms)	12	0	1	1	Forest foraging or hunting	Between 1 week and 1 month	8	15	Tractor/mini-tractor	10	Family	No	Makeshift structure in forest (sleep outside)	Yes	No	Yes	Yes	Yes	No	No	Yes	No	No	NA
17	PT-09-17-1014	PT	1	Laos	Champasak	Pathoumphon	112	6	Male	26	TRUE	Yes	More than secondary	Lao	Single	1	0	0	Rice farming	Yes	Collection of small wood/timber for household use	26	37	Yes	Collection of small wood/timber for household use	25	0	03 04 05	1	Collection of small wood/timber (household use)	Less than a week	6	NA	Tractor/mini-tractor	5	Family	Yes	Makeshift structure in forest (sleep outside)	Yes	No	Yes	Yes	Yes	Yes	Yes	Yes	No	No	NA
17	PT-09-17-1015	PT	1	Laos	Champasak	Pathoumphon	112	24	Male	39.2	TRUE	Yes	More than secondary	Lao	Married	5	0	0	Seller/vendor/small business owner	Yes	Foraging for food or plants (animals, herbs, mushrooms)	32	32	Yes	Foraging for food or plants (animals, herbs, mushrooms)	8	0	03 04 05	1	Forest foraging or hunting	Less than a week	3	NA	Tractor/mini-tractor	23	Friend and family	Yes	Makeshift structure in forest (sleep outside)	Yes	Yes	Yes	Yes	Yes	Yes	No	Yes	No	No	NA
17	PT-09-17-1016	PT	1	Laos	Champasak	Pathoumphon	112	10	Male	45	TRUE	Yes	Some primary school	Lao	Married	2	0	0	Rice farming	Yes	Collection of small wood/timber for household use	26	34	Yes	Collection of small wood/timber for household use	11	0	02 03 04 05	1	Collection of small wood/timber (household use)	Less than a week	4	12	Tractor/mini-tractor	9	Friend and family	Yes	Rice field hut	Yes	No	Yes	Yes	Yes	Yes	No	No	No	No	NA
18	PT-09-18-1013	PT	1	Laos	Champasak	Pathoumphon	112	10	Male	47.5	TRUE	Yes	Some secondary school	Lao	Married	1	0	0	Rice farming	Yes	Foraging for food or plants (animals, herbs, mushrooms)	28	34	Yes	Foraging for food or plants (animals, herbs, mushrooms)	28	0	03 04 05	1	Forest foraging or hunting	Between 1 week and 1 month	8	15	Tractor/mini-tractor	9	Friend and family	No	Rice field hut	Yes	No	Yes	Yes	Yes	No	Yes	No	No	No	NA
18	PT-09-18-1014	PT	1	Laos	Champasak	Pathoumphon	108	4	Male	57.5	TRUE	Yes	Some primary school	Lao	Married	2	0	0	Rice farming	Yes	Collection of small wood/timber for household use	42	44	Yes	Collection of small wood/timber for household use	18	0	02 03 04 05	1	Collection of small wood/timber (household use)	Between 1 week and 1 month	9	5	Tractor/mini-tractor	3	Family	Yes	Rice field hut	Yes	No	Yes	Yes	Yes	No	Yes	No	No	No	NA
18	PT-09-18-1015	PT	1	Laos	Champasak	Pathoumphon	108	6	Female	52	TRUE	Yes	Some primary school	Lao	Married	3	0	0	Rice farming	Yes	Collection of small wood/timber for household use	11	26	Yes	Collection of small wood/timber for household use	19	0	02 03 04	1	Collection of small wood/timber (household use)	Between 1 week and 1 month	3	NA	Tractor/mini-tractor	5	Family	Yes	Rice field hut	Yes	No	Yes	Yes	Yes	No	Yes	No	No	No	NA
19	PT-09-19-1017	PT	1	Laos	Champasak	Pathoumphon	106	11	Male	22	TRUE	Yes	Some primary school	Lao	Single	2	0	0	Factory worker	Yes	Foraging for food or plants (animals, herbs, mushrooms)	3	0	Yes	Foraging for food or plants (animals, herbs, mushrooms)	9	0	1	1	Forest foraging or hunting	Between 1 week and 1 month	NA	8	Tractor/mini-tractor	10	Family	Yes	Makeshift structure in forest (sleep outside)	Yes	Yes	Yes	No	Yes	No	Yes	Yes	No	No	NA
20	PT-09-20-1016	PT	1	Laos	Champasak	Pathoumphon	106	11	Male	18.1	TRUE	Yes	Some secondary school	Lao	Single	1	0	0	Rice farming	Yes	Foraging for food or plants (animals, herbs, mushrooms)	8	0	Yes	Foraging for food or plants (animals, herbs, mushrooms)	10	0	1	1	Forest foraging or hunting	Between 1 week and 1 month	3	5	Foot/walking	10	Family	Yes	Makeshift structure in forest (sleep outside)	Yes	Yes	Yes	Yes	Yes	No	Yes	Yes	No	No	NA
20	PT-09-20-1017	PT	1	Laos	Champasak	Pathoumphon	111	3	Male	37	TRUE	Yes	Some primary school	Lao	Married	0	0	0	Rice farming	Yes	Foraging for food or plants (animals, herbs, mushrooms)	5	150	Yes	Foraging for food or plants (animals, herbs, mushrooms)	15	0	02 03 04 05 06	1	Rice farming	More than 1 month	20	5	Foot/walking	5	Friend	No	Rice field hut	Yes	Yes	Yes	Yes	Yes	No	Yes	Yes	No	Yes	Yes
20	PT-09-20-1018	PT	1	Laos	Champasak	Pathoumphon	110	5	Male	30	TRUE	Yes	Some secondary school	Lao	Married	3	0	0	Not working	Yes	Foraging for food or plants (animals, herbs, mushrooms)	5	0	Yes	Foraging for food or plants (animals, herbs, mushrooms)	7	0	1	1	Forest foraging or hunting	Less than a week	2	5	Foot/walking	5	Friend	No	Makeshift structure in forest (sleep outside)	Yes	Yes	Yes	Yes	Yes	No	Yes	Yes	No	No	NA
20	PT-09-20-1019	PT	1	Laos	Champasak	Pathoumphon	110	3	Male	57.5	TRUE	Yes	Completed primary school	Lao	Married	1	0	0	Rice farming	No	NA	0	0	Yes	Foraging for food or plants (animals, herbs, mushrooms)	5	0	1	1	Rice farming	Less than a week	3	6	Foot/walking	3	Family	No	Rice field hut	Yes	Yes	Yes	Yes	Yes	No	Yes	Yes	No	Yes	Yes
20	PT-09-20-1020	PT	1	Laos	Champasak	Pathoumphon	111	7	Male	32	TRUE	Yes	Some secondary school	Lao	Married	3	0	0	Not working	No	NA	0	0	Yes	Foraging for food or plants (animals, herbs, mushrooms)	19	6	1	6	Forest foraging or hunting	Less than a week	5	5	Foot/walking	6	Friend	No	Makeshift structure in forest (sleep outside)	Yes	Yes	Yes	Yes	Yes	No	Yes	Yes	No	Yes	Yes
20	PT-09-20-1021	PT	1	Laos	Champasak	Pathoumphon	111	5	Male	36	TRUE	Yes	Some secondary school	Lao	Married	2	0	0	Rice farming	Yes	Foraging for food or plants (animals, herbs, mushrooms)	45	0	Yes	Foraging for food or plants (animals, herbs, mushrooms)	23	0	1	1	Forest foraging or hunting	Less than a week	5	5	Foot/walking	5	Friend	No	Makeshift structure in forest (sleep outside)	Yes	Yes	Yes	Yes	Yes	No	Yes	Yes	No	Yes	Yes
20	PT-09-20-1022	PT	1	Laos	Champasak	Pathoumphon	111	10	Male	35	TRUE	Yes	Some primary school	Lao	Married	2	0	0	Rice farming	Yes	Foraging for food or plants (animals, herbs, mushrooms)	8	0	Yes	Foraging for food or plants (animals, herbs, mushrooms)	18	14	1	06 07 08	Forest foraging or hunting	Less than a week	3	7	Foot/walking	9	Friend and family	No	Makeshift structure in forest (sleep outside)	Yes	Yes	Yes	Yes	Yes	No	Yes	Yes	No	Yes	Yes
20	PT-09-20-1023	PT	1	Laos	Champasak	Pathoumphon	111	6	Male	37	TRUE	Yes	Some primary school	Lao	Married	1	0	0	Rice farming	Yes	Foraging for food or plants (animals, herbs, mushrooms)	14	150	Yes	Foraging for food or plants (animals, herbs, mushrooms)	14	17	02 03 04 05 06	06 07	Rice farming	Between 1 week and 1 month	5	6	Foot/walking	6	Friend	No	Makeshift structure in forest (sleep outside)	Yes	Yes	Yes	Yes	Yes	No	Yes	Yes	No	Yes	Yes
20	PT-09-20-1024	PT	1	Laos	Champasak	Pathoumphon	110	5	Male	26.3	TRUE	Yes	Completed secondary school	Lao	Married	2	0	0	Not working	No	NA	0	0	Yes	Foraging for food or plants (animals, herbs, mushrooms)	8	0	1	1	Manual labor/construction	Between 1 week and 1 month	3	5	Foot/walking	4	Friend	Yes	Makeshift structure in forest (sleep outside)	Yes	Yes	Yes	Yes	Yes	No	Yes	Yes	No	Yes	Yes
10	PT-07-09-1011	PT	1	Laos	Champasak	Pathoumphon	99	3	Female	44	TRUE	Yes	Completed primary school	Lao	Married	3	0	0	Rice farming	Yes	Foraging for food or plants (animals, herbs, mushrooms)	2	19	No	NA	0	8	4	7	Other plantation/agricultural work	One night	2	NA	Tractor/mini-tractor	1	Family	Yes	Rice field hut	Yes	Yes	Yes	Yes	Yes	No	Yes	No	No	Yes	No
10	PT-07-10-1012	PT	1	Laos	Champasak	Pathoumphon	99	3	Male	78	TRUE	Yes	Never attended school	Lao	Married	1	0	99	Rice farming	Yes	Foraging for food or plants (animals, herbs, mushrooms)	2	2	No	NA	0	0	2	1	Rice farming	One night	NA	NA	Foot/walking	2	Friend	Yes	Rice field hut	Yes	Yes	Yes	Yes	Yes	No	Yes	No	No	No	NA
10	PT-07-10-1013	PT	1	Laos	Champasak	Pathoumphon	99	2	Female	63	TRUE	Yes	Never attended school	Lao	Married	1	0	0	Other plantation/agricultural work	Yes	Foraging for food or plants (animals, herbs, mushrooms)	1	8	No	NA	0	0	3	1	Other plantation/agricultural work	Less than a week	3	NA	Foot/walking	2	Family	Yes	Rice field hut	Yes	Yes	Yes	Yes	Yes	No	Yes	No	No	No	NA
17	PT-09-17-1035	PT	1	Laos	Champasak	Pathoumphon	107	3	Male	28.6	TRUE	Yes	Some secondary school	Lao	Married	1	0	0	Rice farming	No	NA	0	42	Yes	Collection of small wood/timber for household use	21	0	02 03 04	1	Rice farming	Between 1 week and 1 month	8	11	Tractor/mini-tractor	2	Family	Yes	Rice field hut	Yes	No	Yes	Yes	Yes	No	Yes	No	No	No	NA
17	PT-09-17-1036	PT	1	Laos	Champasak	Pathoumphon	107	4	Female	37.6	TRUE	Yes	Completed primary school	Lao	Married	4	0	0	Rice farming	No	NA	0	36	Yes	Collection of small wood/timber for household use	30	0	02 03 04	1	Rice farming	Between 1 week and 1 month	11	13	Tractor/mini-tractor	3	Family	Yes	Rice field hut	Yes	No	Yes	Yes	Yes	Yes	No	No	No	No	NA
17	PT-09-17-1037	PT	1	Laos	Champasak	Pathoumphon	107	3	Male	18.6	TRUE	Yes	Never attended school	Lao	Single	6	0	0	Rice farming	Yes	Collection of small wood/timber for household use	20	37	Yes	Logging or collection of large wood to sell (income generation)	24	0	02 03 04	1	Rice farming	Between 1 week and 1 month	9	15	Tractor/mini-tractor	2	Family	Yes	Rice field hut	Yes	Yes	Yes	Yes	Yes	No	Yes	Yes	No	No	NA
17	PT-09-17-1038	PT	1	Laos	Champasak	Pathoumphon	107	4	Male	31.6	TRUE	Yes	Some secondary school	Lao	Married	3	0	0	Rice farming	No	NA	0	37	Yes	Agricultural work in forest fringe	26	0	02 03 04	1	Rice farming	Between 1 week and 1 month	11	16	Tractor/mini-tractor	3	Family	Yes	Rice field hut	Yes	Yes	Yes	Yes	Yes	No	Yes	No	No	No	NA
19	PT-09-19-1018	PT	1	Laos	Champasak	Pathoumphon	111	7	Female	24	TRUE	Yes	Completed primary school	Lao	Single	0	0	0	Rice farming	No	NA	0	120	Yes	Collection of small wood/timber for household use	12	0	03 04 05 06	1	Other plantation/agricultural work	Less than a week	5	5	Foot/walking	6	Family	Yes	Makeshift structure in forest (sleep outside)	Yes	Yes	Yes	Yes	Yes	No	Yes	Yes	No	Yes	Yes
20	PT-09-20-1029	PT	1	Laos	Champasak	Pathoumphon	111	6	Male	27	TRUE	Yes	Completed primary school	Lao	Single	1	0	0	Not working	Yes	Foraging for food or plants (animals, herbs, mushrooms)	14	0	Yes	Foraging for food or plants (animals, herbs, mushrooms)	22	0	1	1	Forest foraging or hunting	Less than a week	5	5	Foot/walking	4	Friend	No	Makeshift structure in forest (sleep outside)	Yes	Yes	Yes	Yes	Yes	No	No	Yes	Yes	Yes	Yes
20	PT-09-20-1030	PT	1	Laos	Champasak	Pathoumphon	110	3	Male	53	TRUE	Yes	Some secondary school	Lao	Married	0	1	1	Rice farming	No	NA	0	16	Yes	Foraging for food or plants (animals, herbs, mushrooms)	7	0	02 03	1	Other plantation/agricultural work	Less than a week	3	5	Foot/walking	2	Family	Yes	Makeshift structure in forest (sleep outside)	Yes	Yes	Yes	Yes	Yes	No	Yes	Yes	No	No	NA
20	PT-09-20-1031	PT	1	Laos	Champasak	Pathoumphon	111	5	Male	36	TRUE	Yes	Some primary school	Lao	Married	3	0	0	Not working	Yes	Foraging for food or plants (animals, herbs, mushrooms)	15	0	Yes	Foraging for food or plants (animals, herbs, mushrooms)	16	0	1	1	Forest foraging or hunting	Between 1 week and 1 month	5	7	Foot/walking	4	Friend	No	Makeshift structure in forest (sleep outside)	Yes	Yes	Yes	Yes	Yes	No	Yes	Yes	No	Yes	Yes
14	PT-08-14-1027	PT	1	Laos	Champasak	Pathoumphon	67	1	Male	40	TRUE	Yes	Completed primary school	Lao	Married	3	0	0	Rice farming	Yes	Foraging for food or plants (animals, herbs, mushrooms)	11	23	Yes	Foraging for food or plants (animals, herbs, mushrooms)	10	0	04 05	1	Fishing	Less than a week	2	10	Tractor/mini-tractor	5	Friend and family	Don't know	On ground in forest	Yes	Yes	Yes	Yes	Yes	Yes	No	Yes	No	No	NA
14	PT-08-14-1028	PT	1	Laos	Champasak	Pathoumphon	67	1	Male	61	TRUE	Yes	Some secondary school	La vae	Married	1	0	0	Not working	Yes	Foraging for food or plants (animals, herbs, mushrooms)	13	37	Yes	Foraging for food or plants (animals, herbs, mushrooms)	14	0	02 03 04	1	Forest foraging or hunting	More than 1 month	NA	5	Foot/walking	2	Family	Don't know	Other temporary structure or tent	Yes	Yes	Yes	Yes	Yes	Yes	Yes	No	No	No	NA
14	PT-08-14-1029	PT	1	Laos	Champasak	Pathoumphon	67	1	Male	20	TRUE	Yes	Some primary school	La vae	Single	4	0	0	Raising animals	Yes	Collection of small wood/timber for household use	7	20	Yes	Collection of small wood/timber for household use	8	0	04 05	1	Fishing	Less than a week	2	9	Foot/walking	4	Friend	Don't know	Makeshift structure in forest (sleep outside)	Yes	Yes	Yes	Yes	Yes	Yes	No	Yes	No	Yes	Yes
14	PT-08-14-1030	PT	1	Laos	Champasak	Pathoumphon	67	2	Male	22	TRUE	Yes	Some primary school	La vae	Married	4	0	99	Other plantation/agricultural work	Yes	Foraging for food or plants (animals, herbs, mushrooms)	9	22	Yes	Foraging for food or plants (animals, herbs, mushrooms)	12	13	03 04	06 07	Fishing	Between 1 week and 1 month	2	10	Tractor/mini-tractor	3	Friend	Yes	Makeshift structure in forest (sleep outside)	Yes	Yes	Yes	Yes	Yes	Yes	No	Yes	No	Yes	Yes
14	PT-08-14-1031	PT	1	Laos	Champasak	Pathoumphon	67	2	Male	30	TRUE	Yes	Never attended school	La vae	Single	3	0	0	Rice farming	Yes	Foraging for food or plants (animals, herbs, mushrooms)	15	0	Yes	Collection of small wood/timber for household use	10	8	1	06 07	Forest foraging or hunting	Between 1 week and 1 month	1	12	Tractor/mini-tractor	3	Family	Don't know	Makeshift structure in forest (sleep outside)	Yes	Yes	Yes	Yes	Yes	No	No	Yes	No	Yes	Yes
14	PT-08-14-1032	PT	1	Laos	Champasak	Pathoumphon	67	2	Male	30	TRUE	Yes	Some secondary school	Lao	Married	3	0	99	Other plantation/agricultural work	Yes	Foraging for food or plants (animals, herbs, mushrooms)	14	13	Yes	Foraging for food or plants (animals, herbs, mushrooms)	12	14	04 06	06 08	Fishing	Less than a week	1	8	Foot/walking	2	Friend	Don't know	On ground in forest	Yes	Yes	Yes	Yes	Yes	No	Yes	No	No	Yes	Yes
13	PT-08-13-1033	PT	1	Laos	Champasak	Pathoumphon	68	1	Male	38	TRUE	Yes	Completed primary school	Lao	Married	1	0	0	Rice farming	Yes	Foraging for food or plants (animals, herbs, mushrooms)	3	3	Yes	Foraging for food or plants (animals, herbs, mushrooms)	5	0	3	1	Rice farming	Less than a week	3	NA	Tractor/mini-tractor	1	Friend	Don't know	On ground in forest	Yes	Yes	Yes	Yes	Yes	Yes	Yes	Yes	No	No	NA
13	PT-08-13-1034	PT	1	Laos	Champasak	Pathoumphon	68	6	Male	26	TRUE	Yes	Completed primary school	Lao	Married	3	0	0	Rice farming	Yes	Foraging for food or plants (animals, herbs, mushrooms)	3	6	Yes	Foraging for food or plants (animals, herbs, mushrooms)	3	0	3	1	Fishing	Less than a week	2	3	Tractor/mini-tractor	2	Family	Don't know	On ground in forest	Yes	Yes	Yes	Yes	Yes	Yes	No	Yes	No	No	NA
13	PT-08-13-1036	PT	1	Laos	Champasak	Pathoumphon	68	3	Male	38	TRUE	Yes	Completed primary school	Lao	Married	4	0	0	Rice farming	Yes	Foraging for food or plants (animals, herbs, mushrooms)	6	5	Yes	Foraging for food or plants (animals, herbs, mushrooms)	5	0	4	1	Rice farming	Less than a week	2	6	Tractor/mini-tractor	2	Family	Don't know	On ground in forest	Yes	Yes	Yes	Yes	Yes	Yes	No	Yes	No	No	NA
13	PT-08-13-1035	PT	1	Laos	Champasak	Pathoumphon	67	2	Male	60	TRUE	Yes	Some primary school	Lao	Married	0	0	0	Logging or collection of large wood to sell (income generation)	Yes	Foraging for food or plants (animals, herbs, mushrooms)	3	2	Yes	Foraging for food or plants (animals, herbs, mushrooms)	2	0	3	1	Fishing	Less than a week	2	6	Tractor/mini-tractor	2	Family	Don't know	On ground in forest	Yes	Yes	Yes	Yes	Yes	Yes	No	Yes	No	No	NA
11	PT-08-11-1034	PT	1	Laos	Champasak	Pathoumphon	65	5	Female	48	TRUE	Yes	Completed primary school	Lao	Married	2	0	0	Rice farming	Yes	Agricultural work in forest fringe	40	40	Yes	Foraging for food or plants (animals, herbs, mushrooms)	12	36	02 06	03 06	Rice farming	Between 1 week and 1 month	12	3	Tractor/mini-tractor	5	Family	Yes	Rice field hut	Yes	Yes	Yes	Yes	Yes	Yes	Yes	Yes	No	No	NA
11	PT-08-11-1029	PT	1	Laos	Champasak	Pathoumphon	65	5	Male	52.2	TRUE	Yes	Some primary school	Lao	Married	2	0	99	Rice farming	Yes	Foraging for food or plants (animals, herbs, mushrooms)	5	35	Yes	Foraging for food or plants (animals, herbs, mushrooms)	15	0	02 06	1	Rice farming	Less than a week	7	2	Tractor/mini-tractor	5	Family	Yes	Rice field hut	Yes	Yes	Yes	Yes	Yes	Yes	Yes	Yes	No	Yes	Yes
12	PT-08-12-1033	PT	1	Laos	Champasak	Pathoumphon	65	5	Male	19	TRUE	Yes	Completed primary school	Lao	Single	0	0	99	Rice farming	Yes	Foraging for food or plants (animals, herbs, mushrooms)	16	30	Yes	Foraging for food or plants (animals, herbs, mushrooms)	20	0	02 06	1	Rice farming	Between 1 week and 1 month	7	3	Tractor/mini-tractor	5	Family	Yes	Rice field hut	Yes	Yes	Yes	Yes	Yes	Yes	Yes	Yes	No	No	NA
12	PT-08-12-1034	PT	1	Laos	Champasak	Pathoumphon	65	6	Male	19	TRUE	Yes	Some primary school	Lao	Married	2	0	99	Rice farming	Yes	Agricultural work in forest fringe	40	38	Yes	Foraging for food or plants (animals, herbs, mushrooms)	13	0	02 06	1	Rice farming	Between 1 week and 1 month	5	3	Tractor/mini-tractor	5	Family	Yes	Rice field hut	Yes	No	Yes	Yes	Yes	Yes	Yes	Yes	No	Yes	Yes
11	PT-08-11-1030	PT	1	Laos	Champasak	Pathoumphon	65	10	Male	49.1	TRUE	Yes	Some primary school	Lao	Married	2	0	0	Rice farming	Yes	Foraging for food or plants (animals, herbs, mushrooms)	10	22	Yes	Foraging for food or plants (animals, herbs, mushrooms)	15	0	02 06	1	Rice farming	Between 1 week and 1 month	7	2	Tractor/mini-tractor	2	Family	No	Rice field hut	Yes	Yes	Yes	Yes	Yes	Yes	Yes	Yes	No	No	NA
11	PT-08-11-1031	PT	1	Laos	Champasak	Pathoumphon	65	5	Male	23.2	TRUE	Yes	Some primary school	Lao	Married	2	0	99	Rice farming	Yes	Agricultural work in forest fringe	13	40	Yes	Foraging for food or plants (animals, herbs, mushrooms)	18	50	02 06	03 06	Rice farming	Between 1 week and 1 month	7	2	Tractor/mini-tractor	4	Family	Yes	Rice field hut	Yes	No	Yes	Yes	Yes	Yes	Yes	Yes	No	No	NA
12	PT-08-12-1035	PT	1	Laos	Champasak	Pathoumphon	65	2	Male	62.4	TRUE	Yes	Completed primary school	Lao	Married	2	0	99	Rice farming	Yes	Foraging for food or plants (animals, herbs, mushrooms)	10	43	Yes	Foraging for food or plants (animals, herbs, mushrooms)	18	0	02 06	1	Rice farming	Between 1 week and 1 month	8	NA	Tractor/mini-tractor	4	Family	Yes	Rice field hut	Yes	Yes	Yes	Yes	Yes	Yes	Yes	Yes	No	Yes	Yes
11	PT-08-11-1032	PT	1	Laos	Champasak	Pathoumphon	65	2	Male	41	TRUE	Yes	Completed primary school	Lao	Married	3	0	99	Rice farming	Yes	Foraging for food or plants (animals, herbs, mushrooms)	7	30	Yes	Foraging for food or plants (animals, herbs, mushrooms)	18	0	02 06	1	Rice farming	Less than a week	2	2	Tractor/mini-tractor	2	Family	No	Rice field hut	Yes	Yes	Yes	Yes	Yes	Yes	Yes	Yes	No	Yes	Yes
11	PT-08-11-1033	PT	1	Laos	Champasak	Pathoumphon	65	5	Male	27.9	TRUE	Yes	Some secondary school	Lao	Married	1	0	0	Rice farming	Yes	Foraging for food or plants (animals, herbs, mushrooms)	5	40	Yes	Foraging for food or plants (animals, herbs, mushrooms)	18	0	02 06	1	Other plantation/agricultural work	Less than a week	6	3	Tractor/mini-tractor	5	Family	Yes	Rice field hut	Yes	Yes	Yes	Yes	Yes	Yes	Yes	Yes	No	Yes	Yes
12	PT-08-12-1036	PT	1	Laos	Champasak	Pathoumphon	65	6	Female	20.4	TRUE	Yes	Some secondary school	Lao	Single	3	0	99	Rice farming	Yes	Agricultural work in forest fringe	15	15	No	NA	0	0	2	1	Rice farming	More than 1 month	15	2	Foot/walking	6	Family	Yes	Rice field hut	Yes	Yes	Yes	Yes	Yes	Yes	Yes	Yes	No	Yes	Yes
15	PT-08-15-1028	PT	1	Laos	Champasak	Pathoumphon	72	1	Male	26	TRUE	Yes	Completed primary school	Lao	Married	1	1	0	Rice farming	No	NA	0	0	Yes	Collection of small wood/timber for household use	6	0	1	1	Rice farming	Less than 1 day	0	2	Foot/walking	1	Family	Yes	Enclosed house or apartment	No	---	Yes	Yes	Yes	Yes	Yes	No	No	Yes	Yes
15	PT-08-15-1029	PT	1	Laos	Champasak	Pathoumphon	72	1	Male	42	TRUE	Yes	Completed primary school	Lao	Married	3	0	0	Rice farming	No	NA	0	0	Yes	Collection of small wood/timber for household use	6	0	1	1	Rice farming	Less than 1 day	0	1	Foot/walking	1	Family	Yes	Enclosed house or apartment	No	---	Yes	Yes	Yes	Yes	Yes	No	No	Yes	Yes
15	PT-08-15-1030	PT	1	Laos	Champasak	Pathoumphon	72	1	Male	50	TRUE	Yes	Completed primary school	Lao	Married	2	0	0	Rice farming	No	NA	0	0	Yes	Logging or collection of large wood to sell (income generation)	5	0	3	1	Rice farming	Less than 1 day	0	1	Foot/walking	1	Family	Yes	Enclosed house or apartment	Yes	No	Yes	Yes	Yes	Yes	Yes	No	No	Yes	Yes
15	PT-08-15-1031	PT	1	Laos	Champasak	Pathoumphon	67	1	Female	20	TRUE	Yes	Completed primary school	Lao	Single	1	0	0	Rice farming	Yes	Collection of small wood/timber for household use	3	0	Yes	Logging or collection of large wood to sell (income generation)	5	0	1	1	Rice farming	Less than 1 day	3	1	Foot/walking	4	Family	Yes	Enclosed house or apartment	No	---	Yes	Yes	Yes	Yes	Yes	No	No	Yes	Yes
15	PT-08-15-1032	PT	0	Laos	Champasak	Pathoumphon	72	1	Male	49	TRUE	Yes	Completed primary school	Lao	Married	2	0	0	Rice farming	No	NA	0	0	Yes	Logging or collection of large wood to sell (income generation)	5	0	1	1	Rice farming	Less than 1 day	1	2	Foot/walking	1	Family	Yes	Enclosed house or apartment	No	---	Yes	Yes	Yes	Yes	Yes	No	No	Yes	Yes
15	PT-08-15-1033	PT	1	Laos	Champasak	Champasak	72	1	Male	26	TRUE	Yes	Completed primary school	Lao	Married	2	0	0	Rice farming	No	NA	0	0	Yes	Logging or collection of large wood to sell (income generation)	5	0	1	1	Rice farming	Less than 1 day	1	1	Foot/walking	1	Family	Yes	Enclosed house or apartment	Yes	No	Yes	Yes	Yes	Yes	Yes	No	No	Yes	Yes
15	PT-08-15-1034	PT	1	Laos	Champasak	Champasak	72	1	Female	34	TRUE	Yes	Completed primary school	Lao	Married	2	0	0	Rice farming	No	NA	0	0	No	NA	0	0	3	1	Rice farming	Less than 1 day	0	1	Foot/walking	1	Family	Yes	Enclosed house or apartment	Yes	No	Yes	Yes	Yes	Yes	Yes	No	No	No	NA
15	PT-08-15-1035	PT	1	Laos	Champasak	Champasak	72	35	Male	18	TRUE	Yes	Completed secondary school	Lao	Single	3	0	0	Rice farming	Yes	Logging or collection of large wood to sell (income generation)	2	0	Yes	Logging or collection of large wood to sell (income generation)	3	0	03 04	1	Rice farming	Less than 1 day	0	NA	Foot/walking	NA	NA	No	Enclosed house or apartment	Yes	No	Yes	NA	No	No	No	No	No	No	NA
15	PT-08-15-1036	PT	1	Laos	Champasak	Pathoumphon	72	37	Male	29	TRUE	Yes	Completed primary school	Lao	Married	3	0	0	Rice farming	Yes	Collection of bamboo, rattan, or resin	12	0	Yes	Logging or collection of large wood to sell (income generation)	9	0	2	1	Rice farming	Less than a week	0	NA	Foot/walking	1	Family	Yes	Enclosed house or apartment	Yes	No	Yes	Yes	No	No	No	No	No	No	NA
15	PT-08-15-1037	PT	1	Laos	Champasak	Pathoumphon	72	50	Male	44	TRUE	Yes	Completed primary school	Lao	Married	5	0	0	Rice farming	No	NA	0	0	Yes	Logging or collection of large wood to sell (income generation)	9	0	1	1	Fishing	Less than a week	0	1	Foot/walking	1	Family	Yes	Enclosed house or apartment	Yes	No	No	---	Yes	Yes	Yes	No	No	No	NA
18	PT-09-18-1029	PT	1	Laos	Champasak	Pathoumphon	116	2	Female	43.6	TRUE	Yes	Some primary school	Lao	Married	6	0	0	Rice farming	Yes	Collection of small wood/timber for household use	12	37	Yes	Agricultural work in forest fringe	25	0	02 03 04	1	Rice farming	Between 1 week and 1 month	11	NA	Tractor/mini-tractor	1	Family	Yes	Rice field hut	Yes	No	Yes	Yes	Yes	No	Yes	Yes	No	No	NA
18	PT-09-18-1030	PT	1	Laos	Champasak	Pathoumphon	115	3	Female	34.4	TRUE	Yes	Some secondary school	Lao	Married	1	0	0	Rice farming	Yes	Foraging for food or plants (animals, herbs, mushrooms)	12	36	Yes	Foraging for food or plants (animals, herbs, mushrooms)	27	0	02 03 04	1	Rice farming	Between 1 week and 1 month	10	NA	Motorbike	2	Family	Yes	Rice field hut	Yes	Yes	Yes	Yes	Yes	Yes	Yes	No	No	No	NA
18	PT-09-18-1031	PT	1	Laos	Champasak	Pathoumphon	115	3	Male	34.6	TRUE	Yes	Some secondary school	Lao	Married	1	0	0	Rice farming	Yes	Collection of small wood/timber for household use	25	41	Yes	Logging or collection of large wood to sell (income generation)	38	0	02 03 04	1	Rice farming	Between 1 week and 1 month	10	9	Motorbike	2	Family	Yes	Rice field hut	Yes	Yes	Yes	Yes	Yes	Yes	Yes	No	No	Yes	Yes
18	PT-09-18-1032	PT	1	Laos	Champasak	Pathoumphon	106	3	Female	32.9	TRUE	Yes	Some secondary school	Lao	Single	0	0	0	Rice farming	Yes	Foraging for food or plants (animals, herbs, mushrooms)	13	31	Yes	Foraging for food or plants (animals, herbs, mushrooms)	32	0	02 03 04	1	Rice farming	Between 1 week and 1 month	12	NA	Foot/walking	2	Family	Yes	Rice field hut	Yes	Yes	Yes	Yes	Yes	Yes	No	No	No	No	NA
17	PT-09-17-1031	PT	1	Laos	Champasak	Pathoumphon	115	5	Male	53	TRUE	Yes	Some primary school	Lao	Married	3	0	0	Rice farming	Yes	Collection of small wood/timber for household use	9	36	Yes	Logging or collection of large wood to sell (income generation)	44	0	02 03 04	1	Rice farming	Between 1 week and 1 month	9	NA	Foot/walking	4	Family	Yes	Rice field hut	Yes	No	Yes	Yes	Yes	No	Yes	No	No	No	NA
17	PT-09-17-1032	PT	1	Laos	Champasak	Pathoumphon	57	8	Male	32.4	TRUE	Yes	Completed primary school	Lao	Married	3	0	0	Rice farming	No	NA	0	38	Yes	Logging or collection of large wood to sell (income generation)	35	0	02 03 04	1	Rice farming	Between 1 week and 1 month	NA	NA	Foot/walking	7	Family	Yes	Rice field hut	Yes	No	Yes	Yes	Yes	No	Yes	No	No	No	NA
17	PT-09-17-1033	PT	1	Laos	Champasak	Pathoumphon	57	5	Female	27.6	TRUE	Yes	Some primary school	Lao	Married	3	0	0	Rice farming	No	NA	0	35	Yes	Collection of small wood/timber for household use	19	0	02 03 04	1	Rice farming	Between 1 week and 1 month	NA	NA	Tractor/mini-tractor	4	Family	Yes	Rice field hut	Yes	No	Yes	Yes	Yes	No	Yes	No	No	No	NA
17	PT-09-17-1034	PT	1	Laos	Champasak	Pathoumphon	106	2	Female	29.6	TRUE	Yes	Some primary school	Lao	Married	2	0	0	Rice farming	No	NA	0	38	Yes	Collection of small wood/timber for household use	31	0	02 03 04	1	Rice farming	Between 1 week and 1 month	11	NA	Foot/walking	1	Family	Yes	Rice field hut	Yes	Yes	Yes	Yes	Yes	Yes	No	No	No	No	NA
18	PT-09-18-1033	PT	1	Laos	Champasak	Pathoumphon	106	5	Male	18.4	TRUE	Yes	Some secondary school	Lao	Single	2	0	0	Rice farming	No	NA	0	39	Yes	Agricultural work in forest fringe	25	0	02 03 04	1	Rice farming	Between 1 week and 1 month	11	NA	Tractor/mini-tractor	4	Family	Yes	Rice field hut	Yes	No	Yes	Yes	Yes	No	Yes	No	No	No	NA
18	PT-09-18-1034	PT	1	Laos	Champasak	Pathoumphon	106	2	Male	49.6	TRUE	Yes	Some primary school	Lao	Married	1	0	0	Rice farming	Yes	Collection of small wood/timber for household use	8	32	Yes	Agricultural work in forest fringe	28	0	02 03 04	1	Rice farming	Between 1 week and 1 month	5	NA	Motorbike	1	Family	Yes	Rice field hut	Yes	Yes	Yes	Yes	Yes	No	No	No	No	No	NA
18	PT-09-18-1035	PT	1	Laos	Champasak	Pathoumphon	106	4	Female	32.6	TRUE	Yes	Some primary school	Lao	Married	4	0	0	Rice farming	No	NA	0	38	Yes	Agricultural work in forest fringe	25	0	02 03 04	1	Rice farming	Between 1 week and 1 month	7	5	Motorbike	3	Family	Yes	Rice field hut	Yes	Yes	Yes	Yes	Yes	No	Yes	No	No	No	NA
19	PT-09-19-1020	PT	1	Laos	Champasak	Pathoumphon	110	2	Male	33.4	TRUE	Yes	Some secondary school	Lao	Married	1	0	0	Rice farming	No	NA	0	33	Yes	Foraging for food or plants (animals, herbs, mushrooms)	12	0	03 04 05	1	Rice farming	Less than a week	12	5	Foot/walking	1	Family	Yes	Rice field hut	Yes	Yes	Yes	Yes	Yes	Yes	No	Yes	Yes	Yes	Yes
19	PT-09-19-1021	PT	1	Laos	Champasak	Pathoumphon	116	2	Male	29.6	TRUE	Yes	Some secondary school	Lao	Married	2	0	0	Rice farming	Yes	Agricultural work in forest fringe	31	38	Yes	Logging or collection of large wood to sell (income generation)	39	0	02 03 04	1	Rice farming	Between 1 week and 1 month	11	NA	Foot/walking	1	Family	Yes	Rice field hut	Yes	Yes	Yes	Yes	Yes	No	Yes	No	No	No	NA
19	PT-09-19-1022	PT	1	Laos	Champasak	Pathoumphon	116	7	Male	26.1	TRUE	Yes	Completed secondary school	Lao	Single	0	0	0	Rice farming	No	NA	0	41	Yes	Logging or collection of large wood to sell (income generation)	34	0	02 03 04	1	Rice farming	Between 1 week and 1 month	NA	10	Tractor/mini-tractor	6	Family	Yes	Rice field hut	Yes	No	Yes	Yes	Yes	No	No	No	No	Yes	Yes
19	PT-09-19-1023	PT	1	Laos	Champasak	Pathoumphon	106	7	Female	37.7	TRUE	Yes	Some primary school	Lao	Married	4	0	0	Rice farming	No	NA	0	40	Yes	Agricultural work in forest fringe	28	0	02 03 04	1	Rice farming	Between 1 week and 1 month	NA	NA	Tractor/mini-tractor	6	Family	Yes	Rice field hut	Yes	No	Yes	Yes	Yes	No	Yes	No	No	No	NA
19	PT-09-19-1024	PT	1	Laos	Champasak	Pathoumphon	106	7	Male	38.7	TRUE	Yes	Some primary school	Lao	Married	4	0	0	Rice farming	Yes	Collection of small wood/timber for household use	12	39	Yes	Logging or collection of large wood to sell (income generation)	47	0	02 03 04	1	Rice farming	Between 1 week and 1 month	15	13	Tractor/mini-tractor	6	Family	Yes	Rice field hut	Yes	No	Yes	Yes	Yes	Yes	No	No	No	No	NA
19	PT-09-19-1025	PT	1	Laos	Champasak	Pathoumphon	106	7	Female	31.7	TRUE	Yes	Some secondary school	Lao	Married	5	0	0	Rice farming	No	NA	0	38	No	NA	0	0	02 03 04	1	Rice farming	Between 1 week and 1 month	15	NA	Tractor/mini-tractor	6	Family	Yes	Rice field hut	Yes	Yes	Yes	Yes	Yes	No	No	No	No	No	NA
19	PT-09-19-1026	PT	1	Laos	Champasak	Pathoumphon	106	5	Male	34.7	TRUE	Yes	Some primary school	Lao	Married	3	0	0	Rice farming	Yes	Collection of small wood/timber for household use	13	34	Yes	Logging or collection of large wood to sell (income generation)	47	0	02 03 04	1	Rice farming	Between 1 week and 1 month	11	NA	Tractor/mini-tractor	4	Family	Yes	Rice field hut	Yes	Yes	Yes	Yes	Yes	Yes	Yes	No	No	No	NA
15	PT-08-15-2105	PT	1	Laos	Champasak	Pathoumphon	72	50	Male	38.3	TRUE	Yes	Completed primary school	Lao	Married	3	0	1	Rice farming	No	NA	0	0	Yes	Logging or collection of large wood to sell (income generation)	14	0	3	1	Rice farming	Less than 1 day	0	2	Foot/walking	3	Family	Yes	Enclosed house or apartment	Yes	No	Yes	Yes	Yes	No	Yes	No	No	No	NA
13	PT-08-13-1037	PT	1	Laos	Champasak	Pathoumphon	68	2	Male	21	TRUE	No	NA	NA	NA	NA	NA	NA	NA	NA	NA	0	0	NA	NA	0	0	---	---	NA	NA	NA	NA	NA	NA	NA	NA	---	---	---	---	---	---	NA	NA	NA	NA	NA	NA
13	PT-08-13-1038	PT	1	Laos	Champasak	Pathoumphon	68	2	Male	19	TRUE	Yes	Completed primary school	Lao	Single	1	0	0	Rice farming	Yes	Foraging for food or plants (animals, herbs, mushrooms)	5	2	Yes	Foraging for food or plants (animals, herbs, mushrooms)	5	0	4	1	Rice farming	Less than a week	2	3	Tractor/mini-tractor	2	Family	Don't know	Rice field hut	Yes	Yes	Yes	Yes	Yes	Yes	Yes	Yes	No	No	NA
14	PT-08-14-1033	PT	1	Laos	Champasak	Pathoumphon	67	3	Male	19	TRUE	Yes	Some secondary school	La vae	Single	3	0	0	Rice farming	Yes	Foraging for food or plants (animals, herbs, mushrooms)	5	7	Yes	Foraging for food or plants (animals, herbs, mushrooms)	16	0	5	1	Forest foraging or hunting	Between 1 week and 1 month	2	15	Tractor/mini-tractor	4	Family	Don't know	Makeshift structure in forest (sleep outside)	Yes	Yes	Yes	Yes	Yes	No	No	Yes	No	No	NA
14	PT-08-14-1034	PT	1	Laos	Champasak	Champasak	67	2	Male	43	TRUE	Yes	Some primary school	Lao	Married	2	0	0	Other plantation/agricultural work	Yes	Foraging for food or plants (animals, herbs, mushrooms)	13	12	Yes	Foraging for food or plants (animals, herbs, mushrooms)	11	12	04 05	06 07	Rice farming	Between 1 week and 1 month	2	10	Tractor/mini-tractor	3	Friend and family	Don't know	On ground in forest	Yes	Yes	Yes	Yes	Yes	Yes	No	No	No	No	NA
14	PT-08-14-1035	PT	1	Laos	Champasak	Pathoumphon	67	2	Male	20	TRUE	Yes	Completed primary school	La vae	Single	1	0	0	Rice farming	Yes	Foraging for food or plants (animals, herbs, mushrooms)	14	5	Yes	Collection of small wood/timber for household use	13	16	3	07 08	Forest foraging or hunting	Between 1 week and 1 month	1	9	Foot/walking	4	Family	Don't know	On ground in forest	Yes	Yes	Yes	Yes	Yes	No	No	Yes	No	No	NA
14	PT-08-14-1036	PT	1	Laos	Champasak	Pathoumphon	67	3	Male	39	TRUE	Yes	Never attended school	La vae	Married	3	0	99	Rice farming	Yes	Foraging for food or plants (animals, herbs, mushrooms)	8	5	Yes	Collection of small wood/timber for household use	10	5	4	8	Forest foraging or hunting	Less than a week	2	9	Tractor/mini-tractor	2	Family	Don't know	On ground in forest	Yes	Yes	Yes	Yes	Yes	No	Yes	Yes	No	No	NA
14	PT-08-14-1037	PT	1	Laos	Champasak	Pathoumphon	67	3	Female	45	TRUE	Yes	Completed primary school	La vae	Married	2	0	0	Rice farming	Yes	Foraging for food or plants (animals, herbs, mushrooms)	3	7	Yes	Logging or collection of large wood to sell (income generation)	13	3	03 04	6	Collection of small wood/timber (household use)	Less than a week	1	5	Foot/walking	2	Friend	Don't know	On ground in forest	Yes	Yes	Yes	Yes	Yes	Yes	No	No	No	No	NA
11	PT-08-11-1035	PT	1	Laos	Champasak	Pathoumphon	65	4	Female	18.7	TRUE	Yes	Some primary school	Lao	Single	1	0	0	Rice farming	Yes	Foraging for food or plants (animals, herbs, mushrooms)	38	35	Yes	Foraging for food or plants (animals, herbs, mushrooms)	16	0	02 06	1	Rice farming	Between 1 week and 1 month	7	3	Foot/walking	4	Family	Yes	Rice field hut	Yes	Yes	Yes	Yes	Yes	Yes	Yes	Yes	No	No	NA
12	PT-08-12-1037	PT	1	Laos	Champasak	Pathoumphon	65	5	Female	42.3	TRUE	Yes	Completed primary school	Lao	Married	3	0	0	Rice farming	Yes	Foraging for food or plants (animals, herbs, mushrooms)	30	45	Yes	Foraging for food or plants (animals, herbs, mushrooms)	18	0	02 06	1	Rice farming	Between 1 week and 1 month	4	3	Foot/walking	5	Family	Yes	Rice field hut	Yes	Yes	Yes	Yes	Yes	Yes	Yes	Yes	No	No	NA
12	PT-08-12-1038	PT	1	Laos	Champasak	Pathoumphon	65	4	Male	21.9	TRUE	Yes	Some secondary school	Lao	Married	1	0	0	Rice farming	Yes	Foraging for food or plants (animals, herbs, mushrooms)	16	45	Yes	Foraging for food or plants (animals, herbs, mushrooms)	17	0	02 06	1	Rice farming	Between 1 week and 1 month	8	6	Tractor/mini-tractor	4	Family	Yes	Rice field hut	Yes	Yes	Yes	Yes	Yes	Yes	Yes	Yes	No	No	NA
11	PT-08-11-1036	PT	1	Laos	Champasak	Pathoumphon	66	6	Male	50.2	TRUE	Yes	Completed primary school	Lao	Married	2	0	99	Rice farming	Yes	Foraging for food or plants (animals, herbs, mushrooms)	8	40	Yes	Foraging for food or plants (animals, herbs, mushrooms)	13	40	02 06	03 05	Rice farming	Between 1 week and 1 month	8	4	Tractor/mini-tractor	6	Family	Yes	Rice field hut	Yes	Yes	Yes	Yes	Yes	Yes	Yes	Yes	No	Yes	Yes
29	SK-13-25-2923A	SK	1	Laos	Champasak	Sukhuma	242	1	Male	46	TRUE	Yes	Some primary school	Lao	Married	3	0	1	Rice farming	Yes	Any other reason	150	150	No	NA	0	0	02 03 04 05 06	1	Rice farming	Between 1 week and 1 month	NA	NA	Tractor/mini-tractor	NA	Family	Don't know	Rice field hut	Yes	Yes	Yes	Yes	No	No	No	No	No	No	NA
27	SK-13-25-2861A	SK	1	Laos	Champasak	Sukhuma	244	2	Female	18	TRUE	Yes	Some primary school	Lao	Single	0	0	0	Rice farming	Yes	Collection of bamboo, rattan, or resin	2	12	Yes	Collection of bamboo, rattan, or resin	2	0	3	1	Other plantation/agricultural work	Less than a week	0	2	Foot/walking	2	Friend	Don't know	Rice field hut	Yes	Yes	Yes	Yes	Yes	No	Yes	No	No	No	NA
29	SK-13-25-2925A	SK	1	Laos	Champasak	Sukhuma	242	3	Female	20	TRUE	Yes	Some primary school	Lao	Married	3	0	99	Rice farming	Yes	Any other reason	150	150	No	NA	0	0	02 03 04 05 06	1	Rice farming	Between 1 week and 1 month	NA	NA	Tractor/mini-tractor	3	Family	Don't know	Rice field hut	Yes	Yes	Yes	Yes	No	No	No	No	No	No	NA
27	SK-13-25-2858A	SK	1	Laos	Champasak	Sukhuma	244	1	Male	19	TRUE	Yes	Completed primary school	Lao	Single	0	0	99	Rice farming	Yes	Collection of bamboo, rattan, or resin	5	15	Yes	Collection of small wood/timber for household use	2	0	3	1	Rice farming	Between 1 week and 1 month	NA	5	Tractor/mini-tractor	1	Friend	Don't know	Rice field hut	Yes	Yes	No	---	Yes	No	No	No	No	No	NA
29	SK-13-25-2920A	SK	1	Laos	Champasak	Sukhuma	242	1	Male	48	TRUE	Yes	Some primary school	Lao	Married	3	0	99	Rice farming	Yes	Any other reason	150	150	No	NA	0	0	02 03 04 05 06	1	Rice farming	Between 1 week and 1 month	NA	NA	Tractor/mini-tractor	NA	Family	Don't know	Rice field hut	Yes	No	No	---	No	No	No	No	No	No	NA
29	SK-13-25-2921A	SK	1	Laos	Champasak	Sukhuma	242	1	Female	18	TRUE	Yes	Some primary school	Lao	Single	3	0	99	Rice farming	Yes	Any other reason	150	150	No	NA	0	0	02 03 04 05 06	1	Rice farming	Between 1 week and 1 month	NA	NA	Tractor/mini-tractor	NA	Family	Yes	Rice field hut	Yes	No	No	---	No	No	No	No	No	No	NA
29	SK-13-25-2922A	SK	1	Laos	Champasak	Sukhuma	242	1	Female	30	TRUE	Yes	Never attended school	Lao	Married	3	0	99	Rice farming	Yes	Any other reason	150	150	No	NA	0	0	02 03 04 05 06	1	Rice farming	Between 1 week and 1 month	NA	NA	Tractor/mini-tractor	NA	Family	Don't know	Rice field hut	Yes	No	Yes	Yes	No	No	No	No	No	No	NA
27	SK-13-25-2860A	SK	1	Laos	Champasak	Sukhuma	244	2	Male	22	TRUE	Yes	Some primary school	Lao	Married	4	0	0	Rice farming	Yes	Foraging for food or plants (animals, herbs, mushrooms)	2	12	Yes	Foraging for food or plants (animals, herbs, mushrooms)	2	0	3	1	Other plantation/agricultural work	Less than a week	0	2	Foot/walking	2	Family	Don't know	Rice field hut	Yes	Yes	Yes	Yes	Yes	No	Yes	No	No	No	NA
29	SK-13-25-2924A	SK	1	Laos	Champasak	Sukhuma	242	1	Female	42	TRUE	Yes	Never attended school	Lao	Married	3	0	99	Rice farming	Yes	Any other reason	150	150	No	NA	0	0	02 03 04 05 06	1	Rice farming	Between 1 week and 1 month	NA	NA	Tractor/mini-tractor	NA	Family	Don't know	Rice field hut	Yes	Yes	Yes	Yes	No	No	No	No	No	No	NA
23	SB-12-23-1046	SB	1	Laos	Champasak	Sanasomboon	163	1	Male	28	TRUE	Yes	Some secondary school	Lao	Married	0	0	0	Rice farming	Yes	Foraging for food or plants (animals, herbs, mushrooms)	7	150	Yes	Foraging for food or plants (animals, herbs, mushrooms)	9	0	02 03 04 05 06	1	Forest foraging or hunting	One night	1	2	Foot/walking	1	Friend	No	Caves in forest (sleep outside)	Yes	Yes	Yes	NA	Yes	Yes	Yes	No	Yes	No	NA
23	SB-12-23-1048	SB	1	Laos	Champasak	Sanasomboon	163	1	Male	55	TRUE	Yes	Some primary school	Lao	Married	0	0	0	Rice farming	Yes	Foraging for food or plants (animals, herbs, mushrooms)	9	150	Yes	Foraging for food or plants (animals, herbs, mushrooms)	10	0	02 03 04 05 06	1	Forest foraging or hunting	One night	1	3	Foot/walking	1	Friend	No	Caves in forest (sleep outside)	Yes	Yes	Yes	NA	Yes	Yes	Yes	No	Yes	No	NA
23	SB-12-23-1049	SB	1	Laos	Champasak	Sanasomboon	163	1	Male	28	TRUE	Yes	Completed primary school	Lao	Married	2	0	0	Rice farming	Yes	Foraging for food or plants (animals, herbs, mushrooms)	10	150	Yes	Foraging for food or plants (animals, herbs, mushrooms)	10	0	02 03 04 05 06	1	Forest foraging or hunting	One night	1	3	Foot/walking	1	Friend	No	Caves in forest (sleep outside)	Yes	Yes	Yes	NA	Yes	Yes	Yes	No	Yes	No	NA
23	SB-12-23-1050	SB	1	Laos	Champasak	Sanasomboon	163	1	Male	30	TRUE	Yes	Some primary school	Lao	Married	1	0	0	Rice farming	Yes	Foraging for food or plants (animals, herbs, mushrooms)	9	150	Yes	Foraging for food or plants (animals, herbs, mushrooms)	7	0	02 03 04 05 06	1	Forest foraging or hunting	One night	1	3	Foot/walking	1	Friend	No	Caves in forest (sleep outside)	Yes	Yes	Yes	NA	Yes	Yes	Yes	No	Yes	No	NA
23	SB-12-23-1034	SB	1	Laos	Champasak	Sanasomboon	163	1	Male	40	TRUE	Yes	Some secondary school	Lao	Single	3	0	0	Rice farming	Yes	Foraging for food or plants (animals, herbs, mushrooms)	8	135	Yes	Foraging for food or plants (animals, herbs, mushrooms)	8	0	02 03 04 05 06	1	Collection of small wood/timber (household use)	One night	1	4	Foot/walking	1	Friend	No	Caves in forest (sleep outside)	Yes	Yes	Yes	NA	Yes	Yes	Yes	No	Yes	No	NA
23	SB-12-23-1035	SB	1	Laos	Champasak	Sanasomboon	163	1	Male	20	TRUE	Yes	Completed primary school	Lao	Single	2	0	0	Rice farming	Yes	Foraging for food or plants (animals, herbs, mushrooms)	7	120	Yes	Foraging for food or plants (animals, herbs, mushrooms)	7	0	03 04 05 06	1	Forest foraging or hunting	One night	1	3	Foot/walking	1	Friend	No	Caves in forest (sleep outside)	Yes	Yes	Yes	NA	Yes	Yes	Yes	No	Yes	No	NA
23	SB-12-23-1036	SB	1	Laos	Champasak	Sanasomboon	163	1	Male	55	TRUE	Yes	Some secondary school	Lao	Married	2	0	0	Rice farming	Yes	Foraging for food or plants (animals, herbs, mushrooms)	6	120	Yes	Foraging for food or plants (animals, herbs, mushrooms)	7	8	03 04 05 06	05 06 07 08	Forest foraging or hunting	One night	1	4	Foot/walking	1	Friend	No	Caves in forest (sleep outside)	Yes	Yes	Yes	NA	Yes	Yes	Yes	No	Yes	No	NA
23	SB-12-23-1037	SB	1	Laos	Champasak	Sanasomboon	N/A	1	Male	26	TRUE	Yes	Completed primary school	Lao	Married	2	0	0	Rice farming	Yes	Foraging for food or plants (animals, herbs, mushrooms)	9	120	Yes	Foraging for food or plants (animals, herbs, mushrooms)	7	0	03 04 05 06	1	Forest foraging or hunting	One night	1	3	Foot/walking	1	Friend	No	Caves in forest (sleep outside)	Yes	Yes	Yes	NA	Yes	Yes	Yes	No	Yes	No	NA
23	SB-12-23-1040	SB	1	Laos	Champasak	Sanasomboon	163	1	Male	47	TRUE	Yes	Some secondary school	Lao	Married	1	0	0	Rice farming	Yes	Foraging for food or plants (animals, herbs, mushrooms)	7	8	Yes	Foraging for food or plants (animals, herbs, mushrooms)	8	0	03 04 05 06	1	Forest foraging or hunting	One night	1	3	Foot/walking	1	Friend	No	Caves in forest (sleep outside)	Yes	Yes	Yes	NA	Yes	Yes	Yes	No	Yes	No	NA
23	SB-12-23-1041	SB	1	Laos	Champasak	Sanasomboon	163	1	Male	63	TRUE	Yes	Some secondary school	Lao	Married	1	0	0	Rice farming	Yes	Foraging for food or plants (animals, herbs, mushrooms)	120	120	Yes	Foraging for food or plants (animals, herbs, mushrooms)	11	0	03 04 05 06	1	Forest foraging or hunting	One night	1	3	Foot/walking	1	Friend	No	Caves in forest (sleep outside)	Yes	Yes	Yes	NA	Yes	Yes	Yes	No	Yes	No	NA
22	SB-12-23-1042	SB	1	Laos	Champasak	Sanasomboon	163	1	Male	60	TRUE	Yes	Completed primary school	Lao	Married	2	0	0	Rice farming	Yes	Foraging for food or plants (animals, herbs, mushrooms)	2	90	Yes	Foraging for food or plants (animals, herbs, mushrooms)	2	0	04 05 06	1	Forest foraging or hunting	One night	1	3	Foot/walking	1	Friend	No	Caves in forest (sleep outside)	No	---	No	---	Yes	Yes	No	No	No	Yes	No
23	SB-12-23-1047	SB	1	Laos	Champasak	Sanasomboon	163	1	Male	48	TRUE	Yes	Some primary school	Lao	Married	4	0	0	Rice farming	Yes	Foraging for food or plants (animals, herbs, mushrooms)	9	150	Yes	Foraging for food or plants (animals, herbs, mushrooms)	10	0	02 03 04 05 06	1	Forest foraging or hunting	One night	2	2	Foot/walking	1	Friend	No	Caves in forest (sleep outside)	Yes	Yes	Yes	NA	Yes	Yes	Yes	No	Yes	No	NA
23	SB-12-23-1038	SB	1	Laos	Champasak	Sanasomboon	163	1	Male	20	TRUE	Yes	Some secondary school	Lao	Married	0	0	0	Rice farming	Yes	Foraging for food or plants (animals, herbs, mushrooms)	9	120	Yes	Foraging for food or plants (animals, herbs, mushrooms)	7	0	03 04 05 06	1	Forest foraging or hunting	One night	1	3	Foot/walking	1	Friend	No	Caves in forest (sleep outside)	Yes	Yes	Yes	NA	Yes	Yes	Yes	No	Yes	No	NA
23	SB-12-23-1045	SB	1	Laos	Champasak	Sanasomboon	164	2	Female	30	TRUE	Yes	Completed secondary school	Lao	Married	2	0	0	Rice farming	Yes	Foraging for food or plants (animals, herbs, mushrooms)	10	10	Yes	Foraging for food or plants (animals, herbs, mushrooms)	8	10	02 03 04 05 06	04 05 06 07 08	Rice farming	Less than a week	2	1	Foot/walking	2	Friend	No	Rice field hut	Yes	Yes	Yes	Yes	Yes	Yes	No	No	No	No	NA
13	PT-08-13-1039	PT	1	Laos	Champasak	Pathoumphon	68	2	Male	39	TRUE	Yes	Completed primary school	Lao	Married	5	0	0	Rice farming	Yes	Foraging for food or plants (animals, herbs, mushrooms)	5	5	Yes	Foraging for food or plants (animals, herbs, mushrooms)	6	0	3	1	Collection of small wood/timber (household use)	Less than a week	1	2	Foot/walking	1	Friend	Don't know	Rice field hut	Yes	Yes	Yes	Yes	Yes	Yes	Yes	Yes	No	No	NA
13	PT-08-13-1041	PT	1	Laos	Champasak	Pathoumphon	68	2	Female	43	TRUE	Yes	Never attended school	Lao	Widowed	1	0	0	Rice farming	Yes	Foraging for food or plants (animals, herbs, mushrooms)	1	10	Yes	Foraging for food or plants (animals, herbs, mushrooms)	1	0	2	1	Rice farming	Less than a week	1	2	Foot/walking	2	Family	Don't know	Rice field hut	Yes	Yes	Yes	Yes	Yes	Yes	Yes	Yes	No	No	NA
13	PT-08-13-1040	PT	1	Laos	Champasak	Pathoumphon	68	3	Male	22	TRUE	Yes	Completed primary school	Lao	Married	1	0	0	Rice farming	Yes	Foraging for food or plants (animals, herbs, mushrooms)	4	5	Yes	Foraging for food or plants (animals, herbs, mushrooms)	3	0	2	1	Forest foraging or hunting	Less than a week	2	3	Foot/walking	2	Family	Yes	Rice field hut	Yes	Yes	Yes	Yes	Yes	Yes	Yes	Yes	No	No	NA
13	PT-08-13-1042	PT	1	Laos	Champasak	Pathoumphon	68	3	Female	23	TRUE	Yes	Completed primary school	Lao	Married	1	0	0	Other plantation/agricultural work	Yes	Foraging for food or plants (animals, herbs, mushrooms)	2	2	Yes	Foraging for food or plants (animals, herbs, mushrooms)	2	0	2	1	Collection of small wood/timber (household use)	Less than a week	1	5	Tractor/mini-tractor	2	Family	Yes	On ground in forest	Yes	Yes	Yes	Yes	Yes	Yes	Yes	Yes	No	No	NA
13	PT-08-13-1043	PT	1	Laos	Champasak	Pathoumphon	68	2	Male	55	TRUE	Yes	Completed primary school	Lao	Married	2	0	0	Rice farming	Yes	Foraging for food or plants (animals, herbs, mushrooms)	2	7	Yes	Foraging for food or plants (animals, herbs, mushrooms)	2	0	2	1	Fishing	Less than a week	1	3	Foot/walking	3	Friend	Don't know	On ground in forest	Yes	Yes	Yes	Yes	Yes	Yes	Yes	No	No	No	NA
13	PT-08-13-1044	PT	1	Laos	Champasak	Pathoumphon	68	3	Female	50	TRUE	Yes	Never attended school	Lao	Married	2	0	0	Rice farming	Yes	Foraging for food or plants (animals, herbs, mushrooms)	4	7	Yes	Foraging for food or plants (animals, herbs, mushrooms)	2	0	2	1	Collection of small wood/timber (household use)	Less than a week	3	3	Tractor/mini-tractor	4	Family	Yes	Rice field hut	Yes	Yes	Yes	Yes	Yes	No	Yes	Yes	No	No	NA
13	PT-08-13-1045	PT	1	Laos	Champasak	Phongthong	68	2	Female	43	TRUE	Yes	Completed primary school	Lao	Married	0	0	0	Rice farming	Yes	Collection of small wood/timber for household use	3	3	Yes	Collection of small wood/timber for household use	6	0	2	1	Forest foraging or hunting	Less than a week	1	3	Foot/walking	1	Family	Yes	Rice field hut	Yes	Yes	Yes	Yes	Yes	No	Yes	No	No	No	NA
13	PT-08-13-1046	PT	1	Laos	Champasak	Pathoumphon	68	1	Male	63	TRUE	Yes	Completed secondary school	Lao	Married	0	0	0	Rice farming	Yes	Foraging for food or plants (animals, herbs, mushrooms)	3	4	Yes	Foraging for food or plants (animals, herbs, mushrooms)	5	0	2	1	Forest foraging or hunting	Less than a week	1	1	Foot/walking	1	Family	Yes	Rice field hut	Yes	Yes	Yes	Yes	Yes	Yes	Yes	Yes	No	No	NA
14	PT-08-14-1039	PT	1	Laos	Champasak	Pathoumphon	67	2	Male	33	TRUE	Yes	Some primary school	Lao	Married	2	0	0	Rice farming	Yes	Foraging for food or plants (animals, herbs, mushrooms)	5	6	Yes	Foraging for food or plants (animals, herbs, mushrooms)	10	0	4	1	Forest foraging or hunting	Between 1 week and 1 month	2	15	Tractor/mini-tractor	2	Friend	Yes	Makeshift structure in forest (sleep outside)	Yes	Yes	Yes	Yes	Yes	No	No	No	No	No	NA
14	PT-08-14-1038	PT	1	Laos	Champasak	Pathoumphon	67	3	Male	27	TRUE	Yes	Completed primary school	Lao	Married	2	0	99	Rice farming	Yes	Foraging for food or plants (animals, herbs, mushrooms)	16	15	Yes	Foraging for food or plants (animals, herbs, mushrooms)	14	15	04 05	05 06	Forest foraging or hunting	Between 1 week and 1 month	2	12	Tractor/mini-tractor	5	Family	Don't know	Makeshift structure in forest (sleep outside)	Yes	Yes	Yes	Yes	Yes	Yes	No	Yes	No	No	NA
14	PT-08-14-1040	PT	1	Laos	Champasak	Pathoumphon	67	3	Male	33	TRUE	Yes	Completed primary school	La vae	Married	1	0	0	Rice farming	Yes	Collection of bamboo, rattan, or resin	5	7	Yes	Foraging for food or plants (animals, herbs, mushrooms)	13	0	4	1	Rice farming	Less than a week	1	18	Tractor/mini-tractor	3	Family	Don't know	Makeshift structure in forest (sleep outside)	Yes	Yes	Yes	Yes	Yes	No	No	Yes	No	No	NA
14	PT-08-14-1042	PT	1	Laos	Champasak	Pathoumphon	67	2	Male	31	TRUE	Yes	Some secondary school	La vae	Married	1	0	0	Rice farming	Yes	Foraging for food or plants (animals, herbs, mushrooms)	7	5	Yes	Foraging for food or plants (animals, herbs, mushrooms)	12	0	3	1	Rice farming	Between 1 week and 1 month	2	20	Tractor/mini-tractor	3	Friend	Don't know	On ground in forest	Yes	Yes	Yes	Yes	Yes	Yes	No	No	No	No	NA
14	PT-08-14-1043	PT	1	Laos	Champasak	Pathoumphon	67	2	Female	19	TRUE	Yes	Completed primary school	La vae	Single	2	0	99	Rice farming	Yes	Foraging for food or plants (animals, herbs, mushrooms)	6	15	Yes	Foraging for food or plants (animals, herbs, mushrooms)	6	0	4	1	Forest foraging or hunting	Between 1 week and 1 month	1	5	Foot/walking	3	Family	Yes	Rice field hut	Yes	Yes	Yes	Yes	Yes	No	No	Yes	No	No	NA
14	PT-08-14-1044	PT	1	Laos	Champasak	Pathoumphon	67	2	Male	28	TRUE	Yes	Some primary school	La vae	Single	3	0	0	Rice farming	Yes	Foraging for food or plants (animals, herbs, mushrooms)	13	7	Yes	Foraging for food or plants (animals, herbs, mushrooms)	5	0	2	1	Forest foraging or hunting	Between 1 week and 1 month	2	15	Tractor/mini-tractor	3	Family	Yes	Other temporary structure or tent	Yes	Yes	Yes	Yes	Yes	No	Yes	Yes	No	No	NA
14	PT-08-14-1045	PT	1	Laos	Champasak	Pathoumphon	67	3	Male	35	TRUE	Yes	Some secondary school	Lao	Married	4	0	0	Rice farming	Yes	Foraging for food or plants (animals, herbs, mushrooms)	11	24	Yes	Foraging for food or plants (animals, herbs, mushrooms)	11	0	03 04	1	Fishing	Between 1 week and 1 month	2	15	Tractor/mini-tractor	4	Friend	No	On ground in forest	Yes	Yes	Yes	Yes	Yes	Yes	No	No	No	No	NA
14	PT-08-14-1046	PT	1	Laos	Champasak	Pathoumphon	67	3	Male	28.7	TRUE	Yes	Completed secondary school	Lao	Married	3	0	1	Rice farming	Yes	Foraging for food or plants (animals, herbs, mushrooms)	10	10	Yes	Foraging for food or plants (animals, herbs, mushrooms)	13	0	4	1	Rice farming	Between 1 week and 1 month	2	20	Tractor/mini-tractor	4	Friend	Don't know	Makeshift structure in forest (sleep outside)	Yes	Yes	Yes	Yes	Yes	No	Yes	No	No	No	NA
14	PT-08-14-1047	PT	1	Laos	Champasak	Pathoumphon	67	3	Male	32	TRUE	Yes	Completed secondary school	Lao	Married	3	0	99	Rice farming	Yes	Foraging for food or plants (animals, herbs, mushrooms)	5	15	Yes	Foraging for food or plants (animals, herbs, mushrooms)	8	0	5	1	Rice farming	Between 1 week and 1 month	2	15	Tractor/mini-tractor	8	Friend	Don't know	Hammock net (sleep outside)	Yes	Yes	Yes	Yes	Yes	No	Yes	No	No	No	NA
14	PT-08-14-1048	PT	1	Laos	Champasak	Pathoumphon	67	2	Male	34.7	TRUE	Yes	Some primary school	La vae	Married	3	0	0	Rice farming	Yes	Foraging for food or plants (animals, herbs, mushrooms)	12	25	Yes	Foraging for food or plants (animals, herbs, mushrooms)	11	0	03 04	1	Forest foraging or hunting	Between 1 week and 1 month	3	20	Tractor/mini-tractor	8	Friend	Don't know	Rice field hut	Yes	Yes	Yes	Yes	Yes	No	Yes	No	No	No	NA
14	PT-08-14-1049	PT	1	Laos	Champasak	Pathoumphon	67	3	Female	32.7	TRUE	Yes	Completed primary school	La vae	Married	1	0	0	Any other occupation	No	NA	0	25	Yes	Foraging for food or plants (animals, herbs, mushrooms)	4	0	04 05	1	Collection of small wood/timber (household use)	Less than 1 day	NA	NA	Foot/walking	3	Friend	Don't know	Other temporary structure or tent	No	---	No	---	Yes	Yes	No	No	No	No	NA
14	PT-08-14-1041	PT	1	Laos	Champasak	Pathoumphon	67	2	Male	37	TRUE	Yes	Completed primary school	Lao	Married	3	0	0	Rice farming	Yes	Foraging for food or plants (animals, herbs, mushrooms)	5	8	Yes	Foraging for food or plants (animals, herbs, mushrooms)	13	13	4	05 07	Forest foraging or hunting	Between 1 week and 1 month	1	15	Tractor/mini-tractor	3	Family	Don't know	Other temporary structure or tent	Yes	Yes	Yes	Yes	Yes	No	Yes	No	No	No	NA
19	PT-09-19-1027	PT	1	Laos	Champasak	Pathoumphon	111	4	Male	48	TRUE	Yes	Some secondary school	Lao	Married	1	0	0	Rice farming	No	NA	0	60	Yes	Foraging for food or plants (animals, herbs, mushrooms)	8	0	03 04	1	Rice farming	Between 1 week and 1 month	60	5	Foot/walking	3	Family	Yes	Rice field hut	Yes	No	Yes	Yes	Yes	Yes	Yes	Yes	No	No	NA
19	PT-09-19-1028	PT	1	Laos	Champasak	Pathoumphon	111	6	Male	42	TRUE	Yes	Some primary school	Lao	Married	6	0	0	Rice farming	No	NA	0	25	Yes	Foraging for food or plants (animals, herbs, mushrooms)	3	0	03 04	1	Rice farming	Less than a week	25	5	Foot/walking	5	Family	Yes	Rice field hut	Yes	Yes	Yes	Yes	Yes	Yes	Yes	Yes	No	Yes	Yes
19	PT-09-19-1029	PT	1	Laos	Champasak	Pathoumphon	111	6	Male	21	TRUE	Yes	Completed primary school	Lao	Single	5	0	0	Rice farming	No	NA	0	32	Yes	Foraging for food or plants (animals, herbs, mushrooms)	10	0	03 04	1	Rice farming	Less than a week	10	5	Foot/walking	5	Family	Yes	Rice field hut	Yes	Yes	Yes	Yes	Yes	Yes	Yes	Yes	No	No	NA
19	PT-09-19-1030	PT	1	Laos	Champasak	Pathoumphon	111	3	Male	36	TRUE	Yes	Some primary school	Lao	Married	2	0	0	Rice farming	No	NA	0	153	No	NA	0	0	02 03 04 05 06	1	Rice farming	More than 1 month	153	5	Foot/walking	5	Family	Yes	Rice field hut	Yes	Yes	Yes	Yes	Yes	Yes	Yes	Yes	No	Yes	Yes
19	PT-09-19-1031	PT	1	Laos	Champasak	Pathoumphon	111	3	Male	18	TRUE	Yes	Some secondary school	Lao	Single	2	0	0	Rice farming	Yes	Foraging for food or plants (animals, herbs, mushrooms)	11	153	No	NA	0	0	02 03 04 05 06	1	Rice farming	More than 1 month	153	5	Foot/walking	2	Family	Yes	Rice field hut	Yes	Yes	Yes	Yes	Yes	Yes	Yes	Yes	No	Yes	Yes
19	PT-09-19-1032	PT	1	Laos	Champasak	Pathoumphon	110	5	Male	39	TRUE	Yes	Some primary school	Lao	Married	1	0	0	Rice farming	No	NA	0	153	Yes	Foraging for food or plants (animals, herbs, mushrooms)	4	0	02 03 04 05 06	1	Rice farming	More than 1 month	153	5	Foot/walking	4	Family	Yes	Rice field hut	Yes	Yes	Yes	Yes	Yes	Yes	Yes	Yes	No	Yes	Yes
19	PT-09-19-1033	PT	1	Laos	Champasak	Pathoumphon	110	8	Female	36	TRUE	Yes	Completed primary school	Lao	Married	4	0	0	Rice farming	Yes	Foraging for food or plants (animals, herbs, mushrooms)	7	24	No	NA	0	0	02 03 04	1	Rice farming	Less than a week	6	5	Foot/walking	7	Family	Yes	Rice field hut	Yes	Yes	Yes	Yes	Yes	Yes	Yes	Yes	No	Yes	Yes
19	PT-09-19-1034	PT	1	Laos	Champasak	Pathoumphon	110	3	Male	58	TRUE	Yes	Some primary school	Lao	Married	3	0	0	Rice farming	Yes	Foraging for food or plants (animals, herbs, mushrooms)	8	92	No	NA	0	0	02 03 04	1	Rice farming	Less than a week	8	5	Foot/walking	2	Family	Yes	Rice field hut	Yes	Yes	Yes	Yes	Yes	Yes	Yes	Yes	No	Yes	Yes
19	PT-09-19-1035	PT	1	Laos	Champasak	Pathoumphon	111	5	Male	45	TRUE	Yes	Never attended school	Lao	Married	3	0	0	Rice farming	Yes	Foraging for food or plants (animals, herbs, mushrooms)	8	153	Yes	Foraging for food or plants (animals, herbs, mushrooms)	12	0	02 03 04 05 06	1	Rice farming	Between 1 week and 1 month	8	5	Foot/walking	4	Family	Yes	Rice field hut	Yes	Yes	Yes	Yes	Yes	Yes	Yes	Yes	No	No	NA
19	PT-09-19-1036	PT	1	Laos	Champasak	Pathoumphon	111	5	Female	35	TRUE	Yes	Some primary school	Lao	Married	3	0	0	Rice farming	No	NA	0	153	Yes	Foraging for food or plants (animals, herbs, mushrooms)	4	0	02 03 04 05 06	1	Rice farming	Between 1 week and 1 month	5	5	Foot/walking	4	Family	Yes	Rice field hut	Yes	Yes	Yes	Yes	Yes	Yes	Yes	Yes	No	Yes	Yes
19	PT-09-19-1037	PT	1	Laos	Champasak	Pathoumphon	110	7	Male	38	TRUE	Yes	Some primary school	Lao	Married	2	0	0	Rice farming	No	NA	0	92	Yes	Foraging for food or plants (animals, herbs, mushrooms)	11	0	02 03 04	1	Rice farming	More than 1 month	6	5	Foot/walking	6	Family	Yes	Rice field hut	Yes	Yes	Yes	Yes	Yes	Yes	Yes	Yes	Yes	Yes	Yes
19	PT-09-19-1038	PT	1	Laos	Champasak	Pathoumphon	110	7	Male	23	TRUE	Yes	Some primary school	Lao	Single	1	0	0	Rice farming	Yes	Foraging for food or plants (animals, herbs, mushrooms)	8	37	No	NA	0	0	02 03 04	1	Forest foraging or hunting	Between 1 week and 1 month	5	5	Foot/walking	6	Family	Yes	Rice field hut	Yes	Yes	Yes	Yes	Yes	Yes	Yes	Yes	No	No	NA
19	PT-09-19-1039	PT	1	Laos	Champasak	Pathoumphon	110	3	Male	23	TRUE	Yes	Some primary school	Lao	Married	1	0	0	Rice farming	No	NA	0	32	Yes	Foraging for food or plants (animals, herbs, mushrooms)	9	0	02 03 04	1	Forest foraging or hunting	Less than a week	5	5	Foot/walking	2	Family	Yes	Rice field hut	Yes	Yes	Yes	Yes	Yes	Yes	Yes	Yes	No	No	NA
19	PT-09-19-1040	PT	1	Laos	Champasak	Pathoumphon	110	3	Male	58.8	TRUE	Yes	Some secondary school	Lao	Married	0	0	0	Any other occupation	No	NA	0	0	Yes	Foraging for food or plants (animals, herbs, mushrooms)	8	0	1	1	Forest foraging or hunting	Less than a week	5	5	Foot/walking	2	Family	Yes	Makeshift structure in forest (sleep outside)	Yes	Yes	Yes	Yes	Yes	Yes	Yes	Yes	No	Yes	Yes
19	PT-09-19-1041	PT	1	Laos	Champasak	Pathoumphon	111	5	Male	40	TRUE	Yes	Some primary school	Lao	Married	3	0	0	Rice farming	Yes	Foraging for food or plants (animals, herbs, mushrooms)	10	122	No	NA	0	0	02 03 04 05	1	Forest foraging or hunting	Less than a week	6	5	Foot/walking	4	Family	Yes	Rice field hut	Yes	Yes	Yes	Yes	Yes	Yes	Yes	Yes	No	Yes	Yes
19	PT-09-19-1042	PT	1	Laos	Champasak	Pathoumphon	110	4	Male	58	TRUE	Yes	Some primary school	Lao	Married	2	0	0	Raising animals	Yes	Foraging for food or plants (animals, herbs, mushrooms)	10	0	No	NA	0	0	1	1	Forest foraging or hunting	Less than a week	5	5	Foot/walking	3	Family	Yes	Makeshift structure in forest (sleep outside)	Yes	Yes	Yes	Yes	Yes	Yes	Yes	Yes	No	No	NA
19	PT-09-19-1043	PT	1	Laos	Champasak	Pathoumphon	111	5	Male	37	TRUE	Yes	Some primary school	Lao	Married	1	0	0	Rice farming	No	NA	0	0	Yes	Foraging for food or plants (animals, herbs, mushrooms)	33	0	1	1	Forest foraging or hunting	Less than a week	5	5	Foot/walking	4	Family	Yes	Makeshift structure in forest (sleep outside)	Yes	Yes	Yes	Yes	Yes	Yes	Yes	Yes	No	Yes	Yes
19	PT-09-19-1044	PT	1	Laos	Champasak	Pathoumphon	110	3	Female	45	TRUE	Yes	Some primary school	Lao	Divorced	0	0	0	Not working	No	NA	0	0	Yes	Foraging for food or plants (animals, herbs, mushrooms)	8	0	1	1	Other plantation/agricultural work	Less than a week	3	5	Foot/walking	2	Friend	No	Makeshift structure in forest (sleep outside)	Yes	Yes	Yes	Yes	Yes	Yes	Yes	Yes	No	Yes	Yes
19	PT-09-19-1045	PT	1	Laos	Champasak	Pathoumphon	110	9	Male	35	TRUE	Yes	Some secondary school	Lao	Married	2	0	0	Rice farming	Yes	Foraging for food or plants (animals, herbs, mushrooms)	12	42	Yes	Foraging for food or plants (animals, herbs, mushrooms)	14	0	02 03 04	1	Other plantation/agricultural work	Less than a week	5	5	Foot/walking	8	Family	Yes	Rice field hut	Yes	Yes	Yes	Yes	Yes	Yes	Yes	Yes	No	Yes	Yes
19	PT-09-19-1046	PT	1	Laos	Champasak	Pathoumphon	110	9	Male	58	TRUE	Yes	Completed primary school	Lao	Married	2	0	0	Other plantation/agricultural work	No	NA	0	0	Yes	Foraging for food or plants (animals, herbs, mushrooms)	9	0	1	1	Other plantation/agricultural work	Less than a week	5	5	Foot/walking	8	Family	Yes	Rice field hut	Yes	Yes	Yes	Yes	Yes	Yes	Yes	Yes	No	Yes	Yes
18	PT-09-18-1037	PT	1	Laos	Champasak	Pathoumphon	106	4	Male	73	TRUE	Yes	Some primary school	Lao	Married	1	0	0	Rice farming	No	NA	0	36	Yes	Logging or collection of large wood to sell (income generation)	35	0	02 03 04	1	Rice farming	Between 1 week and 1 month	13	8	Motorbike	3	Family	Yes	Rice field hut	Yes	No	Yes	Yes	Yes	Yes	No	No	No	No	NA
18	PT-09-18-1038	PT	1	Laos	Champasak	Pathoumphon	106	2	Female	27.7	TRUE	Yes	Some secondary school	Lao	Married	1	0	0	Rice farming	No	NA	0	42	Yes	Agricultural work in forest fringe	28	0	02 03 04	1	Rice farming	Between 1 week and 1 month	NA	NA	Motorbike	1	Family	Yes	Rice field hut	Yes	Yes	Yes	Yes	Yes	No	No	No	No	Yes	Yes
18	PT-09-18-1039	PT	1	Laos	Champasak	Pathoumphon	106	2	Male	30.4	TRUE	Yes	Some secondary school	Lao	Married	1	0	0	Rice farming	Yes	Foraging for food or plants (animals, herbs, mushrooms)	12	41	Yes	Logging or collection of large wood to sell (income generation)	20	0	02 03 04	1	Rice farming	Between 1 week and 1 month	13	NA	Motorbike	1	Family	Yes	Rice field hut	Yes	Yes	Yes	Yes	Yes	Yes	Yes	No	No	No	NA
18	PT-09-18-1040	PT	1	Laos	Champasak	Pathoumphon	107	6	Female	37.6	TRUE	Yes	Some primary school	Lao	Married	5	0	0	Rice farming	No	NA	0	38	Yes	Foraging for food or plants (animals, herbs, mushrooms)	35	0	02 03 04	1	Rice farming	Between 1 week and 1 month	8	10	Tractor/mini-tractor	5	Family	Yes	Rice field hut	Yes	No	Yes	Yes	Yes	No	No	No	No	No	NA
18	PT-09-18-1041	PT	1	Laos	Champasak	Pathoumphon	107	6	Male	38.7	TRUE	Yes	Some secondary school	Lao	Married	5	0	0	Rice farming	Yes	Logging or collection of large wood to sell (income generation)	23	48	Yes	Logging or collection of large wood to sell (income generation)	34	0	02 03 04	1	Rice farming	Between 1 week and 1 month	13	NA	Tractor/mini-tractor	5	Family	Yes	Rice field hut	Yes	No	Yes	Yes	Yes	No	Yes	No	No	No	NA
17	PT-09-17-1041	PT	1	Laos	Champasak	Pathoumphon	106	4	Male	20.8	TRUE	Yes	Completed secondary school	Lao	Single	1	0	0	Other plantation/agricultural work	No	NA	0	0	Yes	Agricultural work in forest fringe	20	0	1	1	Other plantation/agricultural work	Between 1 week and 1 month	16	NA	Motorbike	3	Family	Yes	Rice field hut	Yes	No	Yes	Yes	Yes	No	Yes	No	No	Yes	Yes
17	PT-09-17-1042	PT	1	Laos	Champasak	Pathoumphon	112	4	Male	35.7	TRUE	Yes	Some primary school	Lao	Married	2	0	0	Rice farming	No	NA	0	0	Yes	Agricultural work in forest fringe	30	0	1	1	Other plantation/agricultural work	Between 1 week and 1 month	14	NA	Tractor/mini-tractor	3	Family	Yes	Rice field hut	Yes	No	Yes	Yes	Yes	Yes	No	No	No	No	NA
17	PT-09-17-1043	PT	1	Laos	Champasak	Pathoumphon	116	4	Female	30.7	TRUE	Yes	Some primary school	Lao	Married	2	0	0	Rice farming	No	NA	0	36	Yes	Foraging for food or plants (animals, herbs, mushrooms)	11	0	02 03 04	1	Rice farming	Between 1 week and 1 month	6	16	Tractor/mini-tractor	3	Family	Yes	Rice field hut	Yes	Yes	Yes	Yes	Yes	No	Yes	No	No	No	NA
17	PT-09-17-1044	PT	1	Laos	Champasak	Pathoumphon	106	7	Female	35.7	TRUE	Yes	Some primary school	Lao	Married	5	0	0	Rice farming	No	NA	0	32	No	NA	0	0	02 03 04	1	Rice farming	Between 1 week and 1 month	24	NA	Tractor/mini-tractor	6	Family	Yes	Rice field hut	Yes	Yes	Yes	Yes	Yes	Yes	Yes	No	No	No	NA
18	PT-09-18-1042	PT	1	Laos	Champasak	Pathoumphon	107	2	Female	43.7	TRUE	Yes	Some primary school	Lao	Married	2	0	0	Other plantation/agricultural work	Yes	Agricultural work in forest fringe	26	0	Yes	Agricultural work in forest fringe	54	0	1	1	Other plantation/agricultural work	More than 1 month	NA	16	Tractor/mini-tractor	1	Family	Yes	Rice field hut	Yes	No	Yes	Yes	Yes	No	Yes	Yes	No	No	NA
18	PT-09-18-1043	PT	1	Laos	Champasak	Pathoumphon	108	2	Male	49.7	TRUE	Yes	Some primary school	Lao	Married	2	0	0	Rice farming	No	NA	0	37	Yes	Logging or collection of large wood to sell (income generation)	30	0	02 03 04	1	Rice farming	Between 1 week and 1 month	18	2	Tractor/mini-tractor	1	Family	Yes	Rice field hut	Yes	Yes	Yes	Yes	Yes	Yes	No	No	No	No	NA
18	PT-09-18-1044	PT	1	Laos	Champasak	Pathoumphon	108	5	Male	29.9	TRUE	Yes	Completed secondary school	Lao	Married	1	0	0	Rice farming	No	NA	0	34	Yes	Logging or collection of large wood to sell (income generation)	19	0	02 03 04	1	Rice farming	Between 1 week and 1 month	NA	2	Motorbike	4	Family	Yes	Rice field hut	Yes	No	Yes	Yes	Yes	No	Yes	No	No	No	NA
17	PT-09-17-1045	PT	1	Laos	Champasak	Pathoumphon	108	4	Female	24.9	TRUE	Yes	Completed secondary school	Lao	Single	0	0	0	Rice farming	No	NA	0	37	No	NA	0	0	02 03 04	1	Rice farming	Between 1 week and 1 month	NA	3	Motorbike	3	Family	Yes	Rice field hut	Yes	No	Yes	Yes	Yes	No	Yes	No	No	Yes	Yes
17	PT-09-17-1046	PT	1	Laos	Champasak	Pathoumphon	108	4	Female	28.5	TRUE	Yes	More than secondary	Lao	Single	0	0	0	Rice farming	No	NA	0	38	Yes	Agricultural work in forest fringe	21	0	02 03 04	1	Rice farming	Between 1 week and 1 month	12	NA	Motorbike	3	Family	Yes	Rice field hut	Yes	No	Yes	Yes	Yes	Yes	Yes	No	No	No	NA
18	PT-09-18-1045	PT	1	Laos	Champasak	Pathoumphon	109	5	Female	31.5	TRUE	Yes	Some secondary school	Lao	Married	1	0	0	Rice farming	No	NA	0	39	Yes	Agricultural work in forest fringe	33	26	02 03 04	02 03 04	Rice farming	Between 1 week and 1 month	NA	NA	Motorbike	4	Family	Yes	Rice field hut	Yes	No	Yes	Yes	Yes	No	Yes	No	No	No	NA
18	PT-09-18-1046	PT	1	Laos	Champasak	Pathoumphon	108	4	Male	42.7	TRUE	Yes	Some secondary school	Lao	Widowed	2	0	0	Other plantation/agricultural work	Yes	Agricultural work in forest fringe	21	0	Yes	Agricultural work in forest fringe	29	0	1	1	Other plantation/agricultural work	Between 1 week and 1 month	8	NA	Motorbike	3	Family	Yes	Rice field hut	Yes	Yes	Yes	Yes	Yes	Yes	Yes	No	No	No	NA
17	PT-09-17-1047	PT	1	Laos	Champasak	Pathoumphon	107	8	Male	28.4	TRUE	Yes	Completed secondary school	Lao	Married	2	0	0	Other plantation/agricultural work	Yes	Agricultural work in forest fringe	22	0	Yes	Agricultural work in forest fringe	30	0	1	1	Other plantation/agricultural work	More than 1 month	NA	NA	Motorbike	7	Family	Yes	Rice field hut	Yes	No	Yes	Yes	Yes	No	Yes	No	No	No	NA
17	PT-09-17-1048	PT	1	Laos	Champasak	Pathoumphon	107	5	Female	26.1	TRUE	Yes	More than secondary	Lao	Married	3	0	0	Seller/vendor/small business owner	No	NA	0	33	No	NA	0	0	02 03	1	Rice farming	Between 1 week and 1 month	NA	NA	Motorbike	4	Family	Yes	Rice field hut	Yes	No	Yes	Yes	Yes	No	Yes	No	No	No	NA
17	PT-09-17-1049	PT	1	Laos	Champasak	Pathoumphon	110	4	Female	25.1	TRUE	Yes	Completed secondary school	Lao	Single	0	0	0	Other plantation/agricultural work	Yes	Agricultural work in forest fringe	52	0	Yes	Agricultural work in forest fringe	41	0	1	1	Other plantation/agricultural work	More than 1 month	NA	2	Motorbike	3	Family	Yes	Rice field hut	Yes	Yes	Yes	Yes	Yes	No	Yes	No	No	No	NA
17	PT-09-17-1050	PT	1	Laos	Champasak	Pathoumphon	110	4	Male	18.7	TRUE	Yes	Completed primary school	Lao	Single	0	0	0	Other plantation/agricultural work	Yes	Agricultural work in forest fringe	39	0	Yes	Agricultural work in forest fringe	40	0	1	1	Other plantation/agricultural work	More than 1 month	NA	2	Motorbike	3	Family	Yes	Rice field hut	Yes	Yes	Yes	Yes	Yes	No	Yes	No	No	No	NA
11	PT-08-11-1037	PT	1	Laos	Champasak	Pathoumphon	65	10	Male	58.4	TRUE	Yes	Some primary school	Lao	Married	2	0	0	Rice farming	Yes	Foraging for food or plants (animals, herbs, mushrooms)	35	35	Yes	Foraging for food or plants (animals, herbs, mushrooms)	25	25	02 06	07 08	Rice farming	Between 1 week and 1 month	3	9	Tractor/mini-tractor	6	Family	Don't know	Rice field hut	Yes	Yes	Yes	Yes	Yes	Yes	Yes	Yes	No	Yes	Yes
11	PT-08-11-1038	PT	1	Laos	Champasak	Pathoumphon	65	6	Male	48.8	TRUE	Yes	Some secondary school	Lao	Married	2	1	0	Rice farming	Yes	Foraging for food or plants (animals, herbs, mushrooms)	16	35	Yes	Foraging for food or plants (animals, herbs, mushrooms)	25	0	02 06	1	Rice farming	Between 1 week and 1 month	3	4	Tractor/mini-tractor	5	Family	Yes	Rice field hut	Yes	Yes	Yes	Yes	Yes	Yes	Yes	Yes	No	No	NA
12	PT-08-12-1040	PT	1	Laos	Champasak	Pathoumphon	66	3	Male	21.8	TRUE	Yes	Completed primary school	Lao	Single	1	0	0	Rice farming	Yes	Foraging for food or plants (animals, herbs, mushrooms)	30	35	Yes	Foraging for food or plants (animals, herbs, mushrooms)	17	0	02 06	1	Rice farming	Between 1 week and 1 month	3	5	Tractor/mini-tractor	3	Family	Yes	Rice field hut	Yes	Yes	Yes	Yes	Yes	Yes	Yes	Yes	No	No	NA
11	PT-08-11-1041	PT	1	Laos	Champasak	Pathoumphon	65	8	Male	24	TRUE	Yes	Some secondary school	Lao	Single	2	0	99	Rice farming	Yes	Agricultural work in forest fringe	15	15	No	NA	0	23	2	02 06	Rice farming	Between 1 week and 1 month	8	4	Tractor/mini-tractor	8	Family	Yes	Rice field hut	Yes	No	Yes	Yes	Yes	Yes	Yes	Yes	No	Yes	Yes
11	PT-08-11-1039	PT	1	Laos	Champasak	Pathoumphon	65	6	Female	31.4	TRUE	Yes	Some primary school	Lao	Married	1	0	0	Rice farming	Yes	Agricultural work in forest fringe	40	40	Yes	Foraging for food or plants (animals, herbs, mushrooms)	18	0	02 06	1	Rice farming	Between 1 week and 1 month	7	NA	Tractor/mini-tractor	6	Family	Yes	Rice field hut	Yes	Yes	Yes	Yes	Yes	Yes	Yes	Yes	No	No	NA
11	PT-08-11-1040	PT	1	Laos	Champasak	Pathoumphon	65	6	Female	28.3	TRUE	Yes	Completed primary school	Lao	Single	2	0	0	Rice farming	Yes	Foraging for food or plants (animals, herbs, mushrooms)	15	45	Yes	Foraging for food or plants (animals, herbs, mushrooms)	25	0	02 06	1	Rice farming	Between 1 week and 1 month	NA	3	Tractor/mini-tractor	7	Family	Yes	Rice field hut	Yes	Yes	Yes	Yes	Yes	Yes	Yes	Yes	No	No	NA
12	PT-08-12-1041	PT	1	Laos	Champasak	Pathoumphon	65	6	Female	23.8	TRUE	Yes	Some primary school	Lao	Married	1	0	0	Rice farming	Yes	Agricultural work in forest fringe	15	53	Yes	Foraging for food or plants (animals, herbs, mushrooms)	8	8	02 06	7	Rice farming	Between 1 week and 1 month	25	NA	Tractor/mini-tractor	3	Family	Yes	Rice field hut	Yes	Yes	Yes	Yes	Yes	Yes	Yes	Yes	No	No	NA
12	PT-08-12-1042	PT	1	Laos	Champasak	Pathoumphon	65	4	Female	23	TRUE	Yes	Completed primary school	Lao	Married	2	0	0	Rice farming	Yes	Foraging for food or plants (animals, herbs, mushrooms)	14	50	Yes	Foraging for food or plants (animals, herbs, mushrooms)	25	0	02 06	1	Rice farming	Between 1 week and 1 month	7	5	Tractor/mini-tractor	3	Family	Yes	Rice field hut	Yes	Yes	Yes	Yes	Yes	Yes	Yes	Yes	No	Yes	Yes
11	PT-08-11-1042	PT	1	Laos	Champasak	Pathoumphon	66	5	Female	20	TRUE	Yes	Some secondary school	Lao	Single	2	0	0	Rice farming	Yes	Foraging for food or plants (animals, herbs, mushrooms)	45	45	Yes	Foraging for food or plants (animals, herbs, mushrooms)	16	10	02 06	07 08	Rice farming	Between 1 week and 1 month	3	NA	Tractor/mini-tractor	5	Family	Yes	Rice field hut	Yes	Yes	Yes	Yes	Yes	Yes	Yes	Yes	No	Yes	Yes
11	PT-08-11-1043	PT	1	Laos	Champasak	Pathoumphon	66	6	Female	28	TRUE	Yes	Some primary school	Lao	Married	2	0	0	Rice farming	Yes	Foraging for food or plants (animals, herbs, mushrooms)	14	19	Yes	Foraging for food or plants (animals, herbs, mushrooms)	16	0	2	1	Rice farming	Between 1 week and 1 month	3	NA	Tractor/mini-tractor	6	Family	Yes	Rice field hut	Yes	Yes	Yes	Yes	Yes	Yes	Yes	Yes	No	Yes	Yes
12	PT-08-12-1043	PT	1	Laos	Champasak	Pathoumphon	65	5	Male	27.2	TRUE	Yes	Some secondary school	Lao	Married	1	0	99	Rice farming	Yes	Agricultural work in forest fringe	15	43	Yes	Foraging for food or plants (animals, herbs, mushrooms)	12	34	02 06	03 06	Rice farming	Between 1 week and 1 month	30	3	Tractor/mini-tractor	5	Family	Yes	Rice field hut	Yes	Yes	Yes	Yes	Yes	Yes	No	Yes	No	Yes	No
12	PT-08-12-1044	PT	1	Laos	Champasak	Pathoumphon	66	1	Female	49	TRUE	Yes	Some primary school	Lao	Married	0	0	0	Rice farming	Yes	Foraging for food or plants (animals, herbs, mushrooms)	35	50	Yes	Foraging for food or plants (animals, herbs, mushrooms)	15	0	02 06	1	Rice farming	Between 1 week and 1 month	20	NA	Tractor/mini-tractor	0	NA	NA	Rice field hut	Yes	Yes	Yes	Yes	Yes	Yes	Yes	Yes	No	Yes	No
15	PT-08-15-2101	PT	1	Laos	Champasak	Pathoumphon	72	50	Male	30.4	TRUE	Yes	Completed primary school	Lao	Married	2	1	1	Rice farming	No	NA	0	55	Yes	Logging or collection of large wood to sell (income generation)	8	0	02 03	1	Rice farming	Less than a week	58	3	Foot/walking	2	Family	Yes	Rice field hut	Yes	Yes	Yes	Yes	Yes	Yes	Yes	No	No	No	NA
15	PT-08-15-2102	PT	1	Laos	Champasak	Pathoumphon	72	50	Male	19.4	TRUE	Yes	Some secondary school	Lao	Married	1	0	1	Rice farming	No	NA	0	35	Yes	Collection of bamboo, rattan, or resin	7	0	02 03	1	Rice farming	Less than a week	5	4	Foot/walking	2	Family	Yes	Rice field hut	Yes	No	Yes	Yes	Yes	Yes	Yes	No	No	No	NA
15	PT-08-15-2103	PT	1	Laos	Champasak	Pathoumphon	72	50	Male	38.5	TRUE	Yes	Some secondary school	Lao	Married	3	1	1	Rice farming	No	NA	0	15	Yes	Logging or collection of large wood to sell (income generation)	9	0	3	1	Rice farming	Less than a week	15	0	Foot/walking	2	Family	Yes	Rice field hut	Yes	Yes	Yes	Yes	Yes	Yes	Yes	No	No	No	NA
11	PT-08-11-1044	PT	1	Laos	Champasak	Pathoumphon	66	5	Female	18.1	TRUE	Yes	Completed primary school	Lao	Single	2	1	0	Rice farming	Yes	Foraging for food or plants (animals, herbs, mushrooms)	35	50	Yes	Foraging for food or plants (animals, herbs, mushrooms)	25	0	02 06	1	Rice farming	Between 1 week and 1 month	2	3	Boat	5	Family	Yes	Rice field hut	Yes	Yes	Yes	Yes	Yes	Yes	Yes	Yes	No	Yes	Yes
11	PT-08-11-1045	PT	1	Laos	Champasak	Pathoumphon	66	10	Female	20.3	TRUE	Yes	Some primary school	Lao	Single	1	0	0	Rice farming	Yes	Foraging for food or plants (animals, herbs, mushrooms)	15	35	Yes	Foraging for food or plants (animals, herbs, mushrooms)	25	0	02 06	1	Rice farming	Between 1 week and 1 month	7	67	Tractor/mini-tractor	6	Family	Yes	Rice field hut	Yes	Yes	Yes	Yes	Yes	Yes	Yes	Yes	No	Yes	Yes
12	PT-08-12-1045	PT	1	Laos	Champasak	Pathoumphon	66	6	Female	49.3	TRUE	Yes	Some primary school	Lao	Married	2	0	0	Rice farming	Yes	Foraging for food or plants (animals, herbs, mushrooms)	12	50	Yes	Foraging for food or plants (animals, herbs, mushrooms)	19	0	02 06	1	Rice farming	Between 1 week and 1 month	4	NA	Tractor/mini-tractor	6	Family	Yes	Rice field hut	Yes	Yes	Yes	Yes	Yes	Yes	Yes	Yes	No	Yes	Yes
12	PT-08-12-1046	PT	1	Laos	Champasak	Pathoumphon	66	6	Female	46	TRUE	Yes	Some primary school	Lao	Married	1	0	0	Rice farming	Yes	Foraging for food or plants (animals, herbs, mushrooms)	15	50	Yes	Foraging for food or plants (animals, herbs, mushrooms)	16	0	02 06	1	Rice farming	Between 1 week and 1 month	NA	5	Tractor/mini-tractor	6	Family	Yes	Rice field hut	Yes	Yes	Yes	Yes	Yes	Yes	Yes	Yes	No	Yes	Yes
9	PT-07-09-1027	PT	1	Laos	Champasak	Pathoumphon	96/97	6	Male	28.6	TRUE	Yes	Some primary school	Lao	Married	2	0	0	Rice farming	Yes	Foraging for food or plants (animals, herbs, mushrooms)	14	21	Yes	Logging or collection of large wood to sell (income generation)	14	0	02 03 04	1	Forest foraging or hunting	Less than a week	2	3	Tractor/mini-tractor	5	Family	Yes	Rice field hut	Yes	Yes	Yes	Yes	Yes	Yes	No	Yes	No	No	NA
9	PT-07-09-1028	PT	1	Laos	Champasak	Pathoumphon	100	8	Male	37.8	TRUE	Yes	Completed primary school	Lao	Married	2	0	0	Rice farming	Yes	Foraging for food or plants (animals, herbs, mushrooms)	6	13	Yes	Logging or collection of large wood to sell (income generation)	23	0	02 03	1	Rice farming	Less than a week	3	3	Tractor/mini-tractor	7	Family	Yes	Rice field hut	Yes	Yes	Yes	Yes	Yes	Yes	No	Yes	No	No	NA
9	PT-07-09-1029	PT	1	Laos	Champasak	Pathoumphon	96/97	5	Male	33.7	TRUE	Yes	Some primary school	Lao	Married	3	0	0	Rice farming	No	NA	0	18	Yes	Logging or collection of large wood to sell (income generation)	18	0	02 03	1	Rice farming	Less than a week	5	4	Tractor/mini-tractor	4	Family	Yes	Rice field hut	Yes	Yes	Yes	Yes	Yes	Yes	No	Yes	No	No	NA
9	PT-07-09-1030	PT	1	Laos	Champasak	Pathoumphon	96/97	4	Male	48.6	TRUE	Yes	Some secondary school	Lao	Married	2	0	0	Rice farming	No	NA	0	20	Yes	Logging or collection of large wood to sell (income generation)	16	0	02 03	1	Rice farming	Less than a week	4	3	Tractor/mini-tractor	3	Family	Yes	Rice field hut	Yes	Yes	Yes	Yes	Yes	Yes	No	Yes	No	No	NA
9	PT-07-09-1031	PT	1	Laos	Champasak	Pathoumphon	96/97	6	Male	40.3	TRUE	Yes	Completed primary school	Lao	Married	2	0	0	Rice farming	Yes	Collection of bamboo, rattan, or resin	6	30	Yes	Logging or collection of large wood to sell (income generation)	27	0	02 03 04	1	Rice farming	Between 1 week and 1 month	7	2	Tractor/mini-tractor	5	Family	Yes	Rice field hut	Yes	Yes	Yes	Yes	Yes	Yes	No	Yes	No	No	NA
9	PT-07-09-1032	PT	1	Laos	Champasak	Pathoumphon	96/97	4	Male	29.8	TRUE	Yes	Completed primary school	Lao	Married	2	0	0	Rice farming	Yes	Foraging for food or plants (animals, herbs, mushrooms)	6	20	Yes	Logging or collection of large wood to sell (income generation)	24	0	02 03 04	1	Rice farming	Less than a week	2	2	Tractor/mini-tractor	3	Family	Yes	Rice field hut	Yes	Yes	Yes	Yes	Yes	Yes	No	Yes	No	No	NA
9	PT-07-09-1033	PT	1	Laos	Champasak	Pathoumphon	100	7	Male	45.3	TRUE	Yes	Completed primary school	Lao	Married	3	0	0	Rice farming	Yes	Foraging for food or plants (animals, herbs, mushrooms)	5	19	Yes	Logging or collection of large wood to sell (income generation)	29	0	02 03 04	1	Rice farming	Less than a week	2	2	Tractor/mini-tractor	6	Family	Yes	Rice field hut	Yes	Yes	Yes	Yes	Yes	Yes	No	Yes	No	No	NA
9	PT-07-09-1034	PT	1	Laos	Champasak	Pathoumphon	101	6	Female	37	TRUE	Yes	Some primary school	Lao	Married	3	0	0	Rice farming	Yes	Collection of bamboo, rattan, or resin	3	24	Yes	Logging or collection of large wood to sell (income generation)	29	0	02 03 04	1	Rice farming	Less than a week	5	3	Tractor/mini-tractor	5	Family	Yes	Rice field hut	Yes	Yes	Yes	Yes	Yes	Yes	No	Yes	No	No	NA
9	PT-07-09-1035	PT	1	Laos	Champasak	Pathoumphon	99	6	Male	35.6	TRUE	Yes	Some primary school	Lao	Married	2	0	0	Rice farming	No	NA	0	19	Yes	Logging or collection of large wood to sell (income generation)	24	0	02 03 04	1	Rice farming	Less than a week	2	3	Tractor/mini-tractor	5	Family	Yes	Rice field hut	Yes	Yes	Yes	Yes	Yes	Yes	No	Yes	No	No	NA
9	PT-07-09-1036	PT	1	Laos	Champasak	Pathoumphon	96/97	5	Female	37.5	TRUE	Yes	Completed primary school	Lao	Married	1	0	0	Rice farming	Yes	Foraging for food or plants (animals, herbs, mushrooms)	14	19	Yes	Logging or collection of large wood to sell (income generation)	18	0	02 03 04	1	Rice farming	Less than a week	2	3	Tractor/mini-tractor	4	Family	Yes	Rice field hut	Yes	Yes	Yes	Yes	Yes	Yes	No	Yes	No	No	NA
9	PT-07-09-1037	PT	1	Laos	Champasak	Pathoumphon	96/97	6	Male	37.6	TRUE	Yes	Some primary school	Lao	Married	2	0	0	Rice farming	Yes	Foraging for food or plants (animals, herbs, mushrooms)	7	17	Yes	Logging or collection of large wood to sell (income generation)	27	0	02 03 04	1	Rice farming	Less than a week	4	3	Tractor/mini-tractor	5	Family	Yes	Rice field hut	Yes	Yes	Yes	Yes	Yes	Yes	No	Yes	No	No	NA
9	PT-07-09-1038	PT	1	Laos	Champasak	Pathoumphon	96/97	5	Male	37.7	TRUE	Yes	Some primary school	Lao	Married	2	0	0	Rice farming	Yes	Collection of bamboo, rattan, or resin	3	19	Yes	Logging or collection of large wood to sell (income generation)	27	0	02 03 04	1	Rice farming	Less than a week	5	2	Tractor/mini-tractor	4	Family	Don't know	Rice field hut	Yes	Yes	Yes	Yes	Yes	Yes	No	Yes	No	No	NA
9	PT-07-09-1039	PT	1	Laos	Champasak	Pathoumphon	96/97	4	Male	38.7	TRUE	Yes	Completed primary school	Lao	Married	2	0	0	Rice farming	Yes	Foraging for food or plants (animals, herbs, mushrooms)	5	24	Yes	Logging or collection of large wood to sell (income generation)	24	0	02 03 04	1	Rice farming	Less than a week	6	3	Tractor/mini-tractor	3	Family	Don't know	Rice field hut	Yes	Yes	Yes	Yes	Yes	Yes	No	Yes	No	No	NA
9	PT-07-09-1040	PT	1	Laos	Champasak	Pathoumphon	100	7	Male	47.7	TRUE	Yes	Completed primary school	Lao	Married	1	0	0	Rice farming	Yes	Foraging for food or plants (animals, herbs, mushrooms)	11	22	Yes	Logging or collection of large wood to sell (income generation)	24	0	02 03 04	1	Rice farming	Less than a week	6	3	Tractor/mini-tractor	6	Family	Don't know	Rice field hut	Yes	Yes	Yes	Yes	Yes	Yes	No	Yes	No	No	NA
9	PT-07-09-1041	PT	1	Laos	Champasak	Pathoumphon	96/97	6	Male	57.7	TRUE	Yes	Some secondary school	Lao	Married	3	0	0	Rice farming	Yes	Collection of bamboo, rattan, or resin	5	22	Yes	Logging or collection of large wood to sell (income generation)	25	0	02 03 04	1	Rice farming	Between 1 week and 1 month	1	2	Tractor/mini-tractor	5	Family	Don't know	Rice field hut	Yes	Yes	Yes	Yes	Yes	Yes	Yes	Yes	No	No	NA
9	PT-07-09-1042	PT	1	Laos	Champasak	Pathoumphon	99	5	Male	34.1	TRUE	Yes	Some secondary school	Lao	Married	2	0	0	Rice farming	Yes	Foraging for food or plants (animals, herbs, mushrooms)	6	24	Yes	Logging or collection of large wood to sell (income generation)	25	0	02 03 04	1	Rice farming	Less than a week	6	3	Tractor/mini-tractor	4	Family	Don't know	Rice field hut	Yes	Yes	Yes	Yes	Yes	Yes	No	Yes	No	Yes	Yes
9	PT-07-09-1043	PT	1	Laos	Champasak	Pathoumphon	99	6	Male	36.7	TRUE	Yes	Never attended school	Lao	Married	3	0	0	Rice farming	Yes	Foraging for food or plants (animals, herbs, mushrooms)	17	14	Yes	Logging or collection of large wood to sell (income generation)	25	0	02 03 04	1	Rice farming	Between 1 week and 1 month	7	3	Tractor/mini-tractor	5	Family	Don't know	Rice field hut	Yes	Yes	Yes	Yes	Yes	Yes	No	Yes	No	No	NA
9	PT-07-09-1044	PT	1	Laos	Champasak	Pathoumphon	96/97	7	Male	47.7	TRUE	Yes	Some primary school	Lao	Single	3	0	0	Rice farming	No	NA	0	24	Yes	Logging or collection of large wood to sell (income generation)	14	0	02 03 04	1	Rice farming	Between 1 week and 1 month	13	2	Tractor/mini-tractor	6	Family	Don't know	Rice field hut	Yes	Yes	Yes	Yes	Yes	Yes	No	Yes	No	No	NA
9	PT-07-09-1045	PT	1	Laos	Champasak	Pathoumphon	96/97	5	Female	30.7	TRUE	Yes	Never attended school	Lao	Married	1	0	0	Rice farming	No	NA	0	18	Yes	Logging or collection of large wood to sell (income generation)	30	0	02 03 04	1	Rice farming	Between 1 week and 1 month	5	2	Tractor/mini-tractor	4	Family	Don't know	Rice field hut	Yes	Yes	Yes	Yes	Yes	Yes	No	Yes	No	No	NA
15	PT-08-15-1038	PT	1	Laos	Champasak	Pathoumphon	82	50	Male	40	TRUE	Yes	Completed secondary school	Lao	Married	2	0	0	Any other occupation	Yes	Logging or collection of large wood to sell (income generation)	15	0	Yes	Logging or collection of large wood to sell (income generation)	5	0	2	1	Other plantation/agricultural work	Less than a week	0	2	Motorbike	1	Family	Yes	Enclosed house or apartment	Yes	Yes	Yes	Yes	Yes	Yes	Yes	No	No	No	NA
15	PT-08-15-1039	PT	1	Laos	Champasak	Pathoumphon	72	50	Male	26	TRUE	Yes	Completed primary school	Lao	Married	18	0	0	Rice farming	No	NA	0	0	Yes	Collection of bamboo, rattan, or resin	11	0	1	1	Rice farming	Less than 1 day	0	NA	Foot/walking	1	Family	Yes	Enclosed house or apartment	Yes	No	Yes	Yes	No	No	No	No	No	Yes	Yes
15	PT-08-15-1040	PT	1	Laos	Champasak	Pathoumphon	72	50	Female	48	TRUE	Yes	Completed primary school	Lao	Divorced	2	0	0	Rice farming	No	NA	0	0	Yes	Collection of bamboo, rattan, or resin	4	0	3	1	Rice farming	Less than 1 day	1	NA	Foot/walking	0	NA	NA	Enclosed house or apartment	Yes	No	Yes	Yes	Yes	Yes	Yes	No	No	No	NA
16	PT-08-16-1029	PT	1	Laos	Champasak	Pathoumphon	71	3	Male	20.4	TRUE	Yes	Completed secondary school	Lao	Single	0	0	0	Rice farming	Yes	Collection of bamboo, rattan, or resin	21	23	Yes	Foraging for food or plants (animals, herbs, mushrooms)	16	0	03 04 05	1	Rice farming	Less than a week	3	3	Tractor/mini-tractor	3	Family	Yes	Rice field hut	Yes	Yes	Yes	Yes	Yes	No	Yes	Yes	No	No	NA
16	PT-08-16-1030	PT	1	Laos	Champasak	Pathoumphon	63	4	Male	21.4	TRUE	Yes	Completed primary school	Lao	Married	1	0	0	Rice farming	Yes	Collection of bamboo, rattan, or resin	5	22	Yes	Logging or collection of large wood to sell (income generation)	20	0	03 04 05 06	1	Rice farming	Less than a week	5	2	Motorbike	4	Family	No	Rice field hut	Yes	Yes	Yes	Yes	Yes	No	Yes	Yes	No	No	NA
16	PT-08-16-1031	PT	1	Laos	Champasak	Pathoumphon	70	5	Male	28.6	TRUE	Yes	Completed secondary school	Lao	Married	3	0	0	Rice farming	Yes	Collection of bamboo, rattan, or resin	10	21	Yes	Logging or collection of large wood to sell (income generation)	21	0	03 04 05	1	Rice farming	Less than a week	6	4	Tractor/mini-tractor	3	Family	Yes	Rice field hut	Yes	Yes	Yes	Yes	Yes	Yes	Yes	Yes	No	No	NA
16	PT-08-16-1032	PT	1	Laos	Champasak	Pathoumphon	64	9	Male	29.6	TRUE	Yes	More than secondary	Lao	Married	1	0	0	Rice farming	Yes	Collection of bamboo, rattan, or resin	23	17	Yes	Logging or collection of large wood to sell (income generation)	37	0	03 04 05	1	Rice farming	Less than a week	5	1	Foot/walking	3	Family	Yes	Rice field hut	Yes	Yes	Yes	Yes	Yes	Yes	Yes	Yes	No	No	NA
16	PT-08-16-1033	PT	1	Laos	Champasak	Pathoumphon	71	3	Male	23.6	TRUE	Yes	Some secondary school	Lao	Married	2	0	0	Rice farming	Yes	Collection of bamboo, rattan, or resin	15	21	Yes	Logging or collection of large wood to sell (income generation)	27	0	03 04 05	1	Rice farming	Less than a week	4	5	Tractor/mini-tractor	3	Family	No	Other temporary structure or tent	Yes	Yes	Yes	Yes	Yes	No	Yes	Yes	No	No	NA
16	PT-08-16-1034	PT	1	Laos	Champasak	Pathoumphon	71	2	Male	26.7	TRUE	Yes	Completed secondary school	Lao	Married	2	0	0	Rice farming	Yes	Collection of bamboo, rattan, or resin	15	21	Yes	Logging or collection of large wood to sell (income generation)	30	0	03 04 05	1	Rice farming	Less than a week	7	4	Motorbike	2	Family	Yes	Rice field hut	Yes	Yes	Yes	Yes	Yes	Yes	Yes	No	No	No	NA
16	PT-08-16-1035	PT	1	Laos	Champasak	Pathoumphon	70	3	Male	22.7	TRUE	Yes	Some secondary school	Lao	Married	3	0	0	Rice farming	Yes	Collection of bamboo, rattan, or resin	6	10	Yes	Logging or collection of large wood to sell (income generation)	11	0	03 04	1	Rice farming	Less than a week	3	2	Motorbike	3	Family	Yes	Rice field hut	Yes	Yes	Yes	Yes	Yes	No	Yes	Yes	No	No	NA
16	PT-08-16-1036	PT	1	Laos	Champasak	Pathoumphon	71	5	Male	58	TRUE	Yes	Some primary school	Lao	Married	2	0	0	Rice farming	Yes	Foraging for food or plants (animals, herbs, mushrooms)	10	10	Yes	Logging or collection of large wood to sell (income generation)	14	0	03 04	1	Rice farming	Between 1 week and 1 month	4	4	Tractor/mini-tractor	5	Family	No	Rice field hut	Yes	Yes	Yes	Yes	Yes	Yes	No	Yes	No	No	NA
16	PT-08-16-1037	PT	1	Laos	Champasak	Pathoumphon	71	4	Male	28.7	TRUE	Yes	Completed secondary school	Lao	Married	3	0	0	Rice farming	Yes	Collection of bamboo, rattan, or resin	12	17	Yes	Logging or collection of large wood to sell (income generation)	21	0	03 04 05	1	Rice farming	Less than a week	3	3	Tractor/mini-tractor	4	Family	No	Rice field hut	Yes	Yes	Yes	Yes	Yes	Yes	Yes	No	No	No	NA
16	PT-08-16-1038	PT	1	Laos	Champasak	Pathoumphon	63	5	Male	22.2	TRUE	Yes	Some secondary school	Souay	Married	2	0	0	Rice farming	Yes	Foraging for food or plants (animals, herbs, mushrooms)	12	10	Yes	Logging or collection of large wood to sell (income generation)	24	0	03 04	1	Rice farming	Between 1 week and 1 month	5	2	Foot/walking	6	Family	No	Rice field hut	Yes	Yes	Yes	Yes	Yes	Yes	Yes	No	No	No	NA
16	PT-08-16-1039	PT	1	Laos	Champasak	Pathoumphon	71	2	Female	22.7	TRUE	Yes	Completed secondary school	Lao	Married	2	0	0	Rice farming	Yes	Foraging for food or plants (animals, herbs, mushrooms)	5	10	Yes	Collection of small wood/timber for household use	8	0	03 04	1	Rice farming	Less than a week	2	1	Foot/walking	2	Family	Yes	Other temporary structure or tent	Yes	Yes	Yes	Yes	Yes	Yes	No	No	No	No	NA
16	PT-08-16-1040	PT	1	Laos	Champasak	Pathoumphon	70	6	Male	21.4	TRUE	Yes	Completed primary school	Lao	Single	0	0	0	Rice farming	Yes	Foraging for food or plants (animals, herbs, mushrooms)	5	13	Yes	Logging or collection of large wood to sell (income generation)	13	0	03 04	1	Rice farming	Less than a week	3	2	Tractor/mini-tractor	6	Family	No	Rice field hut	Yes	Yes	Yes	Yes	Yes	No	Yes	Yes	No	No	NA
16	PT-08-16-1041	PT	1	Laos	Champasak	Pathoumphon	64	3	Male	36	TRUE	Yes	Some primary school	Lao	Married	4	0	0	Rice farming	Yes	Foraging for food or plants (animals, herbs, mushrooms)	5	12	Yes	Logging or collection of large wood to sell (income generation)	12	0	03 04	1	Rice farming	Less than a week	3	2	Foot/walking	5	Family	Yes	Rice field hut	Yes	Yes	Yes	Yes	Yes	Yes	Yes	Yes	No	No	NA
16	PT-08-16-1042	PT	1	Laos	Champasak	Pathoumphon	71	2	Male	22.6	TRUE	Yes	Some secondary school	Lao	Divorced	1	0	0	Rice farming	Yes	Foraging for food or plants (animals, herbs, mushrooms)	7	10	Yes	Foraging for food or plants (animals, herbs, mushrooms)	15	0	03 04	1	Rice farming	Less than a week	3	2	Motorbike	2	Family	No	Other temporary structure or tent	Yes	Yes	Yes	Yes	Yes	Yes	Yes	Yes	No	No	NA
16	PT-08-16-1043	PT	1	Laos	Champasak	Pathoumphon	63	4	Male	26.7	TRUE	Yes	Completed primary school	Lao	Married	2	0	0	Rice farming	Yes	Foraging for food or plants (animals, herbs, mushrooms)	5	10	Yes	Logging or collection of large wood to sell (income generation)	8	0	03 04	1	Rice farming	Less than a week	2	3	Tractor/mini-tractor	4	Family	Yes	Rice field hut	Yes	Yes	Yes	Yes	Yes	Yes	No	Yes	No	No	NA
16	PT-08-16-1044	PT	1	Laos	Champasak	Pathoumphon	64	6	Male	47	TRUE	Yes	Some primary school	Lao	Married	3	0	0	Rice farming	Yes	Foraging for food or plants (animals, herbs, mushrooms)	6	12	Yes	Foraging for food or plants (animals, herbs, mushrooms)	9	0	03 04	1	Rice farming	Less than a week	2	2	Foot/walking	4	Family	No	Rice field hut	Yes	Yes	Yes	Yes	Yes	Yes	Yes	No	No	No	NA
16	PT-08-16-1045	PT	1	Laos	Champasak	Pathoumphon	71	2	Male	18.4	TRUE	Yes	Some secondary school	Lao	Single	0	0	0	Rice farming	Yes	Foraging for food or plants (animals, herbs, mushrooms)	5	10	Yes	Collection of small wood/timber for household use	8	0	03 04	1	Rice farming	Less than a week	2	2	Motorbike	3	Family	Yes	Rice field hut	Yes	Yes	Yes	Yes	Yes	Yes	Yes	No	No	No	NA
24	SB-12-24-1042	SB	1	Laos	Champasak	Sanasomboon	165	2	Male	49	TRUE	Yes	Completed primary school	Lao	Married	2	0	0	Rice farming	Yes	Foraging for food or plants (animals, herbs, mushrooms)	10	10	Yes	Foraging for food or plants (animals, herbs, mushrooms)	10	10	02 03 04 05 06	04 05 06 07 08	Rice farming	Less than a week	2	1	Foot/walking	2	Friend	No	Rice field hut	Yes	Yes	Yes	Yes	Yes	Yes	No	No	No	No	NA
24	SB-12-24-1044	SB	1	Laos	Champasak	Sanasomboon	164	2	Male	55	TRUE	Yes	Completed primary school	Lao	Married	1	0	0	Rice farming	Yes	Foraging for food or plants (animals, herbs, mushrooms)	10	10	Yes	Foraging for food or plants (animals, herbs, mushrooms)	10	5	02 03 04 05 06	04 05 06 07 08	Rice farming	Less than a week	2	1	Foot/walking	2	Friend	No	Rice field hut	Yes	Yes	Yes	Yes	Yes	Yes	No	No	No	No	NA
24	SB-12-24-1045	SB	1	Laos	Champasak	Sanasomboon	164	2	Female	44	TRUE	Yes	Completed primary school	Lao	Married	2	0	0	Rice farming	Yes	Foraging for food or plants (animals, herbs, mushrooms)	10	10	Yes	Foraging for food or plants (animals, herbs, mushrooms)	10	10	02 03 04 05 06	04 05 06 07 08	Rice farming	Less than a week	2	1	Foot/walking	2	Friend	No	Rice field hut	Yes	Yes	Yes	Yes	Yes	Yes	No	No	No	No	NA
24	SB-12-24-1046	SB	1	Laos	Champasak	Sanasomboon	164	2	Male	36	TRUE	Yes	Completed primary school	Lao	Married	2	0	0	Rice farming	Yes	Foraging for food or plants (animals, herbs, mushrooms)	10	10	Yes	Foraging for food or plants (animals, herbs, mushrooms)	10	10	02 03 04 05 06	04 05 06 07 08	Rice farming	Less than a week	2	1	Foot/walking	2	Friend	No	Rice field hut	Yes	Yes	Yes	Yes	Yes	Yes	No	No	No	No	NA
24	SB-12-24-1047	SB	1	Laos	Champasak	Sanasomboon	164	2	Male	45	TRUE	Yes	Some secondary school	Lao	Married	1	0	0	Rice farming	Yes	Foraging for food or plants (animals, herbs, mushrooms)	10	10	Yes	Foraging for food or plants (animals, herbs, mushrooms)	10	10	02 03 04 05 06	04 05 06 07 08	Rice farming	Less than a week	2	1	Foot/walking	2	Friend	Yes	Rice field hut	Yes	Yes	Yes	Yes	Yes	Yes	No	No	No	No	NA
24	SB-12-24-1049	SB	1	Laos	Champasak	Sanasomboon	160	2	Male	48	TRUE	Yes	Completed primary school	Lao	Married	2	0	0	Rice farming	Yes	Foraging for food or plants (animals, herbs, mushrooms)	10	10	Yes	Foraging for food or plants (animals, herbs, mushrooms)	10	10	02 03 04 05 06	04 05 06 07 08	Rice farming	Less than a week	2	1	Foot/walking	2	Friend	No	Rice field hut	Yes	Yes	Yes	Yes	Yes	Yes	No	No	No	No	NA
24	SB-12-24-1050	SB	1	Laos	Champasak	Sanasomboon	160	2	Male	33	TRUE	Yes	Completed primary school	Lao	Married	1	0	0	Rice farming	Yes	Foraging for food or plants (animals, herbs, mushrooms)	10	10	Yes	Foraging for food or plants (animals, herbs, mushrooms)	10	10	02 03 04 05 06	04 05 06 07 08	Rice farming	Less than a week	2	1	Foot/walking	2	Friend	No	Rice field hut	Yes	Yes	Yes	Yes	Yes	Yes	No	No	No	No	NA
23	SB-12-23-1043	SB	1	Laos	Champasak	Sanasomboon	164	2	Male	56	TRUE	Yes	Completed primary school	Lao	Married	1	0	0	Rice farming	Yes	Foraging for food or plants (animals, herbs, mushrooms)	10	10	Yes	Foraging for food or plants (animals, herbs, mushrooms)	10	10	02 03 04 05 06	04 05 06 07 08	Rice farming	Less than a week	2	1	Foot/walking	2	Friend	No	Rice field hut	Yes	Yes	Yes	Yes	Yes	Yes	No	No	No	No	NA
23	SB-12-23-1044	SB	1	Laos	Champasak	Sanasomboon	164	2	Male	44	TRUE	Yes	Completed primary school	Lao	Married	2	0	0	Rice farming	Yes	Foraging for food or plants (animals, herbs, mushrooms)	10	10	Yes	Foraging for food or plants (animals, herbs, mushrooms)	10	10	02 03 04 05 06	04 05 06 07 08	Rice farming	Less than a week	2	1	Foot/walking	2	Friend	No	Rice field hut	Yes	Yes	Yes	Yes	Yes	Yes	No	No	No	No	NA
24	SB-12-24-1043	SB	1	Laos	Champasak	Sanasomboon	164	2	Male	48	TRUE	Yes	Completed primary school	Lao	Married	1	0	0	Rice farming	Yes	Foraging for food or plants (animals, herbs, mushrooms)	10	10	Yes	Foraging for food or plants (animals, herbs, mushrooms)	10	10	02 03 04 05 06	04 05 06 07 08	Rice farming	Less than a week	2	1	Foot/walking	2	Friend	No	Rice field hut	Yes	Yes	Yes	Yes	Yes	Yes	No	No	No	No	NA
8	MP-05-08-1031	MP	1	Laos	Champasak	Moonlapamok	46	2	Female	49.9	TRUE	Yes	Some primary school	Lao	Married	3	0	0	Other plantation/agricultural work	Yes	Foraging for food or plants (animals, herbs, mushrooms)	15	13	Yes	Collection of small wood/timber for household use	9	0	02 03 04 05 06	1	Other plantation/agricultural work	Less than a week	2	7	Tractor/mini-tractor	2	Family	Yes	Rice field hut	Yes	Yes	Yes	Yes	Yes	No	No	No	Yes	No	NA
8	MP-05-08-1028	MP	1	Laos	Champasak	Moonlapamok	45	2	Male	57.9	TRUE	Yes	Some primary school	Lao	Married	1	0	0	Rice farming	Yes	Foraging for food or plants (animals, herbs, mushrooms)	16	24	Yes	Collection of small wood/timber for household use	13	0	02 03 04 05	1	Rice farming	Less than a week	3	3	Tractor/mini-tractor	3	Family	Yes	Rice field hut	Yes	Yes	Yes	Yes	Yes	No	No	No	Yes	No	NA
8	MP-05-08-1027	MP	1	Laos	Champasak	Moonlapamok	46	2	Male	49.8	TRUE	Yes	Some primary school	Lao	Married	3	0	0	Rice farming	Yes	Foraging for food or plants (animals, herbs, mushrooms)	18	27	Yes	Collection of small wood/timber for household use	6	0	02 03 04 05 06	1	Rice farming	Less than a week	3	7	Tractor/mini-tractor	3	Friend	No	On ground in forest	Yes	Yes	Yes	Yes	Yes	No	No	No	Yes	No	NA
8	MP-05-08-1037	MP	1	Laos	Champasak	Moonlapamok	45	3	Female	58.1	TRUE	Yes	Some primary school	Lao	Married	1	0	0	Rice farming	Yes	Foraging for food or plants (animals, herbs, mushrooms)	13	51	Yes	Collection of small wood/timber for household use	12	0	02 03 04 05 06	1	Rice farming	Less than a week	3	9	Tractor/mini-tractor	3	Family	Yes	Rice field hut	Yes	Yes	Yes	Yes	Yes	No	No	No	Yes	No	NA
8	MP-05-08-1036	MP	1	Laos	Champasak	Moonlapamok	45	2	Male	19	TRUE	Yes	Some secondary school	Lao	Single	2	0	0	Rice farming	Yes	Foraging for food or plants (animals, herbs, mushrooms)	14	23	Yes	Collection of small wood/timber for household use	8	0	02 03 04 05	1	Collection of small wood/timber (household use)	Less than a week	3	3	Tractor/mini-tractor	2	Friend	No	On ground in forest	Yes	Yes	Yes	Yes	Yes	No	No	No	Yes	No	NA
8	MP-05-08-1038	MP	1	Laos	Champasak	Moonlapamok	N/A	2	Female	38	TRUE	Yes	Some primary school	Lao	Married	2	0	0	Rice farming	Yes	Foraging for food or plants (animals, herbs, mushrooms)	25	27	Yes	Collection of small wood/timber for household use	8	0	02 03 04 05 06	1	Collection of small wood/timber (household use)	Less than a week	3	4	Tractor/mini-tractor	2	Family	Yes	Rice field hut	Yes	Yes	Yes	Yes	Yes	No	No	No	Yes	No	NA
8	MP-05-08-1032	MP	1	Laos	Champasak	Moonlapamok	46	3	Male	37.9	TRUE	Yes	Some secondary school	Lao	Married	3	0	0	Rice farming	Yes	Foraging for food or plants (animals, herbs, mushrooms)	14	26	Yes	Collection of small wood/timber for household use	8	0	02 03 04 05 06	1	Other plantation/agricultural work	Less than a week	3	3	Tractor/mini-tractor	3	Family	Yes	Rice field hut	Yes	Yes	Yes	Yes	Yes	No	No	No	Yes	No	NA
8	MP-05-08-1033	MP	1	Laos	Champasak	Moonlapamok	46	2	Female	32.9	TRUE	Yes	Some primary school	Lao	Married	4	0	0	Rice farming	Yes	Foraging for food or plants (animals, herbs, mushrooms)	10	21	Yes	Collection of small wood/timber for household use	8	0	02 03 04 05 06	1	Other plantation/agricultural work	Less than a week	2	2	Tractor/mini-tractor	2	Family	Yes	Rice field hut	Yes	Yes	Yes	Yes	Yes	No	No	No	Yes	No	NA
5	MP-05-08-1034	MP	1	Laos	Champasak	Moonlapamok	46	3	Male	42.8	TRUE	No	NA	NA	NA	NA	NA	NA	NA	NA	NA	0	0	NA	NA	0	0	---	---	NA	NA	NA	NA	NA	NA	NA	NA	---	---	---	---	---	---	NA	NA	NA	NA	NA	NA
8	MP-05-07-1040	MP	1	Laos	Champasak	Moonlapamok	46	3	Female	38	TRUE	Yes	Some secondary school	Lao	Married	3	0	0	Rice farming	Yes	Foraging for food or plants (animals, herbs, mushrooms)	12	38	Yes	Collection of small wood/timber for household use	14	0	02 03 04 05 06	1	Other plantation/agricultural work	Less than a week	3	3	Tractor/mini-tractor	3	Family	Yes	Rice field hut	Yes	Yes	Yes	Yes	Yes	No	No	No	Yes	No	NA
3	MP-02-03-1231	MP	1	Laos	Champasak	Moonlapamok	39	5	Male	40.3	TRUE	Yes	Some primary school	Lao	Married	2	0	0	Rice farming	Yes	Logging or collection of large wood to sell (income generation)	17	150	Yes	Logging or collection of large wood to sell (income generation)	17	0	02 03 04 05 06	1	Rice farming	More than 1 month	30	6	Tractor/mini-tractor	5	Family	Yes	Rice field hut	Yes	Yes	Yes	Yes	Yes	Yes	Yes	Yes	No	No	NA
3	MP-02-03-1236	MP	1	Laos	Champasak	Moonlapamok	N/A	5	Male	46.4	TRUE	Yes	Some primary school	Lao	Married	2	0	0	Rice farming	Yes	Logging or collection of large wood to sell (income generation)	14	150	Yes	Logging or collection of large wood to sell (income generation)	12	0	02 03 04 05 06	1	Rice farming	More than 1 month	30	6	Tractor/mini-tractor	4	Family	Yes	Rice field hut	Yes	Yes	Yes	Yes	Yes	Yes	Yes	Yes	No	No	NA
3	MP-02-03-1235	MP	1	Laos	Champasak	Moonlapamok	38	5	Male	20.4	TRUE	Yes	Completed primary school	Lao	Single	0	0	0	Rice farming	Yes	Logging or collection of large wood to sell (income generation)	8	150	Yes	Logging or collection of large wood to sell (income generation)	14	60	02 03 04 05 06	02 03	Rice farming	More than 1 month	30	6	Tractor/mini-tractor	4	Family	Yes	Rice field hut	Yes	Yes	Yes	Yes	Yes	Yes	Yes	Yes	No	No	NA
4	MP-02-04-1333	MP	1	Laos	Champasak	Moonlapamok	N/A	4	Male	31.3	TRUE	Yes	Completed primary school	Lao	Married	1	0	0	Rice farming	Yes	Logging or collection of large wood to sell (income generation)	12	150	Yes	Logging or collection of large wood to sell (income generation)	13	60	02 03 04 05 06	02 03	Rice farming	More than 1 month	30	6	Tractor/mini-tractor	3	Family	Yes	Rice field hut	Yes	No	Yes	Yes	Yes	Yes	Yes	Yes	No	No	NA
4	MP-02-04-1332	MP	1	Laos	Champasak	Moonlapamok	41	5	Male	19.4	TRUE	Yes	Some secondary school	Lao	Single	0	0	0	Rice farming	Yes	Logging or collection of large wood to sell (income generation)	12	150	Yes	Logging or collection of large wood to sell (income generation)	9	60	02 03 04 05 06	02 03	Rice farming	More than 1 month	30	6	Tractor/mini-tractor	4	Family	Yes	Rice field hut	Yes	No	Yes	Yes	Yes	Yes	Yes	Yes	No	No	NA
3	MP-02-03-1257	MP	1	Laos	Champasak	Moonlapamok	38	6	Female	20.3	TRUE	Yes	Completed primary school	Lao	Single	0	0	0	Rice farming	Yes	Logging or collection of large wood to sell (income generation)	12	150	Yes	Collection of small wood/timber for household use	13	0	02 03 04 05 06	1	Rice farming	More than 1 month	30	6	Tractor/mini-tractor	5	Family	Yes	Rice field hut	Yes	No	Yes	Yes	Yes	Yes	Yes	Yes	No	No	NA
3	MP-02-03-1256	MP	1	Laos	Champasak	Moonlapamok	40	6	Female	42.3	TRUE	Yes	Some primary school	Lao	Married	0	0	0	Rice farming	Yes	Collection of small wood/timber for household use	13	150	Yes	Collection of small wood/timber for household use	17	60	02 03 04 05 06	02 03	Rice farming	More than 1 month	30	6	Tractor/mini-tractor	5	Family	Yes	Rice field hut	Yes	Yes	Yes	Yes	Yes	Yes	Yes	Yes	No	No	NA
4	MP-02-04-1331	MP	1	Laos	Champasak	Moonlapamok	38	6	Male	53.3	TRUE	Yes	Some primary school	Lao	Married	0	0	0	Rice farming	Yes	Logging or collection of large wood to sell (income generation)	8	150	Yes	Logging or collection of large wood to sell (income generation)	11	0	02 03 04 05 06	1	Logging or collection of large wood to sell (income generation)	More than 1 month	30	6	Tractor/mini-tractor	5	Family	Yes	Rice field hut	Yes	No	Yes	Yes	Yes	Yes	Yes	Yes	No	No	NA
3	MP-02-03-1255	MP	1	Laos	Champasak	Moonlapamok	38	6	Male	28.3	TRUE	Yes	Some primary school	Lao	Single	0	0	0	Rice farming	Yes	Logging or collection of large wood to sell (income generation)	13	150	Yes	Logging or collection of large wood to sell (income generation)	15	60	02 03 04 05 06	02 03	Rice farming	More than 1 month	30	6	Tractor/mini-tractor	5	Family	Yes	Rice field hut	Yes	No	Yes	Yes	Yes	Yes	Yes	Yes	No	No	NA
3	MP-02-03-1232	MP	1	Laos	Champasak	Moonlapamok	N/A	5	Male	40.4	TRUE	Yes	Completed primary school	Lao	Married	2	0	0	Rice farming	Yes	Logging or collection of large wood to sell (income generation)	12	150	Yes	Logging or collection of large wood to sell (income generation)	15	0	02 03 04 05 06	1	Rice farming	More than 1 month	30	6	Tractor/mini-tractor	4	Family	Yes	Rice field hut	Yes	Yes	Yes	Yes	Yes	Yes	Yes	Yes	No	No	NA
12	MP-02-02-1036	MP	1	Laos	Champasak	Moonlapamok	42	2	Female	47.8	TRUE	Yes	Never attended school	Souay	Married	2	0	99	Rice farming	Yes	Collection of bamboo, rattan, or resin	15	71	Yes	Collection of bamboo, rattan, or resin	26	0	04 05 06	1	Other plantation/agricultural work	Less than a week	3	8	Tractor/mini-tractor	4	Friend	Yes	Makeshift structure in forest (sleep outside)	Yes	Yes	Yes	Yes	Yes	Yes	Yes	No	No	No	NA
12	MP-02-02-1038	MP	1	Laos	Champasak	Moonlapamok	42	7	Male	31.5	TRUE	Yes	Some primary school	Souay	Married	2	0	99	Rice farming	Yes	Collection of bamboo, rattan, or resin	20	63	Yes	Collection of bamboo, rattan, or resin	30	0	04 05 06	1	Other plantation/agricultural work	Less than a week	4	9	Tractor/mini-tractor	5	Friend	No	Makeshift structure in forest (sleep outside)	Yes	Yes	Yes	Yes	Yes	Yes	Yes	No	No	No	NA
12	MP-02-01-1033	MP	1	Laos	Champasak	Moonlapamok	42	5	Male	36.3	TRUE	Yes	Completed primary school	Souay	Married	2	0	99	Rice farming	Yes	Collection of bamboo, rattan, or resin	20	54	Yes	Collection of bamboo, rattan, or resin	29	0	04 05 06	1	Other plantation/agricultural work	Less than a week	5	15	Tractor/mini-tractor	5	Friend	Yes	Makeshift structure in forest (sleep outside)	Yes	Yes	Yes	Yes	Yes	Yes	Yes	No	No	No	NA
5	MP-05-05-1033	MP	1	Laos	Bokeo	---	N/A	2	Male	19	TRUE	Yes	Completed primary school	Lao	Single	0	0	0	Rice farming	Yes	Collection of small wood/timber for household use	5	42	Yes	Collection of small wood/timber for household use	5	5	02 03	04 05	Rice farming	Less than a week	2	9	Tractor/mini-tractor	2	Friend	Don't know	Rice field hut	Yes	No	Yes	Yes	Yes	No	Yes	No	Yes	No	NA
5	MP-05-05-1034	MP	1	Laos	Bokeo	---	N/A	2	Female	31	TRUE	Yes	Completed primary school	Lao	Married	4	0	0	Rice farming	Yes	Collection of small wood/timber for household use	7	89	Yes	Collection of small wood/timber for household use	5	5	02 03 04 05	04 05	Rice farming	Less than a week	3	10	Tractor/mini-tractor	2	Friend and family	Don't know	Rice field hut	Yes	No	Yes	Yes	Yes	No	Yes	No	Yes	No	NA
5	MP-05-05-1035	MP	1	Laos	Bokeo	---	N/A	3	Female	50	TRUE	Yes	Some primary school	Lao	Married	0	0	0	Rice farming	Yes	Collection of small wood/timber for household use	3	65	Yes	Collection of small wood/timber for household use	3	3	02 03 04	04 05	Rice farming	Less than a week	2	9	Tractor/mini-tractor	3	Family	Don't know	Rice field hut	Yes	No	Yes	Yes	Yes	No	Yes	No	Yes	No	NA
6	MP-05-06-1035	MP	1	Laos	Bokeo	---	N/A	2	Male	54	TRUE	No	NA	NA	NA	NA	NA	NA	NA	NA	NA	0	0	NA	NA	0	0	---	---	NA	NA	NA	NA	NA	NA	NA	NA	---	---	---	---	---	---	NA	NA	NA	NA	NA	NA
6	MP-05-05-1036	MP	1	Laos	Bokeo	---	N/A	2	Male	61	TRUE	No	NA	NA	NA	NA	NA	NA	NA	NA	NA	0	0	NA	NA	0	0	---	---	NA	NA	NA	NA	NA	NA	NA	NA	---	---	---	---	---	---	NA	NA	NA	NA	NA	NA
6	MP-05-06-1036	MP	1	Laos	Bokeo	---	N/A	2	Male	23	TRUE	Yes	Some primary school	Lao	Married	1	0	0	Rice farming	Yes	Collection of small wood/timber for household use	5	63	Yes	Collection of small wood/timber for household use	4	5	02 03 04	04 05	Rice farming	Less than a week	2	10	Tractor/mini-tractor	2	Friend and family	Don't know	Rice field hut	Yes	Yes	No	---	Yes	No	Yes	No	Yes	No	NA
5	MP-05-05-1037	MP	1	Laos	Bokeo	---	N/A	3	Female	40	TRUE	Yes	Some primary school	Lao	Married	0	0	0	Rice farming	No	NA	0	80	Yes	Collection of small wood/timber for household use	6	4	02 03 04	04 05	Rice farming	Less than a week	3	10	Tractor/mini-tractor	3	Friend and family	Don't know	Rice field hut	Yes	No	Yes	Yes	Yes	Yes	Yes	No	Yes	No	NA
6	MP-05-06-1037	MP	1	Laos	Bokeo	---	N/A	3	Male	39	TRUE	Yes	Completed primary school	Lao	Married	2	0	0	Rice farming	No	NA	0	120	Yes	Collection of small wood/timber for household use	5	3	02 03 04 05	04 05	Rice farming	Less than a week	2	11	Tractor/mini-tractor	3	Friend and family	Don't know	Rice field hut	Yes	Yes	No	---	Yes	No	Yes	No	Yes	No	NA
5	MP-05-05-1038	MP	1	Laos	Bokeo	---	N/A	2	Female	29	TRUE	Yes	Never attended school	Lao	Married	1	0	0	Rice farming	No	NA	0	119	Yes	Collection of small wood/timber for household use	4	4	02 03 04 05	04 05	Rice farming	Less than a week	3	10	Tractor/mini-tractor	3	Friend and family	Don't know	Rice field hut	Yes	Yes	No	---	Yes	No	Yes	No	Yes	No	NA
6	MP-05-06-1038	MP	1	Laos	Bokeo	---	N/A	3	Male	29	TRUE	Yes	Completed primary school	Lao	Married	2	0	0	Rice farming	Yes	Collection of small wood/timber for household use	2	90	Yes	Collection of small wood/timber for household use	4	4	02 03 04	04 05	Rice farming	Less than a week	2	11	Tractor/mini-tractor	2	Friend and family	Don't know	Rice field hut	Yes	No	Yes	Yes	Yes	No	Yes	No	Yes	No	NA
5	MP-05-05-1039	MP	1	Laos	Bokeo	---	N/A	2	Female	25	TRUE	Yes	Completed primary school	Lao	Married	1	0	0	Rice farming	No	NA	0	119	Yes	Collection of small wood/timber for household use	3	3	02 03 04 05	04 05	Rice farming	Less than a week	2	12	Tractor/mini-tractor	2	Friend and family	Don't know	Rice field hut	Yes	No	Yes	Yes	Yes	No	Yes	No	Yes	No	NA
6	MP-05-06-1039	MP	1	Laos	Bokeo	---	N/A	2	Male	50	TRUE	Yes	Some primary school	Lao	Married	0	0	0	Rice farming	No	NA	0	66	Yes	Collection of small wood/timber for household use	4	3	02 03 04	04 05	Rice farming	Less than a week	2	10	Tractor/mini-tractor	2	Friend and family	Don't know	Rice field hut	Yes	No	Yes	Yes	Yes	No	Yes	No	Yes	No	NA
5	MP-05-05-1040	MP	1	Laos	Bokeo	---	N/A	2	Female	19	TRUE	Yes	Some primary school	Lao	Single	0	0	0	Rice farming	No	NA	0	66	No	NA	0	3	02 03 04	04 05	Rice farming	Less than a week	1	12	Tractor/mini-tractor	2	Friend and family	Don't know	Rice field hut	Yes	No	Yes	Yes	Yes	No	Yes	No	Yes	No	NA
6	MP-05-06-1040	MP	1	Laos	Bokeo	---	N/A	3	Female	45	TRUE	Yes	Some primary school	Lao	Married	0	0	0	Rice farming	No	NA	0	65	Yes	Collection of small wood/timber for household use	3	3	02 03 04	04 05	Rice farming	Less than a week	1	9	Tractor/mini-tractor	3	Friend and family	Don't know	Rice field hut	Yes	No	Yes	Yes	Yes	No	Yes	Yes	Yes	No	NA
6	MP-05-06-1041	MP	1	Laos	Bokeo	---	N/A	2	Male	30	TRUE	Yes	Completed primary school	Lao	Married	2	0	0	Rice farming	No	NA	0	119	Yes	Collection of small wood/timber for household use	3	3	02 03 04 05	04 05	Rice farming	Less than a week	2	11	Tractor/mini-tractor	2	Friend and family	Don't know	Rice field hut	Yes	Yes	Yes	Yes	Yes	No	Yes	No	Yes	No	NA
12	MP-02-01-1023	MP	1	Laos	Champasak	Moonlapamok	42	5	Female	42.2	TRUE	Yes	Some primary school	Souay	Divorced	2	0	0	Rice farming	Yes	Collection of bamboo, rattan, or resin	18	17	Yes	Collection of bamboo, rattan, or resin	25	0	03 04 05 06	1	Rice farming	Less than a week	4	12	Tractor/mini-tractor	5	Friend	No	Makeshift structure in forest (sleep outside)	Yes	Yes	Yes	Yes	Yes	Yes	Yes	No	No	No	NA
12	MP-02-02-1024	MP	1	Laos	Champasak	Moonlapamok	42	5	Female	22.8	TRUE	Yes	Some primary school	Souay	Married	1	0	0	Rice farming	Yes	Collection of bamboo, rattan, or resin	13	79	Yes	Collection of bamboo, rattan, or resin	29	0	03 04 05 06	1	Other plantation/agricultural work	Less than a week	4	4	Tractor/mini-tractor	4	Friend	Yes	Makeshift structure in forest (sleep outside)	Yes	Yes	Yes	Yes	Yes	Yes	Yes	No	No	No	NA
12	MP-02-02-1045	MP	1	Laos	Champasak	Moonlapamok	42	3	Male	18.1	TRUE	Yes	Some secondary school	Souay	Single	2	0	0	Rice farming	Yes	Collection of bamboo, rattan, or resin	20	45	Yes	Collection of bamboo, rattan, or resin	24	0	05 06	1	Other plantation/agricultural work	Less than a week	3	15	Tractor/mini-tractor	3	Friend	Yes	Makeshift structure in forest (sleep outside)	Yes	Yes	Yes	Yes	Yes	Yes	Yes	No	No	No	NA
12	MP-02-02-1043	MP	1	Laos	Champasak	Moonlapamok	42	4	Male	20.3	TRUE	Yes	Completed primary school	Souay	Single	2	0	0	Rice farming	Yes	Collection of bamboo, rattan, or resin	15	72	Yes	Collection of bamboo, rattan, or resin	25	0	04 05 06	1	Rice farming	Less than a week	5	10	Tractor/mini-tractor	3	Friend	Yes	Makeshift structure in forest (sleep outside)	Yes	Yes	Yes	Yes	Yes	Yes	Yes	No	No	No	NA
12	MP-02-02-1040	MP	1	Laos	Champasak	Moonlapamok	42	2	Male	31	TRUE	Yes	Some primary school	Lao	Married	3	0	0	Rice farming	Yes	Collection of bamboo, rattan, or resin	15	75	Yes	Collection of bamboo, rattan, or resin	23	0	04 05 06	1	Other plantation/agricultural work	Less than a week	6	11	Tractor/mini-tractor	2	Friend	Yes	Makeshift structure in forest (sleep outside)	Yes	Yes	Yes	Yes	Yes	Yes	Yes	No	No	No	NA
12	MP-02-02-1039	MP	1	Laos	Champasak	Moonlapamok	42	5	Male	29.1	TRUE	Yes	Some primary school	Souay	Married	2	0	99	Rice farming	Yes	Collection of bamboo, rattan, or resin	15	61	Yes	Collection of bamboo, rattan, or resin	20	0	04 05 06	1	Other plantation/agricultural work	Less than a week	3	10	Tractor/mini-tractor	5	Family	Yes	Makeshift structure in forest (sleep outside)	Yes	Yes	Yes	Yes	Yes	Yes	Yes	No	No	No	NA
12	MP-02-02-1037	MP	1	Laos	Champasak	Moonlapamok	42	5	Male	19.6	TRUE	Yes	Completed primary school	Souay	Single	2	0	0	Rice farming	Yes	Collection of bamboo, rattan, or resin	11	54	Yes	Collection of bamboo, rattan, or resin	21	0	04 05 06	1	Other plantation/agricultural work	Less than a week	5	9	Tractor/mini-tractor	3	Friend	Yes	Makeshift structure in forest (sleep outside)	Yes	Yes	Yes	Yes	Yes	Yes	Yes	No	No	No	NA
12	MP-02-01-1029	MP	1	Laos	Champasak	Moonlapamok	42	5	Male	45.1	TRUE	Yes	Completed primary school	Lao	Married	2	0	0	Rice farming	Yes	Collection of bamboo, rattan, or resin	20	53	Yes	Collection of bamboo, rattan, or resin	26	0	04 05 06	1	Other plantation/agricultural work	Less than a week	5	10	Tractor/mini-tractor	4	Friend	Yes	Makeshift structure in forest (sleep outside)	Yes	Yes	Yes	Yes	Yes	Yes	Yes	No	No	No	NA
12	MP-02-01-1028	MP	1	Laos	Champasak	Moonlapamok	42	5	Male	27.8	TRUE	Yes	Never attended school	Souay	Married	2	0	99	Rice farming	Yes	Collection of bamboo, rattan, or resin	20	62	Yes	Collection of bamboo, rattan, or resin	26	0	04 05 06	1	Manual labor/construction	Less than a week	5	9	Tractor/mini-tractor	6	Friend	No	Makeshift structure in forest (sleep outside)	Yes	Yes	Yes	Yes	Yes	Yes	Yes	No	No	No	NA
12	MP-02-02-1026	MP	1	Laos	Champasak	Moonlapamok	42	5	Male	19.6	TRUE	Yes	Some primary school	Souay	Married	2	0	0	Rice farming	Yes	Collection of bamboo, rattan, or resin	15	56	Yes	Collection of bamboo, rattan, or resin	25	0	04 05 06	1	Manual labor/construction	Less than a week	5	10	Tractor/mini-tractor	6	Friend	No	Makeshift structure in forest (sleep outside)	Yes	Yes	Yes	Yes	Yes	Yes	Yes	No	No	No	NA
13	PT-08-13-1050	PT	1	Laos	Champasak	Pathoumphon	65	2	Male	40	TRUE	Yes	Completed primary school	Lao	Married	0	0	0	Rice farming	Yes	Logging or collection of large wood to sell (income generation)	60	5	Yes	Logging or collection of large wood to sell (income generation)	10	0	2	1	Logging or collection of large wood to sell (income generation)	Less than a week	2	2	Tractor/mini-tractor	2	Friend	Yes	Rice field hut	Yes	No	Yes	Yes	No	No	No	No	No	No	NA
23	SB-12-23-1001	SB	1	Laos	Champasak	Sanasomboon	164	2	Male	23.4	TRUE	Yes	Completed secondary school	Lao	Single	0	0	0	Rice farming	No	NA	0	150	No	NA	0	135	02 03 04 05 06	02 03 04 05 06	Other plantation/agricultural work	More than 1 month	17	1	Motorbike	1	Family	Yes	Rice field hut	Yes	Yes	Yes	Yes	No	No	No	No	No	No	NA
24	SB-12-24-1001	SB	1	Laos	Champasak	Sanasomboon	164	2	Male	60.3	TRUE	Yes	Completed secondary school	Lao	Married	0	0	0	Rice farming	No	NA	0	70	No	NA	0	0	02 03 04 05 06	1	Other plantation/agricultural work	More than 1 month	3	1	Motorbike	1	Family	Yes	Rice field hut	Yes	Yes	Yes	Yes	No	No	No	No	No	No	NA
12	SB-12-24-1002	SB	1	Laos	Champasak	Sanasomboon	165	1	Female	32.8	TRUE	Yes	Completed primary school	Lao	Married	1	0	0	Rice farming	Yes	Foraging for food or plants (animals, herbs, mushrooms)	64	75	Yes	Foraging for food or plants (animals, herbs, mushrooms)	40	0	02 03 04 05 06	1	Other plantation/agricultural work	Between 1 week and 1 month	NA	2	Tractor/mini-tractor	1	Family	Yes	Rice field hut	Yes	Yes	Yes	Yes	Yes	Yes	Yes	No	No	No	NA
23	SB-12-23-1004	SB	1	Laos	Champasak	Sanasomboon	164	1	Male	33	TRUE	Yes	Some secondary school	Lao	Single	1	0	0	Rice farming	Yes	Foraging for food or plants (animals, herbs, mushrooms)	8	150	Yes	Foraging for food or plants (animals, herbs, mushrooms)	10	120	02 03 04 05 06	04 05 06 07	Rice farming	More than 1 month	2	NA	Tractor/mini-tractor	NA	Friend	Don't know	Rice field hut	Yes	Yes	Yes	Yes	Yes	Yes	Yes	Yes	No	No	NA
12	SB-12-23-1002	SB	1	Laos	Champasak	Champasak	164	1	Male	30	TRUE	Yes	Completed primary school	Lao	Married	2	0	0	Rice farming	Yes	Foraging for food or plants (animals, herbs, mushrooms)	32	27	Yes	Foraging for food or plants (animals, herbs, mushrooms)	7	0	02 03 04 05 06	1	Other plantation/agricultural work	Less than a week	2	1	Foot/walking	0	NA	NA	Rice field hut	Yes	Yes	Yes	Yes	Yes	Yes	No	No	No	No	NA
12	SB-12-24-1003	SB	1	Laos	Champasak	Sanasomboon	164	1	Male	48.9	TRUE	Yes	Completed primary school	Lao	Married	2	0	0	Rice farming	Yes	Foraging for food or plants (animals, herbs, mushrooms)	10	30	Yes	Foraging for food or plants (animals, herbs, mushrooms)	5	23	02 03 04 05 06	04 05 06 07 08	Other plantation/agricultural work	Less than a week	2	1	Foot/walking	1	Family	Yes	Rice field hut	Yes	Yes	Yes	Yes	Yes	Yes	No	No	No	No	NA
12	SB-12-24-1004	SB	1	Laos	Champasak	Champasak	164	1	Male	23.4	TRUE	Yes	Some secondary school	Lao	Single	2	0	0	Other plantation/agricultural work	Yes	Foraging for food or plants (animals, herbs, mushrooms)	9	18	Yes	Foraging for food or plants (animals, herbs, mushrooms)	1	32	02 03 04 05 06	04 05 06 07 08	Other plantation/agricultural work	Less than a week	2	1	Foot/walking	1	Friend	Yes	Rice field hut	Yes	Yes	Yes	Yes	Yes	Yes	No	No	No	No	NA
12	SB-12-23-1003	SB	1	Laos	Champasak	Champasak	170	1	Male	33	TRUE	Yes	Completed primary school	Lao	Married	5	1	0	Other plantation/agricultural work	Yes	Agricultural work in forest fringe	35	20	Yes	Foraging for food or plants (animals, herbs, mushrooms)	10	9	02 03 04 05 06	02 04 06	Other plantation/agricultural work	Less than a week	7	3	Foot/walking	1	Family	Yes	Rice field hut	Yes	Yes	Yes	Yes	Yes	Yes	No	No	No	Yes	Yes
23	SB-12-23-1005	SB	1	Laos	Champasak	Sanasomboon	164	1	Male	41	TRUE	Yes	Completed secondary school	Lao	Married	5	0	0	Rice farming	Yes	Foraging for food or plants (animals, herbs, mushrooms)	14	15	No	NA	0	0	02 03 04 05 06	1	Other plantation/agricultural work	Less than a week	1	1	Foot/walking	1	Family	Yes	Rice field hut	Yes	Yes	Yes	Yes	Yes	Yes	No	No	No	No	NA
23	SB-12-23-1008	SB	1	Laos	Champasak	Sanasomboon	161	1	Male	45	TRUE	Yes	Completed primary school	Lao	Married	1	0	0	Rice farming	Yes	Collection of bamboo, rattan, or resin	15	21	Yes	Foraging for food or plants (animals, herbs, mushrooms)	7	0	02 03 04 05	1	Rice farming	Less than a week	2	NA	Foot/walking	NA	Family	Don't know	Rice field hut	Yes	Yes	Yes	Yes	Yes	Yes	Yes	No	No	No	NA
12	SB-12-23-1006	SB	1	Laos	Champasak	Sanasomboon	161	1	Male	58	TRUE	Yes	Some secondary school	Lao	Married	1	0	0	Other plantation/agricultural work	Yes	Foraging for food or plants (animals, herbs, mushrooms)	23	20	Yes	Foraging for food or plants (animals, herbs, mushrooms)	3	0	02 03 04 05 06	1	Fishing	Less than a week	1	NA	Foot/walking	NA	Family	Yes	Rice field hut	Yes	Yes	Yes	Yes	Yes	Yes	No	No	No	No	NA
23	SB-12-23-1007	SB	1	Laos	Champasak	Sanasomboon	161	1	Male	47	TRUE	Yes	Completed primary school	Lao	Married	2	1	0	Rice farming	Yes	Collection of bamboo, rattan, or resin	26	15	Yes	Foraging for food or plants (animals, herbs, mushrooms)	4	0	02 03 04 05	1	Rice farming	Less than a week	2	1	Foot/walking	NA	Friend	Don't know	Rice field hut	Yes	Yes	Yes	Yes	Yes	Yes	No	No	No	No	NA
23	SB-12-23-1009	SB	1	Laos	Champasak	Sanasomboon	164	1	Male	33	TRUE	Yes	Completed primary school	Lao	Married	2	0	99	Rice farming	Yes	Foraging for food or plants (animals, herbs, mushrooms)	14	29	Yes	Foraging for food or plants (animals, herbs, mushrooms)	25	0	02 03 04 05 06	1	Other plantation/agricultural work	Less than a week	NA	NA	Foot/walking	1	Friend	No	Rice field hut	Yes	Yes	Yes	Yes	Yes	Yes	Yes	Yes	No	No	NA
23	SB-12-23-1010	SB	1	Laos	Champasak	Sanasomboon	164	1	Male	46	TRUE	Yes	Completed primary school	Lao	Married	3	0	99	Rice farming	Yes	Foraging for food or plants (animals, herbs, mushrooms)	13	27	Yes	Foraging for food or plants (animals, herbs, mushrooms)	14	0	02 03 04 05 06	1	Other plantation/agricultural work	Less than a week	2	NA	Foot/walking	1	Friend	No	Rice field hut	Yes	Yes	Yes	Yes	Yes	Yes	Yes	Yes	No	No	NA
23	SB-12-23-1011	SB	1	Laos	Champasak	Sanasomboon	161	1	Male	36	TRUE	Yes	Completed primary school	Lao	Married	2	0	99	Rice farming	Yes	Foraging for food or plants (animals, herbs, mushrooms)	26	23	Yes	Foraging for food or plants (animals, herbs, mushrooms)	12	0	02 03 04 05 06	1	Rice farming	Less than a week	2	NA	Foot/walking	1	Friend	No	Rice field hut	Yes	Yes	Yes	Yes	Yes	Yes	Yes	Yes	No	No	NA
23	SB-12-23-1012	SB	1	Laos	Champasak	Sanasomboon	161	1	Male	50	TRUE	Yes	Completed primary school	Lao	Married	3	0	99	Rice farming	Yes	Foraging for food or plants (animals, herbs, mushrooms)	9	23	Yes	Foraging for food or plants (animals, herbs, mushrooms)	19	27	02 03 04 05 06	02 03 04 05 06 07 08	Rice farming	Less than a week	2	NA	Foot/walking	1	Friend	No	Rice field hut	Yes	Yes	Yes	Yes	Yes	Yes	Yes	Yes	No	No	NA
24	SB-12-24-1005	SB	1	Laos	Champasak	Sanasomboon	161	1	Male	20	TRUE	Yes	Completed primary school	Lao	Single	2	0	0	Rice farming	Yes	Foraging for food or plants (animals, herbs, mushrooms)	2	5	No	NA	0	0	3	1	Rice farming	Less than a week	2	1	Foot/walking	2	Friend	Yes	Rice field hut	Yes	Yes	Yes	Yes	Yes	Yes	Yes	No	No	No	NA
24	SB-12-24-1006	SB	1	Laos	Champasak	Sanasomboon	161	1	Male	36	TRUE	Yes	Completed primary school	Lao	Single	1	0	99	Rice farming	Yes	Collection of bamboo, rattan, or resin	32	65	Yes	Collection of bamboo, rattan, or resin	49	45	02 03 04 05	02 03 04 05 06	Rice farming	Less than a week	2	1	Foot/walking	NA	Family	Don't know	Rice field hut	Yes	Yes	Yes	Yes	Yes	Yes	Yes	Yes	No	No	NA
24	SB-12-24-1007	SB	1	Laos	Champasak	Sanasomboon	164	1	Male	34	TRUE	Yes	Completed secondary school	Lao	Married	2	0	0	Rice farming	Yes	Foraging for food or plants (animals, herbs, mushrooms)	6	16	Yes	Foraging for food or plants (animals, herbs, mushrooms)	7	0	02 03 04 05 06	1	Rice farming	Less than a week	1	NA	Foot/walking	1	Friend	No	Rice field hut	Yes	Yes	Yes	Yes	Yes	Yes	Yes	Yes	No	No	NA
24	SB-12-24-1008	SB	1	Laos	Champasak	Champasak	164	1	Male	48	TRUE	Yes	Completed secondary school	Lao	Married	2	0	0	Homemaker/raising children	Yes	Foraging for food or plants (animals, herbs, mushrooms)	32	49	Yes	Foraging for food or plants (animals, herbs, mushrooms)	50	0	02 03 04 05 06	1	Travelling to work site destination	More than 1 month	6	NA	Motorbike	NA	Friend	Yes	Rice field hut	Yes	Yes	Yes	Yes	Yes	Yes	No	No	No	No	NA
21	SB-12-21-1002	SB	1	Laos	Champasak	Champasak	161	1	Male	45.6	TRUE	Yes	Some secondary school	Lao	Married	1	1	0	Rice farming	Yes	Agricultural work in forest fringe	121	120	Yes	Foraging for food or plants (animals, herbs, mushrooms)	12	0	03 04 05 06	1	Fishing	One night	1	1	Foot/walking	1	Acquaintance	No	Rice field hut	Yes	Yes	No	---	Yes	Yes	Yes	No	No	No	NA
21	SB-12-21-1003	SB	1	Laos	Champasak	Sanasomboon	160	1	Male	55.1	TRUE	Yes	Completed secondary school	Lao	Single	1	0	0	Rice farming	Yes	Collection of bamboo, rattan, or resin	120	30	Yes	Foraging for food or plants (animals, herbs, mushrooms)	2	0	3	1	Forest foraging or hunting	One night	1	2	Foot/walking	1	NA	Yes	Rice field hut	Yes	Yes	No	---	Yes	Yes	No	No	Yes	No	NA
22	SB-12-22-1002	SB	1	Laos	Champasak	Sanasomboon	163	2	Male	48	TRUE	No	NA	NA	NA	NA	NA	NA	NA	NA	NA	0	0	NA	NA	0	0	---	---	NA	NA	NA	NA	NA	NA	NA	NA	---	---	---	---	---	---	NA	NA	NA	NA	NA	NA
22	SB-12-22-1003	SB	1	Laos	Champasak	Sanasomboon	163	1	Male	62	TRUE	No	NA	NA	NA	NA	NA	NA	NA	NA	NA	0	0	NA	NA	0	0	---	---	NA	NA	NA	NA	NA	NA	NA	NA	---	---	---	---	---	---	NA	NA	NA	NA	NA	NA
21	SB-12-21-1004	SB	1	Laos	Champasak	Champasak	163	1	Male	61	TRUE	Yes	Some primary school	Lao	Married	1	0	0	Rice farming	Yes	Collection of bamboo, rattan, or resin	3	120	Yes	Foraging for food or plants (animals, herbs, mushrooms)	5	0	03 04 05 06	1	Collection of small wood/timber (household use)	One night	1	NA	Foot/walking	0	NA	NA	Rice field hut	Yes	Yes	No	---	Yes	Yes	No	No	Yes	No	NA
22	SB-12-21-1005	SB	1	Laos	Champasak	Sanasomboon	163	1	Male	47	TRUE	No	NA	NA	NA	NA	NA	NA	NA	NA	NA	0	0	NA	NA	0	0	---	---	NA	NA	NA	NA	NA	NA	NA	NA	---	---	---	---	---	---	NA	NA	NA	NA	NA	NA
22	SB-12-22-1004	SB	1	Laos	Champasak	Sanasomboon	161	1	Male	28	TRUE	Yes	Completed primary school	Lao	Married	2	0	0	Rice farming	Yes	Foraging for food or plants (animals, herbs, mushrooms)	8	66	Yes	Foraging for food or plants (animals, herbs, mushrooms)	6	0	03 04 05 06	1	Forest foraging or hunting	Less than a week	2	1	Foot/walking	1	Family	No	Rice field hut	No	---	No	---	Yes	No	No	No	Yes	No	NA
21	SB-12-21-1006	SB	1	Laos	Champasak	Champasak	161	1	Male	35	TRUE	No	NA	NA	NA	NA	NA	NA	NA	NA	NA	0	0	NA	NA	0	0	---	---	NA	NA	NA	NA	NA	NA	NA	NA	---	---	---	---	---	---	NA	NA	NA	NA	NA	NA
22	SB-12-22-1005	SB	1	Laos	Champasak	Sanasomboon	160	1	Male	46	TRUE	Yes	Completed secondary school	Lao	Married	3	0	0	Rice farming	Yes	Collection of bamboo, rattan, or resin	3	100	Yes	Foraging for food or plants (animals, herbs, mushrooms)	6	0	03 04 05 06	1	Rice farming	One night	1	2	Foot/walking	NA	Friend and family	No	Rice field hut	No	---	No	---	Yes	No	No	No	No	Yes	No
21	SB-12-21-1007	SB	1	Laos	Champasak	Champasak	160	1	Male	46	TRUE	Yes	Some secondary school	Lao	Married	3	0	0	Rice farming	Yes	Collection of bamboo, rattan, or resin	3	120	Yes	Foraging for food or plants (animals, herbs, mushrooms)	3	0	03 04 05 06	1	Forest foraging or hunting	One night	1	2	Foot/walking	1	Friend	Yes	Rice field hut	Yes	Yes	No	---	Yes	Yes	No	No	No	No	NA
22	SB-12-21-1008	SB	1	Laos	Champasak	Sanasomboon	161	1	Male	39	TRUE	Yes	Never attended school	Lao	Married	6	0	0	Rice farming	Yes	Foraging for food or plants (animals, herbs, mushrooms)	4	12	Yes	Foraging for food or plants (animals, herbs, mushrooms)	6	0	04 05 06	1	Collection of small wood/timber (household use)	One night	2	2	Foot/walking	1	Friend	No	Caves in forest (sleep outside)	No	---	No	---	Yes	Yes	No	No	No	No	NA
22	SB-12-22-1006	SB	1	Laos	Champasak	Champasak	161	1	Male	31	TRUE	Yes	Some primary school	Lao	Married	0	0	0	Rice farming	Yes	Foraging for food or plants (animals, herbs, mushrooms)	4	8	Yes	Foraging for food or plants (animals, herbs, mushrooms)	6	0	03 04 05 06	1	Forest foraging or hunting	One night	1	2	Foot/walking	1	Friend	No	Caves in forest (sleep outside)	No	---	No	---	Yes	Yes	No	No	No	Yes	No
22	SB-12-21-1009	SB	1	Laos	Champasak	Sanasomboon	160	2	Male	47	TRUE	Yes	Completed secondary school	Lao	Married	3	0	0	Rice farming	Yes	Foraging for food or plants (animals, herbs, mushrooms)	6	6	Yes	Foraging for food or plants (animals, herbs, mushrooms)	6	6	04 05 06	06 07 08	Rice farming	Less than 1 day	2	1	Foot/walking	2	Friend	No	Makeshift structure in forest (sleep outside)	No	---	No	---	Yes	Yes	No	No	No	Yes	No
21	SB-12-22-1007	SB	1	Laos	Champasak	Champasak	160	1	Male	38	TRUE	Yes	Completed primary school	Lao	Married	3	0	0	Rice farming	Yes	Agricultural work in forest fringe	90	150	Yes	Collection of small wood/timber for household use	5	0	02 03 04 05 06	1	Rice farming	One night	2	1	Foot/walking	1	Friend	No	Rice field hut	Yes	Yes	No	---	Yes	Yes	Yes	No	Yes	No	NA
22	SB-12-22-1008	SB	1	Laos	Champasak	Sanasomboon	160	1	Male	37	TRUE	Yes	Completed primary school	Lao	Married	2	0	0	Rice farming	Yes	Foraging for food or plants (animals, herbs, mushrooms)	6	6	Yes	Foraging for food or plants (animals, herbs, mushrooms)	6	6	04 05 06	06 07 08	Rice farming	Less than 1 day	2	1	Foot/walking	1	Friend	No	Makeshift structure in forest (sleep outside)	No	---	No	---	Yes	Yes	No	No	No	Yes	Yes
21	SB-12-21-1010	SB	1	Laos	Champasak	Champasak	163	1	Male	50	TRUE	Yes	Some primary school	Lao	Married	2	0	0	Rice farming	Yes	Collection of bamboo, rattan, or resin	5	120	Yes	Collection of small wood/timber for household use	5	0	03 04 05 06	1	Forest foraging or hunting	One night	1	1	Foot/walking	1	Friend	No	Caves in forest (sleep outside)	Yes	Yes	No	---	Yes	Yes	Yes	No	Yes	No	NA
22	SB-12-22-1009	SB	1	Laos	Champasak	Sanasomboon	163	1	Male	33	TRUE	Yes	Completed primary school	Lao	Married	3	1	1	Rice farming	Yes	Foraging for food or plants (animals, herbs, mushrooms)	120	150	Yes	Collection of small wood/timber for household use	3	0	02 03 04 05 06	1	Collection of small wood/timber (household use)	One night	1	1	Foot/walking	1	Friend	No	Caves in forest (sleep outside)	Yes	Yes	No	---	Yes	Yes	Yes	No	No	No	NA
21	SB-12-21-1011	SB	1	Laos	Champasak	Champasak	N/A	1	Male	38	TRUE	Yes	Some primary school	Lao	Married	4	0	0	Rice farming	Yes	Collection of bamboo, rattan, or resin	120	0	Yes	Agricultural work in forest fringe	19	0	1	1	Other plantation/agricultural work	One night	30	1	Foot/walking	1	Family	No	Makeshift structure in forest (sleep outside)	Yes	Yes	No	---	Yes	Yes	Yes	No	No	No	NA
22	SB-12-22-1001	SB	1	Laos	Borikhamxay	---	N/A	3	Female	35	TRUE	Yes	Never attended school	Lao	Married	2	0	0	Rice farming	No	NA	0	120	No	NA	0	0	03 04 05 06	1	Other plantation/agricultural work	More than 1 month	NA	1	Foot/walking	3	Family	Yes	Rice field hut	Yes	Yes	Yes	Yes	Yes	No	No	No	No	No	NA
21	SB-12-21-1001	SB	1	Laos	Champasak	Sanasomboon	163	3	Male	41	TRUE	Yes	Some primary school	Lao	Married	2	0	0	Rice farming	Yes	Foraging for food or plants (animals, herbs, mushrooms)	6	120	Yes	Foraging for food or plants (animals, herbs, mushrooms)	2	0	02 03 04 05 06	1	Other plantation/agricultural work	More than 1 month	90	1	Foot/walking	3	Family	Yes	Other temporary structure or tent	Yes	Yes	Yes	Yes	Yes	Yes	No	No	Yes	No	NA
15	PT-08-15-1001	PT	1	Laos	Champasak	Champasak	72	4	Male	50.1	TRUE	Yes	Completed primary school	Lao	Married	3	0	0	Rice farming	Yes	Agricultural work in forest fringe	15	15	Yes	Foraging for food or plants (animals, herbs, mushrooms)	1	0	2	1	Manual labor/construction	Between 1 week and 1 month	7	10	Motorbike	2	Family	Yes	Rice field hut	Yes	Yes	Yes	Yes	Yes	No	Yes	No	Yes	Yes	Yes
15	PT-08-15-1002	PT	1	Laos	Champasak	Pathoumphon	72	4	Male	56	TRUE	Yes	Completed primary school	Lao	Married	2	0	0	Rice farming	Yes	Foraging for food or plants (animals, herbs, mushrooms)	2	2	Yes	Foraging for food or plants (animals, herbs, mushrooms)	2	0	3	1	Collection of small wood/timber (household use)	One night	1	300	Motorbike	2	Family	Yes	Other temporary structure or tent	Yes	Yes	Yes	Yes	Yes	No	Yes	No	No	Yes	Yes
15	PT-08-15-1003	PT	1	Laos	Champasak	Pathoumphon	72	2	Male	38.1	TRUE	Yes	Some secondary school	Lao	Married	4	0	0	Rice farming	Yes	Foraging for food or plants (animals, herbs, mushrooms)	15	15	Yes	Logging or collection of large wood to sell (income generation)	6	0	2	1	Logging or collection of large wood to sell (income generation)	Less than a week	6	60	Tractor/mini-tractor	1	Friend	Yes	Enclosed house or apartment	Yes	Yes	Yes	Yes	Yes	No	Yes	No	No	Yes	No
15	PT-08-15-1004	PT	1	Laos	Champasak	Pathoumphon	72	1	Male	40	TRUE	Yes	Completed primary school	Lao	Married	3	0	0	Other plantation/agricultural work	Yes	Foraging for food or plants (animals, herbs, mushrooms)	1	0	Yes	Logging or collection of large wood to sell (income generation)	6	0	1	1	Logging or collection of large wood to sell (income generation)	Less than a week	1	60	Tractor/mini-tractor	1	Friend	Yes	Enclosed house or apartment	Yes	Yes	Yes	Yes	No	No	No	No	No	No	NA
16	PT-08-16-1001	PT	1	Laos	Champasak	Pathoumphon	64	12	Male	18.4	TRUE	Yes	Completed primary school	Lao	Single	0	0	0	Rice farming	Yes	Collection of bamboo, rattan, or resin	14	26	Yes	Collection of small wood/timber for household use	23	0	03 04 05	1	Collection of small wood/timber (household use)	Less than a week	5	3	Tractor/mini-tractor	5	Friend	No	Makeshift structure in forest (sleep outside)	Yes	Yes	Yes	Yes	Yes	No	Yes	Yes	No	No	NA
16	PT-08-16-1002	PT	1	Laos	Champasak	Pathoumphon	64	9	Male	34.4	TRUE	Yes	Completed primary school	Lao	Married	3	0	0	Rice farming	Yes	Collection of bamboo, rattan, or resin	21	34	Yes	Collection of small wood/timber for household use	39	0	03 04 05	1	Collection of small wood/timber (household use)	Less than a week	5	3	Foot/walking	5	Friend	No	Makeshift structure in forest (sleep outside)	Yes	Yes	Yes	Yes	Yes	No	Yes	Yes	No	No	NA
16	PT-08-16-1003	PT	1	Laos	Champasak	Pathoumphon	64	1	Male	21.4	TRUE	Yes	Completed primary school	Lao	Single	0	0	0	Any other occupation	Yes	Collection of bamboo, rattan, or resin	13	17	Yes	Collection of small wood/timber for household use	13	0	03 04	1	Collection of small wood/timber (household use)	Less than a week	3	1	Foot/walking	0	NA	NA	Makeshift structure in forest (sleep outside)	Yes	Yes	Yes	Yes	Yes	No	Yes	Yes	No	No	NA
16	PT-08-16-1004	PT	1	Laos	Champasak	Pathoumphon	69	3	Male	34.4	TRUE	Yes	Completed primary school	Lao	Married	1	0	0	Rice farming	Yes	Collection of bamboo, rattan, or resin	11	18	Yes	Collection of small wood/timber for household use	13	0	03 04	1	Collection of small wood/timber (household use)	Less than a week	6	2	Motorbike	3	Friend	No	Makeshift structure in forest (sleep outside)	Yes	Yes	Yes	Yes	Yes	No	Yes	Yes	No	No	NA
16	PT-08-16-1005	PT	1	Laos	Champasak	Pathoumphon	69	4	Male	18.4	TRUE	Yes	Completed primary school	Lao	Single	0	0	0	Rice farming	Yes	Collection of bamboo, rattan, or resin	12	14	Yes	Collection of small wood/timber for household use	11	0	03 05	1	Collection of small wood/timber (household use)	Less than a week	6	1	Foot/walking	4	Family	No	Rice field hut	Yes	Yes	Yes	Yes	Yes	No	Yes	No	No	No	NA
16	PT-08-16-1006	PT	1	Laos	Champasak	Pathoumphon	69	23	Male	37.4	TRUE	Yes	Some primary school	Lao	Married	2	0	0	Rice farming	Yes	Collection of bamboo, rattan, or resin	23	23	Yes	Collection of small wood/timber for household use	30	0	02 04 05	1	Fishing	Less than a week	5	3	Tractor/mini-tractor	4	Friend	No	Makeshift structure in forest (sleep outside)	Yes	Yes	Yes	Yes	Yes	No	Yes	Yes	No	No	NA
15	PT-08-15-1005	PT	1	Laos	Champasak	Pathoumphon	72	2	Male	25	TRUE	Yes	More than secondary	Lao	Single	2	0	0	Government employee	Yes	Collection of small wood/timber for household use	1	0	Yes	Logging or collection of large wood to sell (income generation)	2	0	3	1	Logging or collection of large wood to sell (income generation)	Less than 1 day	1	20	Tractor/mini-tractor	1	Family	Yes	Other temporary structure or tent	Yes	No	Yes	Yes	Yes	No	Yes	No	No	Yes	No
15	PT-08-15-1006	PT	1	Laos	Champasak	Pathoumphon	72	2	Male	24	TRUE	Yes	Completed primary school	Lao	Married	1	0	0	Rice farming	No	NA	0	0	Yes	Logging or collection of large wood to sell (income generation)	2	0	1	1	Collection of small wood/timber (household use)	Less than 1 day	2	50	Tractor/mini-tractor	2	Family	Yes	Hammock net (sleep outside)	Yes	No	Yes	Yes	Yes	No	Yes	No	No	Yes	Yes
15	PT-08-15-1007	PT	1	Laos	Champasak	Pathoumphon	63	2	Male	25	TRUE	Yes	Completed primary school	Lao	Married	0	0	0	Rice farming	Yes	Agricultural work in forest fringe	1	0	Yes	Logging or collection of large wood to sell (income generation)	7	0	3	1	Other plantation/agricultural work	Less than 1 day	4	20	Tractor/mini-tractor	3	Family	Yes	Makeshift structure in forest (sleep outside)	Yes	No	Yes	Yes	Yes	Yes	Yes	No	No	Yes	No
15	PT-08-15-1008	PT	1	Laos	Champasak	Pathoumphon	65	2	Male	58	TRUE	Yes	Some primary school	Lao	Married	0	0	0	Rice farming	Yes	Foraging for food or plants (animals, herbs, mushrooms)	2	15	Yes	Logging or collection of large wood to sell (income generation)	2	0	4	1	Logging or collection of large wood to sell (income generation)	Less than 1 day	3	50	Tractor/mini-tractor	2	Family	Yes	Hammock net (sleep outside)	Yes	No	Yes	Yes	Yes	Yes	Yes	No	No	No	NA
16	PT-08-16-1007	PT	1	Laos	Champasak	Pathoumphon	63	6	Male	46.4	TRUE	Yes	Some secondary school	Lao	Married	3	0	0	Rice farming	Yes	Collection of bamboo, rattan, or resin	26	17	Yes	Collection of small wood/timber for household use	18	0	03 04	1	Manual labor/construction	Less than a week	9	6	Motorbike	3	Friend	No	Makeshift structure in forest (sleep outside)	Yes	Yes	Yes	Yes	Yes	No	Yes	Yes	No	No	NA
16	PT-08-16-1008	PT	1	Laos	Champasak	Pathoumphon	64	5	Male	24.4	TRUE	Yes	Some primary school	Lao	Married	2	0	0	Any other occupation	Yes	Collection of bamboo, rattan, or resin	15	26	Yes	Collection of small wood/timber for household use	16	0	03 04 05	1	Collection of small wood/timber (household use)	Less than a week	15	23	Tractor/mini-tractor	5	Friend	No	Makeshift structure in forest (sleep outside)	Yes	Yes	Yes	Yes	Yes	No	Yes	Yes	No	No	NA
16	PT-08-16-1009	PT	1	Laos	Champasak	Pathoumphon	64	3	Male	19.4	TRUE	Yes	Some primary school	Lao	Married	0	0	0	Rice farming	Yes	Collection of bamboo, rattan, or resin	15	23	Yes	Collection of small wood/timber for household use	11	0	03 04 05	1	Collection of small wood/timber (household use)	Less than a week	9	9	Tractor/mini-tractor	3	Friend	No	Makeshift structure in forest (sleep outside)	Yes	Yes	Yes	Yes	Yes	Yes	Yes	No	No	No	NA
16	PT-08-16-1010	PT	1	Laos	Champasak	Pathoumphon	70	4	Male	17.4	TRUE	Yes	Completed secondary school	Lao	Single	0	0	0	Rice farming	Yes	Logging or collection of large wood to sell (income generation)	23	39	Yes	Logging or collection of large wood to sell (income generation)	16	0	03 04 05	1	Fishing	Less than a week	6	4	Motorbike	1	Friend	No	Rice field hut	Yes	Yes	Yes	Yes	Yes	No	Yes	Yes	No	No	NA
5	PT-07-10-1003	PT	1	Laos	Champasak	Pathoumphon	98	2	Male	45	TRUE	Yes	Never attended school	Lao	Married	2	0	0	Rice farming	Yes	Foraging for food or plants (animals, herbs, mushrooms)	3	5	Yes	Foraging for food or plants (animals, herbs, mushrooms)	5	0	4	1	Other plantation/agricultural work	Less than a week	3	NA	Foot/walking	2	Family	Yes	Rice field hut	Yes	No	Yes	Yes	No	No	No	No	No	Yes	Yes
9	PT-07-09-1003	PT	1	Laos	Champasak	Pathoumphon	98	2	Male	25	TRUE	Yes	Completed primary school	Lao	Married	3	0	99	Rice farming	Yes	Foraging for food or plants (animals, herbs, mushrooms)	6	3	Yes	Collection of bamboo, rattan, or resin	6	0	4	1	Other plantation/agricultural work	Less than a week	6	4	Tractor/mini-tractor	2	Family	Yes	Rice field hut	Yes	Yes	Yes	Yes	Yes	No	Yes	Yes	No	No	NA
9	PT-07-09-1004	PT	1	Laos	Champasak	Pathoumphon	98	3	Female	39	TRUE	Yes	Never attended school	Lao	Married	1	0	99	Rice farming	Yes	Collection of bamboo, rattan, or resin	3	3	Yes	Foraging for food or plants (animals, herbs, mushrooms)	4	0	4	1	Other plantation/agricultural work	Less than a week	3	5	Foot/walking	3	Family	Yes	Rice field hut	Yes	Yes	Yes	Yes	Yes	No	Yes	Yes	No	No	NA
10	PT-07-09-1008	PT	1	Laos	Champasak	Pathoumphon	98	2	Female	47	TRUE	Yes	Some primary school	Lao	Married	1	0	99	Rice farming	Yes	Foraging for food or plants (animals, herbs, mushrooms)	2	1	Yes	Foraging for food or plants (animals, herbs, mushrooms)	1	0	2	1	Forest foraging or hunting	Less than a week	1	8	Foot/walking	1	Friend	Yes	Rice field hut	Yes	No	Yes	Yes	Yes	No	No	No	Yes	No	NA
10	PT-07-09-1007	PT	1	Laos	Champasak	Pathoumphon	98	2	Female	60	TRUE	Yes	Some primary school	Lao	Married	1	0	0	Rice farming	Yes	Foraging for food or plants (animals, herbs, mushrooms)	2	2	Yes	Agricultural work in forest fringe	2	0	2	1	Other plantation/agricultural work	Less than a week	2	8	Foot/walking	2	Friend	Yes	Rice field hut	Yes	Yes	Yes	Yes	Yes	No	Yes	No	No	No	NA
9	PT-07-09-1006	PT	1	Laos	Champasak	Pathoumphon	98	3	Male	51	TRUE	Yes	Some primary school	Lao	Married	1	0	0	Rice farming	Yes	Foraging for food or plants (animals, herbs, mushrooms)	3	3	Yes	Agricultural work in forest fringe	6	0	2	1	Rice farming	Less than a week	2	8	Foot/walking	3	Family	Yes	Rice field hut	Yes	Yes	Yes	Yes	Yes	No	Yes	No	Yes	Yes	Yes
25	SK-13-25-1023	SK	1	Laos	---	---	N/A	2	Male	67	TRUE	Yes	Some primary school	Lao	Married	1	0	NA	Rice farming	Yes	Agricultural work in forest fringe	0	0	Yes	Agricultural work in forest fringe	0	0	02 03 04 05 06	02 03 04 05 06 07 08	Other plantation/agricultural work	More than 1 month	18	3	Foot/walking	2	Family	Yes	Rice field hut	Yes	Yes	No	---	Yes	No	Yes	Yes	No	No	NA
25	SK-13-26-1023	SK	1	Laos	Houaphan	---	N/A	2	Male	71	TRUE	Yes	Some primary school	Lao	Married	0	0	0	Other plantation/agricultural work	Yes	Foraging for food or plants (animals, herbs, mushrooms)	120	70	Yes	Foraging for food or plants (animals, herbs, mushrooms)	20	165	02 04 06	02 03 04 05 06 07 08	Other plantation/agricultural work	More than 1 month	NA	3	Foot/walking	1	Family	Yes	Rice field hut	Yes	No	No	---	Yes	No	Yes	No	No	No	NA
25	SK-13-26-1024	SK	1	Laos	Houaphan	---	N/A	2	Female	60	TRUE	Yes	Never attended school	Lao	Married	0	0	0	Other plantation/agricultural work	Yes	Foraging for food or plants (animals, herbs, mushrooms)	50	0	Yes	Foraging for food or plants (animals, herbs, mushrooms)	63	43	1	02 04 07	Other plantation/agricultural work	More than 1 month	NA	3	Foot/walking	2	Family	Yes	Rice field hut	Yes	No	No	---	Yes	No	Yes	No	No	No	NA
25	SK-13-26-1012	SK	1	Laos	Champasak	Sukhuma	240	2	Male	39	TRUE	Yes	Some primary school	Lao	Married	1	0	0	Rice farming	Yes	Agricultural work in forest fringe	150	150	Yes	Agricultural work in forest fringe	210	210	02 03 04 05 06	02 03 04 05 06 07 08	Other plantation/agricultural work	More than 1 month	30	2	Motorbike	2	Family	Yes	Rice field hut	Yes	Yes	No	---	No	No	No	No	No	No	NA
25	SK-13-26-1013	SK	1	Laos	Champasak	Sukhuma	240	2	Male	49	TRUE	Yes	Some primary school	Lao	Married	1	0	0	Rice farming	Yes	Agricultural work in forest fringe	150	150	Yes	Logging or collection of large wood to sell (income generation)	210	210	02 03 04 05 06	02 03 04 05 06 07 08	Other plantation/agricultural work	More than 1 month	30	2	Motorbike	2	Family	Yes	Rice field hut	Yes	Yes	No	---	Yes	No	Yes	No	No	No	NA
25	SK-13-26-1001	SK	1	Laos	Champasak	Sukhuma	240	2	Male	55	TRUE	Yes	Some secondary school	Lao	Married	0	0	0	Rice farming	Yes	Agricultural work in forest fringe	150	30	Yes	Agricultural work in forest fringe	60	0	2	1	Other plantation/agricultural work	More than 1 month	30	2	Tractor/mini-tractor	1	Family	No	Rice field hut	Yes	Yes	No	---	Yes	No	Yes	No	No	Yes	Yes
25	SK-13-26-1002	SK	1	Laos	Champasak	Sukhuma	240	2	Female	45	TRUE	No	NA	NA	NA	NA	NA	NA	NA	NA	NA	0	0	NA	NA	0	0	---	---	NA	NA	NA	NA	NA	NA	NA	NA	---	---	---	---	---	---	NA	NA	NA	NA	NA	NA
25	SK-13-26-1003	SK	1	Laos	Champasak	Sukhuma	240	2	Male	27	TRUE	Yes	Completed primary school	Lao	Married	0	0	0	Rice farming	Yes	Agricultural work in forest fringe	150	30	Yes	Agricultural work in forest fringe	75	0	2	1	Other plantation/agricultural work	More than 1 month	30	2	Tractor/mini-tractor	1	Family	Yes	Rice field hut	Yes	Yes	No	---	Yes	Yes	Yes	No	No	No	NA
25	SK-13-26-1004	SK	1	Laos	Champasak	Sukhuma	240	2	Female	26	TRUE	Yes	Some primary school	Lao	Married	0	0	0	Rice farming	No	NA	0	150	Yes	Agricultural work in forest fringe	78	0	02 03 04 05 06	1	Other plantation/agricultural work	More than 1 month	30	2	Tractor/mini-tractor	1	Family	Yes	Rice field hut	Yes	No	No	---	Yes	Yes	No	No	No	No	NA
25	SK-13-26-1005	SK	1	Laos	Champasak	Sukhuma	240	2	Male	24	TRUE	Yes	Completed primary school	Lao	Married	0	0	0	Rice farming	Yes	Agricultural work in forest fringe	150	150	Yes	Agricultural work in forest fringe	90	0	02 03 04 05 06	1	Logging or collection of large wood to sell (income generation)	More than 1 month	30	3	Tractor/mini-tractor	1	Friend and family	Yes	Rice field hut	Yes	Yes	No	---	Yes	Yes	No	No	No	No	NA
25	SK-13-26-1006	SK	1	Laos	Champasak	Sukhuma	240	2	Female	23	TRUE	Yes	Some primary school	Lao	Married	0	0	0	Rice farming	Yes	Agricultural work in forest fringe	150	150	Yes	Agricultural work in forest fringe	60	0	02 03 04 05 06	1	Other plantation/agricultural work	More than 1 month	30	3	Tractor/mini-tractor	1	Friend and family	Yes	Rice field hut	Yes	Yes	No	---	Yes	Yes	No	No	No	No	NA
25	SK-13-25-1001	SK	1	Laos	Champasak	Sukhuma	240	4	Male	28	TRUE	Yes	Some primary school	Lao	Married	0	0	0	Rice farming	Yes	Agricultural work in forest fringe	30	150	Yes	Agricultural work in forest fringe	90	0	02 03 04 05 06	1	Other plantation/agricultural work	More than 1 month	30	4	Tractor/mini-tractor	3	Family	Yes	Rice field hut	Yes	Yes	No	---	Yes	Yes	No	No	Yes	No	NA
25	SK-13-25-1002	SK	1	Laos	Champasak	Sukhuma	240	4	Female	29	TRUE	Yes	Never attended school	Lao	Married	0	0	0	Rice farming	Yes	Agricultural work in forest fringe	30	150	Yes	Agricultural work in forest fringe	90	0	02 03 04 05 06	1	Other plantation/agricultural work	More than 1 month	30	4	Motorbike	3	Family	Yes	Rice field hut	Yes	Yes	No	---	Yes	Yes	No	No	No	No	NA
25	SK-13-25-1003	SK	1	Laos	Champasak	Sukhuma	240	4	Female	65	TRUE	Yes	Never attended school	Lao	Married	0	0	0	Rice farming	Yes	Agricultural work in forest fringe	30	150	Yes	Agricultural work in forest fringe	60	0	02 03 04 05 06	1	Other plantation/agricultural work	More than 1 month	30	4	Tractor/mini-tractor	3	Friend and family	Yes	Rice field hut	Yes	Yes	No	---	Yes	Yes	Yes	No	No	No	NA
25	SK-13-25-1004	SK	1	Laos	Champasak	Sukhuma	240	4	Male	66	TRUE	Yes	Some primary school	Lao	Married	0	0	0	Rice farming	Yes	Agricultural work in forest fringe	30	150	Yes	Agricultural work in forest fringe	60	0	02 03 04 05 06	1	Other plantation/agricultural work	More than 1 month	30	4	Tractor/mini-tractor	3	Friend and family	Yes	Rice field hut	Yes	Yes	No	---	Yes	Yes	Yes	No	No	No	NA
25	SK-13-26-1007	SK	1	Laos	Champasak	Sukhuma	239	2	Male	40	TRUE	Yes	Some primary school	Lao	Married	0	0	0	Rice farming	Yes	Agricultural work in forest fringe	30	150	Yes	Agricultural work in forest fringe	60	0	02 03 04 05 06	1	Other plantation/agricultural work	More than 1 month	30	2	Motorbike	1	Friend	Yes	Rice field hut	Yes	Yes	No	---	Yes	Yes	Yes	Yes	No	No	NA
25	SK-13-26-1008	SK	1	Laos	Champasak	Sukhuma	239	2	Male	28	TRUE	Yes	Completed primary school	Lao	Married	0	0	0	Rice farming	Yes	Any other reason	30	150	Yes	Agricultural work in forest fringe	60	0	02 03 04 05 06	1	Rice farming	More than 1 month	30	2	Tractor/mini-tractor	1	Friend	Yes	Rice field hut	Yes	Yes	No	---	Yes	Yes	No	No	No	No	NA
25	SK-13-26-1009	SK	1	Laos	Champasak	Sukhuma	239	2	Male	42	TRUE	Yes	Never attended school	Lao	Married	0	0	0	Rice farming	Yes	Agricultural work in forest fringe	60	30	Yes	Agricultural work in forest fringe	60	0	2	1	Collection of small wood/timber (household use)	More than 1 month	30	2	Tractor/mini-tractor	1	Family	No	Rice field hut	Yes	Yes	No	---	Yes	Yes	No	No	No	No	NA
25	SK-13-26-1010	SK	1	Laos	Champasak	Sukhuma	239	2	Female	35	TRUE	Yes	Never attended school	Lao	Married	0	0	0	Rice farming	Yes	Collection of small wood/timber for household use	30	30	Yes	Collection of small wood/timber for household use	45	0	2	1	Collection of small wood/timber (household use)	More than 1 month	30	2	Tractor/mini-tractor	1	Family	No	Rice field hut	Yes	Yes	No	---	Yes	Yes	No	No	No	No	NA
8	MP-05-08-1010	MP	1	Laos	Champasak	Moonlapamok	46	2	Male	33.3	TRUE	Yes	Some primary school	Lao	Single	0	0	0	Rice farming	Yes	Collection of small wood/timber for household use	9	2	Yes	Collection of small wood/timber for household use	3	0	02 06	1	Collection of small wood/timber (household use)	Less than a week	3	8	Tractor/mini-tractor	2	Friend	No	On ground in forest	Yes	Yes	Yes	Yes	Yes	No	No	No	Yes	No	NA
8	MP-05-08-1009	MP	1	Laos	Champasak	Moonlapamok	45	2	Female	40.5	TRUE	Yes	Completed primary school	Lao	Married	2	0	0	Rice farming	Yes	Foraging for food or plants (animals, herbs, mushrooms)	4	4	Yes	Foraging for food or plants (animals, herbs, mushrooms)	4	2	02 06	7	Other plantation/agricultural work	Less than a week	3	6	Tractor/mini-tractor	2	Family	Yes	On ground in forest	Yes	Yes	Yes	Yes	Yes	No	No	No	Yes	No	NA
8	MP-05-07-1010	MP	1	Laos	Champasak	Moonlapamok	46	1	Male	50.3	TRUE	Yes	Some primary school	Lao	Married	4	0	0	Rice farming	Yes	Agricultural work in forest fringe	6	6	Yes	Foraging for food or plants (animals, herbs, mushrooms)	2	0	02 06	1	Collection of small wood/timber (household use)	Less than a week	3	3	Tractor/mini-tractor	2	Family	Yes	Rice field hut	Yes	Yes	Yes	Yes	Yes	No	No	No	Yes	No	NA
8	MP-05-08-1001	MP	1	Laos	Champasak	Moonlapamok	46	3	Male	43.1	TRUE	Yes	Completed primary school	Lao	Married	6	0	1	Rice farming	Yes	Agricultural work in forest fringe	11	12	Yes	Collection of small wood/timber for household use	3	0	02 06	1	Collection of small wood/timber (household use)	Less than a week	3	5	Tractor/mini-tractor	3	Family	Yes	Rice field hut	Yes	Yes	Yes	Yes	Yes	No	No	No	Yes	No	NA
8	MP-05-08-1008	MP	1	Laos	Champasak	Moonlapamok	46	1	Female	27.8	TRUE	Yes	Some secondary school	Lao	Married	3	0	0	Rice farming	Yes	Foraging for food or plants (animals, herbs, mushrooms)	6	6	Yes	Collection of small wood/timber for household use	2	0	02 06	1	Collection of small wood/timber (household use)	Less than a week	1	8	Motorbike	2	Family	Yes	Rice field hut	Yes	Yes	Yes	Yes	Yes	No	No	No	Yes	Yes	Yes
7	MP-05-08-1004	MP	1	Laos	Champasak	Moonlapamok	44	2	Male	18.8	TRUE	Yes	Completed primary school	Lao	Married	1	1	0	Rice farming	Yes	Foraging for food or plants (animals, herbs, mushrooms)	3	18	Yes	Foraging for food or plants (animals, herbs, mushrooms)	5	3	02 06	4	Collection of small wood/timber (household use)	Less than a week	3	7	Tractor/mini-tractor	3	Family	Yes	Makeshift structure in forest (sleep outside)	Yes	Yes	Yes	Yes	Yes	No	No	No	Yes	No	NA
7	MP-05-08-1005	MP	1	Laos	Champasak	Moonlapamok	44	3	Male	38.2	TRUE	Yes	Some primary school	Lao	Married	4	1	0	Rice farming	Yes	Foraging for food or plants (animals, herbs, mushrooms)	8	6	Yes	Foraging for food or plants (animals, herbs, mushrooms)	3	0	02 06	1	Collection of small wood/timber (household use)	Less than a week	4	8	Tractor/mini-tractor	3	Friend	Yes	Makeshift structure in forest (sleep outside)	Yes	Yes	Yes	Yes	Yes	No	No	No	Yes	No	NA
8	MP-05-08-1003	MP	1	Laos	Champasak	Moonlapamok	46	2	Female	55	TRUE	Yes	Some primary school	Lao	Married	2	0	0	Rice farming	Yes	Foraging for food or plants (animals, herbs, mushrooms)	4	4	Yes	Foraging for food or plants (animals, herbs, mushrooms)	2	0	02 06	1	Other plantation/agricultural work	Less than a week	2	3	Motorbike	2	Family	Yes	On ground in forest	Yes	Yes	Yes	Yes	Yes	No	No	No	Yes	Yes	Yes
8	MP-05-08-1006	MP	1	Laos	Champasak	Moonlapamok	N/A	1	Male	49.9	TRUE	Yes	Some secondary school	Lao	Married	3	0	0	Rice farming	Yes	Foraging for food or plants (animals, herbs, mushrooms)	2	4	Yes	Foraging for food or plants (animals, herbs, mushrooms)	2	0	02 06	1	Fishing	Less than a week	1	12	Boat	1	Friend	Yes	On ground in forest	Yes	Yes	Yes	Yes	Yes	No	No	No	Yes	No	NA
8	MP-05-08-1007	MP	1	Laos	Champasak	Moonlapamok	N/A	2	Male	54.9	TRUE	Yes	Some primary school	Lao	Married	1	0	0	Rice farming	Yes	Foraging for food or plants (animals, herbs, mushrooms)	4	4	Yes	Foraging for food or plants (animals, herbs, mushrooms)	6	0	02 06	1	Fishing	Less than a week	2	8	Boat	2	Family	Yes	On ground in forest	Yes	Yes	Yes	Yes	Yes	No	No	No	Yes	No	NA
7	MP-05-07-1001	MP	1	Laos	Champasak	Moonlapamok	N/A	2	Male	19.3	TRUE	Yes	Some secondary school	Lao	Single	1	0	0	Rice farming	Yes	Foraging for food or plants (animals, herbs, mushrooms)	4	11	Yes	Foraging for food or plants (animals, herbs, mushrooms)	4	0	02 06	1	Fishing	Less than a week	3	8	Boat	2	Family	Yes	On ground in forest	Yes	Yes	Yes	Yes	Yes	No	No	No	Yes	No	NA
7	MP-05-07-1002	MP	1	Laos	Champasak	Moonlapamok	46	4	Male	48.4	TRUE	Yes	Some primary school	Lao	Married	1	0	0	Rice farming	Yes	Foraging for food or plants (animals, herbs, mushrooms)	8	6	Yes	Foraging for food or plants (animals, herbs, mushrooms)	12	0	02 06	1	Fishing	Less than a week	7	9	Boat	4	Friend	No	On ground in forest	Yes	Yes	Yes	Yes	Yes	No	No	No	Yes	No	NA
8	MP-05-07-1004	MP	1	Laos	Champasak	Moonlapamok	46	2	Female	28.2	TRUE	Yes	Some primary school	Lao	Married	2	0	0	Rice farming	Yes	Foraging for food or plants (animals, herbs, mushrooms)	6	4	Yes	Foraging for food or plants (animals, herbs, mushrooms)	4	0	02 06	1	Fishing	Less than a week	2	3	Motorbike	2	Friend	No	On ground in forest	Yes	Yes	Yes	Yes	Yes	No	No	No	Yes	No	NA
8	MP-05-07-1003B	MP	1	Laos	Champasak	Moonlapamok	45	2	Female	32	TRUE	Yes	Some primary school	Lao	Married	4	0	0	Rice farming	Yes	Foraging for food or plants (animals, herbs, mushrooms)	6	6	Yes	Foraging for food or plants (animals, herbs, mushrooms)	4	0	02 06	1	Fishing	Less than a week	1	4	Motorbike	2	Family	Yes	On ground in forest	Yes	Yes	Yes	Yes	Yes	No	No	No	Yes	No	NA
7	MP-05-07-1005	MP	1	Laos	Champasak	Moonlapamok	45	2	Male	42.4	TRUE	Yes	Completed primary school	Lao	Married	4	0	0	Rice farming	Yes	Collection of small wood/timber for household use	4	6	Yes	Collection of small wood/timber for household use	4	0	02 03 04	1	Collection of small wood/timber (household use)	Less than a week	3	4	Motorbike	2	Family	Yes	On ground in forest	Yes	Yes	Yes	Yes	Yes	No	No	No	Yes	No	NA
8	MP-05-07-1006	MP	1	Laos	Champasak	Moonlapamok	46	2	Male	52.1	TRUE	Yes	Completed primary school	Lao	Married	1	0	0	Rice farming	Yes	Agricultural work in forest fringe	9	15	Yes	Agricultural work in forest fringe	4	0	02 03 04 05 06	1	Collection of small wood/timber (household use)	Less than a week	1	3	Motorbike	2	Friend	No	On ground in forest	Yes	Yes	Yes	Yes	Yes	No	No	No	Yes	No	NA
8	MP-05-07-1007	MP	1	Laos	Champasak	Moonlapamok	46	3	Female	48.2	TRUE	Yes	Some primary school	Lao	Divorced	3	0	0	Rice farming	Yes	Agricultural work in forest fringe	8	12	Yes	Collection of small wood/timber for household use	5	0	02 03 04 05	1	Collection of small wood/timber (household use)	Less than a week	7	3	Motorbike	3	Friend	No	On ground in forest	Yes	Yes	Yes	Yes	Yes	No	No	No	Yes	No	NA
8	MP-05-07-1008	MP	1	Laos	Champasak	Moonlapamok	46	2	Female	53.1	TRUE	Yes	Completed primary school	Lao	Widowed	3	0	0	Rice farming	Yes	Foraging for food or plants (animals, herbs, mushrooms)	4	12	Yes	Foraging for food or plants (animals, herbs, mushrooms)	4	0	02 06	1	Fishing	Less than a week	2	7	Motorbike	2	Family	Yes	Makeshift structure in forest (sleep outside)	Yes	Yes	Yes	Yes	Yes	No	No	No	Yes	No	NA
8	MP-05-07-1009	MP	1	Laos	Champasak	Moonlapamok	45	2	Male	45.1	TRUE	Yes	Completed primary school	Lao	Married	4	0	0	Rice farming	Yes	Agricultural work in forest fringe	6	14	Yes	Foraging for food or plants (animals, herbs, mushrooms)	4	0	02 03 04 05 06	1	Collection of small wood/timber (household use)	Less than a week	6	6	Tractor/mini-tractor	2	Friend	Yes	Makeshift structure in forest (sleep outside)	Yes	Yes	Yes	Yes	Yes	No	No	No	Yes	No	NA
17	PT-09-17-1001	PT	1	Laos	Champasak	Pathoumphon	106	3	Male	38.4	TRUE	Yes	Some primary school	Lao	Married	3	0	0	Other plantation/agricultural work	Yes	Foraging for food or plants (animals, herbs, mushrooms)	20	15	Yes	Foraging for food or plants (animals, herbs, mushrooms)	36	0	02 03 04	1	Rice farming	Less than a week	5	10	Tractor/mini-tractor	3	Friend and family	No	Rice field hut	No	---	No	---	Yes	Yes	No	Yes	No	No	NA
18	PT-09-18-1001	PT	1	Laos	Champasak	Pathoumphon	106	2	Male	29	TRUE	Yes	Completed primary school	Lao	Married	2	0	0	Other plantation/agricultural work	Yes	Foraging for food or plants (animals, herbs, mushrooms)	15	20	Yes	Foraging for food or plants (animals, herbs, mushrooms)	26	0	02 03	1	Rice farming	Between 1 week and 1 month	3	NA	Tractor/mini-tractor	4	Friend	Yes	Rice field hut	Yes	No	Yes	Yes	Yes	Yes	No	Yes	No	No	NA
17	PT-09-17-1002	PT	1	Laos	Champasak	Pathoumphon	106	1	Male	20.8	TRUE	Yes	Completed secondary school	Lao	Single	1	0	0	Raising animals	Yes	Logging or collection of large wood to sell (income generation)	7	14	Yes	Logging or collection of large wood to sell (income generation)	9	0	02 03	1	Logging or collection of large wood to sell (income generation)	Less than a week	3	300	Tractor/mini-tractor	0	NA	NA	Rice field hut	Yes	Yes	Yes	Yes	Yes	No	Yes	Yes	No	No	NA
17	PT-09-17-1003	PT	1	Laos	Champasak	Pathoumphon	106	3	Male	21	TRUE	Yes	Some primary school	Lao	Married	3	0	0	Raising animals	Yes	Logging or collection of large wood to sell (income generation)	10	18	Yes	Logging or collection of large wood to sell (income generation)	5	0	02 03	1	Logging or collection of large wood to sell (income generation)	Less than a week	6	2000	Tractor/mini-tractor	2	Family	Yes	Makeshift structure in forest (sleep outside)	Yes	Don't know	Yes	Yes	Yes	No	Yes	Yes	No	No	NA
18	PT-09-18-1002	PT	1	Laos	Champasak	Pathoumphon	106	2	Male	24.9	TRUE	Yes	Completed primary school	Lao	Single	1	0	0	Rice farming	Yes	Collection of small wood/timber for household use	14	25	Yes	Collection of small wood/timber for household use	3	0	02 03	1	Collection of small wood/timber (household use)	One night	1	NA	Tractor/mini-tractor	1	Family	Yes	Rice field hut	Yes	Don't know	Yes	Yes	Yes	No	Yes	No	No	No	NA
17	PT-09-17-1004	PT	1	Laos	Champasak	Pathoumphon	112	4	Male	37.2	TRUE	Yes	Some secondary school	Lao	Married	2	0	0	Forest foraging or hunting (plants, animals)	Yes	Collection of small wood/timber for household use	11	17	Yes	Collection of small wood/timber for household use	9	0	02 03	1	Collection of small wood/timber (household use)	Less than a week	3	NA	Tractor/mini-tractor	3	Family	Yes	Makeshift structure in forest (sleep outside)	Yes	No	Yes	Yes	Yes	No	Yes	Yes	No	No	NA
17	PT-09-17-1005	PT	1	Laos	Champasak	Pathoumphon	113	4	Male	25.7	TRUE	Yes	Completed primary school	Lao	Single	2	0	0	Rice farming	Yes	Logging or collection of large wood to sell (income generation)	12	10	Yes	Logging or collection of large wood to sell (income generation)	7	0	02 03	1	Logging or collection of large wood to sell (income generation)	Less than a week	3	NA	Tractor/mini-tractor	3	Family	Yes	Makeshift structure in forest (sleep outside)	Yes	No	Yes	Yes	Yes	No	Yes	No	No	No	NA
18	PT-09-18-1003	PT	1	Laos	Champasak	Pathoumphon	110	4	Female	22	TRUE	Yes	Some primary school	Lao	Single	2	0	0	Rice farming	No	NA	0	13	Yes	Collection of small wood/timber for household use	2	0	02 03	1	Collection of small wood/timber (household use)	Less than a week	3	NA	Tractor/mini-tractor	3	Family	Yes	Makeshift structure in forest (sleep outside)	Yes	No	Yes	Yes	Yes	No	No	Yes	No	No	NA
18	PT-09-18-1004	PT	1	Laos	Champasak	Pathoumphon	112	4	Male	29	TRUE	Yes	Some primary school	Lao	Married	1	0	0	Logging or collection of large wood to sell (income generation)	No	NA	0	15	Yes	Collection of small wood/timber for household use	2	0	02 03 04	1	Collection of small wood/timber (household use)	Less than a week	2	NA	Tractor/mini-tractor	3	Family	Yes	Makeshift structure in forest (sleep outside)	Yes	No	Yes	Yes	Yes	No	No	Yes	No	No	NA
17	PT-09-17-1006	PT	1	Laos	Champasak	Pathoumphon	115	4	Male	25	TRUE	Yes	Completed secondary school	Lao	Married	2	0	0	Rice farming	Yes	Collection of small wood/timber for household use	33	24	Yes	Collection of small wood/timber for household use	10	0	03 04 05	1	Collection of small wood/timber (household use)	Between 1 week and 1 month	5	6	Tractor/mini-tractor	3	Family	Yes	Rice field hut	Yes	Yes	Yes	Yes	Yes	No	No	Yes	No	No	NA
17	PT-09-17-1007	PT	1	Laos	Champasak	Pathoumphon	108	6	Male	32	TRUE	Yes	Some secondary school	Lao	Married	2	0	0	Rice farming	Yes	Agricultural work in forest fringe	20	24	Yes	Collection of small wood/timber for household use	6	0	03 04	1	Collection of small wood/timber (household use)	Less than a week	5	4	Tractor/mini-tractor	5	Family	Yes	Rice field hut	Yes	Yes	Yes	Yes	Yes	No	No	Yes	No	No	NA
18	PT-09-18-1005	PT	1	Laos	Champasak	Pathoumphon	106	4	Female	52	TRUE	Yes	Some primary school	Lao	Married	2	0	0	Rice farming	Yes	Collection of small wood/timber for household use	29	39	Yes	Collection of small wood/timber for household use	5	0	03 04 05	1	Collection of small wood/timber (household use)	Less than a week	4	NA	Tractor/mini-tractor	3	Family	Yes	Rice field hut	Yes	Yes	Yes	Yes	Yes	No	No	Yes	No	No	NA
18	PT-09-18-1006	PT	1	Laos	Champasak	Pathoumphon	115	9	Male	50	TRUE	Yes	Some primary school	Lao	Married	1	0	0	Rice farming	Yes	Collection of small wood/timber for household use	34	34	Yes	Collection of small wood/timber for household use	5	0	03 04 05	1	Collection of small wood/timber (household use)	Less than a week	5	NA	Tractor/mini-tractor	8	Family	Yes	Rice field hut	Yes	No	Yes	Yes	Yes	No	Yes	No	No	No	NA
18	PT-09-18-1007	PT	1	Laos	Champasak	Pathoumphon	106	7	Male	53.4	TRUE	Yes	Some primary school	Lao	Married	4	0	0	Rice farming	Yes	Logging or collection of large wood to sell (income generation)	53	43	Yes	Logging or collection of large wood to sell (income generation)	18	0	02 03 04 05	1	Logging or collection of large wood to sell (income generation)	Less than a week	5	NA	Tractor/mini-tractor	6	Friend and family	Yes	Makeshift structure in forest (sleep outside)	Yes	No	Yes	Yes	Yes	No	Yes	No	No	No	NA
17	PT-09-17-1008	PT	1	Laos	Champasak	Pathoumphon	106	7	Male	23	TRUE	Yes	Some secondary school	Lao	Married	1	0	0	Rice farming	Yes	Logging or collection of large wood to sell (income generation)	28	31	Yes	Logging or collection of large wood to sell (income generation)	21	0	03 04 05	1	Logging or collection of large wood to sell (income generation)	Less than a week	4	NA	Tractor/mini-tractor	6	Family	Yes	Makeshift structure in forest (sleep outside)	Yes	No	Yes	Yes	Yes	No	Yes	Yes	No	No	NA
14	PT-08-14-1001	PT	1	Laos	Champasak	Sukhuma	67	3	Female	43	TRUE	Yes	Completed primary school	Lao	Married	2	0	99	Rice farming	Yes	Foraging for food or plants (animals, herbs, mushrooms)	10	8	Yes	Collection of bamboo, rattan, or resin	11	0	02 04 06	1	Other plantation/agricultural work	Less than a week	2	1	Foot/walking	2	Family	Yes	Rice field hut	Yes	Don't know	No	---	Yes	Yes	No	No	No	No	NA
14	PT-08-14-1002	PT	1	Laos	Champasak	Pathoumphon	67	1	Male	18	TRUE	Yes	Some secondary school	Lao	Single	2	0	0	Factory worker	Yes	Foraging for food or plants (animals, herbs, mushrooms)	7	20	Yes	Logging or collection of large wood to sell (income generation)	7	42	02 05	02 03 05 06 07	Rice farming	Less than a week	2	1	Foot/walking	3	Family	Yes	Hammock net (sleep outside)	Yes	Yes	Yes	Yes	Yes	Yes	No	Yes	No	No	NA
14	PT-08-14-1003	PT	1	Laos	Champasak	Pathoumphon	67	2	Male	18	TRUE	Yes	Completed primary school	Lao	Single	2	0	0	Rice farming	Yes	Foraging for food or plants (animals, herbs, mushrooms)	7	17	Yes	Collection of small wood/timber for household use	9	0	02 05	1	Collection of small wood/timber (household use)	Less than a week	1	1	Tractor/mini-tractor	2	Family	Yes	Caves in forest (sleep outside)	Yes	Yes	Yes	Yes	Yes	No	Yes	Yes	No	Yes	Yes
14	PT-08-14-1004	PT	1	Laos	Champasak	Pathoumphon	67	5	Male	37	TRUE	Yes	Never attended school	Lao	Married	1	0	0	Rice farming	Yes	Logging or collection of large wood to sell (income generation)	10	25	Yes	Foraging for food or plants (animals, herbs, mushrooms)	11	0	02 05	1	Logging or collection of large wood to sell (income generation)	Less than a week	2	3	Tractor/mini-tractor	5	Family	Yes	On ground in forest	Yes	No	No	---	No	No	No	No	No	Yes	Yes
13	PT-08-13-1001	PT	1	Laos	Champasak	Pathoumphon	69	2	Male	54.3	TRUE	Yes	Completed primary school	Lao	Married	0	0	99	Rice farming	Yes	Foraging for food or plants (animals, herbs, mushrooms)	2	5	Yes	Collection of bamboo, rattan, or resin	2	0	2	1	Forest foraging or hunting	One night	2	12	Tractor/mini-tractor	2	Family	No	Makeshift structure in forest (sleep outside)	Yes	Yes	Yes	Yes	Yes	Yes	Yes	Yes	No	No	NA
13	PT-08-13-1002	PT	1	Laos	Champasak	Phongthong	69	2	Female	19	TRUE	Yes	Some primary school	Lao	Single	0	0	99	Rice farming	Yes	Collection of bamboo, rattan, or resin	8	8	Yes	Collection of bamboo, rattan, or resin	2	0	2	1	Forest foraging or hunting	Less than a week	2	NA	Tractor/mini-tractor	2	Family	Yes	Makeshift structure in forest (sleep outside)	Yes	Yes	Yes	Yes	Yes	Yes	Yes	Yes	No	No	NA
13	PT-08-13-1003	PT	1	Laos	Champasak	Pathoumphon	69	5	Male	35.4	TRUE	Yes	Completed primary school	Lao	Single	0	0	0	Rice farming	Yes	Collection of bamboo, rattan, or resin	15	18	Yes	Collection of small wood/timber for household use	11	16	03 04	03 06	Collection of small wood/timber (household use)	Less than a week	23	5	Tractor/mini-tractor	23	Friend	No	Rice field hut	Yes	Yes	Yes	Yes	Yes	No	Yes	Yes	No	No	NA
13	PT-08-13-1004	PT	1	Laos	Champasak	Pathoumphon	69	2	Male	31.9	TRUE	Yes	Some primary school	Lao	Married	3	0	0	Rice farming	Yes	Foraging for food or plants (animals, herbs, mushrooms)	2	5	Yes	Logging or collection of large wood to sell (income generation)	4	0	6	1	Forest foraging or hunting	Less than a week	2	NA	Tractor/mini-tractor	12	Friend	No	Makeshift structure in forest (sleep outside)	Yes	Yes	Yes	Yes	Yes	No	Yes	Yes	No	No	NA
13	PT-08-13-1005	PT	1	Laos	Champasak	Pathoumphon	68	1	Male	50	TRUE	Yes	Some primary school	Lao	Married	0	0	0	Rice farming	Yes	Foraging for food or plants (animals, herbs, mushrooms)	2	0	Yes	Foraging for food or plants (animals, herbs, mushrooms)	2	0	1	1	Rice farming	Less than a week	2	3	Tractor/mini-tractor	2	Family	Yes	Rice field hut	Yes	Yes	Yes	Yes	Yes	No	Yes	No	No	No	NA
13	PT-08-13-1006	PT	1	Laos	Champasak	Pathoumphon	68	2	Male	38	TRUE	Yes	Completed primary school	Lao	Married	1	0	0	Rice farming	Yes	Collection of small wood/timber for household use	2	5	Yes	Collection of small wood/timber for household use	3	0	3	1	Rice farming	Less than a week	2	1	Tractor/mini-tractor	1	Family	Yes	Rice field hut	Yes	Yes	Yes	Yes	Yes	No	Yes	No	No	No	NA
13	PT-08-13-1007	PT	1	Laos	Champasak	Pathoumphon	68	1	Female	44	TRUE	Yes	Some primary school	La ven	Married	0	0	0	Rice farming	Yes	Collection of bamboo, rattan, or resin	1	0	Yes	Collection of bamboo, rattan, or resin	2	1	1	5	Rice farming	Less than a week	1	1	Tractor/mini-tractor	1	Family	Yes	Rice field hut	Yes	Yes	Yes	Yes	Yes	No	No	No	No	No	NA
14	PT-08-14-1005	PT	1	Laos	Champasak	Champasak	67	2	Male	45	TRUE	Yes	Completed primary school	Lao	Married	2	0	0	Rice farming	Yes	Logging or collection of large wood to sell (income generation)	2	13	Yes	Logging or collection of large wood to sell (income generation)	2	0	02 04	1	Rice farming	Less than a week	1	1	Tractor/mini-tractor	2	Friend	Yes	Rice field hut	Yes	Yes	Yes	Yes	Yes	No	Yes	No	No	No	NA
14	PT-08-14-1006	PT	1	Laos	Champasak	Champasak	67	2	Female	41	TRUE	Yes	Completed primary school	Lao	Married	2	0	0	Rice farming	Yes	Foraging for food or plants (animals, herbs, mushrooms)	2	0	Yes	Foraging for food or plants (animals, herbs, mushrooms)	2	0	1	1	Rice farming	Less than a week	1	1	Tractor/mini-tractor	2	Family	Yes	Rice field hut	Yes	Yes	Yes	Yes	Yes	No	Yes	No	No	No	NA
14	PT-08-14-1007	PT	1	Laos	Champasak	Champasak	67	1	Male	23	TRUE	Yes	Completed secondary school	Lao	Married	0	0	0	Rice farming	Yes	Logging or collection of large wood to sell (income generation)	1	1	Yes	Logging or collection of large wood to sell (income generation)	1	0	3	1	Rice farming	Less than a week	1	1	Tractor/mini-tractor	1	Friend	Yes	Makeshift structure in forest (sleep outside)	Yes	Yes	Yes	Yes	Yes	No	Yes	No	No	No	NA
19	PT-09-19-1001	PT	1	Laos	Champasak	Pathoumphon	110	2	Male	55	TRUE	Yes	Some secondary school	Lao	Married	2	0	0	Rice farming	Yes	Collection of bamboo, rattan, or resin	6	30	Yes	Collection of bamboo, rattan, or resin	3	0	2	1	Other plantation/agricultural work	Less than a week	3	5	Foot/walking	2	Friend	No	Rice field hut	Yes	Yes	Yes	Yes	Yes	No	No	Yes	No	No	NA
19	PT-09-19-1002	PT	1	Laos	Champasak	Pathoumphon	110	2	Male	46	TRUE	Yes	Some primary school	Lao	Widowed	1	0	0	Raising animals	Yes	Foraging for food or plants (animals, herbs, mushrooms)	5	0	Yes	Collection of bamboo, rattan, or resin	5	0	1	1	Other work/activity	Less than 1 day	NA	5	Foot/walking	2	Friend	No	Rice field hut	Yes	Yes	Yes	Yes	Yes	No	Yes	No	No	No	NA
19	PT-09-19-1003	PT	1	Laos	Champasak	Pathoumphon	110	2	Male	64.1	TRUE	Yes	Completed secondary school	Lao	Married	2	0	0	Any other occupation	Yes	Foraging for food or plants (animals, herbs, mushrooms)	4	0	Yes	Foraging for food or plants (animals, herbs, mushrooms)	5	0	1	1	Other plantation/agricultural work	Less than 1 day	NA	5	Foot/walking	2	Friend	No	Makeshift structure in forest (sleep outside)	Yes	Yes	Yes	Yes	Yes	No	Yes	Yes	No	No	NA
19	PT-09-19-1004	PT	1	Laos	Champasak	Pathoumphon	110	2	Male	38.9	TRUE	Yes	Some secondary school	Lao	Married	5	0	0	Rice farming	Yes	Foraging for food or plants (animals, herbs, mushrooms)	5	90	Yes	Foraging for food or plants (animals, herbs, mushrooms)	3	0	02 03 04	1	Rice farming	More than 1 month	NA	1	Foot/walking	3	Friend	No	Rice field hut	Yes	Yes	Yes	Yes	Yes	No	Yes	Yes	No	No	NA
20	PT-09-20-1001	PT	1	Laos	Champasak	Pathoumphon	110	2	Male	20	TRUE	Yes	Some primary school	Lao	Single	4	0	0	Rice farming	Yes	Foraging for food or plants (animals, herbs, mushrooms)	3	2	Yes	Foraging for food or plants (animals, herbs, mushrooms)	7	0	2	1	Rice farming	Less than 1 day	2	4	Foot/walking	2	Friend	No	Rice field hut	Yes	Yes	Yes	Yes	Yes	No	Yes	No	No	Yes	Yes
20	PT-09-20-1002	PT	1	Laos	Champasak	Pathoumphon	110	2	Male	25.1	TRUE	Yes	Completed primary school	Lao	Married	3	1	0	Rice farming	Yes	Collection of bamboo, rattan, or resin	6	4	Yes	Foraging for food or plants (animals, herbs, mushrooms)	3	0	3	1	Rice farming	Less than 1 day	2	4	Foot/walking	2	Friend	No	Rice field hut	Yes	Yes	Yes	Yes	Yes	No	Yes	No	No	Yes	Yes
19	PT-09-19-1005	PT	1	Laos	Champasak	Pathoumphon	110	1	Male	45	TRUE	Yes	Some secondary school	Lao	Married	0	0	0	Rice farming	Yes	Foraging for food or plants (animals, herbs, mushrooms)	3	60	Yes	Foraging for food or plants (animals, herbs, mushrooms)	18	0	02 03	1	Forest foraging or hunting	Between 1 week and 1 month	15	7	Foot/walking	4	Friend	No	Makeshift structure in forest (sleep outside)	Yes	Yes	Yes	Yes	Yes	No	No	Yes	No	Yes	Yes
19	PT-09-19-1006	PT	1	Laos	Champasak	Pathoumphon	110	2	Male	17.4	TRUE	Yes	Some secondary school	Lao	Single	1	0	0	Rice farming	Yes	Foraging for food or plants (animals, herbs, mushrooms)	5	2	Yes	Foraging for food or plants (animals, herbs, mushrooms)	4	0	2	1	Forest foraging or hunting	One night	2	4	Foot/walking	2	Friend	No	Rice field hut	Yes	No	Yes	Yes	Yes	No	No	Yes	No	Yes	No
20	PT-09-20-1003	PT	1	Laos	Champasak	Pathoumphon	110	2	Male	20	TRUE	Yes	Some primary school	Lao	Single	2	0	0	Rice farming	Yes	Foraging for food or plants (animals, herbs, mushrooms)	4	5	Yes	Foraging for food or plants (animals, herbs, mushrooms)	3	0	2	1	Manual labor/construction	Less than a week	2	4	Foot/walking	2	Friend	Don't know	Rice field hut	No	---	No	---	Yes	No	No	Yes	No	No	NA
20	PT-09-20-1004	PT	1	Laos	Champasak	Pathoumphon	111	2	Male	38	TRUE	Yes	Completed primary school	Lao	Married	2	0	0	Rice farming	Yes	Foraging for food or plants (animals, herbs, mushrooms)	9	18	Yes	Foraging for food or plants (animals, herbs, mushrooms)	6	0	02 03	1	Other plantation/agricultural work	Less than a week	2	5	Foot/walking	2	Friend	Don't know	Rice field hut	Yes	Yes	Yes	Yes	Yes	No	No	Yes	No	Yes	Yes
20	PT-09-20-1005	PT	1	Laos	Champasak	Pathoumphon	111	3	Male	35	TRUE	Yes	Some primary school	Lao	Single	1	0	0	Rice farming	Yes	Foraging for food or plants (animals, herbs, mushrooms)	17	15	Yes	Foraging for food or plants (animals, herbs, mushrooms)	6	0	2	1	Fishing	Less than a week	6	5	Foot/walking	2	Friend	No	Rice field hut	Yes	Yes	Yes	Yes	Yes	No	Yes	Yes	No	No	NA
20	PT-09-20-1006	PT	1	Laos	Champasak	Pathoumphon	111	3	Female	37	TRUE	Yes	Some primary school	Lao	Married	3	0	0	Rice farming	No	NA	0	0	No	NA	0	0	1	1	Fishing	Less than a week	NA	5	Foot/walking	2	Family	No	Rice field hut	Yes	Yes	Yes	Yes	Yes	No	Yes	Yes	No	No	NA
19	PT-09-20-1007	PT	1	Laos	Champasak	Pathoumphon	111	1	Male	56	TRUE	Yes	Some primary school	Lao	Married	0	0	0	Rice farming	Yes	Collection of bamboo, rattan, or resin	5	15	Yes	Foraging for food or plants (animals, herbs, mushrooms)	8	0	2	1	Rice farming	Less than a week	3	6	Foot/walking	3	Family	No	On ground in forest	Yes	Yes	Yes	Yes	Yes	No	Yes	Yes	No	Yes	Yes
20	PT-09-20-1008	PT	1	Laos	Champasak	Pathoumphon	106	1	Male	22	TRUE	Yes	Completed primary school	Lao	Single	2	0	0	Rice farming	Yes	Foraging for food or plants (animals, herbs, mushrooms)	10	0	Yes	Foraging for food or plants (animals, herbs, mushrooms)	6	0	1	1	Fishing	Less than a week	2	6	Foot/walking	1	Friend	No	Rice field hut	Yes	Yes	Yes	Yes	Yes	No	Yes	Yes	No	No	NA
20	PT-09-20-1009	PT	1	Laos	Champasak	Pathoumphon	108	2	Male	54	TRUE	Yes	Completed secondary school	Lao	Married	1	0	0	Rice farming	Yes	Foraging for food or plants (animals, herbs, mushrooms)	5	0	Yes	Foraging for food or plants (animals, herbs, mushrooms)	2	0	1	1	Other plantation/agricultural work	Less than 1 day	1	5	Foot/walking	2	Family	No	Rice field hut	Yes	Yes	Yes	Yes	Yes	No	Yes	Yes	No	No	NA
19	PT-09-20-1010	PT	1	Laos	Champasak	Pathoumphon	108	2	Female	48	TRUE	Yes	Completed secondary school	Lao	Married	1	0	0	Rice farming	Yes	Foraging for food or plants (animals, herbs, mushrooms)	9	0	No	NA	0	0	1	1	Rice farming	Less than a week	1	6	Foot/walking	1	Friend	No	Rice field hut	Yes	Yes	Yes	Yes	Yes	No	Yes	Yes	No	No	NA
19	PT-09-19-1007	PT	1	Laos	Champasak	Pathoumphon	112	1	Male	18.4	TRUE	Yes	Completed secondary school	Lao	Single	2	0	0	Rice farming	Yes	Foraging for food or plants (animals, herbs, mushrooms)	5	19	Yes	Foraging for food or plants (animals, herbs, mushrooms)	4	0	2	1	Rice farming	Less than a week	5	6	Foot/walking	2	Friend	No	Rice field hut	Yes	Yes	Yes	Yes	Yes	No	No	Yes	No	Yes	Yes
19	PT-09-19-1008	PT	1	Laos	Champasak	Pathoumphon	110	2	Male	26.1	TRUE	Yes	Some secondary school	Lao	Married	2	0	0	Rice farming	Yes	Collection of bamboo, rattan, or resin	28	19	Yes	Foraging for food or plants (animals, herbs, mushrooms)	8	0	2	1	Forest foraging or hunting	Less than a week	2	4	Foot/walking	2	Friend	No	Makeshift structure in forest (sleep outside)	Yes	No	Yes	Yes	Yes	No	No	Yes	No	No	NA
19	PT-09-19-1009	PT	1	Laos	Champasak	Pathoumphon	110	2	Male	22.1	TRUE	Yes	Some secondary school	Lao	Married	1	0	0	Rice farming	Yes	Foraging for food or plants (animals, herbs, mushrooms)	18	12	Yes	Foraging for food or plants (animals, herbs, mushrooms)	5	0	2	1	Other plantation/agricultural work	Less than a week	4	5	Foot/walking	2	Friend	No	Makeshift structure in forest (sleep outside)	Yes	Yes	Yes	Yes	Yes	Yes	No	Yes	No	No	NA
19	PT-09-19-1010	PT	1	Laos	Champasak	Pathoumphon	106	3	Male	58	TRUE	Yes	Completed primary school	Lao	Married	2	0	0	Rice farming	Yes	Foraging for food or plants (animals, herbs, mushrooms)	8	0	Yes	Foraging for food or plants (animals, herbs, mushrooms)	13	35	1	06 07	Rice farming	More than 1 month	20	6	Foot/walking	2	Friend	No	Makeshift structure in forest (sleep outside)	Yes	Yes	Yes	Yes	Yes	No	Yes	Yes	No	Yes	Yes
6	MP-05-06-1010	MP	1	Laos	Bokeo	---	N/A	1	Male	59	TRUE	Yes	Completed primary school	Lao	Married	2	0	0	Other plantation/agricultural work	Yes	Collection of small wood/timber for household use	120	150	Yes	Collection of small wood/timber for household use	60	60	02 03 04 05 06	06 07	Fishing	More than 1 month	1	1	Motorbike	1	Family	Yes	Rice field hut	Yes	Yes	Yes	Yes	Yes	No	No	Yes	No	No	NA
6	MP-05-06-1002	MP	1	Laos	Bokeo	---	N/A	1	Male	35	TRUE	Yes	Completed primary school	Lao	Married	2	0	0	Rice farming	Yes	Foraging for food or plants (animals, herbs, mushrooms)	8	60	Yes	Foraging for food or plants (animals, herbs, mushrooms)	2	8	02 06	04 05 06	Rice farming	Less than a week	3	12	Motorbike	1	Family	Yes	Makeshift structure in forest (sleep outside)	Yes	Yes	Yes	Yes	Yes	No	No	No	Yes	No	NA
5	MP-05-05-1002	MP	1	Laos	Bokeo	---	N/A	1	Male	40	TRUE	Yes	Completed primary school	Lao	Married	3	1	0	Rice farming	Yes	Agricultural work in forest fringe	89	120	Yes	Collection of small wood/timber for household use	5	0	03 04 05 06	04 05 06	Rice farming	Less than a week	2	14	Motorbike	1	Friend	No	Rice field hut	Yes	No	No	---	No	No	No	No	No	No	NA
6	MP-05-06-1001	MP	1	Laos	Bokeo	---	N/A	1	Male	39	TRUE	No	NA	NA	NA	NA	NA	NA	NA	NA	NA	0	0	NA	NA	0	0	---	---	NA	NA	NA	NA	NA	NA	NA	NA	---	---	---	---	---	---	NA	NA	NA	NA	NA	NA
6	MP-05-06-1003	MP	1	Laos	Bokeo	---	N/A	1	Male	35.8	TRUE	Yes	Completed secondary school	Lao	Married	2	0	0	Homemaker/raising children	Yes	Collection of small wood/timber for household use	5	10	Yes	Agricultural work in forest fringe	5	4	02 03 04 05	04 05	Collection of small wood/timber (household use)	Less than a week	2	40	Motorbike	1	Family	Yes	On ground in forest	Yes	Yes	Yes	Yes	Yes	No	Yes	No	Yes	No	NA
5	MP-05-05-1003	MP	1	Laos	Bokeo	---	N/A	1	Male	36	TRUE	No	NA	NA	NA	NA	NA	NA	NA	NA	NA	0	0	NA	NA	0	0	---	---	NA	NA	NA	NA	NA	NA	NA	NA	---	---	---	---	---	---	NA	NA	NA	NA	NA	NA
5	MP-05-05-1004	MP	1	Laos	Bokeo	---	N/A	1	Male	40	TRUE	Yes	Completed secondary school	Lao	Married	3	0	0	Rice farming	Yes	Collection of small wood/timber for household use	12	7	Yes	Collection of small wood/timber for household use	5	2	02 03 04	4	Collection of small wood/timber (household use)	Less than a week	2	25	Tractor/mini-tractor	2	Friend and family	Don't know	On ground in forest	Yes	Yes	No	---	Yes	No	Yes	No	Yes	No	NA
6	MP-05-06-1004	MP	1	Laos	Bokeo	---	N/A	1	Male	48.4	TRUE	Yes	Some secondary school	Lao	Married	3	0	0	Homemaker/raising children	Yes	Collection of small wood/timber for household use	7	7	Yes	Collection of small wood/timber for household use	3	5	02 03	04 05	Fishing	Less than a week	1	9	Tractor/mini-tractor	1	Friend	Don't know	On ground in forest	Yes	Yes	No	---	Yes	No	No	No	Yes	No	NA
5	MP-05-05-1005	MP	1	Laos	Bokeo	---	N/A	1	Male	27.5	TRUE	Yes	Completed secondary school	Lao	Married	0	0	0	Rice farming	Yes	Collection of small wood/timber for household use	5	8	Yes	Collection of small wood/timber for household use	5	5	02 03 04	04 05	Collection of small wood/timber (household use)	Less than a week	1	9	Tractor/mini-tractor	2	Friend	Don't know	On ground in forest	Yes	Yes	Yes	Yes	Yes	No	No	No	Yes	Yes	Yes
6	MP-05-06-1005	MP	1	Laos	Bokeo	---	N/A	1	Male	30	TRUE	Yes	Completed primary school	Lao	Married	0	0	0	Rice farming	Yes	Collection of small wood/timber for household use	6	17	Yes	Collection of small wood/timber for household use	6	4	02 03 04 05	4	Rice farming	More than 1 month	2	9	Tractor/mini-tractor	2	Family	Yes	Rice field hut	Yes	No	Yes	Yes	No	No	No	No	No	No	NA
5	MP-05-05-1006	MP	1	Laos	Bokeo	---	N/A	2	Male	66	TRUE	Yes	Some primary school	Lao	Married	1	0	0	Rice farming	Yes	Collection of small wood/timber for household use	5	7	Yes	Collection of small wood/timber for household use	5	0	02 03 04	04 05	Rice farming	Less than a week	1	10	Motorbike	1	Family	Yes	On ground in forest	Yes	Yes	No	---	Yes	No	No	No	Yes	No	NA
6	MP-05-06-1006	MP	1	Laos	Bokeo	---	N/A	1	Male	37	TRUE	Yes	Some primary school	Lao	Married	5	0	0	Rice farming	Yes	Collection of small wood/timber for household use	17	14	Yes	Collection of small wood/timber for household use	6	4	02 03 04 05 06	04 05	Rice farming	More than 1 month	3	7	Tractor/mini-tractor	1	Family	Yes	Rice field hut	Yes	Yes	No	---	No	No	No	No	No	No	NA
5	MP-05-05-1007	MP	1	Laos	Bokeo	---	N/A	1	Male	42	TRUE	Yes	Completed primary school	Lao	Married	3	0	0	Rice farming	Yes	Collection of small wood/timber for household use	11	118	Yes	Collection of small wood/timber for household use	6	4	03 04 05 06	04 05	Rice farming	Less than a week	1	6	Tractor/mini-tractor	2	Friend	Don't know	On ground in forest	Yes	No	Yes	Yes	Yes	No	No	No	Yes	No	NA
6	MP-05-06-1007	MP	1	Laos	Bokeo	---	N/A	1	Male	60	TRUE	Yes	Some primary school	Lao	Married	1	0	0	Rice farming	Yes	Collection of small wood/timber for household use	2	131	Yes	Collection of small wood/timber for household use	5	3	02 03 04 05 06	04 05	Rice farming	Less than a week	1	9	Tractor/mini-tractor	1	Family	Don't know	Rice field hut	Yes	Yes	Yes	Yes	Yes	No	No	No	Yes	No	NA
6	MP-05-06-1008	MP	1	Laos	Bokeo	---	N/A	1	Male	22	TRUE	Yes	Some secondary school	Lao	Married	1	0	0	Rice farming	Yes	Collection of small wood/timber for household use	4	119	Yes	Collection of small wood/timber for household use	5	2	02 03 04 05	4	Fishing	Less than a week	1	9	Tractor/mini-tractor	1	Friend	Don't know	Rice field hut	Yes	Yes	No	---	Yes	No	No	No	Yes	No	NA
5	MP-05-05-1008	MP	1	Laos	Bokeo	---	N/A	1	Male	35	TRUE	Yes	Completed primary school	Lao	Married	4	0	0	Rice farming	Yes	Collection of small wood/timber for household use	5	121	Yes	Collection of small wood/timber for household use	5	4	02 03 04 05 06	04 05	Rice farming	Less than a week	2	10	Tractor/mini-tractor	1	Friend	Don't know	Rice field hut	Yes	Yes	No	---	Yes	No	No	No	Yes	No	NA
5	MP-05-05-1009	MP	1	Laos	Bokeo	---	N/A	1	Female	28	TRUE	Yes	Some primary school	Lao	Married	5	0	0	Rice farming	Yes	Collection of small wood/timber for household use	4	63	Yes	Collection of small wood/timber for household use	5	4	02 03 04	04 05	Rice farming	Less than a week	2	8	Tractor/mini-tractor	1	Family	Don't know	Rice field hut	Yes	Yes	Yes	Yes	Yes	No	No	No	Yes	No	NA
6	MP-05-06-1009	MP	1	Laos	Bokeo	---	N/A	1	Male	36	TRUE	Yes	Completed primary school	Lao	Married	5	0	0	Rice farming	Yes	Collection of small wood/timber for household use	5	69	Yes	Collection of small wood/timber for household use	5	5	02 03 04	04 05	Rice farming	Less than a week	1	8	Tractor/mini-tractor	1	Friend	Don't know	On ground in forest	Yes	Yes	No	---	Yes	No	No	No	Yes	No	NA
5	MP-05-05-1010	MP	1	Laos	Bokeo	---	N/A	1	Male	29	TRUE	Yes	Completed primary school	Lao	Married	0	0	0	Rice farming	Yes	Collection of small wood/timber for household use	5	66	Yes	Collection of small wood/timber for household use	4	4	02 03 04	04 05	Rice farming	Less than a week	3	9	Tractor/mini-tractor	1	Friend	Don't know	On ground in forest	Yes	Yes	No	---	Yes	No	Yes	No	Yes	No	NA
6	PT-08-12-1002	PT	1	Laos	Champasak	Pathoumphon	65	1	Male	42	TRUE	Yes	Completed primary school	Lao	Married	1	0	0	Rice farming	Yes	Foraging for food or plants (animals, herbs, mushrooms)	2	15	Yes	Foraging for food or plants (animals, herbs, mushrooms)	3	20	2	02 06	Other plantation/agricultural work	Less than 1 day	3	NA	Tractor/mini-tractor	0	NA	NA	Makeshift structure in forest (sleep outside)	Yes	Yes	Yes	Yes	Yes	No	Yes	No	No	No	NA
12	PT-08-12-1003	PT	1	Laos	Champasak	Pathoumphon	65	1	Female	30	TRUE	Yes	Completed primary school	Lao	Married	1	0	99	Rice farming	Yes	Collection of small wood/timber for household use	12	12	Yes	Foraging for food or plants (animals, herbs, mushrooms)	2	12	2	2	Other plantation/agricultural work	One night	1	NA	Foot/walking	1	Friend	No	Makeshift structure in forest (sleep outside)	Yes	Yes	Yes	Yes	Yes	No	Yes	No	No	No	NA
11	PT-08-12-1004	PT	1	Laos	Champasak	Pathoumphon	65	1	Male	45	TRUE	Yes	Completed primary school	Lao	Married	2	0	99	Rice farming	Yes	Foraging for food or plants (animals, herbs, mushrooms)	1	29	Yes	Foraging for food or plants (animals, herbs, mushrooms)	2	25	02 06	02 06	Other plantation/agricultural work	One night	1	NA	Tractor/mini-tractor	1	Friend	No	Makeshift structure in forest (sleep outside)	Yes	Yes	Yes	Yes	Yes	No	Yes	No	No	No	NA
12	PT-08-12-1006	PT	1	Laos	Champasak	Pathoumphon	65	2	Male	38	TRUE	Yes	Some secondary school	Lao	Married	1	0	99	Rice farming	Yes	Collection of bamboo, rattan, or resin	5	19	Yes	Collection of bamboo, rattan, or resin	6	12	02 06	4	Forest foraging or hunting	Less than a week	NA	4	Tractor/mini-tractor	1	Family	No	Makeshift structure in forest (sleep outside)	Yes	Yes	Yes	Yes	Yes	No	No	Yes	No	No	NA
11	PT-08-11-1003	PT	1	Laos	Champasak	Pathoumphon	65	1	Male	35	TRUE	Yes	Completed primary school	Lao	Married	0	0	0	Rice farming	Yes	Foraging for food or plants (animals, herbs, mushrooms)	8	25	Yes	Foraging for food or plants (animals, herbs, mushrooms)	5	27	02 06	03 06	Forest foraging or hunting	One night	1	6	Tractor/mini-tractor	1	Family	No	Makeshift structure in forest (sleep outside)	Yes	Yes	Yes	Yes	Yes	No	Yes	No	No	No	NA
11	PT-08-11-1004	PT	1	Laos	Champasak	Pathoumphon	65	1	Male	55	TRUE	Yes	Completed primary school	Lao	Married	1	0	99	Rice farming	Yes	Foraging for food or plants (animals, herbs, mushrooms)	5	30	Yes	Foraging for food or plants (animals, herbs, mushrooms)	5	18	02 06	03 06	Forest foraging or hunting	One night	1	NA	Tractor/mini-tractor	0	NA	NA	Makeshift structure in forest (sleep outside)	Yes	Yes	Yes	Yes	No	No	No	No	No	No	NA
12	PT-08-12-1007	PT	1	Laos	Champasak	Pathoumphon	65	2	Male	21.4	TRUE	Yes	Some primary school	Lao	Married	0	0	99	Rice farming	Yes	Logging or collection of large wood to sell (income generation)	5	15	Yes	Logging or collection of large wood to sell (income generation)	15	0	2	1	Logging or collection of large wood to sell (income generation)	Between 1 week and 1 month	10	NA	Tractor/mini-tractor	2	Friend	No	Makeshift structure in forest (sleep outside)	Yes	No	Yes	Yes	Yes	Yes	Yes	No	No	Yes	Yes
11	PT-08-11-1006	PT	1	Laos	Champasak	Pathoumphon	69	2	Male	45	TRUE	Yes	Completed primary school	Lao	Married	2	0	0	Rice farming	Yes	Foraging for food or plants (animals, herbs, mushrooms)	2	5	Yes	Collection of bamboo, rattan, or resin	2	0	2	1	Forest foraging or hunting	One night	2	4	Tractor/mini-tractor	2	Friend	No	Makeshift structure in forest (sleep outside)	Yes	Yes	Yes	Yes	Yes	Yes	No	Yes	No	No	NA
12	PT-08-12-1008	PT	1	Laos	Champasak	Pathoumphon	69	2	Male	63.3	TRUE	Yes	Some secondary school	Lao	Married	3	0	0	Rice farming	Yes	Foraging for food or plants (animals, herbs, mushrooms)	3	3	Yes	Collection of bamboo, rattan, or resin	4	0	2	1	Forest foraging or hunting	Less than a week	2	12	Tractor/mini-tractor	2	Friend	No	Makeshift structure in forest (sleep outside)	Yes	Yes	Yes	Yes	Yes	Yes	No	Yes	No	No	NA
12	PT-08-12-1009	PT	1	Laos	Champasak	Pathoumphon	69	2	Male	67.4	TRUE	Yes	Completed primary school	Lao	Widowed	2	0	99	Rice farming	Yes	Foraging for food or plants (animals, herbs, mushrooms)	8	8	Yes	Foraging for food or plants (animals, herbs, mushrooms)	2	0	2	1	Forest foraging or hunting	Less than a week	2	3	Foot/walking	2	Family	No	Hammock net (sleep outside)	No	---	Yes	Yes	Yes	Yes	No	Yes	No	No	NA
11	PT-08-11-1001	PT	1	Laos	Champasak	Pathoumphon	65	2	Male	50	TRUE	Yes	Some primary school	Lao	Married	0	0	0	Rice farming	Yes	Logging or collection of large wood to sell (income generation)	7	15	Yes	Logging or collection of large wood to sell (income generation)	8	0	2	1	Logging or collection of large wood to sell (income generation)	Between 1 week and 1 month	7	NA	Tractor/mini-tractor	2	Friend	Don't know	Makeshift structure in forest (sleep outside)	Yes	Yes	Yes	Yes	Yes	Yes	No	Yes	No	No	NA
11	PT-08-11-1002	PT	1	Laos	Champasak	Pathoumphon	65	2	Male	31	TRUE	Yes	Completed primary school	Lao	Married	2	0	0	Rice farming	Yes	Logging or collection of large wood to sell (income generation)	10	15	Yes	Logging or collection of large wood to sell (income generation)	5	0	2	1	Logging or collection of large wood to sell (income generation)	Less than a week	5	NA	Tractor/mini-tractor	2	Friend	No	Makeshift structure in forest (sleep outside)	Yes	No	Yes	Yes	Yes	Yes	Yes	Yes	No	No	NA
12	PT-08-12-1005	PT	1	Laos	Champasak	Pathoumphon	65	2	Male	37	TRUE	Yes	Completed primary school	Lao	Married	5	0	0	Rice farming	Yes	Logging or collection of large wood to sell (income generation)	25	20	Yes	Logging or collection of large wood to sell (income generation)	19	0	2	1	Fishing	Less than a week	3	8	Motorbike	32	Family	Yes	Other temporary structure or tent	Yes	No	Yes	Yes	Yes	Yes	Yes	Yes	No	No	NA
12	PT-08-12-1010	PT	1	Laos	Champasak	Pathoumphon	65	2	Male	34	TRUE	Yes	Completed primary school	Lao	Married	2	0	0	Rice farming	Yes	Collection of small wood/timber for household use	28	20	Yes	Collection of small wood/timber for household use	26	0	2	1	Fishing	Less than a week	3	12	Motorbike	2	Family	Yes	Rice field hut	Yes	Yes	Yes	Yes	Yes	Yes	No	Yes	No	No	NA
12	PT-08-12-1011	PT	1	Laos	Champasak	Pathoumphon	65	3	Female	35	TRUE	Yes	Never attended school	Lao	Married	2	0	0	Rice farming	Yes	Foraging for food or plants (animals, herbs, mushrooms)	17	10	Yes	Collection of small wood/timber for household use	35	0	2	1	Forest foraging or hunting	Less than a week	3	20	Tractor/mini-tractor	4	Friend and family	No	Rice field hut	Yes	Yes	Yes	Yes	Yes	Yes	No	Yes	No	No	NA
11	PT-08-11-1007	PT	1	Laos	Champasak	Pathoumphon	65	2	Male	25	TRUE	Yes	Some primary school	Lao	Single	0	0	0	Rice farming	Yes	Logging or collection of large wood to sell (income generation)	8	15	Yes	Logging or collection of large wood to sell (income generation)	7	0	2	1	Logging or collection of large wood to sell (income generation)	Between 1 week and 1 month	7	NA	Tractor/mini-tractor	2	Friend	No	Makeshift structure in forest (sleep outside)	Yes	No	Yes	Yes	Yes	Yes	No	Yes	No	No	NA
12	PT-08-12-1012	PT	1	Laos	Champasak	Pathoumphon	65	2	Female	56	TRUE	Yes	Completed primary school	Lao	Married	1	0	0	Rice farming	Yes	Agricultural work in forest fringe	30	45	Yes	Foraging for food or plants (animals, herbs, mushrooms)	30	0	03 06	1	Other plantation/agricultural work	More than 1 month	NA	4	Tractor/mini-tractor	3	Family	Yes	Rice field hut	Yes	Yes	Yes	Yes	Yes	Yes	Yes	Yes	No	No	NA
11	PT-08-11-1008	PT	1	Laos	Champasak	Pathoumphon	65	5	Female	46.4	TRUE	Yes	Completed primary school	Lao	Married	2	0	99	Rice farming	Yes	Agricultural work in forest fringe	10	15	Yes	Agricultural work in forest fringe	60	0	2	1	Other plantation/agricultural work	More than 1 month	NA	5	Tractor/mini-tractor	3	Family	Yes	Rice field hut	Yes	Yes	Yes	Yes	Yes	Yes	Yes	Yes	No	Yes	No
4	MP-02-04-1001	MP	1	Laos	Champasak	Moonlapamok	38	1	Male	46.1	TRUE	Yes	Some primary school	Lao	Married	4	0	99	Rice farming	Yes	Collection of small wood/timber for household use	4	45	Yes	Collection of small wood/timber for household use	13	33	02 06	02 03	Forest foraging or hunting	Less than a week	5	NA	Tractor/mini-tractor	5	Friend	Yes	On ground in forest	Yes	Yes	Yes	Yes	No	No	No	No	No	No	NA
4	MP-02-04-1003	MP	1	Laos	Champasak	Champasak	38	4	Female	41	TRUE	Yes	Some primary school	Lao	Married	3	0	0	Rice farming	Yes	Collection of bamboo, rattan, or resin	9	7	Yes	Collection of bamboo, rattan, or resin	8	20	02 04	02 04 05 06	Collection of small wood/timber (household use)	Less than a week	20	NA	Tractor/mini-tractor	NA	Friend	Yes	On ground in forest	Yes	No	Yes	Yes	No	No	No	No	No	No	NA
3	MP-02-03-1002	MP	1	Laos	Champasak	Moonlapamok	38	3	Male	28	TRUE	Yes	Some primary school	Lao	Married	3	0	0	Rice farming	Yes	Collection of small wood/timber for household use	14	50	Yes	Foraging for food or plants (animals, herbs, mushrooms)	10	0	02 03 04 05 06	02 03 04	Rice farming	Less than a week	NA	5	Tractor/mini-tractor	3	Friend	No	Makeshift structure in forest (sleep outside)	Yes	Yes	Yes	Yes	Yes	No	Yes	No	No	No	NA
3	MP-02-03-1009	MP	1	Laos	Champasak	Moonlapamok	38	5	Male	45.4	TRUE	Yes	Some secondary school	Lao	Married	2	0	0	Rice farming	Yes	Logging or collection of large wood to sell (income generation)	9	84	Yes	Logging or collection of large wood to sell (income generation)	9	58	02 03 04 05 06	02 03	Logging or collection of large wood to sell (income generation)	Less than a week	4	6	Tractor/mini-tractor	4	Friend	Yes	Caves in forest (sleep outside)	Yes	Yes	Yes	Yes	Yes	Yes	Yes	No	No	No	NA
4	MP-02-04-1005	MP	1	Laos	Champasak	Moonlapamok	38	3	Male	39.4	TRUE	Yes	Completed primary school	Lao	Married	4	0	0	Rice farming	Yes	Logging or collection of large wood to sell (income generation)	8	94	Yes	Logging or collection of large wood to sell (income generation)	9	55	02 03 04 05 06	02 03	Logging or collection of large wood to sell (income generation)	Less than a week	3	5	Tractor/mini-tractor	3	Friend	Yes	Makeshift structure in forest (sleep outside)	Yes	Yes	Yes	Yes	Yes	No	Yes	Yes	No	No	NA
4	MP-02-04-1008	MP	1	Laos	Champasak	Moonlapamok	38	3	Male	46.5	TRUE	Yes	Some secondary school	Lao	Married	5	0	0	Rice farming	Yes	Collection of small wood/timber for household use	8	116	Yes	Logging or collection of large wood to sell (income generation)	7	51	02 03 04 05 06	02 03	Rice farming	Less than a week	10	6	Tractor/mini-tractor	3	Friend	Yes	Makeshift structure in forest (sleep outside)	Yes	Yes	Yes	Yes	Yes	No	Yes	Yes	No	No	NA
4	MP-02-04-1004	MP	1	Laos	Champasak	Moonlapamok	38	4	Female	34.5	TRUE	Yes	Completed primary school	Lao	Married	4	0	0	Rice farming	Yes	Collection of bamboo, rattan, or resin	8	117	Yes	Collection of small wood/timber for household use	6	48	02 03 04 05 06	02 03	Collection of small wood/timber (household use)	Less than a week	15	5	Tractor/mini-tractor	4	Friend and family	Yes	Makeshift structure in forest (sleep outside)	Yes	Yes	Yes	Yes	No	No	No	No	No	No	NA
3	MP-02-04-1007	MP	1	Laos	Champasak	Moonlapamok	38	3	Female	48.2	TRUE	Yes	Some primary school	Lao	Married	0	0	0	Rice farming	Yes	Foraging for food or plants (animals, herbs, mushrooms)	9	12	Yes	Foraging for food or plants (animals, herbs, mushrooms)	11	0	04 05 06	1	Forest foraging or hunting	Less than a week	3	7	Tractor/mini-tractor	3	Friend	No	Makeshift structure in forest (sleep outside)	Yes	Yes	Yes	Yes	Yes	No	Yes	No	No	No	NA
3	MP-02-04-1006	MP	1	Laos	Champasak	Moonlapamok	38	3	Male	36	TRUE	Yes	Completed primary school	Lao	Married	7	0	0	Rice farming	Yes	Foraging for food or plants (animals, herbs, mushrooms)	16	100	Yes	Foraging for food or plants (animals, herbs, mushrooms)	24	20	02 03 05 06	2	Rice farming	Less than a week	3	8	Tractor/mini-tractor	3	Friend	No	Makeshift structure in forest (sleep outside)	Yes	Yes	Yes	Yes	Yes	No	Yes	No	No	No	NA
3	MP-02-03-1007	MP	1	Laos	Champasak	Moonlapamok	38	4	Male	20.4	TRUE	Yes	Never attended school	Lao	Single	0	0	0	Rice farming	Yes	Logging or collection of large wood to sell (income generation)	16	118	Yes	Logging or collection of large wood to sell (income generation)	10	55	02 03 04 05 06	02 03	Logging or collection of large wood to sell (income generation)	Less than a week	6	5	Tractor/mini-tractor	3	Friend	Yes	Makeshift structure in forest (sleep outside)	Yes	Yes	Yes	Yes	No	No	No	No	No	No	NA
3	MP-02-03-1008	MP	1	Laos	Champasak	Moonlapamok	38	4	Male	33.3	TRUE	Yes	Some primary school	Lao	Married	1	0	0	Rice farming	Yes	Logging or collection of large wood to sell (income generation)	11	100	Yes	Logging or collection of large wood to sell (income generation)	9	51	02 03 04 05 06	02 03	Logging or collection of large wood to sell (income generation)	Less than a week	NA	5	Tractor/mini-tractor	3	Friend	Yes	Makeshift structure in forest (sleep outside)	Yes	Yes	Yes	Yes	No	No	No	No	No	No	NA
3	MP-02-03-1006	MP	1	Laos	Champasak	Moonlapamok	38	4	Male	18.8	TRUE	Yes	Some primary school	Lao	Single	0	0	0	Rice farming	Yes	Logging or collection of large wood to sell (income generation)	8	82	Yes	Logging or collection of large wood to sell (income generation)	12	40	03 04 05 06	02 03	Logging or collection of large wood to sell (income generation)	Less than a week	5	5	Tractor/mini-tractor	4	Friend	Yes	Makeshift structure in forest (sleep outside)	Yes	Yes	Yes	Yes	Yes	No	Yes	No	No	No	NA
3	MP-02-03-1005	MP	1	Laos	Champasak	Moonlapamok	38	4	Male	51	TRUE	Yes	Some primary school	Lao	Married	3	0	0	Rice farming	Yes	Logging or collection of large wood to sell (income generation)	13	77	Yes	Logging or collection of large wood to sell (income generation)	15	36	02 03 04 05 06	02 03	Logging or collection of large wood to sell (income generation)	Less than a week	3	5	Tractor/mini-tractor	4	Friend	Yes	Makeshift structure in forest (sleep outside)	Yes	Yes	Yes	Yes	Yes	No	Yes	No	No	No	NA
3	MP-02-03-1003	MP	1	Laos	Champasak	Moonlapamok	38	3	Male	50.7	TRUE	Yes	Some primary school	Lao	Married	0	0	0	Rice farming	Yes	Foraging for food or plants (animals, herbs, mushrooms)	12	90	Yes	Foraging for food or plants (animals, herbs, mushrooms)	10	7	02 03 04	02 03	Forest foraging or hunting	Less than a week	3	7	Tractor/mini-tractor	3	Friend	No	Makeshift structure in forest (sleep outside)	Yes	Yes	Yes	Yes	Yes	No	Yes	No	No	No	NA
3	MP-02-03-1004	MP	1	Laos	Champasak	Moonlapamok	38	2	Male	34.4	TRUE	Yes	Completed primary school	Lao	Married	4	0	0	Rice farming	Yes	Foraging for food or plants (animals, herbs, mushrooms)	11	120	Yes	Foraging for food or plants (animals, herbs, mushrooms)	10	0	02 03 04 05	1	Other plantation/agricultural work	Less than a week	NA	6	Tractor/mini-tractor	2	Friend	No	Makeshift structure in forest (sleep outside)	Yes	Yes	Yes	Yes	Yes	No	Yes	No	No	No	NA
4	MP-02-04-1002	MP	1	Laos	Champasak	Champasak	38	3	Male	50.1	TRUE	Yes	Completed primary school	Lao	Married	0	0	0	Rice farming	Yes	Collection of small wood/timber for household use	38	2	Yes	Collection of small wood/timber for household use	33	2	02 03	7	Rice farming	Less than a week	3	5	Tractor/mini-tractor	3	Friend	Yes	Makeshift structure in forest (sleep outside)	Yes	Yes	Yes	Yes	Yes	No	Yes	No	No	No	NA
27	SK-13-27-1001	SK	1	Laos	Champasak	Sukhuma	245	1	Female	51	TRUE	Yes	Never attended school	Lao	Married	2	0	NA	Rice farming	No	NA	0	2	Yes	Foraging for food or plants (animals, herbs, mushrooms)	2	8	2	02 05	Forest foraging or hunting	Less than a week	3	2	Foot/walking	2	Family	Don't know	Rice field hut	Yes	No	No	---	Yes	Yes	No	No	No	No	NA
27	SK-13-27-1002	SK	1	Laos	Champasak	Sukhuma	N/A	1	Male	54	TRUE	Yes	Some primary school	Lao	Married	0	0	0	Rice farming	Yes	Collection of bamboo, rattan, or resin	2	2	Yes	Collection of bamboo, rattan, or resin	2	10	3	5	Fishing	Between 1 week and 1 month	0	1	Foot/walking	2	Family	Yes	Rice field hut	Yes	Yes	Yes	Yes	Yes	No	Yes	No	No	No	NA
28	SK-13-28-1002	SK	1	Laos	Champasak	Sukhuma	N/A	1	Female	40	TRUE	Yes	Never attended school	Lao	Married	0	0	0	Rice farming	Yes	Foraging for food or plants (animals, herbs, mushrooms)	2	0	Yes	Collection of bamboo, rattan, or resin	2	0	3	1	Forest foraging or hunting	One night	1	2	Foot/walking	2	Family	No	Rice field hut	Yes	No	No	---	No	No	No	No	No	No	NA
27	SK-13-27-1003	SK	1	Laos	Champasak	Sukhuma	N/A	2	Female	48	TRUE	Yes	Completed primary school	Lao	Married	1	0	0	Rice farming	Yes	Collection of bamboo, rattan, or resin	2	2	Yes	Collection of bamboo, rattan, or resin	2	0	3	1	Other plantation/agricultural work	Between 1 week and 1 month	NA	1	Foot/walking	2	Family	Yes	Enclosed house or apartment	Yes	Yes	Yes	Yes	Yes	No	Yes	No	No	No	NA
27	SK-13-27-1004	SK	1	Laos	Champasak	Sukhuma	N/A	2	Male	27	TRUE	Yes	Never attended school	Lao	Married	0	0	0	Rice farming	Yes	Foraging for food or plants (animals, herbs, mushrooms)	2	2	Yes	Foraging for food or plants (animals, herbs, mushrooms)	2	0	3	1	Forest foraging or hunting	Less than a week	1	4	Foot/walking	2	Family	Yes	Makeshift structure in forest (sleep outside)	No	---	No	---	Yes	No	Yes	No	No	No	NA
27	SK-13-27-1005	SK	---	Laos	Champasak	Sukhuma	N/A	2	Male	18	TRUE	Yes	Never attended school	Lao	Single	0	0	0	Raising animals	No	NA	0	1	Yes	Collection of bamboo, rattan, or resin	2	0	5	1	Forest foraging or hunting	One night	1	32	Tractor/mini-tractor	2	Friend	Yes	Enclosed house or apartment	Yes	Yes	Yes	Yes	Yes	No	Yes	No	No	No	NA
27	SK-13-27-1006	SK	1	Laos	Champasak	Sukhuma	N/A	2	Male	46	TRUE	Yes	Completed secondary school	Lao	Single	0	0	0	Rice farming	Yes	Collection of bamboo, rattan, or resin	2	2	Yes	Collection of bamboo, rattan, or resin	2	0	3	1	Forest foraging or hunting	Less than a week	1	4	Foot/walking	2	Friend	Yes	Enclosed house or apartment	Yes	Yes	Yes	Yes	Yes	No	Yes	No	No	No	NA
28	SK-13-28-1003	SK	1	Laos	Champasak	Sukhuma	245	2	Female	19	TRUE	Yes	Some primary school	Lao	Single	0	0	0	Rice farming	Yes	Foraging for food or plants (animals, herbs, mushrooms)	10	20	Yes	Foraging for food or plants (animals, herbs, mushrooms)	10	3	3	4	Other plantation/agricultural work	Less than 1 day	NA	2	Foot/walking	2	Friend	Don't know	Rice field hut	No	---	No	---	Yes	No	No	No	No	No	NA
28	SK-13-28-1004	SK	1	Laos	Champasak	Sukhuma	245	3	Male	19	TRUE	Yes	Never attended school	Lao	Single	0	0	99	Rice farming	Yes	Foraging for food or plants (animals, herbs, mushrooms)	1	10	Yes	Foraging for food or plants (animals, herbs, mushrooms)	2	0	3	1	Other plantation/agricultural work	Less than a week	3	2	Foot/walking	3	Friend	Don't know	Rice field hut	Yes	Yes	Yes	Yes	Yes	No	No	No	No	No	NA
27	SK-13-27-1007	SK	1	Laos	Champasak	Sukhuma	245	1	Male	35	TRUE	Yes	Never attended school	Lao	Married	3	0	0	Rice farming	Yes	Collection of bamboo, rattan, or resin	5	5	Yes	Foraging for food or plants (animals, herbs, mushrooms)	5	0	3	1	Other plantation/agricultural work	Between 1 week and 1 month	1	1	Foot/walking	1	Family	Yes	Rice field hut	Yes	Yes	Yes	Yes	Yes	Yes	No	No	No	No	NA
27	SK-13-27-1008	SK	1	Laos	Champasak	Sukhuma	245	2	Male	43	TRUE	Yes	Some primary school	Lao	Married	4	0	0	Rice farming	Yes	Foraging for food or plants (animals, herbs, mushrooms)	3	4	No	NA	0	0	3	1	Manual labor/construction	Between 1 week and 1 month	1	4	Motorbike	2	Friend	Don't know	Rice field hut	Yes	Don't know	No	---	Yes	No	No	No	Yes	No	NA
28	SK-13-28-1005	SK	1	Laos	Champasak	Sukhuma	245	2	Male	74	TRUE	Yes	Completed secondary school	Lao	Married	1	0	0	Rice farming	Yes	Collection of bamboo, rattan, or resin	2	2	Yes	Collection of bamboo, rattan, or resin	2	0	3	1	Manual labor/construction	Less than a week	0	1	Foot/walking	2	Friend	Don't know	Rice field hut	Yes	Yes	Yes	Yes	Yes	No	No	No	No	Yes	Yes
27	SK-13-27-1010	SK	1	Laos	Champasak	Champasak	245	6	Male	54	TRUE	Yes	Completed primary school	Lao	Married	3	0	0	Rice farming	Yes	Foraging for food or plants (animals, herbs, mushrooms)	4	4	Yes	Foraging for food or plants (animals, herbs, mushrooms)	2	0	3	1	Rice farming	Can't or won't say	1	1	Foot/walking	2	Family	Don't know	Rice field hut	Yes	Yes	Yes	Yes	Yes	No	No	No	No	No	NA
27	SK-13-27-1009	SK	1	Laos	Champasak	Sukhuma	245	2	Female	42	TRUE	Yes	Some primary school	Lao	Married	6	0	99	Rice farming	Yes	Foraging for food or plants (animals, herbs, mushrooms)	10	10	Yes	Foraging for food or plants (animals, herbs, mushrooms)	10	2	3	6	Forest foraging or hunting	Less than a week	NA	2	Foot/walking	2	Family	Yes	Rice field hut	Yes	Yes	No	---	Yes	No	No	No	No	No	NA
28	SK-13-28-1007	SK	1	Laos	Champasak	Sukhuma	246	2	Female	35	TRUE	Yes	Never attended school	Lao	Married	5	0	0	Rice farming	No	NA	0	5	No	NA	0	0	3	1	Other plantation/agricultural work	More than 1 month	0	1	Foot/walking	4	Family	Yes	Enclosed house or apartment	Yes	No	Yes	Yes	Yes	No	Yes	No	No	No	NA
28	SK-13-28-1008	SK	1	Laos	Champasak	Sukhuma	246	1	Female	20	TRUE	Yes	Never attended school	Lao	Married	1	0	99	Rice farming	Yes	Foraging for food or plants (animals, herbs, mushrooms)	2	0	Yes	Collection of bamboo, rattan, or resin	2	5	3	5	Rice farming	Less than a week	NA	2	Foot/walking	NA	Family	Yes	Rice field hut	Yes	Yes	No	---	Yes	No	No	No	No	No	NA
28	SK-13-28-1009	SK	1	Laos	Champasak	Sukhuma	246	2	Male	48	TRUE	Yes	Some primary school	Lao	Married	2	0	0	Rice farming	No	NA	0	0	No	NA	0	0	3	1	Manual labor/construction	Between 1 week and 1 month	0	4	Tractor/mini-tractor	2	Family	Don't know	Enclosed house or apartment	Yes	Yes	Yes	Yes	Yes	Yes	No	No	No	No	NA
27	SK-13-27-1011	SK	1	Laos	Champasak	Sukhuma	246	6	Male	18	TRUE	Yes	Never attended school	Lao	Single	4	0	99	Rice farming	Yes	Foraging for food or plants (animals, herbs, mushrooms)	6	0	Yes	Foraging for food or plants (animals, herbs, mushrooms)	2	0	3	1	Fishing	Less than 1 day	NA	2	Tractor/mini-tractor	0	NA	NA	Rice field hut	Yes	Yes	Yes	Yes	No	No	No	No	No	No	NA
28	SK-13-28-1006	SK	1	Laos	Champasak	Champasak	245	2	Female	35	TRUE	Yes	Never attended school	Lao	Married	4	0	0	Rice farming	Yes	Foraging for food or plants (animals, herbs, mushrooms)	4	4	Yes	Foraging for food or plants (animals, herbs, mushrooms)	4	0	3	1	Forest foraging or hunting	Less than a week	0	2	Foot/walking	4	Friend	Don't know	Enclosed house or apartment	Yes	Yes	Yes	Yes	Yes	No	Yes	No	No	No	NA
29	SK-13-29-1001	SK	1	Laos	Champasak	Sukhuma	242	2	Male	24	TRUE	Yes	Some primary school	Lao	Married	2	0	NA	Rice farming	Yes	Foraging for food or plants (animals, herbs, mushrooms)	3	35	Yes	Foraging for food or plants (animals, herbs, mushrooms)	28	2	02 06	8	Fishing	Less than a week	0	3	Tractor/mini-tractor	2	Friend	No	Rice field hut	Yes	No	Yes	Yes	No	No	No	No	No	No	NA
30	SK-13-30-1003	SK	1	Laos	Champasak	Sukhuma	242	2	Male	30	TRUE	Yes	Never attended school	Lao	Single	0	1	NA	Rice farming	Yes	Collection of small wood/timber for household use	10	150	Yes	Collection of small wood/timber for household use	30	30	02 03 04 05 06	2	Rice farming	More than 1 month	0	0	Tractor/mini-tractor	0	NA	NA	Rice field hut	Yes	Yes	No	---	No	No	No	No	No	No	NA
29	SK-13-29-1003	SK	1	Laos	Champasak	Sukhuma	244	1	Male	24.9	TRUE	Yes	Some secondary school	Lao	Single	1	0	0	Rice farming	Yes	Collection of small wood/timber for household use	12	150	Yes	Foraging for food or plants (animals, herbs, mushrooms)	8	0	02 03 04 05 06	1	Other work/activity	Less than a week	2	7	Motorbike	1	Friend	Don't know	Rice field hut	Yes	No	Yes	Yes	No	No	No	No	No	No	NA
30	SK-13-30-1002	SK	1	Laos	Champasak	Sukhuma	242	2	Female	20	TRUE	Yes	Some primary school	Lao	Married	1	0	NA	Rice farming	Yes	Foraging for food or plants (animals, herbs, mushrooms)	150	150	Yes	Foraging for food or plants (animals, herbs, mushrooms)	208	60	02 03 04 05 06	02 08	Rice farming	Less than a week	1	5	Tractor/mini-tractor	2	Family	Yes	Rice field hut	Yes	Yes	Yes	Yes	No	No	No	No	No	No	NA
30	SK-13-30-1004	SK	1	Laos	Champasak	Sukhuma	244	1	Male	45	TRUE	Yes	Some primary school	Lao	Married	1	0	0	Other plantation/agricultural work	Yes	Collection of bamboo, rattan, or resin	150	5	No	NA	0	1	02 03 04 05 06	2	Other plantation/agricultural work	Less than a week	0	7	Motorbike	0	NA	NA	Rice field hut	Yes	Yes	No	---	No	No	No	No	No	No	NA
30	SK-13-30-1005	SK	1	Laos	Champasak	Sukhuma	242	1	Female	45	TRUE	Yes	Some primary school	Lao	Married	3	0	0	Rice farming	No	NA	0	150	Yes	Agricultural work in forest fringe	30	0	02 03 04 05 06	1	Forest foraging or hunting	Less than a week	2	3	Foot/walking	1	Friend and family	Don't know	Any other structure	Yes	No	Yes	Yes	No	No	No	No	No	No	NA
29	SK-13-29-1004	SK	1	Laos	Champasak	Champasak	244	2	Female	30	TRUE	Yes	Some primary school	Lao	Married	2	0	0	Other plantation/agricultural work	Yes	Agricultural work in forest fringe	5	5	No	NA	0	1	02 03 04 05 06	2	Rice farming	Less than a week	0	3	Tractor/mini-tractor	2	Family	Yes	Rice field hut	Yes	No	Yes	Yes	No	No	No	No	No	No	NA
29	SK-13-29-1005	SK	1	Laos	Champasak	Sukhuma	244	2	Female	45	TRUE	Yes	Some primary school	Lao	Married	4	0	99	Rice farming	Yes	Agricultural work in forest fringe	150	150	Yes	Agricultural work in forest fringe	90	0	02 03 04 05 06	1	Other plantation/agricultural work	More than 1 month	30	3	Tractor/mini-tractor	3	Family	Don't know	Rice field hut	Yes	No	Yes	Yes	Yes	Yes	Yes	No	No	No	NA
29	SK-13-29-1006	SK	1	Laos	Champasak	Sukhuma	244	1	Male	52	TRUE	Yes	Never attended school	Lao	Married	1	0	99	Other plantation/agricultural work	Yes	Agricultural work in forest fringe	150	150	Yes	Agricultural work in forest fringe	90	0	02 03 04 05 06	1	Other plantation/agricultural work	More than 1 month	30	2	Tractor/mini-tractor	2	Family	Don't know	Rice field hut	Yes	Yes	Yes	Yes	Yes	Yes	Yes	Yes	No	Yes	No
30	SK-13-30-1007	SK	1	Laos	Champasak	Sukhuma	242	2	Male	18	TRUE	Yes	Some secondary school	Lao	Married	0	0	0	Raising animals	Yes	Foraging for food or plants (animals, herbs, mushrooms)	123	150	Yes	Any other reason	120	0	02 03 04 05 06	1	Logging or collection of large wood to sell (income generation)	Less than a week	2	2	Tractor/mini-tractor	2	Family and other	Don't know	Rice field hut	Yes	No	Yes	No	No	No	No	No	No	No	NA
29	SK-13-29-1007	SK	1	Laos	Champasak	Sukhuma	242	2	Male	56	TRUE	Yes	Some primary school	Lao	Married	3	0	0	Rice farming	Yes	Logging or collection of large wood to sell (income generation)	14	150	Yes	Logging or collection of large wood to sell (income generation)	11	0	02 03 04 05 06	1	Logging or collection of large wood to sell (income generation)	Less than a week	2	3	Tractor/mini-tractor	3	Friend	Don't know	Makeshift structure in forest (sleep outside)	Yes	Yes	Yes	Yes	Yes	Yes	Yes	No	No	No	NA
30	SK-13-30-1008	SK	1	Laos	Champasak	Sukhuma	242	2	Male	56	TRUE	No	NA	NA	NA	NA	NA	NA	NA	NA	NA	0	0	NA	NA	0	0	---	---	NA	NA	NA	NA	NA	NA	NA	NA	---	---	---	---	---	---	NA	NA	NA	NA	NA	NA
30	SK-13-30-1009	SK	1	Laos	Champasak	Sukhuma	242	2	Male	27	TRUE	Yes	Some primary school	Lao	Married	2	1	0	Rice farming	Yes	Foraging for food or plants (animals, herbs, mushrooms)	150	90	Yes	Foraging for food or plants (animals, herbs, mushrooms)	30	30	02 03 04 05 06	2	Rice farming	Less than a week	1	2	Motorbike	2	Family	Yes	Rice field hut	Yes	Yes	Yes	Yes	Yes	Yes	No	No	No	No	NA
29	SK-13-29-1008	SK	1	Laos	Champasak	Sukhuma	244	1	Female	25	TRUE	Yes	Some primary school	Lao	Married	1	0	0	Rice farming	Yes	Agricultural work in forest fringe	150	150	Yes	Agricultural work in forest fringe	120	0	02 03 04 05 06	1	Other plantation/agricultural work	More than 1 month	2	3	Tractor/mini-tractor	2	Family	Yes	Rice field hut	Yes	Yes	Yes	Yes	Yes	Yes	No	No	No	No	NA
30	SK-13-30-1010	SK	1	Laos	Champasak	Sukhuma	242	2	Female	48	TRUE	Yes	Some primary school	Lao	Widowed	1	0	0	Rice farming	Yes	Agricultural work in forest fringe	0	0	No	NA	0	0	02 03 04 05 06	2	Rice farming	Less than a week	NA	4	Motorbike	NA	Family	Yes	Rice field hut	Yes	Yes	Yes	Yes	Yes	No	Yes	No	No	No	NA
29	SK-13-29-1009	SK	1	Laos	Champasak	Sukhuma	244	2	Male	36	TRUE	Yes	Some primary school	Lao	Married	3	0	0	Other plantation/agricultural work	Yes	Any other reason	17	150	Yes	Agricultural work in forest fringe	51	0	02 03 04 05 06	1	Other plantation/agricultural work	More than 1 month	2	3	Tractor/mini-tractor	2	Family	Yes	Rice field hut	Yes	No	Yes	Yes	Yes	Yes	Yes	No	No	No	NA
29	SK-13-29-1010	SK	1	Laos	Champasak	Sukhuma	244	1	Female	42	TRUE	Yes	Never attended school	Lao	Married	0	0	0	Rice farming	No	NA	0	150	Yes	Agricultural work in forest fringe	120	0	02 03 04 05 06	1	Other plantation/agricultural work	More than 1 month	2	4	Tractor/mini-tractor	2	Family	Yes	Rice field hut	Yes	Yes	Yes	Yes	No	No	No	No	No	Yes	No
30	SK-13-30-1006	SK	1	Laos	Champasak	Sukhuma	244	2	Female	55	TRUE	Yes	Never attended school	Lao	Married	0	0	0	Other plantation/agricultural work	Yes	Any other reason	150	150	Yes	Any other reason	210	0	02 03 04 05 06	1	Other plantation/agricultural work	More than 1 month	30	3	Tractor/mini-tractor	2	Family	Don't know	Rice field hut	Yes	Yes	Yes	Yes	Yes	Yes	Yes	No	No	Yes	No
12	MP-02-02-1010	MP	1	Laos	Champasak	Moonlapamok	42	2	Male	40.1	TRUE	Yes	Never attended school	Souay	Married	5	0	0	Rice farming	Yes	Collection of bamboo, rattan, or resin	2	85	Yes	Collection of small wood/timber for household use	36	0	03 04 05 06	1	Fishing	Less than a week	2	2	Tractor/mini-tractor	4	Friend and family	No	Makeshift structure in forest (sleep outside)	Yes	Yes	Yes	Yes	Yes	No	Yes	No	No	No	NA
12	MP-02-01-1001	MP	1	Laos	Champasak	Moonlapamok	42	5	Male	35.8	TRUE	Yes	Some primary school	Souay	Married	3	0	99	Rice farming	Yes	Foraging for food or plants (animals, herbs, mushrooms)	2	113	Yes	Logging or collection of large wood to sell (income generation)	6	80	02 03 04 05 06	02 03 06 07	Forest foraging or hunting	Between 1 week and 1 month	3	2	Tractor/mini-tractor	2	Friend	No	Makeshift structure in forest (sleep outside)	Yes	Yes	Yes	Yes	Yes	Yes	Yes	No	No	No	NA
12	MP-02-02-1002	MP	1	Laos	Champasak	Moonlapamok	42	4	Male	36	TRUE	Yes	Some secondary school	Souay	Married	3	0	0	Rice farming	Yes	Collection of bamboo, rattan, or resin	6	52	Yes	Logging or collection of large wood to sell (income generation)	9	0	03 04	1	Collection of small wood/timber (household use)	Less than a week	2	2	Tractor/mini-tractor	4	Friend and other	Yes	Makeshift structure in forest (sleep outside)	Yes	Yes	Yes	Yes	Yes	No	Yes	No	No	No	NA
12	MP-02-01-1002	MP	1	Laos	Champasak	Moonlapamok	42	3	Male	54.7	TRUE	Yes	Never attended school	Souay	Married	1	0	0	Rice farming	No	NA	0	53	Yes	Collection of bamboo, rattan, or resin	7	0	03 04	1	Fishing	One night	2	5	Tractor/mini-tractor	3	Friend	No	Makeshift structure in forest (sleep outside)	Yes	Yes	Yes	Yes	Yes	Yes	Yes	No	No	No	NA
12	MP-02-01-1003	MP	1	Laos	Champasak	Moonlapamok	42	3	Male	44.3	TRUE	Yes	Completed primary school	Souay	Single	1	0	0	Rice farming	Yes	Foraging for food or plants (animals, herbs, mushrooms)	53	73	Yes	Collection of bamboo, rattan, or resin	8	0	03 04 06	1	Fishing	One night	2	5	Tractor/mini-tractor	3	Friend	No	Makeshift structure in forest (sleep outside)	Yes	Yes	Yes	Yes	Yes	Yes	Yes	No	No	No	NA
12	MP-02-02-1003	MP	1	Laos	Champasak	Moonlapamok	42	3	Male	22.9	TRUE	Yes	Never attended school	Lao	Married	2	0	0	Rice farming	Yes	Collection of small wood/timber for household use	5	51	Yes	Collection of bamboo, rattan, or resin	10	0	03 04	1	Fishing	Less than a week	5	5	Tractor/mini-tractor	3	Friend	No	Makeshift structure in forest (sleep outside)	Yes	Yes	Yes	Yes	Yes	Yes	Yes	No	Yes	No	NA
12	MP-02-01-1004	MP	1	Laos	Champasak	Moonlapamok	42	2	Male	24.9	TRUE	Yes	Some primary school	Souay	Married	2	0	0	Rice farming	Yes	Collection of bamboo, rattan, or resin	7	66	Yes	Logging or collection of large wood to sell (income generation)	17	0	03 04 05	1	Logging or collection of large wood to sell (income generation)	Less than a week	3	6	Tractor/mini-tractor	3	Friend	No	Makeshift structure in forest (sleep outside)	Yes	Yes	Yes	Yes	Yes	Yes	Yes	Yes	No	No	NA
12	MP-02-02-1004	MP	1	Laos	Champasak	Moonlapamok	42	40	Male	21.8	TRUE	Yes	Some primary school	Souay	Single	3	0	0	Rice farming	Yes	Any other reason	14	87	Yes	Collection of bamboo, rattan, or resin	15	0	03 04 05 06	1	Fishing	Less than a week	3	8	Tractor/mini-tractor	3	Friend	Yes	Makeshift structure in forest (sleep outside)	Yes	Yes	Yes	Yes	Yes	Yes	Yes	No	No	No	NA
12	MP-02-01-1005	MP	1	Laos	Champasak	Moonlapamok	42	2	Male	18.9	TRUE	Yes	Completed primary school	Souay	Single	2	0	99	Rice farming	Yes	Agricultural work in forest fringe	10	72	Yes	Collection of bamboo, rattan, or resin	15	0	03 04 05	1	Fishing	Less than a week	3	7	Tractor/mini-tractor	3	Friend	No	Makeshift structure in forest (sleep outside)	Yes	Yes	Yes	Yes	Yes	Yes	Yes	No	No	No	NA
12	MP-02-01-1006	MP	1	Laos	Champasak	Moonlapamok	42	2	Male	18.4	TRUE	Yes	Some primary school	Souay	Single	0	0	0	Rice farming	Yes	Agricultural work in forest fringe	9	6	Yes	Collection of bamboo, rattan, or resin	18	0	02 05 06	1	Other work/activity	Less than a week	3	7	Tractor/mini-tractor	3	Friend	Yes	Makeshift structure in forest (sleep outside)	Yes	Yes	Yes	Yes	Yes	Yes	Yes	No	No	Yes	No
12	MP-02-01-1007	MP	1	Laos	Champasak	Moonlapamok	42	2	Male	21.7	TRUE	Yes	Some primary school	Souay	Married	2	0	0	Not working	Yes	Collection of bamboo, rattan, or resin	10	44	Yes	Collection of bamboo, rattan, or resin	21	0	03 04	1	Rice farming	Less than a week	3	6	Tractor/mini-tractor	3	Friend	No	Makeshift structure in forest (sleep outside)	Yes	Yes	Yes	Yes	Yes	Yes	Yes	No	No	No	NA
12	MP-02-02-1005	MP	1	Laos	Champasak	Moonlapamok	42	2	Male	31.5	TRUE	Yes	Some primary school	Souay	Married	3	0	0	Rice farming	Yes	Collection of bamboo, rattan, or resin	14	39	Yes	Collection of bamboo, rattan, or resin	24	0	03 04	1	Other travel	Less than a week	3	9	Tractor/mini-tractor	3	Friend	Yes	On ground in forest	Yes	Yes	Yes	Yes	Yes	Yes	Yes	No	No	No	NA
12	MP-02-02-1006	MP	1	Laos	Champasak	Moonlapamok	42	2	Male	20.4	TRUE	Yes	Some primary school	Souay	Single	1	0	0	Rice farming	Yes	Collection of bamboo, rattan, or resin	11	35	Yes	Collection of bamboo, rattan, or resin	23	0	03 04	1	Manual labor/construction	Less than a week	3	8	Tractor/mini-tractor	3	Friend	No	Makeshift structure in forest (sleep outside)	Yes	Yes	Yes	Yes	Yes	Yes	Yes	No	No	Yes	No
12	MP-02-01-1008	MP	1	Laos	Champasak	Champasak	42	3	Female	20.7	TRUE	Yes	Completed primary school	Lao	Single	1	0	0	Rice farming	Yes	Collection of bamboo, rattan, or resin	5	81	Yes	Collection of bamboo, rattan, or resin	21	0	03 04 05 06	1	Collection of small wood/timber (household use)	Less than a week	3	8	Tractor/mini-tractor	2	Friend	Yes	Makeshift structure in forest (sleep outside)	Yes	Yes	Yes	Yes	Yes	Yes	Yes	No	No	No	NA
12	MP-02-02-1007	MP	1	Laos	Champasak	Champasak	42	3	Female	37.5	TRUE	Yes	Some primary school	Souay	Married	1	0	0	Rice farming	No	NA	0	86	Yes	Collection of bamboo, rattan, or resin	21	0	03 04 05 06	1	Collection of small wood/timber (household use)	Less than a week	5	6	Tractor/mini-tractor	3	Friend	No	Makeshift structure in forest (sleep outside)	Yes	Yes	Yes	Yes	Yes	Yes	Yes	No	No	No	NA
12	MP-02-01-1009	MP	1	Laos	Champasak	Champasak	42	3	Male	38	TRUE	Yes	Completed primary school	Souay	Married	3	0	0	Rice farming	Yes	Collection of bamboo, rattan, or resin	20	72	Yes	Any other reason	23	0	03 04 05 06	1	Collection of small wood/timber (household use)	Less than a week	3	6	Tractor/mini-tractor	2	Friend	Yes	Makeshift structure in forest (sleep outside)	Yes	Yes	Yes	Yes	Yes	Yes	Yes	No	No	No	NA
12	MP-02-01-1010	MP	1	Laos	Champasak	Champasak	42	4	Male	33.7	TRUE	Yes	Completed primary school	Souay	Married	4	0	0	Rice farming	Yes	Collection of bamboo, rattan, or resin	12	91	Yes	Collection of bamboo, rattan, or resin	26	0	03 04 05 06	1	Manual labor/construction	Less than a week	4	7	Tractor/mini-tractor	4	Friend	No	Makeshift structure in forest (sleep outside)	Yes	Yes	Yes	Yes	Yes	Yes	Yes	No	No	No	NA
12	MP-02-02-1008	MP	1	Laos	Champasak	Champasak	42	4	Male	18.4	TRUE	Yes	Completed primary school	Souay	Single	3	0	99	Rice farming	Yes	Collection of bamboo, rattan, or resin	15	98	Yes	Collection of bamboo, rattan, or resin	23	0	03 04 05 06	1	Other plantation/agricultural work	Less than a week	5	7	Tractor/mini-tractor	4	Friend	No	Makeshift structure in forest (sleep outside)	Yes	Yes	Yes	Yes	Yes	Yes	Yes	No	No	No	NA
12	MP-02-01-1011	MP	1	Laos	Champasak	Champasak	42	4	Male	19.4	TRUE	Yes	Some primary school	Souay	Married	3	0	0	Rice farming	Yes	Collection of bamboo, rattan, or resin	20	93	Yes	Collection of bamboo, rattan, or resin	23	0	03 04 05 06	1	Collection of small wood/timber (household use)	Less than a week	5	8	Tractor/mini-tractor	4	Friend	Yes	Makeshift structure in forest (sleep outside)	Yes	Yes	Yes	Yes	Yes	Yes	Yes	No	No	No	NA
12	MP-02-02-1009	MP	1	Laos	Champasak	Champasak	42	5	Male	25	TRUE	Yes	Some primary school	Souay	Married	3	0	0	Rice farming	Yes	Collection of bamboo, rattan, or resin	20	83	Yes	Collection of bamboo, rattan, or resin	26	0	03 04 05 06	1	Manual labor/construction	Less than a week	5	8	Tractor/mini-tractor	4	Friend	Yes	Makeshift structure in forest (sleep outside)	Yes	Yes	Yes	Yes	Yes	Yes	Yes	No	No	No	NA
27	SK-13-27-1013	SK	1	Laos	Champasak	Sukhuma	245	1	Female	49	TRUE	Yes	Never attended school	Lao	Married	3	0	0	Rice farming	Yes	Foraging for food or plants (animals, herbs, mushrooms)	5	3	No	NA	0	0	3	1	Manual labor/construction	More than 1 month	0	4	Tractor/mini-tractor	4	Friend	Don't know	Enclosed house or apartment	Yes	No	Yes	Yes	Yes	Yes	No	No	No	Yes	No
28	SK-13-28-1011	SK	1	Laos	Champasak	Sukhuma	245	2	Female	20	TRUE	Yes	Never attended school	Lao	Married	0	0	0	Rice farming	Yes	Foraging for food or plants (animals, herbs, mushrooms)	2	2	No	NA	0	0	3	1	Other plantation/agricultural work	Between 1 week and 1 month	2	4	Foot/walking	2	Family	Don't know	Enclosed house or apartment	Yes	Yes	Yes	Yes	Yes	Yes	No	No	No	No	NA
28	SK-13-28-1012	SK	1	Laos	Champasak	Sukhuma	245	2	Female	31	TRUE	Yes	Completed primary school	Lao	Married	1	0	0	Rice farming	No	NA	0	2	No	NA	0	0	3	1	Forest foraging or hunting	Between 1 week and 1 month	2	1	Foot/walking	2	Family	Don't know	Enclosed house or apartment	Yes	Yes	Yes	Yes	Yes	Yes	No	No	No	No	NA
27	SK-13-27-1014	SK	1	Laos	Champasak	Sukhuma	245	2	Female	18	TRUE	Yes	Some primary school	Lao	Married	1	0	0	Rice farming	Yes	Foraging for food or plants (animals, herbs, mushrooms)	2	12	Yes	Foraging for food or plants (animals, herbs, mushrooms)	2	0	3	1	Other plantation/agricultural work	Less than a week	1	1	Foot/walking	2	Family	Don't know	Enclosed house or apartment	No	---	No	---	Yes	No	No	No	No	Yes	Yes
28	SK-13-28-1013	SK	1	Laos	Champasak	Sukhuma	245	2	Female	36	TRUE	Yes	Never attended school	Lao	Married	4	0	0	Rice farming	Yes	Foraging for food or plants (animals, herbs, mushrooms)	15	15	No	NA	0	0	3	1	Forest foraging or hunting	Less than 1 day	2	3	Foot/walking	2	Family	Yes	Rice field hut	Yes	Yes	No	---	Yes	Yes	No	No	No	No	NA
25	SK-13-25-1005	SK	1	Laos	Champasak	Sukhuma	240	2	Male	32	TRUE	Yes	Some primary school	Lao	Married	0	0	0	Rice farming	Yes	Logging or collection of large wood to sell (income generation)	90	30	Yes	Logging or collection of large wood to sell (income generation)	55	0	2	1	Logging or collection of large wood to sell (income generation)	More than 1 month	30	2	Tractor/mini-tractor	1	Friend and family	Yes	Rice field hut	Yes	Yes	No	---	Yes	Yes	Yes	No	No	No	NA
25	SK-13-25-1006	SK	1	Laos	Champasak	Sukhuma	240	2	Female	23	TRUE	Yes	Some primary school	Lao	Married	0	0	0	Rice farming	Yes	Logging or collection of large wood to sell (income generation)	30	150	Yes	Collection of bamboo, rattan, or resin	55	0	02 03 04 05 06	1	Logging or collection of large wood to sell (income generation)	More than 1 month	30	2	Tractor/mini-tractor	1	Friend and family	Yes	Rice field hut	Yes	Yes	No	---	Yes	Yes	Yes	No	No	No	NA
25	SK-13-26-1011	SK	1	Laos	Champasak	Sukhuma	240	5	Male	64	TRUE	Yes	Never attended school	Lao	Married	0	0	0	Rice farming	Yes	Agricultural work in forest fringe	30	135	Yes	Logging or collection of large wood to sell (income generation)	85	0	02 03 04 05 06	1	Logging or collection of large wood to sell (income generation)	More than 1 month	30	4	Tractor/mini-tractor	4	Friend and family	Yes	Rice field hut	Yes	Yes	No	---	Yes	Yes	No	Yes	No	No	NA
25	SK-13-26-1014	SK	1	Laos	Champasak	Sukhuma	240	5	Female	56	TRUE	Yes	Never attended school	Lao	Married	0	0	0	Rice farming	Yes	Logging or collection of large wood to sell (income generation)	30	0	Yes	Logging or collection of large wood to sell (income generation)	90	0	1	1	Logging or collection of large wood to sell (income generation)	More than 1 month	30	4	Tractor/mini-tractor	4	Friend and family	Yes	Rice field hut	Yes	Yes	No	---	Yes	Yes	No	Yes	Yes	No	NA
25	SK-13-26-1015	SK	1	Laos	Champasak	Sukhuma	240	5	Male	35	TRUE	Yes	Some primary school	Lao	Married	0	0	0	Rice farming	Yes	Agricultural work in forest fringe	45	0	Yes	Logging or collection of large wood to sell (income generation)	60	0	1	1	Logging or collection of large wood to sell (income generation)	More than 1 month	30	4	Tractor/mini-tractor	4	Friend and family	Yes	Rice field hut	Yes	Yes	No	---	Yes	Yes	Yes	No	No	No	NA
25	SK-13-26-1016	SK	1	Laos	Champasak	Sukhuma	240	5	Female	35	TRUE	Yes	Some primary school	Lao	Married	0	0	99	Rice farming	Yes	Logging or collection of large wood to sell (income generation)	60	150	Yes	Logging or collection of large wood to sell (income generation)	90	0	02 03 04 05 06	1	Other plantation/agricultural work	More than 1 month	30	4	Tractor/mini-tractor	4	Friend and family	Yes	Rice field hut	Yes	Yes	No	---	Yes	Yes	Yes	No	No	No	NA
25	SK-13-26-1017	SK	1	Laos	Champasak	Sukhuma	240	5	Female	30	TRUE	Yes	Some primary school	Lao	Married	0	0	0	Rice farming	Yes	Agricultural work in forest fringe	150	140	Yes	Logging or collection of large wood to sell (income generation)	90	0	02 03 04 05 06	1	Logging or collection of large wood to sell (income generation)	More than 1 month	30	4	Tractor/mini-tractor	4	Friend and family	No	Rice field hut	Yes	Yes	No	---	Yes	Yes	Yes	No	No	No	NA
26	SK-13-25-1007	SK	1	Laos	Champasak	Sukhuma	240	4	Male	53	TRUE	Yes	Some primary school	Lao	Married	0	0	0	Rice farming	Yes	Agricultural work in forest fringe	150	150	Yes	Logging or collection of large wood to sell (income generation)	90	0	02 03 04 05 06	1	Logging or collection of large wood to sell (income generation)	More than 1 month	30	4	Tractor/mini-tractor	3	Family	Yes	Rice field hut	Yes	Yes	No	---	Yes	Yes	Yes	Yes	No	No	NA
26	SK-13-25-1008	SK	1	Laos	Champasak	Sukhuma	240	4	Female	43	TRUE	Yes	Some primary school	Souay	Married	0	0	0	Rice farming	Yes	Logging or collection of large wood to sell (income generation)	85	150	Yes	Agricultural work in forest fringe	60	0	02 03 04 05 06	1	Logging or collection of large wood to sell (income generation)	More than 1 month	30	4	Tractor/mini-tractor	3	Family	Yes	Rice field hut	Yes	Yes	No	---	Yes	Yes	No	No	No	No	NA
26	SK-13-25-1009	SK	1	Laos	Champasak	Champasak	240	4	Male	20	TRUE	Yes	Never attended school	Souay	Married	0	0	0	Rice farming	Yes	Logging or collection of large wood to sell (income generation)	85	125	Yes	Agricultural work in forest fringe	31	0	02 03 04 05 06	1	Logging or collection of large wood to sell (income generation)	More than 1 month	30	4	Tractor/mini-tractor	3	Friend and family	Yes	Rice field hut	Yes	Yes	No	---	Yes	Yes	Yes	No	No	No	NA
29	SK-13-29-1011	SK	1	Laos	Champasak	Sukhuma	242	2	Male	49	TRUE	Yes	Never attended school	Lao	Married	2	0	0	Other plantation/agricultural work	Yes	Any other reason	150	120	Yes	Any other reason	210	0	03 04 05 06	1	Other plantation/agricultural work	More than 1 month	2	7	Tractor/mini-tractor	1	Family	Yes	Rice field hut	Yes	No	Yes	Yes	No	No	No	No	No	No	NA
30	SK-13-30-1011	SK	1	Laos	Champasak	Champasak	242	2	Female	26	TRUE	Yes	Never attended school	Lao	Married	1	0	0	Raising animals	No	NA	0	0	No	NA	0	0	02 03 04 05 06	1	Rice farming	Less than a week	0	7	Tractor/mini-tractor	2	Family	Yes	Rice field hut	Yes	Yes	Yes	Yes	No	No	No	No	No	No	NA
29	SK-13-29-1012	SK	1	Laos	Champasak	Sukhuma	242	1	Male	19	TRUE	Yes	Some primary school	Lao	Single	1	0	0	Rice farming	Yes	Logging or collection of large wood to sell (income generation)	150	150	Yes	Any other reason	13	0	02 03 04 05 06	1	Rice farming	Less than a week	4	3	Tractor/mini-tractor	4	Friend	Don't know	Did not sleep last night (worked through night)	No	---	No	---	No	No	No	No	No	No	NA
29	SK-13-29-1013	SK	1	Laos	Champasak	Sukhuma	244	2	Male	25	TRUE	Yes	Completed primary school	Lao	Married	1	0	99	Rice farming	Yes	Foraging for food or plants (animals, herbs, mushrooms)	6	120	Yes	Agricultural work in forest fringe	60	0	03 04 05 06	1	Other plantation/agricultural work	More than 1 month	2	2	Tractor/mini-tractor	2	Family	Yes	Rice field hut	Yes	No	No	---	No	No	No	No	No	No	NA
30	SK-13-30-1012	SK	1	Laos	Champasak	Sukhuma	242	2	Male	25.8	TRUE	Yes	More than secondary	Lao	Married	1	0	0	Rice farming	Yes	Foraging for food or plants (animals, herbs, mushrooms)	0	0	Yes	Foraging for food or plants (animals, herbs, mushrooms)	0	0	02 03 04 05 06	8	Forest foraging or hunting	Less than a week	NA	3	Motorbike	2	Family	Yes	Rice field hut	Yes	No	Yes	Yes	Yes	No	No	No	No	No	NA
30	SK-13-30-1013	SK	1	Laos	Champasak	Sukhuma	242	2	Female	67	TRUE	Yes	Never attended school	Lao	Married	1	0	0	Rice farming	Yes	Agricultural work in forest fringe	0	0	Yes	Agricultural work in forest fringe	0	0	3	1	Rice farming	Less than a week	NA	3	Foot/walking	2	Family	Yes	Rice field hut	Yes	Yes	Yes	Yes	Yes	Yes	Yes	Yes	No	No	NA
29	SK-13-29-1014	SK	1	Laos	Champasak	Sukhuma	242	2	Female	59	TRUE	Yes	Some primary school	Lao	Married	1	0	0	Other plantation/agricultural work	Yes	Agricultural work in forest fringe	150	0	Yes	Agricultural work in forest fringe	210	0	1	1	Other plantation/agricultural work	More than 1 month	NA	3	Foot/walking	2	Family	Yes	Rice field hut	Yes	No	Yes	Yes	Yes	No	Yes	Yes	No	No	NA
30	SK-13-30-1014	SK	1	Laos	Champasak	Sukhuma	242	2	Male	67	TRUE	Yes	Never attended school	Lao	Married	1	0	0	Other plantation/agricultural work	Yes	Agricultural work in forest fringe	0	0	Yes	Agricultural work in forest fringe	0	0	02 03 04 05 06	1	Other plantation/agricultural work	Less than a week	NA	3	Foot/walking	2	Family	Yes	Rice field hut	Yes	Yes	Yes	Yes	Yes	No	Yes	No	No	No	NA
30	SK-13-30-1015	SK	1	Laos	Champasak	Sukhuma	242	2	Male	39	TRUE	Yes	Completed primary school	Lao	Married	4	0	99	Other plantation/agricultural work	Yes	Foraging for food or plants (animals, herbs, mushrooms)	0	0	Yes	Foraging for food or plants (animals, herbs, mushrooms)	0	0	02 03 04 05 06	1	Rice farming	Less than a week	NA	3	Tractor/mini-tractor	2	Family	Yes	Rice field hut	Yes	No	Yes	Yes	No	No	No	No	No	No	NA
29	SK-13-29-1015	SK	1	Laos	Champasak	Sukhuma	242	2	Female	35	TRUE	Yes	Some primary school	Lao	Married	4	0	99	Rice farming	No	NA	0	150	No	NA	0	0	02 03 04 05 06	1	Forest foraging or hunting	Less than a week	NA	3	Tractor/mini-tractor	NA	Family	Yes	Rice field hut	Yes	Yes	Yes	Yes	No	No	No	No	No	No	NA
30	SK-13-30-1016	SK	1	Laos	Champasak	Sukhuma	244	2	Male	56.1	TRUE	Yes	Some secondary school	Lao	Married	0	0	0	Other plantation/agricultural work	Yes	Foraging for food or plants (animals, herbs, mushrooms)	0	0	Yes	Agricultural work in forest fringe	0	0	02 03 04 05 06	1	Rice farming	Less than a week	NA	7	Foot/walking	NA	Family	Yes	Rice field hut	Yes	Yes	Yes	Yes	No	No	No	No	No	No	NA
30	SK-13-30-1017	SK	1	Laos	Champasak	Champasak	242	2	Female	60	TRUE	Yes	Some primary school	Lao	Married	2	0	99	Other plantation/agricultural work	Yes	Collection of bamboo, rattan, or resin	0	0	Yes	Foraging for food or plants (animals, herbs, mushrooms)	0	0	02 03 04 05 06	1	Rice farming	Less than a week	NA	NA	Foot/walking	2	Family	Yes	Rice field hut	Yes	No	Yes	Yes	No	No	No	No	No	No	NA
29	SK-13-29-1016	SK	1	Laos	Champasak	Sukhuma	242	2	Male	18	TRUE	Yes	Some secondary school	Lao	Married	1	0	99	Other plantation/agricultural work	Yes	Agricultural work in forest fringe	150	150	Yes	Any other reason	150	0	02 03 04 05 06	1	Rice farming	More than 1 month	NA	5	Tractor/mini-tractor	2	Family	Yes	Rice field hut	Yes	Yes	Yes	Yes	Yes	No	Yes	No	No	No	NA
29	SK-13-29-1017	SK	1	Laos	Champasak	Sukhuma	242	1	Female	18.2	TRUE	Yes	Completed primary school	Lao	Married	1	0	99	Other plantation/agricultural work	Yes	Agricultural work in forest fringe	150	150	Yes	Any other reason	150	0	02 03 04 05 06	1	Rice farming	More than 1 month	NA	5	Tractor/mini-tractor	2	Family	Yes	Rice field hut	Yes	Yes	Yes	Yes	Yes	No	Yes	No	No	No	NA
30	SK-13-30-1018	SK	1	Laos	Champasak	Sukhuma	240	2	Male	40	TRUE	Yes	Never attended school	Lao	Married	2	0	0	Rice farming	Yes	Foraging for food or plants (animals, herbs, mushrooms)	0	0	No	NA	0	0	02 03 04 05 06	1	Rice farming	Less than a week	2	NA	Tractor/mini-tractor	NA	Family	Don't know	Rice field hut	Yes	Yes	Yes	Yes	Yes	No	Yes	No	No	No	NA
29	SK-13-29-1018	SK	1	Laos	Champasak	Sukhuma	244	2	Male	30	TRUE	Yes	Some primary school	Lao	Married	2	0	99	Rice farming	Yes	Any other reason	14	150	Yes	Agricultural work in forest fringe	90	0	02 03 04 05 06	1	Other plantation/agricultural work	More than 1 month	NA	3	Motorbike	2	Family	Yes	Rice field hut	Yes	No	Yes	Yes	Yes	No	Yes	No	No	No	NA
30	SK-13-30-1019	SK	1	Laos	Champasak	Sukhuma	242	2	Male	29	TRUE	Yes	Some secondary school	Lao	Married	0	0	99	Rice farming	Yes	Foraging for food or plants (animals, herbs, mushrooms)	0	0	Yes	Foraging for food or plants (animals, herbs, mushrooms)	0	0	02 03 04 05 06	1	Rice farming	Less than a week	0	0	Motorbike	NA	Family	Yes	Rice field hut	Yes	Yes	Yes	Yes	No	No	No	No	No	No	NA
29	SK-13-29-1019	SK	1	Laos	Champasak	Sukhuma	242	4	Female	23.1	TRUE	Yes	Completed primary school	Lao	Married	2	0	0	Fishing	Yes	Any other reason	150	150	Yes	Any other reason	210	0	02 03 04 05 06	1	Other work/activity	More than 1 month	NA	4	Motorbike	4	Family	Yes	Rice field hut	Yes	No	Yes	Yes	No	No	No	No	No	No	NA
30	SK-13-30-1020	SK	1	Laos	Champasak	Sukhuma	241	2	Female	19	TRUE	Yes	Some secondary school	Lao	Single	2	0	99	Rice farming	Yes	Foraging for food or plants (animals, herbs, mushrooms)	0	0	Yes	Foraging for food or plants (animals, herbs, mushrooms)	0	0	02 03 04 05 06	1	Rice farming	Less than a week	NA	NA	Motorbike	NA	Friend	Don't know	Rice field hut	Yes	Yes	Yes	Yes	Yes	No	Yes	No	No	No	NA
30	SK-13-30-1022	SK	1	Laos	Champasak	Sukhuma	241	1	Male	62	TRUE	Yes	Some secondary school	Lao	Married	2	0	99	Any other occupation	Yes	Agricultural work in forest fringe	0	0	Yes	Foraging for food or plants (animals, herbs, mushrooms)	0	0	02 03 04 05 06	1	Rice farming	Less than a week	NA	NA	Motorbike	NA	Family	Yes	Rice field hut	Yes	No	Yes	Yes	No	No	No	No	No	No	NA
29	SK-13-29-1039	SK	1	Laos	Champasak	Sukhuma	242	1	Female	28	TRUE	Yes	Some primary school	Lao	Married	2	0	99	Rice farming	Yes	Any other reason	0	150	Yes	Agricultural work in forest fringe	30	0	02 03 04 05 06	1	Rice farming	Between 1 week and 1 month	NA	2	Tractor/mini-tractor	NA	Family	Yes	Rice field hut	Yes	No	Yes	Yes	Yes	No	Yes	No	No	No	NA
29	SK-13-29-1040	SK	1	Laos	Champasak	Sukhuma	242	1	Male	35	TRUE	Yes	Some secondary school	Lao	Married	2	0	99	Rice farming	Yes	Any other reason	150	150	Yes	Agricultural work in forest fringe	60	0	02 03 04 05 06	1	Rice farming	Between 1 week and 1 month	NA	NA	Tractor/mini-tractor	NA	Family	Yes	Rice field hut	Yes	No	Yes	Yes	Yes	No	Yes	No	No	No	NA
29	SK-13-29-1041	SK	1	Laos	Champasak	Sukhuma	242	1	Male	33.5	TRUE	Yes	Some secondary school	Lao	Married	2	0	99	Government employee	Yes	Any other reason	0	0	Yes	Any other reason	0	0	1	1	Other work/activity	Between 1 week and 1 month	NA	3	Motorbike	NA	Family	Yes	Rice field hut	Yes	No	Yes	Yes	Yes	No	Yes	No	No	No	NA
29	SK-13-29-1042	SK	1	Laos	Champasak	Sukhuma	242	1	Female	41	TRUE	Yes	Some primary school	Lao	Married	2	0	99	Government employee	No	NA	0	0	No	NA	0	0	02 03 04 05 06	1	Other work/activity	Between 1 week and 1 month	NA	3	Motorbike	NA	Family	Yes	Rice field hut	Yes	No	Yes	Yes	Yes	No	Yes	No	No	No	NA
29	SK-13-29-1044	SK	1	Laos	Champasak	Sukhuma	242	1	Female	25.9	TRUE	Yes	Completed secondary school	Lao	Married	3	0	99	Rice farming	No	NA	0	0	No	NA	0	0	02 03 04 05 06	02 03	Rice farming	Between 1 week and 1 month	NA	NA	Tractor/mini-tractor	NA	Family	Don't know	Rice field hut	Yes	No	Yes	Yes	Yes	No	Yes	No	No	No	NA
29	SK-13-29-1043	SK	1	Laos	Champasak	Sukhuma	242	1	Female	67	TRUE	Yes	Never attended school	Lao	Married	3	0	99	Rice farming	Yes	Any other reason	0	150	Yes	Any other reason	0	0	02 03 04 05 06	1	Rice farming	Between 1 week and 1 month	NA	3	Tractor/mini-tractor	NA	Family	Yes	Rice field hut	Yes	Yes	Yes	Yes	Yes	No	Yes	No	No	No	NA
29	SK-13-29-1047	SK	1	Laos	Champasak	Sukhuma	242	1	Male	40	TRUE	Yes	Some primary school	Lao	Married	2	0	99	Rice farming	Yes	Any other reason	150	150	Yes	Any other reason	210	0	02 03 04 05 06	1	Rice farming	More than 1 month	NA	3	Motorbike	NA	Family	Yes	Rice field hut	Yes	No	Yes	Yes	Yes	No	Yes	No	No	No	NA
29	SK-13-29-1045	SK	1	Laos	Champasak	Sukhuma	242	1	Female	41	TRUE	Yes	Some primary school	Lao	Married	2	0	99	Rice farming	Yes	Any other reason	150	150	Yes	Any other reason	210	0	02 03 04 05 06	1	Rice farming	More than 1 month	NA	3	Motorbike	NA	Family	Yes	Rice field hut	Yes	No	Yes	Yes	Yes	No	Yes	No	No	No	NA
29	SK-13-29-1046	SK	1	Laos	Champasak	Sukhuma	242	1	Female	45	TRUE	Yes	Never attended school	Lao	Married	1	0	99	Rice farming	Yes	Any other reason	0	0	Yes	Any other reason	0	0	02 03 04 05 06	1	Rice farming	Between 1 week and 1 month	NA	3	Motorbike	NA	Family	Yes	Rice field hut	Yes	Yes	Yes	Yes	Yes	No	Yes	No	No	No	NA
30	SK-13-30-1044	SK	1	Laos	Champasak	Sukhuma	242	1	Male	76	TRUE	Yes	Some primary school	Lao	Married	1	0	0	Rice farming	Yes	Foraging for food or plants (animals, herbs, mushrooms)	0	0	Yes	Foraging for food or plants (animals, herbs, mushrooms)	0	0	02 03 04 05 06	1	Rice farming	Less than a week	0	NA	Motorbike	NA	Family	Don't know	Rice field hut	Yes	Yes	Yes	Yes	Yes	No	Yes	No	No	No	NA
30	SK-13-30-1047A	SK	1	Laos	Champasak	Sukhuma	242	1	Male	22	TRUE	Yes	Some secondary school	Lao	Married	3	0	0	Rice farming	Yes	Foraging for food or plants (animals, herbs, mushrooms)	0	0	Yes	Foraging for food or plants (animals, herbs, mushrooms)	0	0	02 03 04 05 06	1	Rice farming	Less than a week	NA	NA	Tractor/mini-tractor	NA	Family	Yes	Rice field hut	Yes	Yes	Yes	Yes	Yes	No	Yes	No	No	No	NA
30	SK-13-30-1046	SK	1	Laos	Champasak	Sukhuma	242	1	Male	44	TRUE	Yes	Never attended school	Lao	Married	3	0	0	Factory worker	Yes	Foraging for food or plants (animals, herbs, mushrooms)	0	0	Yes	Foraging for food or plants (animals, herbs, mushrooms)	0	0	02 03 04 05 06	1	Rice farming	Less than a week	NA	NA	Tractor/mini-tractor	NA	Family	Don't know	Rice field hut	Yes	Yes	Yes	Yes	Yes	No	Yes	No	No	No	NA
30	SK-13-30-1045	SK	1	Laos	Champasak	Sukhuma	242	1	Female	32	TRUE	Yes	Never attended school	Lao	Married	0	0	0	Rice farming	Yes	Foraging for food or plants (animals, herbs, mushrooms)	0	0	Yes	Foraging for food or plants (animals, herbs, mushrooms)	0	0	02 03 04 05 06	1	Rice farming	Less than a week	NA	NA	Foot/walking	NA	Family	Don't know	Rice field hut	Yes	Yes	Yes	Yes	Yes	No	Yes	No	No	No	NA
27	SK-13-27-1012	SK	1	Laos	Champasak	Sukhuma	245	2	Male	19	TRUE	Yes	Some primary school	Lao	Married	0	0	0	Rice farming	No	NA	0	2	Yes	Foraging for food or plants (animals, herbs, mushrooms)	2	0	3	1	Forest foraging or hunting	More than 1 month	0	2	Foot/walking	2	Family	Yes	Enclosed house or apartment	Yes	No	Yes	Yes	Yes	Yes	No	No	No	No	NA
28	SK-13-28-1010	SK	1	Laos	Champasak	Sukhuma	245	2	Male	75	TRUE	Yes	Never attended school	Lao	Married	1	0	99	Rice farming	Yes	Foraging for food or plants (animals, herbs, mushrooms)	5	5	Yes	Foraging for food or plants (animals, herbs, mushrooms)	2	2	3	5	Forest foraging or hunting	One night	NA	2	Foot/walking	2	Family	Don't know	Rice field hut	Yes	Yes	No	---	Yes	Yes	No	No	No	No	NA
27	SK-13-27-1015	SK	---	Laos	Champasak	Sukhuma	245	2	Female	18	TRUE	Yes	Completed primary school	Lao	Single	0	0	0	Rice farming	Yes	Foraging for food or plants (animals, herbs, mushrooms)	10	14	Yes	Collection of small wood/timber for household use	10	0	2	1	Fishing	Less than 1 day	2	2	Foot/walking	2	Friend	Yes	Rice field hut	Yes	No	No	---	Yes	No	No	No	No	Yes	No
28	SK-13-28-1016	SK	1	Laos	Champasak	Sukhuma	245	1	Male	62	TRUE	Yes	Never attended school	Lao	Married	0	0	0	Rice farming	Yes	Foraging for food or plants (animals, herbs, mushrooms)	30	10	No	NA	0	0	3	1	Other plantation/agricultural work	Less than 1 day	NA	1	Foot/walking	3	Family	Yes	Rice field hut	Yes	Yes	No	---	Yes	Yes	No	No	No	No	NA
28	SK-13-28-1017	SK	1	Laos	Champasak	Sukhuma	245	2	Male	21	TRUE	Yes	Completed primary school	Lao	Married	3	0	0	Rice farming	No	NA	0	12	Yes	Agricultural work in forest fringe	13	0	3	1	Other plantation/agricultural work	More than 1 month	0	1	Motorbike	2	Family	Yes	Rice field hut	Yes	Yes	Yes	Yes	Yes	Yes	No	No	No	Yes	Yes
27	SK-13-27-1017	SK	1	Laos	Champasak	Sukhuma	245	2	Female	28	TRUE	Yes	Some primary school	Lao	Married	3	0	99	Rice farming	Yes	Foraging for food or plants (animals, herbs, mushrooms)	2	0	Yes	Agricultural work in forest fringe	10	30	1	02 03	Other plantation/agricultural work	More than 1 month	2	1	Motorbike	2	Family	Yes	Rice field hut	Yes	Yes	No	---	Yes	Yes	No	No	No	No	NA
27	SK-13-27-1018	SK	1	Laos	Champasak	Sukhuma	246	2	Female	45	TRUE	Yes	Never attended school	Lao	Married	0	0	0	Rice farming	Yes	Foraging for food or plants (animals, herbs, mushrooms)	12	5	Yes	Foraging for food or plants (animals, herbs, mushrooms)	5	0	3	1	Forest foraging or hunting	Less than a week	0	1	Foot/walking	2	Family	Yes	Enclosed house or apartment	Yes	Yes	Yes	Yes	Yes	No	No	No	No	No	NA
27	SK-13-27-1016	SK	1	Laos	Champasak	Sukhuma	245	2	Female	60	TRUE	Yes	Never attended school	Lao	Married	1	0	0	Rice farming	Yes	Collection of bamboo, rattan, or resin	12	15	Yes	Foraging for food or plants (animals, herbs, mushrooms)	2	0	3	1	Forest foraging or hunting	One night	0	6	Foot/walking	2	Family	Don't know	Enclosed house or apartment	Yes	Yes	Yes	Yes	Yes	Yes	No	No	No	No	NA
28	SK-13-28-1015	SK	1	Laos	Champasak	Sukhuma	245	2	Male	35	TRUE	Yes	Never attended school	Lao	Single	0	0	0	Rice farming	Yes	Foraging for food or plants (animals, herbs, mushrooms)	3	20	Yes	Foraging for food or plants (animals, herbs, mushrooms)	3	0	3	1	Forest foraging or hunting	Less than a week	2	2	Foot/walking	2	Friend	Yes	Rice field hut	Yes	Yes	No	---	Yes	Yes	No	No	No	No	NA
28	SK-13-28-1014	SK	1	Laos	Champasak	Champasak	245	2	Female	35	TRUE	Yes	Never attended school	Lao	Married	5	0	0	Rice farming	Yes	Collection of small wood/timber for household use	7	0	No	NA	0	0	3	1	Other plantation/agricultural work	Can't or won't say	NA	3	Tractor/mini-tractor	7	Family	Don't know	Rice field hut	Yes	No	Yes	Yes	Yes	Yes	No	No	No	Yes	No
5	MP-05-05-1011	MP	1	Laos	Bokeo	---	N/A	1	Male	54	TRUE	Yes	Some primary school	Lao	Married	0	0	0	Rice farming	Yes	Collection of small wood/timber for household use	2	87	Yes	Collection of small wood/timber for household use	5	5	02 03 04 05	04 05	Rice farming	Less than a week	3	9	Tractor/mini-tractor	2	Friend	Don't know	On ground in forest	Yes	Yes	No	---	Yes	No	No	No	Yes	No	NA
6	MP-05-06-1011	MP	1	Laos	Bokeo	---	N/A	1	Male	29	TRUE	Yes	Completed primary school	Lao	Married	5	0	0	Rice farming	Yes	Collection of small wood/timber for household use	7	127	Yes	Collection of small wood/timber for household use	5	4	02 03 04 05 06	04 05	Rice farming	Less than a week	3	10	Tractor/mini-tractor	1	Friend	Don't know	Rice field hut	Yes	Yes	No	---	Yes	No	Yes	No	Yes	No	NA
5	MP-05-05-1012	MP	1	Laos	Bokeo	---	N/A	1	Male	45	TRUE	Yes	Some secondary school	Lao	Married	1	0	0	Rice farming	Yes	Collection of small wood/timber for household use	9	9	Yes	Collection of small wood/timber for household use	7	7	03 04 05	04 05	Rice farming	Less than a week	3	10	Tractor/mini-tractor	2	Friend	Don't know	On ground in forest	Yes	Yes	No	---	Yes	No	Yes	No	Yes	No	NA
6	MP-05-06-1012	MP	1	Laos	Bokeo	---	N/A	1	Male	27	TRUE	Yes	Never attended school	Lao	Married	1	0	0	Rice farming	Yes	Collection of small wood/timber for household use	5	15	Yes	Collection of small wood/timber for household use	5	5	02 03 04 05 06	04 05	Rice farming	Less than a week	2	9	Tractor/mini-tractor	1	Friend	Don't know	On ground in forest	Yes	No	No	---	Yes	No	Yes	No	Yes	No	NA
8	MP-05-07-1015	MP	1	Laos	Champasak	Moonlapamok	46	2	Male	36.7	TRUE	Yes	Completed primary school	Lao	Married	3	0	0	Rice farming	Yes	Collection of small wood/timber for household use	5	25	Yes	Collection of small wood/timber for household use	4	0	02 03 04 05 06	1	Collection of small wood/timber (household use)	Less than a week	7	3	Tractor/mini-tractor	2	Family	Yes	On ground in forest	Yes	Yes	Yes	Yes	Yes	No	No	No	Yes	No	NA
5	MP-05-05-1013	MP	1	Laos	Bokeo	---	N/A	1	Male	48	TRUE	Yes	Some primary school	Lao	Married	1	0	0	Rice farming	Yes	Collection of small wood/timber for household use	6	4	Yes	Collection of small wood/timber for household use	5	2	03 04	4	Rice farming	Less than a week	2	10	Tractor/mini-tractor	2	Friend	Don't know	Rice field hut	Yes	Yes	No	---	Yes	No	No	No	Yes	No	NA
8	MP-05-07-1020	MP	1	Laos	Champasak	Moonlapamok	46	3	Female	29	TRUE	Yes	Some secondary school	Lao	Married	3	0	0	Rice farming	Yes	Foraging for food or plants (animals, herbs, mushrooms)	9	33	Yes	Collection of small wood/timber for household use	7	0	02 03 04 05 06	1	Collection of small wood/timber (household use)	Less than a week	2	4	Tractor/mini-tractor	3	Friend	No	Makeshift structure in forest (sleep outside)	Yes	Yes	Yes	Yes	Yes	No	No	No	Yes	No	NA
8	MP-05-07-1003A	MP	1	Laos	Champasak	Moonlapamok	46	2	Male	58	TRUE	Yes	Some primary school	Lao	Married	4	0	0	Rice farming	Yes	Foraging for food or plants (animals, herbs, mushrooms)	7	66	Yes	Collection of small wood/timber for household use	14	0	02 03 04 05 06	1	Collection of small wood/timber (household use)	Less than a week	7	4	Tractor/mini-tractor	2	Friend	No	On ground in forest	Yes	Yes	Yes	Yes	Yes	No	No	No	Yes	No	NA
8	MP-05-08-1013	MP	1	Laos	Champasak	Moonlapamok	46	2	Male	44	TRUE	Yes	Completed primary school	Lao	Married	4	0	0	Rice farming	Yes	Collection of small wood/timber for household use	6	10	Yes	Collection of small wood/timber for household use	8	0	02 03 04 05 06	1	Collection of small wood/timber (household use)	Less than a week	2	6	Tractor/mini-tractor	2	Family	Yes	Other temporary structure or tent	Yes	Yes	Yes	Yes	Yes	No	Yes	No	No	No	NA
8	MP-05-08-1012	MP	1	Laos	Champasak	Moonlapamok	46	2	Male	30	TRUE	Yes	Some primary school	Lao	Married	2	0	0	Rice farming	Yes	Collection of small wood/timber for household use	6	10	Yes	Collection of small wood/timber for household use	6	0	02 03 04 05 06	1	Collection of small wood/timber (household use)	Less than a week	2	6	Tractor/mini-tractor	2	Family	Yes	On ground in forest	Yes	Yes	Yes	Yes	Yes	No	Yes	No	No	No	NA
6	MP-05-06-1013	MP	1	Laos	Bokeo	---	N/A	2	Male	37	TRUE	Yes	Completed primary school	Lao	Married	5	0	0	Rice farming	Yes	Collection of small wood/timber for household use	3	4	Yes	Collection of small wood/timber for household use	3	4	03 04	04 05	Rice farming	Less than a week	2	9	Tractor/mini-tractor	2	Friend	Don't know	On ground in forest	Yes	Yes	No	---	Yes	No	No	No	Yes	No	NA
5	MP-05-05-1014	MP	1	Laos	Bokeo	---	N/A	1	Male	28	TRUE	Yes	Some primary school	Lao	Married	1	1	0	Rice farming	Yes	Collection of small wood/timber for household use	4	54	Yes	Collection of small wood/timber for household use	4	5	03 04	04 05	Rice farming	Less than a week	2	8	Tractor/mini-tractor	2	Friend	Don't know	On ground in forest	Yes	Yes	No	---	Yes	No	Yes	No	Yes	No	NA
6	MP-05-06-1014	MP	1	Laos	Bokeo	---	N/A	2	Male	28	TRUE	Yes	Completed primary school	Lao	Married	1	0	0	Rice farming	Yes	Collection of small wood/timber for household use	43	78	Yes	Collection of small wood/timber for household use	5	5	03 04 05	04 05	Rice farming	Less than a week	3	10	Tractor/mini-tractor	2	Friend	Don't know	On ground in forest	Yes	Yes	No	---	Yes	No	Yes	No	Yes	No	NA
5	MP-05-05-1015	MP	1	Laos	Bokeo	---	N/A	1	Male	48	TRUE	Yes	Some secondary school	Lao	Married	3	0	0	Rice farming	Yes	Collection of small wood/timber for household use	5	105	Yes	Collection of small wood/timber for household use	5	5	02 03 04 05	04 05	Rice farming	Less than a week	2	9	Tractor/mini-tractor	2	Friend	Don't know	On ground in forest	Yes	Yes	No	---	Yes	No	Yes	No	Yes	No	NA
6	MP-05-06-1015	MP	1	Laos	Bokeo	---	N/A	2	Male	52	TRUE	Yes	Completed primary school	Lao	Married	2	0	0	Rice farming	Yes	Collection of small wood/timber for household use	5	104	Yes	Collection of small wood/timber for household use	7	27	02 03 04 05	04 05	Rice farming	Less than a week	2	10	Tractor/mini-tractor	2	Friend	Don't know	On ground in forest	Yes	Yes	No	---	Yes	No	Yes	No	Yes	No	NA
5	MP-05-05-1016	MP	1	Laos	Bokeo	---	N/A	2	Male	60	TRUE	Yes	Some primary school	Lao	Married	0	0	0	Rice farming	Yes	Collection of small wood/timber for household use	5	68	Yes	Collection of small wood/timber for household use	5	5	03 04 05	04 05	Rice farming	Less than a week	2	10	Tractor/mini-tractor	3	Friend	Don't know	On ground in forest	Yes	Yes	No	---	Yes	No	Yes	No	Yes	No	NA
6	MP-05-06-1016	MP	1	Laos	Bokeo	---	N/A	2	Male	50	TRUE	Yes	Completed primary school	Lao	Married	4	0	0	Rice farming	Yes	Collection of small wood/timber for household use	5	64	Yes	Collection of small wood/timber for household use	5	43	02 03 04	04 05	Rice farming	Less than a week	2	9	Tractor/mini-tractor	2	Friend	Don't know	On ground in forest	Yes	Yes	No	---	Yes	No	Yes	No	Yes	No	NA
5	MP-05-05-1017	MP	1	Laos	Bokeo	---	N/A	3	Male	58	TRUE	Yes	Completed primary school	Lao	Married	0	0	0	Rice farming	Yes	Collection of small wood/timber for household use	5	84	Yes	Collection of small wood/timber for household use	5	7	02 03 04 05	04 05	Rice farming	Less than a week	2	9	Tractor/mini-tractor	3	Friend	Don't know	On ground in forest	Yes	Yes	No	---	Yes	No	Yes	No	Yes	No	NA
6	MP-05-06-1017	MP	1	Laos	Bokeo	---	N/A	2	Male	36	TRUE	Yes	Some primary school	Lao	Married	5	0	0	Rice farming	Yes	Collection of small wood/timber for household use	4	89	Yes	Collection of small wood/timber for household use	5	5	02 03 04 05	04 05	Rice farming	Less than a week	2	10	Tractor/mini-tractor	2	Friend	Don't know	Rice field hut	Yes	Yes	No	---	Yes	No	Yes	No	Yes	No	NA
5	MP-05-05-1018	MP	1	Laos	Bokeo	---	N/A	2	Male	43	TRUE	Yes	Completed primary school	Lao	Married	1	0	0	Rice farming	Yes	Collection of small wood/timber for household use	5	63	Yes	Collection of small wood/timber for household use	5	5	03 04 05	04 05	Rice farming	Less than a week	3	11	Tractor/mini-tractor	2	Friend	Don't know	On ground in forest	Yes	Yes	No	---	Yes	No	Yes	No	Yes	No	NA
6	MP-05-06-1018	MP	1	Laos	Bokeo	---	N/A	2	Male	28	TRUE	Yes	Completed primary school	Lao	Married	3	0	0	Rice farming	Yes	Collection of small wood/timber for household use	5	63	Yes	Collection of small wood/timber for household use	5	43	03 04 05	04 05	Rice farming	Less than a week	2	9	Tractor/mini-tractor	2	Friend	Don't know	Rice field hut	Yes	Yes	No	---	Yes	No	Yes	No	Yes	No	NA
5	MP-05-05-1019	MP	1	Laos	Bokeo	---	N/A	2	Male	35	TRUE	Yes	Some primary school	Lao	Married	5	0	0	Rice farming	Yes	Collection of small wood/timber for household use	5	66	Yes	Collection of small wood/timber for household use	6	5	03 04 05	04 05	Rice farming	Less than a week	3	9	Tractor/mini-tractor	2	Friend	Don't know	Rice field hut	Yes	Yes	No	---	Yes	No	Yes	No	Yes	No	NA
5	MP-05-05-1021	MP	1	Laos	Bokeo	---	N/A	1	Female	23	TRUE	Yes	Completed primary school	Lao	Married	1	0	0	Rice farming	Yes	Collection of small wood/timber for household use	5	65	Yes	Collection of small wood/timber for household use	5	5	03 04 05	04 05	Rice farming	Less than a week	2	8	Tractor/mini-tractor	1	Friend	Don't know	Rice field hut	Yes	No	Yes	Yes	Yes	No	Yes	No	Yes	No	NA
6	MP-05-06-1019	MP	1	Laos	Bokeo	---	N/A	2	Male	63	TRUE	Yes	Completed primary school	Lao	Married	1	0	0	Rice farming	Yes	Collection of small wood/timber for household use	7	64	Yes	Collection of small wood/timber for household use	5	41	03 04 05	04 05	Rice farming	Less than a week	2	8	Tractor/mini-tractor	2	Friend	Don't know	Rice field hut	Yes	Yes	No	---	Yes	No	Yes	No	Yes	No	NA
6	MP-05-06-1020	MP	1	Laos	Bokeo	---	N/A	2	Female	25	TRUE	Yes	Completed primary school	Lao	Married	0	0	0	Rice farming	Yes	Collection of small wood/timber for household use	5	43	Yes	Collection of small wood/timber for household use	5	5	03 04	04 05	Rice farming	Less than a week	2	9	Tractor/mini-tractor	2	Friend	Don't know	Rice field hut	Yes	Yes	No	---	Yes	No	Yes	No	Yes	No	NA
5	MP-05-05-1022	MP	1	Laos	Bokeo	---	N/A	2	Female	56	TRUE	Yes	Some primary school	Lao	Married	0	0	0	Rice farming	Yes	Collection of small wood/timber for household use	5	40	Yes	Collection of small wood/timber for household use	5	5	03 04	04 05	Rice farming	Less than a week	2	9	Tractor/mini-tractor	2	Friend	Don't know	Rice field hut	Yes	No	Yes	Yes	Yes	No	Yes	No	Yes	No	NA
5	MP-05-05-1023	MP	1	Laos	Bokeo	---	N/A	2	Male	19	TRUE	Yes	Completed primary school	Lao	Single	0	0	0	Rice farming	Yes	Collection of small wood/timber for household use	41	65	Yes	Collection of small wood/timber for household use	41	7	03 04 05	04 05	Rice farming	Less than a week	3	10	Tractor/mini-tractor	3	Friend	Don't know	On ground in forest	Yes	Yes	No	---	Yes	No	Yes	No	Yes	No	NA
5	MP-05-05-1024	MP	1	Laos	Bokeo	---	N/A	2	Female	20	TRUE	Yes	Completed primary school	Lao	Single	0	0	0	Rice farming	Yes	Collection of small wood/timber for household use	41	64	Yes	Collection of small wood/timber for household use	5	5	02 03 04	04 05	Rice farming	Less than a week	3	10	Tractor/mini-tractor	2	Friend	Don't know	On ground in forest	Yes	Yes	No	---	Yes	No	Yes	No	Yes	No	NA
6	MP-05-06-1021	MP	1	Laos	Bokeo	---	N/A	2	Female	22	TRUE	Yes	Some primary school	Lao	Married	1	0	0	Rice farming	Yes	Collection of small wood/timber for household use	5	64	Yes	Collection of small wood/timber for household use	5	5	02 03 04	04 05	Rice farming	Less than a week	3	9	Tractor/mini-tractor	2	Friend	Don't know	Rice field hut	Yes	Yes	Yes	Yes	Yes	No	Yes	No	Yes	No	NA
6	MP-05-06-1022	MP	1	Laos	Bokeo	---	N/A	2	Male	55	TRUE	Yes	Completed primary school	Lao	Married	2	0	0	Rice farming	Yes	Collection of small wood/timber for household use	5	64	Yes	Collection of small wood/timber for household use	5	5	03 04 05	04 05	Rice farming	Less than a week	3	10	Tractor/mini-tractor	2	Friend	Don't know	On ground in forest	Yes	No	Yes	Yes	Yes	No	Yes	No	Yes	No	NA
8	MP-05-07-1016	MP	1	Laos	Champasak	Moonlapamok	46	2	Male	42	TRUE	Yes	Completed primary school	Lao	Married	2	0	0	Rice farming	Yes	Foraging for food or plants (animals, herbs, mushrooms)	4	40	Yes	Collection of small wood/timber for household use	3	0	02 03 04 05 06	1	Collection of small wood/timber (household use)	Less than a week	7	2	Tractor/mini-tractor	2	Family	Yes	On ground in forest	Yes	Yes	Yes	Yes	Yes	No	No	No	Yes	No	NA
8	MP-05-07-1017	MP	1	Laos	Champasak	Moonlapamok	46	2	Male	23	TRUE	Yes	Some secondary school	Lao	Single	1	0	0	Rice farming	Yes	Foraging for food or plants (animals, herbs, mushrooms)	6	15	Yes	Collection of small wood/timber for household use	10	0	02 03 04 05	1	Collection of small wood/timber (household use)	Less than a week	7	5	Tractor/mini-tractor	3	Friend	No	Makeshift structure in forest (sleep outside)	Yes	Yes	Yes	Yes	Yes	No	Yes	No	No	No	NA
8	MP-05-07-1018	MP	1	Laos	Champasak	Moonlapamok	45	2	Male	29	TRUE	Yes	Completed primary school	Lao	Divorced	3	0	0	Rice farming	Yes	Foraging for food or plants (animals, herbs, mushrooms)	7	21	Yes	Collection of small wood/timber for household use	4	0	02 03 04 05 06	1	Collection of small wood/timber (household use)	Less than a week	7	5	Tractor/mini-tractor	2	Friend	Yes	On ground in forest	Yes	Yes	Yes	Yes	Yes	No	No	No	Yes	No	NA
8	MP-05-07-1019	MP	1	Laos	Champasak	Moonlapamok	45	2	Female	25	TRUE	Yes	Some primary school	Lao	Married	3	0	0	Rice farming	Yes	Collection of small wood/timber for household use	4	43	Yes	Collection of small wood/timber for household use	4	0	02 03 04 05 06	1	Collection of small wood/timber (household use)	Less than a week	7	5	Tractor/mini-tractor	2	Friend	Yes	On ground in forest	Yes	Yes	Yes	Yes	Yes	No	No	No	Yes	No	NA
8	MP-05-08-1015	MP	1	Laos	Champasak	Moonlapamok	46	2	Male	39	TRUE	Yes	Some primary school	Lao	Married	3	0	0	Rice farming	Yes	Foraging for food or plants (animals, herbs, mushrooms)	8	38	Yes	Collection of small wood/timber for household use	3	0	02 03 04 05 06	1	Collection of small wood/timber (household use)	Less than a week	2	7	Tractor/mini-tractor	3	Family	No	On ground in forest	Yes	Yes	Yes	Yes	Yes	No	Yes	No	No	No	NA
8	MP-05-08-1016	MP	1	Laos	Champasak	Moonlapamok	46	2	Female	60.1	TRUE	Yes	Some primary school	Lao	Married	4	0	0	Not working	Yes	Foraging for food or plants (animals, herbs, mushrooms)	4	19	Yes	Collection of small wood/timber for household use	6	0	02 03 04 06	1	Collection of small wood/timber (household use)	Less than a week	2	3	Tractor/mini-tractor	2	Family	No	Makeshift structure in forest (sleep outside)	Yes	Yes	Yes	Yes	Yes	No	No	No	Yes	No	NA
8	MP-05-08-1017	MP	1	Laos	Champasak	Moonlapamok	46	2	Male	45.1	TRUE	Yes	Some primary school	Lao	Married	4	0	0	Not working	Yes	Foraging for food or plants (animals, herbs, mushrooms)	6	13	Yes	Collection of small wood/timber for household use	7	0	02 03 04 05 06	1	Collection of small wood/timber (household use)	Less than a week	2	4	Tractor/mini-tractor	2	Family	Yes	On ground in forest	Yes	Yes	Yes	Yes	Yes	No	No	No	Yes	No	NA
8	MP-05-08-1018	MP	1	Laos	Champasak	Moonlapamok	46	2	Male	47.1	TRUE	Yes	Completed primary school	Lao	Married	3	0	0	Not working	Yes	Foraging for food or plants (animals, herbs, mushrooms)	6	29	Yes	Collection of small wood/timber for household use	7	0	02 03 04 05 06	1	Collection of small wood/timber (household use)	Less than a week	1	3	Tractor/mini-tractor	2	Family	Yes	Makeshift structure in forest (sleep outside)	Yes	Yes	Yes	Yes	Yes	No	No	No	Yes	No	NA
8	MP-05-07-1025	MP	1	Laos	Champasak	Moonlapamok	46	2	Male	51.1	TRUE	Yes	Some primary school	Lao	Married	5	0	0	Rice farming	Yes	Foraging for food or plants (animals, herbs, mushrooms)	6	20	Yes	Collection of small wood/timber for household use	8	0	02 03 04 05 06	1	Collection of small wood/timber (household use)	Less than a week	2	7	Tractor/mini-tractor	2	Family	Yes	Other temporary structure or tent	Yes	Yes	Yes	Yes	Yes	No	No	No	Yes	No	NA
8	MP-05-07-1024B	MP	1	Laos	Champasak	Moonlapamok	45	2	Male	35.3	TRUE	Yes	Completed primary school	Lao	Married	1	0	0	Rice farming	Yes	Foraging for food or plants (animals, herbs, mushrooms)	8	11	Yes	Collection of small wood/timber for household use	12	0	02 03 04 05	1	Collection of small wood/timber (household use)	Less than a week	2	7	Tractor/mini-tractor	2	Friend	No	Other temporary structure or tent	Yes	Yes	Yes	Yes	Yes	No	No	No	Yes	No	NA
8	MP-05-07-1023	MP	---	Laos	Champasak	Moonlapamok	46	2	Female	15.2	TRUE	Yes	Some primary school	Lao	Single	3	0	0	Rice farming	Yes	Foraging for food or plants (animals, herbs, mushrooms)	6	17	Yes	Collection of small wood/timber for household use	8	0	02 03 04 05 06	1	Collection of small wood/timber (household use)	Less than a week	7	7	Tractor/mini-tractor	2	Family	No	Makeshift structure in forest (sleep outside)	Yes	Yes	Yes	Yes	Yes	No	No	No	Yes	No	NA
8	MP-05-07-1021	MP	1	Laos	Champasak	Moonlapamok	45	2	Male	39.3	TRUE	Yes	Some primary school	Lao	Married	1	0	0	Rice farming	Yes	Collection of small wood/timber for household use	6	23	Yes	Collection of small wood/timber for household use	8	0	02 03 04 05 06	1	Rice farming	Less than a week	2	6	Tractor/mini-tractor	3	Friend	No	Other temporary structure or tent	Yes	Yes	Yes	Yes	Yes	No	No	No	Yes	No	NA
8	MP-05-08-1019	MP	1	Laos	Champasak	Moonlapamok	N/A	2	Female	38	TRUE	Yes	Some primary school	Lao	Married	1	0	0	Rice farming	Yes	Foraging for food or plants (animals, herbs, mushrooms)	5	42	Yes	Collection of small wood/timber for household use	6	0	02 03 04 05 06	1	Rice farming	Less than a week	2	6	Tractor/mini-tractor	2	Family	Yes	On ground in forest	Yes	Yes	Yes	Yes	Yes	No	No	No	Yes	No	NA
8	MP-05-08-1020	MP	1	Laos	Champasak	Moonlapamok	46	2	Female	54.1	TRUE	Yes	Some secondary school	Lao	Widowed	1	0	0	Rice farming	Yes	Foraging for food or plants (animals, herbs, mushrooms)	6	15	Yes	Collection of small wood/timber for household use	9	0	02 03 05 06	1	Collection of small wood/timber (household use)	Less than a week	3	6	Tractor/mini-tractor	2	Family	No	Makeshift structure in forest (sleep outside)	Yes	Yes	Yes	Yes	Yes	No	No	No	Yes	No	NA
8	MP-05-07-1029	MP	1	Laos	Champasak	Moonlapamok	46	2	Male	53	TRUE	Yes	Some primary school	Lao	Married	2	0	0	Rice farming	Yes	Foraging for food or plants (animals, herbs, mushrooms)	11	17	Yes	Collection of small wood/timber for household use	12	0	02 03 04 05 06	1	Rice farming	Less than a week	3	6	Tractor/mini-tractor	2	Family	No	Rice field hut	Yes	Yes	Yes	Yes	Yes	No	Yes	No	No	No	NA
8	MP-05-07-1024A	MP	1	Laos	Champasak	Moonlapamok	46	3	Male	58	TRUE	Yes	Some primary school	Lao	Married	1	0	0	Rice farming	Yes	Foraging for food or plants (animals, herbs, mushrooms)	6	28	Yes	Collection of small wood/timber for household use	9	0	02 03 04 05 06	1	Rice farming	Less than a week	3	5	Tractor/mini-tractor	3	Family	Yes	Rice field hut	Yes	Yes	Yes	Yes	Yes	No	Yes	No	No	No	NA
8	MP-05-07-1028	MP	1	Laos	Champasak	Moonlapamok	45	2	Male	43	TRUE	Yes	Some primary school	Lao	Married	2	0	0	Rice farming	Yes	Foraging for food or plants (animals, herbs, mushrooms)	12	22	Yes	Collection of small wood/timber for household use	11	0	02 03 04 05 06	1	Rice farming	Less than a week	3	4	Tractor/mini-tractor	2	Family	No	Rice field hut	Yes	Yes	Yes	Yes	Yes	No	No	No	Yes	No	NA
5	MP-05-07-1027	MP	1	Laos	Champasak	Moonlapamok	45	2	Female	33	TRUE	Yes	Some primary school	Lao	Married	2	0	0	Rice farming	Yes	Foraging for food or plants (animals, herbs, mushrooms)	12	25	Yes	Collection of small wood/timber for household use	10	0	02 03 04 05	1	Rice farming	Less than a week	3	4	Tractor/mini-tractor	2	Family	Yes	Rice field hut	Yes	Yes	Yes	Yes	Yes	No	No	No	Yes	No	NA
8	MP-05-08-1040	MP	1	Laos	Champasak	Moonlapamok	46	3	Female	52.1	TRUE	Yes	Completed primary school	Lao	Married	0	0	0	Rice farming	Yes	Foraging for food or plants (animals, herbs, mushrooms)	93	20	Yes	Collection of small wood/timber for household use	13	0	02 03 04 05 06	1	Rice farming	Less than a week	3	5	Tractor/mini-tractor	3	Family	Yes	Rice field hut	Yes	Yes	Yes	Yes	Yes	No	No	No	Yes	No	NA
8	MP-05-08-1041	MP	1	Laos	Champasak	Moonlapamok	46	3	Female	27.9	TRUE	Yes	Some secondary school	Lao	Married	0	0	0	Rice farming	Yes	Foraging for food or plants (animals, herbs, mushrooms)	12	30	Yes	Collection of small wood/timber for household use	10	0	02 03 04 05 06	1	Rice farming	Less than a week	4	5	Tractor/mini-tractor	3	Family	Yes	Rice field hut	Yes	Yes	Yes	Yes	Yes	No	No	No	Yes	No	NA
8	MP-05-08-1042	MP	1	Laos	Champasak	Moonlapamok	46	2	Female	39.4	TRUE	Yes	Some primary school	Lao	Married	3	0	0	Rice farming	Yes	Foraging for food or plants (animals, herbs, mushrooms)	19	39	Yes	Collection of small wood/timber for household use	15	0	02 03 04 05 06	1	Rice farming	Less than a week	3	3	Tractor/mini-tractor	2	Family	Yes	Rice field hut	Yes	Yes	Yes	Yes	Yes	No	Yes	No	No	Yes	Yes
8	MP-05-08-1049	MP	1	Laos	Champasak	Moonlapamok	44	3	Female	53.8	TRUE	Yes	Completed primary school	Lao	Single	2	0	0	Rice farming	Yes	Foraging for food or plants (animals, herbs, mushrooms)	13	17	Yes	Collection of small wood/timber for household use	9	0	02 03 04 05 06	1	Rice farming	Less than a week	5	5	Tractor/mini-tractor	3	Friend	No	Rice field hut	Yes	Yes	Yes	Yes	Yes	No	No	No	Yes	No	NA
8	MP-05-08-1035	MP	1	Laos	Champasak	Moonlapamok	46	3	Female	22.1	TRUE	Yes	Completed primary school	Lao	Single	0	0	0	Rice farming	Yes	Foraging for food or plants (animals, herbs, mushrooms)	18	28	Yes	Collection of small wood/timber for household use	14	0	02 03 04 05 06	1	Rice farming	Less than a week	3	5	Tractor/mini-tractor	3	Family	Yes	Rice field hut	Yes	Yes	Yes	Yes	Yes	No	Yes	No	No	No	NA
8	MP-05-07-1011	MP	1	Laos	Champasak	Moonlapamok	45	2	Male	45.2	TRUE	Yes	Completed primary school	Lao	Married	4	0	0	Rice farming	Yes	Foraging for food or plants (animals, herbs, mushrooms)	3	24	Yes	Collection of small wood/timber for household use	4	0	02 03 04 05 06	1	Collection of small wood/timber (household use)	Less than a week	1	6	Tractor/mini-tractor	2	Friend	Yes	On ground in forest	Yes	Yes	Yes	Yes	Yes	No	No	No	Yes	No	NA
8	MP-05-07-1012	MP	1	Laos	Champasak	Moonlapamok	45	3	Male	48	TRUE	Yes	Completed primary school	Lao	Married	1	0	0	Rice farming	Yes	Collection of small wood/timber for household use	4	10	Yes	Collection of small wood/timber for household use	2	0	02 03 04 05 06	1	Collection of small wood/timber (household use)	Less than a week	7	7	Tractor/mini-tractor	2	Family	Yes	Makeshift structure in forest (sleep outside)	Yes	Yes	Yes	Yes	Yes	No	Yes	No	No	No	NA
8	MP-05-07-1013	MP	1	Laos	Champasak	Moonlapamok	46	2	Male	51.5	TRUE	Yes	Some primary school	Lao	Married	1	0	0	Rice farming	Yes	Collection of small wood/timber for household use	6	38	Yes	Collection of small wood/timber for household use	4	0	02 03 04 05 06	1	Collection of small wood/timber (household use)	Less than a week	2	7	Tractor/mini-tractor	2	Family	Yes	On ground in forest	Yes	Yes	Yes	Yes	Yes	No	Yes	No	No	No	NA
8	MP-05-07-1014	MP	1	Laos	Champasak	Moonlapamok	46	2	Male	22	TRUE	Yes	Completed primary school	Lao	Married	2	0	0	Rice farming	Yes	Foraging for food or plants (animals, herbs, mushrooms)	7	28	Yes	Collection of small wood/timber for household use	5	0	02 03 05 06	1	Collection of small wood/timber (household use)	Less than a week	7	2	Tractor/mini-tractor	2	Family	Yes	On ground in forest	Yes	Yes	Yes	Yes	Yes	No	Yes	No	No	No	NA
9	PT-07-09-1010	PT	1	Laos	Champasak	Pathoumphon	98	2	Male	39	TRUE	Yes	Completed primary school	Lao	Married	2	0	99	Rice farming	Yes	Agricultural work in forest fringe	2	10	Yes	Agricultural work in forest fringe	2	0	03 04	1	Rice farming	Less than a week	5	5	Tractor/mini-tractor	3	Family	Yes	Makeshift structure in forest (sleep outside)	Yes	Yes	Yes	Yes	Yes	No	No	No	No	No	NA
9	PT-07-09-1001	PT	1	Laos	Champasak	Pathoumphon	96	5	Male	31.5	TRUE	Yes	Completed primary school	Lao	Married	3	0	0	Other plantation/agricultural work	Yes	Foraging for food or plants (animals, herbs, mushrooms)	23	17	Yes	Logging or collection of large wood to sell (income generation)	34	0	02 03	1	Other work/activity	Less than a week	5	20	Tractor/mini-tractor	4	Friend and family	Yes	Rice field hut	Yes	Don't know	Yes	Yes	Yes	Yes	No	Yes	No	Yes	No
9	PT-07-09-1002	PT	1	Laos	Champasak	Pathoumphon	100	5	Male	37.5	TRUE	Yes	Some primary school	Lao	Married	2	0	99	Rice farming	Yes	Logging or collection of large wood to sell (income generation)	17	20	Yes	Logging or collection of large wood to sell (income generation)	18	0	2	1	Other work/activity	Less than a week	5	30	Tractor/mini-tractor	5	Friend and family	Yes	Rice field hut	Yes	Yes	Yes	Yes	Yes	No	No	Yes	No	Yes	Yes
10	PT-07-10-1004	PT	1	Laos	Champasak	Pathoumphon	96	5	Male	28.1	TRUE	Yes	Never attended school	Lao	Single	0	0	0	Rice farming	Yes	Logging or collection of large wood to sell (income generation)	14	15	Yes	Logging or collection of large wood to sell (income generation)	20	0	2	1	Other work/activity	Less than a week	10	30	Tractor/mini-tractor	4	Friend and family	Yes	Rice field hut	Yes	Yes	Yes	Yes	Yes	Yes	No	No	No	No	NA
9	PT-07-09-1005	PT	1	Laos	Champasak	Pathoumphon	96	5	Male	28.4	TRUE	Yes	Completed primary school	Lao	Single	2	0	0	Rice farming	Yes	Agricultural work in forest fringe	15	20	Yes	Logging or collection of large wood to sell (income generation)	18	0	2	1	Other work/activity	Less than a week	5	30	Tractor/mini-tractor	5	Friend and family	Yes	Rice field hut	No	---	No	---	No	No	No	No	No	No	NA
9	PT-07-09-1009	PT	1	Laos	Champasak	Pathoumphon	100	5	Male	38	TRUE	Yes	Some primary school	Lao	Married	2	0	0	Rice farming	Yes	Foraging for food or plants (animals, herbs, mushrooms)	8	26	Yes	Foraging for food or plants (animals, herbs, mushrooms)	13	0	03 04 05	1	Forest foraging or hunting	Between 1 week and 1 month	5	10	Tractor/mini-tractor	4	Friend	Yes	Makeshift structure in forest (sleep outside)	Yes	Yes	Yes	Yes	Yes	Yes	No	Yes	No	No	NA
10	PT-07-10-1006	PT	1	Laos	Champasak	Pathoumphon	98	2	Male	27	TRUE	Yes	Some primary school	Lao	Married	3	0	0	Rice farming	Yes	Collection of bamboo, rattan, or resin	1	5	Yes	Foraging for food or plants (animals, herbs, mushrooms)	3	0	2	1	Other plantation/agricultural work	Less than a week	2	3	Tractor/mini-tractor	2	Family	Yes	Rice field hut	Yes	Yes	Yes	Yes	Yes	No	Yes	Yes	No	No	NA
10	PT-07-10-1007	PT	1	Laos	Champasak	Pathoumphon	98	2	Female	36	TRUE	Yes	Some primary school	Lao	Married	3	0	0	Rice farming	Yes	Collection of bamboo, rattan, or resin	5	8	Yes	Foraging for food or plants (animals, herbs, mushrooms)	7	0	4	1	Forest foraging or hunting	Less than a week	3	3	Tractor/mini-tractor	2	Family	Yes	Rice field hut	Yes	Yes	Yes	Yes	Yes	No	Yes	No	No	No	NA
10	PT-07-10-1008	PT	1	Laos	Champasak	Pathoumphon	98	2	Male	50	TRUE	Yes	Some primary school	Lao	Married	2	0	0	Other plantation/agricultural work	Yes	Collection of bamboo, rattan, or resin	1	5	Yes	Foraging for food or plants (animals, herbs, mushrooms)	1	0	3	1	Other plantation/agricultural work	Less than a week	3	9	Tractor/mini-tractor	2	Family	Yes	Rice field hut	Yes	Yes	Yes	Yes	Yes	No	Yes	No	No	No	NA
10	PT-07-10-1009	PT	1	Laos	Champasak	Pathoumphon	98	1	Female	49	TRUE	Yes	Some primary school	Lao	Married	3	0	0	Rice farming	Yes	Collection of bamboo, rattan, or resin	8	5	Yes	Foraging for food or plants (animals, herbs, mushrooms)	5	0	4	1	Other plantation/agricultural work	Less than a week	2	NA	Tractor/mini-tractor	2	Family	Yes	Rice field hut	Yes	Yes	Yes	Yes	Yes	No	No	No	No	No	NA
10	PT-07-10-1010	PT	1	Laos	Champasak	Pathoumphon	98	2	Male	67	TRUE	Yes	Some primary school	Lao	Married	2	0	0	Rice farming	Yes	Collection of bamboo, rattan, or resin	12	8	Yes	Collection of bamboo, rattan, or resin	8	8	3	4	Other plantation/agricultural work	Less than a week	3	NA	Tractor/mini-tractor	2	Friend	No	Rice field hut	Yes	Yes	Yes	Yes	Yes	No	No	No	Yes	No	NA
14	PT-08-14-1010	PT	1	Laos	Champasak	Pathoumphon	67	3	Male	18	TRUE	Yes	Completed primary school	La vae	Single	2	0	0	Rice farming	Yes	Logging or collection of large wood to sell (income generation)	3	12	Yes	Foraging for food or plants (animals, herbs, mushrooms)	6	0	2	1	Forest foraging or hunting	Less than a week	3	NA	Tractor/mini-tractor	5	Family	Yes	Makeshift structure in forest (sleep outside)	Yes	No	Yes	Yes	Yes	Yes	No	Yes	No	Yes	No
14	PT-08-14-1015	PT	1	Laos	Champasak	Pathoumphon	67	1	Male	19	TRUE	Yes	Completed primary school	Lao	Married	0	0	0	Rice farming	Yes	Logging or collection of large wood to sell (income generation)	5	3	Yes	Logging or collection of large wood to sell (income generation)	10	0	4	1	Rice farming	Less than a week	2	2	Tractor/mini-tractor	1	Friend	Don't know	Caves in forest (sleep outside)	Yes	Yes	Yes	Yes	Yes	No	Yes	No	No	No	NA
14	PT-08-14-1012	PT	1	Laos	Champasak	Pathoumphon	67	5	Female	19	TRUE	Yes	Completed primary school	La vae	Single	2	0	0	Rice farming	Yes	Foraging for food or plants (animals, herbs, mushrooms)	3	3	Yes	Foraging for food or plants (animals, herbs, mushrooms)	3	0	2	1	Forest foraging or hunting	Less than a week	3	NA	Tractor/mini-tractor	5	Family	Don't know	Makeshift structure in forest (sleep outside)	Yes	No	Yes	Yes	Yes	Yes	No	Yes	No	No	NA
14	PT-08-14-1013	PT	1	Laos	Champasak	Pathoumphon	67	2	Male	21.4	TRUE	Yes	Completed primary school	La vae	Married	1	0	0	Rice farming	Yes	Foraging for food or plants (animals, herbs, mushrooms)	3	15	Yes	Foraging for food or plants (animals, herbs, mushrooms)	5	0	2	1	Forest foraging or hunting	Less than a week	3	NA	Tractor/mini-tractor	2	Family	Yes	Makeshift structure in forest (sleep outside)	Yes	Yes	Yes	Yes	Yes	Yes	Yes	Yes	No	No	NA
14	PT-08-14-1014	PT	1	Laos	Champasak	Pathoumphon	67	2	Male	28.2	TRUE	Yes	Completed primary school	La vae	Married	3	0	0	Rice farming	Yes	Logging or collection of large wood to sell (income generation)	3	17	Yes	Foraging for food or plants (animals, herbs, mushrooms)	3	0	02 05	1	Forest foraging or hunting	Less than a week	2	NA	Tractor/mini-tractor	5	Family	Don't know	Makeshift structure in forest (sleep outside)	Yes	Yes	Yes	Yes	Yes	No	No	Yes	No	No	NA
14	PT-08-14-1011	PT	1	Laos	Champasak	Pathoumphon	67	3	Male	19.9	TRUE	Yes	Completed primary school	La vae	Married	3	0	0	Rice farming	Yes	Logging or collection of large wood to sell (income generation)	3	10	Yes	Logging or collection of large wood to sell (income generation)	3	0	2	1	Fishing	Less than a week	2	NA	Motorbike	4	Family	Don't know	Makeshift structure in forest (sleep outside)	Yes	No	Yes	Yes	Yes	No	No	Yes	No	Yes	No
14	PT-08-14-1016	PT	1	Laos	Champasak	Pathoumphon	67	1	Male	38	TRUE	Yes	Completed primary school	Lao	Married	2	0	0	Rice farming	Yes	Logging or collection of large wood to sell (income generation)	8	5	Yes	Logging or collection of large wood to sell (income generation)	5	0	3	1	Logging or collection of large wood to sell (income generation)	Less than a week	5	8	Tractor/mini-tractor	1	Friend	Don't know	On ground in forest	Yes	Yes	Yes	Yes	Yes	Yes	Yes	No	No	No	NA
16	PT-08-16-1011	PT	1	Laos	Champasak	Pathoumphon	70	2	Male	29.4	TRUE	Yes	More than secondary	Lao	Single	0	0	0	Rice farming	Yes	Collection of bamboo, rattan, or resin	14	18	Yes	Logging or collection of large wood to sell (income generation)	18	0	03 04 05	1	Logging or collection of large wood to sell (income generation)	Less than a week	15	6	Tractor/mini-tractor	3	Friend	No	Makeshift structure in forest (sleep outside)	Yes	Yes	Yes	Yes	Yes	Yes	Yes	Yes	No	No	NA
16	PT-08-16-1012	PT	1	Laos	Champasak	Pathoumphon	64	3	Male	22.4	TRUE	Yes	Some secondary school	Lao	Married	3	0	0	Rice farming	Yes	Collection of bamboo, rattan, or resin	15	17	Yes	Logging or collection of large wood to sell (income generation)	14	0	03 04	1	Logging or collection of large wood to sell (income generation)	Less than a week	10	6	Tractor/mini-tractor	2	Friend	No	Makeshift structure in forest (sleep outside)	Yes	Yes	Yes	Yes	Yes	No	Yes	Yes	No	No	NA
16	PT-08-16-1013	PT	1	Laos	Champasak	Pathoumphon	70	16	Male	52.5	TRUE	Yes	Some secondary school	Lao	Married	0	0	0	Rice farming	Yes	Collection of bamboo, rattan, or resin	17	36	Yes	Logging or collection of large wood to sell (income generation)	18	0	03 04 05	1	Logging or collection of large wood to sell (income generation)	Less than a week	5	2	Tractor/mini-tractor	16	Friend	No	Makeshift structure in forest (sleep outside)	Yes	Yes	Yes	Yes	Yes	No	Yes	Yes	No	No	NA
16	PT-08-16-1014	PT	1	Laos	Champasak	Pathoumphon	70	6	Male	24.5	TRUE	Yes	Some secondary school	Lao	Married	1	0	0	Rice farming	Yes	Logging or collection of large wood to sell (income generation)	25	38	Yes	Logging or collection of large wood to sell (income generation)	37	0	03 04 05	1	Logging or collection of large wood to sell (income generation)	Less than a week	9	3	Tractor/mini-tractor	2	Friend	No	Makeshift structure in forest (sleep outside)	No	---	No	---	Yes	No	Yes	Yes	No	Yes	No
16	PT-08-16-1015	PT	1	Laos	Champasak	Pathoumphon	64	6	Male	18.5	TRUE	Yes	Completed secondary school	Lao	Single	0	0	0	Rice farming	Yes	Logging or collection of large wood to sell (income generation)	15	31	Yes	Logging or collection of large wood to sell (income generation)	10	0	03 04 05	1	Logging or collection of large wood to sell (income generation)	Less than a week	3	5	Tractor/mini-tractor	3	Friend	No	Makeshift structure in forest (sleep outside)	Yes	Yes	Yes	Yes	Yes	Yes	Yes	No	No	No	NA
16	PT-08-16-1016	PT	1	Laos	Champasak	Pathoumphon	70	9	Male	51.5	TRUE	Yes	Some secondary school	Lao	Married	0	0	0	Rice farming	Yes	Collection of bamboo, rattan, or resin	11	11	Yes	Collection of small wood/timber for household use	10	0	03 04	1	Collection of small wood/timber (household use)	Less than a week	5	2	Foot/walking	2	Family	Yes	Rice field hut	Yes	Yes	Yes	Yes	Yes	Yes	No	Yes	No	No	NA
16	PT-08-16-1017	PT	1	Laos	Champasak	Pathoumphon	63	16	Female	40.5	TRUE	Yes	Completed secondary school	Lao	Married	2	0	0	Rice farming	Yes	Collection of bamboo, rattan, or resin	5	21	Yes	Collection of small wood/timber for household use	6	8	03 04 05	04 05	Collection of small wood/timber (household use)	One night	1	1	Foot/walking	1	Family	Yes	Rice field hut	Yes	Yes	Yes	Yes	Yes	Yes	Yes	No	No	No	NA
19	PT-09-19-1011	PT	1	Laos	Champasak	Pathoumphon	106	3	Male	35	TRUE	Yes	Some secondary school	Lao	Married	1	0	0	Rice farming	Yes	Foraging for food or plants (animals, herbs, mushrooms)	8	22	Yes	Foraging for food or plants (animals, herbs, mushrooms)	3	0	2	1	Rice farming	Less than a week	3	6	Foot/walking	3	Friend	No	Rice field hut	Yes	No	Yes	Yes	Yes	No	Yes	No	No	No	NA
19	PT-09-19-1012	PT	1	Laos	Champasak	Pathoumphon	115	3	Female	39.4	TRUE	Yes	Completed primary school	Lao	Married	1	0	0	Rice farming	Yes	Collection of bamboo, rattan, or resin	3	15	Yes	Foraging for food or plants (animals, herbs, mushrooms)	2	0	2	1	Forest foraging or hunting	Less than a week	1	7	Tractor/mini-tractor	3	Friend	No	Rice field hut	Yes	Yes	Yes	Yes	Yes	No	Yes	Yes	No	No	NA
20	PT-09-20-1011	PT	1	Laos	Champasak	Pathoumphon	106	2	Male	56	TRUE	Yes	Some primary school	Lao	Married	4	0	0	Rice farming	Yes	Foraging for food or plants (animals, herbs, mushrooms)	12	28	Yes	Collection of small wood/timber for household use	5	0	02 03	1	Forest foraging or hunting	Less than a week	2	4	Foot/walking	1	Family	Yes	Rice field hut	No	---	No	---	Yes	Yes	Yes	Yes	No	Yes	Yes
20	PT-09-20-1012	PT	1	Laos	Champasak	Pathoumphon	111	2	Male	22	TRUE	Yes	Some primary school	Lao	Single	3	0	0	Rice farming	Yes	Foraging for food or plants (animals, herbs, mushrooms)	3	42	Yes	Foraging for food or plants (animals, herbs, mushrooms)	6	0	02 03 04	1	Forest foraging or hunting	Less than a week	3	5	Tractor/mini-tractor	1	Family	Yes	On ground in forest	Yes	No	Yes	Yes	Yes	Yes	Yes	Yes	No	Yes	Yes
19	PT-09-19-1013	PT	1	Laos	Champasak	Pathoumphon	106	2	Male	26	TRUE	Yes	Some primary school	Lao	Married	2	0	0	Rice farming	Yes	Collection of small wood/timber for household use	29	28	Yes	Foraging for food or plants (animals, herbs, mushrooms)	8	0	2	1	Forest foraging or hunting	Less than a week	5	4	Foot/walking	1	Family	Yes	Makeshift structure in forest (sleep outside)	Yes	Yes	Yes	Yes	Yes	Yes	Yes	Yes	No	No	NA
20	PT-09-20-1013	PT	1	Laos	Champasak	Pathoumphon	106	2	Male	31	TRUE	Yes	Some primary school	Lao	Married	2	0	0	Rice farming	Yes	Foraging for food or plants (animals, herbs, mushrooms)	13	49	Yes	Foraging for food or plants (animals, herbs, mushrooms)	6	0	02 03 04	1	Forest foraging or hunting	Less than a week	5	5	Tractor/mini-tractor	1	Family	Yes	Makeshift structure in forest (sleep outside)	Yes	No	Yes	Yes	Yes	No	Yes	Yes	No	No	NA
20	PT-09-20-1014	PT	1	Laos	Champasak	Pathoumphon	110	1	Male	22	TRUE	Yes	Some primary school	Lao	Single	0	0	0	Rice farming	Yes	Collection of bamboo, rattan, or resin	3	18	Yes	Foraging for food or plants (animals, herbs, mushrooms)	5	0	2	1	Forest foraging or hunting	Less than a week	5	5	Tractor/mini-tractor	1	Friend	No	Rice field hut	Yes	Yes	Yes	Yes	Yes	No	Yes	Yes	No	No	NA
20	PT-09-20-1015	PT	---	Laos	Champasak	Pathoumphon	111	2	Male	15	TRUE	Yes	Some primary school	Lao	Single	2	0	0	Rice farming	Yes	Foraging for food or plants (animals, herbs, mushrooms)	38	23	Yes	Foraging for food or plants (animals, herbs, mushrooms)	3	0	3	1	Other plantation/agricultural work	One night	NA	3	Foot/walking	NA	Friend	No	Rice field hut	Yes	Yes	Yes	Yes	Yes	No	Yes	Yes	No	No	NA
11	PT-08-11-1009	PT	1	Laos	Champasak	Pathoumphon	65	12	Male	51	TRUE	Yes	Some primary school	Lao	Married	0	0	0	Rice farming	Yes	Foraging for food or plants (animals, herbs, mushrooms)	12	12	Yes	Foraging for food or plants (animals, herbs, mushrooms)	4	0	2	1	Forest foraging or hunting	Less than a week	4	NA	Tractor/mini-tractor	2	Friend	Don't know	Makeshift structure in forest (sleep outside)	Yes	Don't know	Yes	Yes	Yes	Yes	Yes	Yes	No	No	NA
11	PT-08-11-1010	PT	1	Laos	Champasak	Pathoumphon	65	4	Male	28	TRUE	Yes	Some secondary school	Lao	Married	2	0	0	Rice farming	Yes	Logging or collection of large wood to sell (income generation)	7	15	Yes	Foraging for food or plants (animals, herbs, mushrooms)	15	0	2	1	Forest foraging or hunting	Less than a week	6	NA	Tractor/mini-tractor	2	Family	Yes	Makeshift structure in forest (sleep outside)	Yes	Yes	Yes	Yes	Yes	Yes	No	Yes	No	No	NA
11	PT-08-11-1011	PT	1	Laos	Champasak	Pathoumphon	65	1	Male	65.5	TRUE	Yes	Some primary school	Lao	Married	1	0	99	Rice farming	No	NA	0	12	Yes	Foraging for food or plants (animals, herbs, mushrooms)	10	0	2	1	Forest foraging or hunting	Less than a week	2	NA	Tractor/mini-tractor	2	Family	Yes	Makeshift structure in forest (sleep outside)	Yes	No	Yes	Yes	Yes	Yes	No	Yes	No	No	NA
11	PT-08-11-1012	PT	1	Laos	Champasak	Pathoumphon	65	2	Male	34	TRUE	Yes	Completed primary school	Lao	Married	2	0	0	Rice farming	Yes	Logging or collection of large wood to sell (income generation)	7	15	Yes	Foraging for food or plants (animals, herbs, mushrooms)	7	0	2	1	Logging or collection of large wood to sell (income generation)	Between 1 week and 1 month	7	NA	Tractor/mini-tractor	2	Family	No	Makeshift structure in forest (sleep outside)	Yes	Yes	Yes	Yes	Yes	Yes	No	Yes	No	No	NA
11	PT-08-11-1013	PT	1	Laos	Champasak	Pathoumphon	65	2	Female	34	TRUE	Yes	Completed primary school	Lao	Married	2	0	0	Rice farming	Yes	Foraging for food or plants (animals, herbs, mushrooms)	7	15	Yes	Foraging for food or plants (animals, herbs, mushrooms)	7	0	2	1	Forest foraging or hunting	Between 1 week and 1 month	7	NA	Tractor/mini-tractor	2	Family	No	Makeshift structure in forest (sleep outside)	Yes	Yes	Yes	Yes	Yes	Yes	Yes	Yes	No	No	NA
11	PT-08-11-1014	PT	1	Laos	Champasak	Pathoumphon	65	2	Male	25.3	TRUE	Yes	Some secondary school	Lao	Married	2	0	99	Rice farming	Yes	Logging or collection of large wood to sell (income generation)	8	15	Yes	Foraging for food or plants (animals, herbs, mushrooms)	8	0	2	1	Forest foraging or hunting	Between 1 week and 1 month	8	NA	Tractor/mini-tractor	2	Family	No	Makeshift structure in forest (sleep outside)	Yes	Yes	Yes	Yes	Yes	Yes	Yes	Yes	No	No	NA
12	PT-08-12-1013	PT	1	Laos	Champasak	Pathoumphon	65	3	Male	28	TRUE	Yes	Some primary school	Lao	Married	2	1	0	Collection of small wood/timber (household use)	Yes	Foraging for food or plants (animals, herbs, mushrooms)	0	10	Yes	Foraging for food or plants (animals, herbs, mushrooms)	17	0	2	1	Rice farming	One night	NA	NA	Tractor/mini-tractor	3	Friend, family and co-worker	Yes	Makeshift structure in forest (sleep outside)	Yes	Yes	Yes	Yes	Yes	Yes	Yes	Yes	No	No	NA
12	PT-08-12-1014	PT	1	Laos	Champasak	Pathoumphon	65	3	Male	30	TRUE	Yes	Completed primary school	Lao	Married	2	0	99	Rice farming	Yes	Foraging for food or plants (animals, herbs, mushrooms)	7	15	Yes	Foraging for food or plants (animals, herbs, mushrooms)	7	0	2	1	Forest foraging or hunting	Between 1 week and 1 month	7	NA	Tractor/mini-tractor	3	Friend	Don't know	Makeshift structure in forest (sleep outside)	Yes	Yes	Yes	Yes	Yes	Yes	No	Yes	No	No	NA
12	PT-08-12-1015	PT	1	Laos	Champasak	Pathoumphon	65	3	Male	61	TRUE	Yes	Some primary school	Lao	Married	0	0	99	Rice farming	No	NA	0	12	Yes	Foraging for food or plants (animals, herbs, mushrooms)	7	0	2	1	Forest foraging or hunting	Between 1 week and 1 month	7	NA	Tractor/mini-tractor	3	Friend	Don't know	Makeshift structure in forest (sleep outside)	Yes	Yes	Yes	Yes	Yes	Yes	No	Yes	No	No	NA
17	PT-09-17-1011	PT	1	Laos	Champasak	Pathoumphon	112	10	Male	23.5	TRUE	Yes	Completed secondary school	Lao	Single	3	0	0	Rice farming	Yes	Collection of small wood/timber for household use	10	28	Yes	Logging or collection of large wood to sell (income generation)	13	0	03 04 05	1	Collection of small wood/timber (household use)	Between 1 week and 1 month	4	9	Tractor/mini-tractor	9	Friend	Yes	Makeshift structure in forest (sleep outside)	Yes	Yes	Yes	Yes	Yes	Yes	Yes	No	No	No	NA
17	PT-09-17-1012	PT	1	Laos	Champasak	Pathoumphon	112	12	Male	36.5	TRUE	Yes	Some secondary school	Lao	Married	4	0	0	Rice farming	Yes	Logging or collection of large wood to sell (income generation)	13	41	Yes	Logging or collection of large wood to sell (income generation)	17	0	02 03 04 05	1	Forest foraging or hunting	Between 1 week and 1 month	6	NA	Tractor/mini-tractor	11	Family	Yes	Makeshift structure in forest (sleep outside)	Yes	No	Yes	Yes	Yes	No	Yes	Yes	No	No	NA
18	PT-09-18-1011	PT	1	Laos	Champasak	Pathoumphon	112	15	Male	17.5	TRUE	Yes	Some secondary school	Lao	Single	1	0	0	Rice farming	No	NA	0	0	Yes	Logging or collection of large wood to sell (income generation)	22	0	03 04	1	Forest foraging or hunting	Between 1 week and 1 month	4	NA	Tractor/mini-tractor	14	Family	Yes	Rice field hut	Yes	No	Yes	Yes	Yes	No	No	Yes	No	No	NA
18	PT-09-18-1012	PT	1	Laos	Champasak	Pathoumphon	111	7	Female	29.5	TRUE	Yes	More than secondary	Lao	Single	1	0	0	Seller/vendor/small business owner	Yes	Any other reason	7	10	Yes	Collection of bamboo, rattan, or resin	13	0	2	1	Other work/activity	Less than a week	2	20	Tractor/mini-tractor	6	Friend and family	Yes	Rice field hut	Yes	Yes	Yes	Yes	No	No	No	No	No	No	NA
19	PT-09-19-1014	PT	1	Laos	Champasak	Pathoumphon	110	1	Male	30	TRUE	Yes	Some primary school	Lao	Married	3	0	0	Rice farming	Yes	Foraging for food or plants (animals, herbs, mushrooms)	9	72	Yes	Foraging for food or plants (animals, herbs, mushrooms)	5	0	02 03 04	1	Other plantation/agricultural work	Less than 1 day	NA	5	Tractor/mini-tractor	NA	Friend	No	Rice field hut	Yes	Yes	Yes	Yes	Yes	Yes	No	Yes	Yes	No	NA
19	PT-09-19-1015	PT	---	Laos	Champasak	Pathoumphon	111	2	Male	15	TRUE	Yes	Some primary school	Lao	Single	2	0	0	Rice farming	Yes	Foraging for food or plants (animals, herbs, mushrooms)	17	18	Yes	Foraging for food or plants (animals, herbs, mushrooms)	6	0	2	1	Forest foraging or hunting	Less than a week	4	3	Foot/walking	2	Family	Yes	Rice field hut	Yes	Yes	Yes	Yes	Yes	Yes	No	Yes	No	No	NA
19	PT-09-19-1016	PT	---	Laos	Champasak	Pathoumphon	111	2	Male	17	TRUE	Yes	Some primary school	Lao	Single	2	0	0	Rice farming	Yes	Foraging for food or plants (animals, herbs, mushrooms)	40	43	Yes	Foraging for food or plants (animals, herbs, mushrooms)	8	0	02 03	1	Forest foraging or hunting	Less than a week	3	2	Foot/walking	2	Family	Yes	Rice field hut	Yes	Yes	Yes	Yes	Yes	No	No	Yes	Yes	No	NA
22	SB-12-22-1010	SB	1	Laos	Champasak	Champasak	N/A	1	Female	35	TRUE	Yes	Some primary school	Lao	Married	2	0	0	Fishing	Yes	Agricultural work in forest fringe	90	90	Yes	Agricultural work in forest fringe	9	9	04 05 06	06 07 08	Other plantation/agricultural work	One night	1	2	Foot/walking	1	Friend	No	Caves in forest (sleep outside)	No	---	No	---	Yes	Yes	No	No	No	Yes	No
21	SB-12-22-1011	SB	1	Laos	Champasak	Champasak	160	1	Male	52	TRUE	No	NA	NA	NA	NA	NA	NA	NA	NA	NA	0	0	NA	NA	0	0	---	---	NA	NA	NA	NA	NA	NA	NA	NA	---	---	---	---	---	---	NA	NA	NA	NA	NA	NA
21	SB-12-21-1012	SB	1	Laos	Champasak	Champasak	160	1	Male	51	TRUE	No	NA	NA	NA	NA	NA	NA	NA	NA	NA	0	0	NA	NA	0	0	---	---	NA	NA	NA	NA	NA	NA	NA	NA	---	---	---	---	---	---	NA	NA	NA	NA	NA	NA
22	SB-12-22-1012	SB	1	Laos	Champasak	Sanasomboon	163	1	Male	43	TRUE	Yes	Completed primary school	Lao	Married	2	0	0	Rice farming	Yes	Foraging for food or plants (animals, herbs, mushrooms)	8	9	Yes	Foraging for food or plants (animals, herbs, mushrooms)	6	6	04 05 06	06 07 08	Rice farming	One night	1	2	Foot/walking	1	Friend	No	Makeshift structure in forest (sleep outside)	No	---	No	---	No	No	No	No	No	Yes	No
21	SB-12-22-1013	SB	1	Laos	Champasak	Sanasomboon	161	1	Male	24	TRUE	No	NA	NA	NA	NA	NA	NA	NA	NA	NA	0	0	NA	NA	0	0	---	---	NA	NA	NA	NA	NA	NA	NA	NA	---	---	---	---	---	---	NA	NA	NA	NA	NA	NA
22	SB-12-21-1014	SB	1	Laos	Champasak	Champasak	161	1	Male	52	TRUE	Yes	Completed secondary school	Lao	Married	0	0	0	Rice farming	Yes	Foraging for food or plants (animals, herbs, mushrooms)	120	120	Yes	Foraging for food or plants (animals, herbs, mushrooms)	5	0	03 04 05 06	1	Forest foraging or hunting	One night	1	2	Foot/walking	1	Friend	No	Caves in forest (sleep outside)	Yes	Yes	No	---	Yes	Yes	Yes	No	Yes	No	NA
22	SB-12-22-1014	SB	1	Laos	Champasak	Sanasomboon	161	1	Male	53	TRUE	Yes	Never attended school	Lao	Married	3	0	0	Rice farming	Yes	Foraging for food or plants (animals, herbs, mushrooms)	7	6	Yes	Foraging for food or plants (animals, herbs, mushrooms)	6	0	04 05 06	1	Forest foraging or hunting	One night	2	3	Foot/walking	1	Friend	No	Makeshift structure in forest (sleep outside)	No	---	No	---	Yes	Yes	No	No	No	No	NA
21	SB-12-21-1015	SB	1	Laos	Champasak	Champasak	161	1	Female	45	TRUE	No	NA	NA	NA	NA	NA	NA	NA	NA	NA	0	0	NA	NA	0	0	---	---	NA	NA	NA	NA	NA	NA	NA	NA	---	---	---	---	---	---	NA	NA	NA	NA	NA	NA
22	SB-12-22-1015	SB	1	Laos	Champasak	Sanasomboon	163	1	Male	35	TRUE	Yes	Some primary school	Lao	Married	1	0	0	Rice farming	Yes	Foraging for food or plants (animals, herbs, mushrooms)	3	3	Yes	Foraging for food or plants (animals, herbs, mushrooms)	2	3	04 05 06	06 07 08	Forest foraging or hunting	One night	2	2	Foot/walking	1	Friend	No	Makeshift structure in forest (sleep outside)	No	---	No	---	Yes	Yes	No	No	No	Yes	No
21	SB-12-21-1016	SB	1	Laos	Champasak	Champasak	161	1	Female	49	TRUE	No	NA	NA	NA	NA	NA	NA	NA	NA	NA	0	0	NA	NA	0	0	---	---	NA	NA	NA	NA	NA	NA	NA	NA	---	---	---	---	---	---	NA	NA	NA	NA	NA	NA
22	SB-12-22-1016	SB	1	Laos	Champasak	Sanasomboon	160	1	Female	56	TRUE	Yes	Completed primary school	Lao	Married	2	0	0	Rice farming	No	NA	0	90	Yes	Foraging for food or plants (animals, herbs, mushrooms)	2	0	04 05 06	1	Collection of small wood/timber (household use)	Less than 1 day	0	1	Foot/walking	1	Family	Yes	Rice field hut	Yes	Yes	Yes	Yes	Yes	No	Yes	No	No	No	NA
22	SB-12-21-1017	SB	1	Laos	Champasak	Sanasomboon	163	1	Male	26	TRUE	Yes	Completed primary school	Lao	Married	2	0	0	Rice farming	Yes	Collection of bamboo, rattan, or resin	3	3	Yes	Collection of bamboo, rattan, or resin	2	2	04 05 06	07 08	Rice farming	Less than 1 day	1	1	Foot/walking	1	Family	No	Rice field hut	Yes	Yes	Yes	Yes	Yes	No	No	No	No	Yes	No
22	SB-12-22-1017	SB	1	Laos	Champasak	Sanasomboon	163	1	Female	22	TRUE	Yes	Completed primary school	Lao	Married	2	0	0	Rice farming	Yes	Foraging for food or plants (animals, herbs, mushrooms)	3	2	Yes	Foraging for food or plants (animals, herbs, mushrooms)	2	2	05 06	07 08	Other plantation/agricultural work	Less than 1 day	1	1	Foot/walking	1	Family	Yes	Rice field hut	Yes	Yes	Yes	Yes	Yes	No	No	No	No	Yes	Yes
22	SB-12-22-1018	SB	1	Laos	Champasak	Sanasomboon	160	2	Female	45	TRUE	Yes	Never attended school	Lao	Married	5	0	0	Rice farming	Yes	Foraging for food or plants (animals, herbs, mushrooms)	6	30	Yes	Collection of bamboo, rattan, or resin	2	0	04 05	1	Rice farming	Less than 1 day	0	1	Foot/walking	2	Family	No	Rice field hut	Yes	Yes	Yes	Yes	Yes	No	No	No	Yes	Yes	No
21	SB-12-21-1018	SB	1	Laos	Champasak	Champasak	160	1	Male	63	TRUE	No	NA	NA	NA	NA	NA	NA	NA	NA	NA	0	0	NA	NA	0	0	---	---	NA	NA	NA	NA	NA	NA	NA	NA	---	---	---	---	---	---	NA	NA	NA	NA	NA	NA
22	SB-12-21-1019	SB	1	Laos	Champasak	Sanasomboon	160	1	Male	52	TRUE	Yes	Some secondary school	Lao	Married	2	0	0	Rice farming	Yes	Collection of bamboo, rattan, or resin	3	2	Yes	Collection of bamboo, rattan, or resin	2	2	05 06	07 08	Rice farming	One night	1	1	Foot/walking	2	Friend	No	Rice field hut	No	---	Yes	Yes	Yes	No	No	No	No	Yes	No
21	SB-12-22-1019	SB	1	Laos	Champasak	Champasak	163	1	Male	25	TRUE	No	NA	NA	NA	NA	NA	NA	NA	NA	NA	0	0	NA	NA	0	0	---	---	NA	NA	NA	NA	NA	NA	NA	NA	---	---	---	---	---	---	NA	NA	NA	NA	NA	NA
22	SB-12-21-1020	SB	1	Laos	Champasak	Sanasomboon	163	1	Male	38	TRUE	Yes	Completed primary school	Lao	Married	3	0	0	Rice farming	Yes	Foraging for food or plants (animals, herbs, mushrooms)	6	2	Yes	Foraging for food or plants (animals, herbs, mushrooms)	6	0	04 05 06	06 07 08	Rice farming	Less than 1 day	2	2	Foot/walking	2	Friend	No	Makeshift structure in forest (sleep outside)	No	---	No	---	Yes	Yes	No	No	No	Yes	No
22	SB-12-22-1020	SB	1	Laos	Champasak	Sanasomboon	160	1	Male	23	TRUE	Yes	Completed primary school	Lao	Married	1	0	0	Rice farming	Yes	Foraging for food or plants (animals, herbs, mushrooms)	2	3	Yes	Foraging for food or plants (animals, herbs, mushrooms)	6	0	04 05 06	1	Rice farming	One night	1	2	Foot/walking	1	Friend	No	Makeshift structure in forest (sleep outside)	No	---	Yes	No	Yes	Yes	No	No	No	Yes	No
21	SB-12-21-1025	SB	1	Laos	Champasak	Sanasomboon	160	1	Male	38	TRUE	No	NA	NA	NA	NA	NA	NA	NA	NA	NA	0	0	NA	NA	0	0	---	---	NA	NA	NA	NA	NA	NA	NA	NA	---	---	---	---	---	---	NA	NA	NA	NA	NA	NA
22	SB-12-21-1026	SB	1	Laos	Champasak	Sanasomboon	163	1	Male	25	TRUE	Yes	Completed primary school	Lao	Married	2	0	0	Rice farming	Yes	Foraging for food or plants (animals, herbs, mushrooms)	3	92	Yes	Foraging for food or plants (animals, herbs, mushrooms)	3	0	02 03 04 05 06	1	Collection of small wood/timber (household use)	One night	1	2	Foot/walking	1	Friend	No	Makeshift structure in forest (sleep outside)	No	---	No	---	Yes	Yes	No	No	No	Yes	No
21	SB-12-22-1027	SB	1	Laos	Champasak	Sanasomboon	163	1	Male	42	TRUE	No	NA	NA	NA	NA	NA	NA	NA	NA	NA	0	0	NA	NA	0	0	---	---	NA	NA	NA	NA	NA	NA	NA	NA	---	---	---	---	---	---	NA	NA	NA	NA	NA	NA
22	SB-12-21-1027	SB	1	Laos	Champasak	Sanasomboon	163	1	Male	33	TRUE	Yes	Completed primary school	Lao	Married	2	0	0	Rice farming	Yes	Foraging for food or plants (animals, herbs, mushrooms)	13	3	Yes	Foraging for food or plants (animals, herbs, mushrooms)	6	0	04 05 06	1	Collection of small wood/timber (household use)	Less than 1 day	1	2	Foot/walking	1	Friend	No	Makeshift structure in forest (sleep outside)	No	---	Yes	NA	Yes	Yes	No	No	No	Yes	No
21	SB-12-22-1028	SB	1	Laos	Champasak	Sanasomboon	163	1	Male	67	TRUE	No	NA	NA	NA	NA	NA	NA	NA	NA	NA	0	0	NA	NA	0	0	---	---	NA	NA	NA	NA	NA	NA	NA	NA	---	---	---	---	---	---	NA	NA	NA	NA	NA	NA
21	SB-12-21-1028	SB	1	Laos	Champasak	Sanasomboon	161	1	Male	51	TRUE	Yes	Completed secondary school	Lao	Married	1	0	0	Rice farming	Yes	Foraging for food or plants (animals, herbs, mushrooms)	4	120	Yes	Foraging for food or plants (animals, herbs, mushrooms)	3	0	03 04 05 06	1	Forest foraging or hunting	One night	1	2	Foot/walking	0	NA	NA	Caves in forest (sleep outside)	Yes	Yes	Yes	Yes	Yes	Yes	No	No	No	Yes	No
21	SB-12-21-1029	SB	1	Laos	Champasak	Sanasomboon	160	1	Male	40	TRUE	Yes	Never attended school	Lao	Married	3	0	0	Rice farming	Yes	Foraging for food or plants (animals, herbs, mushrooms)	6	6	Yes	Foraging for food or plants (animals, herbs, mushrooms)	12	0	04 05 06	1	Rice farming	One night	2	2	Foot/walking	1	Friend	No	Makeshift structure in forest (sleep outside)	No	---	Yes	NA	Yes	Yes	No	No	No	Yes	No
22	SB-12-22-1030	SB	1	Laos	Champasak	Moonlapamok	160	1	Male	59	TRUE	Yes	Some secondary school	Lao	Married	1	0	0	Rice farming	No	NA	0	0	Yes	Foraging for food or plants (animals, herbs, mushrooms)	6	0	1	1	Rice farming	One night	1	2	Foot/walking	1	Friend	No	Makeshift structure in forest (sleep outside)	No	---	Yes	No	Yes	Yes	No	No	No	No	NA
22	SB-12-21-1030	SB	1	Laos	Champasak	Sanasomboon	161	1	Male	59	TRUE	Yes	Some primary school	Lao	Married	1	0	0	Rice farming	Yes	Foraging for food or plants (animals, herbs, mushrooms)	3	3	Yes	Foraging for food or plants (animals, herbs, mushrooms)	6	90	04 05 06	06 07 08	Rice farming	One night	1	2	Foot/walking	1	Friend	No	Makeshift structure in forest (sleep outside)	No	---	No	---	Yes	Yes	No	No	No	Yes	No
22	SB-12-22-1029	SB	1	Laos	Champasak	Sanasomboon	160	1	Male	25	TRUE	Yes	Some secondary school	Lao	Divorced	0	1	0	Rice farming	Yes	Foraging for food or plants (animals, herbs, mushrooms)	3	3	Yes	Foraging for food or plants (animals, herbs, mushrooms)	3	0	04 05 06	1	Rice farming	One night	1	2	Foot/walking	1	Friend	No	Makeshift structure in forest (sleep outside)	No	---	Yes	Yes	Yes	Yes	No	No	No	Yes	No
22	SB-12-22-1021	SB	1	Laos	Champasak	Sanasomboon	160	1	Male	36	TRUE	Yes	Completed primary school	Lao	Married	2	0	0	Rice farming	Yes	Foraging for food or plants (animals, herbs, mushrooms)	3	3	Yes	Foraging for food or plants (animals, herbs, mushrooms)	3	0	04 05 06	1	Rice farming	Less than 1 day	1	2	Foot/walking	1	Friend	No	Makeshift structure in forest (sleep outside)	No	---	Yes	Yes	Yes	Yes	No	No	No	Yes	No
21	SB-12-21-1021	SB	1	Laos	Champasak	Sanasomboon	160	1	Male	48	TRUE	No	NA	NA	NA	NA	NA	NA	NA	NA	NA	0	0	NA	NA	0	0	---	---	NA	NA	NA	NA	NA	NA	NA	NA	---	---	---	---	---	---	NA	NA	NA	NA	NA	NA
22	SB-12-22-1022	SB	1	Laos	Champasak	Sanasomboon	161	1	Male	39	TRUE	No	NA	NA	NA	NA	NA	NA	NA	NA	NA	0	0	NA	NA	0	0	---	---	NA	NA	NA	NA	NA	NA	NA	NA	---	---	---	---	---	---	NA	NA	NA	NA	NA	NA
22	SB-12-21-1022	SB	1	Laos	Champasak	Sanasomboon	161	1	Female	52	TRUE	Yes	Completed primary school	Lao	Divorced	0	0	1	Rice farming	Yes	Collection of bamboo, rattan, or resin	3	3	Yes	Collection of bamboo, rattan, or resin	3	6	04 05 06	06 07 08	Rice farming	One night	1	2	Foot/walking	1	Friend	No	Makeshift structure in forest (sleep outside)	No	---	No	---	Yes	Yes	No	No	No	Yes	No
21	SB-12-21-1023	SB	1	Laos	Champasak	Champasak	160	1	Male	18	TRUE	No	NA	NA	NA	NA	NA	NA	NA	NA	NA	0	0	NA	NA	0	0	---	---	NA	NA	NA	NA	NA	NA	NA	NA	---	---	---	---	---	---	NA	NA	NA	NA	NA	NA
22	SB-12-22-1023	SB	1	Laos	Champasak	Sanasomboon	161	1	Female	43	TRUE	Yes	Some primary school	Lao	Married	1	0	0	Rice farming	Yes	Foraging for food or plants (animals, herbs, mushrooms)	3	3	Yes	Foraging for food or plants (animals, herbs, mushrooms)	4	2	04 05 06	6	Rice farming	One night	0	2	Foot/walking	1	Family	No	Makeshift structure in forest (sleep outside)	No	---	No	---	Yes	Yes	No	No	No	Yes	No
22	SB-12-22-1024	SB	1	Laos	Champasak	Sanasomboon	160	1	Male	63	TRUE	Yes	Completed primary school	Lao	Married	2	0	0	Rice farming	Yes	Foraging for food or plants (animals, herbs, mushrooms)	3	3	Yes	Collection of bamboo, rattan, or resin	3	3	04 05 06	06 07 08	Rice farming	Less than 1 day	1	2	Foot/walking	1	Friend	No	Caves in forest (sleep outside)	No	---	Yes	No	Yes	Yes	No	No	No	Yes	No
22	SB-12-21-1024	SB	1	Laos	Champasak	Sanasomboon	163	1	Male	48	TRUE	Yes	Completed primary school	Lao	Married	2	0	0	Rice farming	Yes	Foraging for food or plants (animals, herbs, mushrooms)	3	3	Yes	Foraging for food or plants (animals, herbs, mushrooms)	3	34	04 05 06	06 07 08	Rice farming	One night	0	2	Foot/walking	1	Friend	No	Makeshift structure in forest (sleep outside)	Yes	Yes	Yes	No	Yes	Yes	No	No	No	Yes	No
22	SB-12-22-1025	SB	1	Laos	Champasak	Sanasomboon	163	1	Male	29	TRUE	Yes	Some secondary school	Lao	Married	4	0	99	Rice farming	Yes	Foraging for food or plants (animals, herbs, mushrooms)	6	6	Yes	Foraging for food or plants (animals, herbs, mushrooms)	6	6	04 05 06	06 07 08	Rice farming	One night	2	2	Foot/walking	1	Friend	No	Caves in forest (sleep outside)	No	---	Yes	No	Yes	Yes	No	No	No	Yes	No
22	SB-12-22-1026	SB	1	Laos	Champasak	Sanasomboon	160	1	Male	38	TRUE	Yes	Completed primary school	Lao	Married	2	0	0	Rice farming	Yes	Foraging for food or plants (animals, herbs, mushrooms)	4	3	Yes	Foraging for food or plants (animals, herbs, mushrooms)	3	0	04 05 06	1	Rice farming	One night	2	2	Foot/walking	1	Friend	No	Caves in forest (sleep outside)	No	---	Yes	NA	Yes	Yes	No	No	No	Yes	No
24	SB-12-24-1011	SB	1	Laos	Champasak	Champasak	164	1	Male	65	TRUE	Yes	Completed primary school	Lao	Married	2	0	0	Rice farming	Yes	Foraging for food or plants (animals, herbs, mushrooms)	15	5	Yes	Foraging for food or plants (animals, herbs, mushrooms)	6	7	02 03 04 05 06	02 03 04 05 06 07 08	Rice farming	Less than a week	2	1	Foot/walking	1	Family	Yes	Rice field hut	Yes	Yes	Yes	Yes	Yes	Yes	No	No	No	No	NA
24	SB-12-24-1012	SB	1	Laos	Champasak	Champasak	164	1	Female	65	TRUE	Yes	Completed primary school	Lao	Married	3	0	0	Rice farming	Yes	Foraging for food or plants (animals, herbs, mushrooms)	13	5	Yes	Foraging for food or plants (animals, herbs, mushrooms)	10	6	02 03 04 05 06	02 03 04 05 06 07	Rice farming	Less than a week	2	1	Foot/walking	1	Family	Yes	Rice field hut	Yes	Yes	Yes	Yes	Yes	Yes	No	No	No	No	NA
24	SB-12-24-1013	SB	1	Laos	Champasak	Sanasomboon	161	2	Male	45.2	TRUE	Yes	Completed primary school	Lao	Married	1	0	99	Rice farming	Yes	Foraging for food or plants (animals, herbs, mushrooms)	9	8	Yes	Foraging for food or plants (animals, herbs, mushrooms)	6	7	02 03 04 05	05 06 07 08	Rice farming	Less than a week	2	2	Foot/walking	2	Friend	Don't know	Rice field hut	Yes	Yes	Yes	Yes	Yes	Yes	Yes	No	No	No	NA
23	SB-12-23-1015	SB	1	Laos	Champasak	Champasak	161	1	Male	55	TRUE	Yes	Completed primary school	Lao	Married	1	0	99	Rice farming	Yes	Foraging for food or plants (animals, herbs, mushrooms)	14	4	Yes	Foraging for food or plants (animals, herbs, mushrooms)	4	14	02 03 04	04 05 06	Other plantation/agricultural work	Less than a week	2	1	Foot/walking	NA	Friend	Don't know	Rice field hut	Yes	Yes	Yes	Yes	Yes	Yes	No	Yes	No	No	NA
24	SB-12-24-1014	SB	1	Laos	Champasak	Champasak	161	2	Male	21	TRUE	Yes	Completed primary school	Lao	Single	1	0	0	Rice farming	Yes	Foraging for food or plants (animals, herbs, mushrooms)	5	5	Yes	Foraging for food or plants (animals, herbs, mushrooms)	6	0	02 03 04 05 06	1	Other plantation/agricultural work	Less than a week	2	1	Foot/walking	1	Family	Yes	Rice field hut	Yes	Yes	Yes	Yes	Yes	No	Yes	No	No	No	NA
23	SB-12-23-1016	SB	1	Laos	Champasak	Sanasomboon	164	2	Male	28.1	TRUE	Yes	Some secondary school	Lao	Single	0	0	99	Rice farming	Yes	Foraging for food or plants (animals, herbs, mushrooms)	3	20	Yes	Foraging for food or plants (animals, herbs, mushrooms)	4	17	02 03 04	04 05	Rice farming	Less than a week	2	2	Foot/walking	1	Friend	Don't know	Rice field hut	Yes	Yes	Yes	Yes	Yes	Yes	No	Yes	No	No	NA
23	SB-12-23-1017	SB	1	Laos	Champasak	Champasak	164	1	Female	55	TRUE	Yes	Completed primary school	Lao	Divorced	1	0	0	Rice farming	Yes	Foraging for food or plants (animals, herbs, mushrooms)	6	3	Yes	Foraging for food or plants (animals, herbs, mushrooms)	3	0	03 04	1	Other plantation/agricultural work	Less than a week	2	1	Foot/walking	2	Family	Yes	Rice field hut	Yes	Yes	Yes	Yes	Yes	No	No	No	Yes	No	NA
24	SB-12-24-1015	SB	1	Laos	Champasak	Sanasomboon	164	2	Male	64	TRUE	Yes	Completed primary school	Lao	Married	0	0	99	Rice farming	Yes	Collection of bamboo, rattan, or resin	6	17	Yes	Collection of bamboo, rattan, or resin	2	11	02 03 04	04 05	Rice farming	Less than a week	2	2	Foot/walking	2	Family	Don't know	Rice field hut	Yes	Yes	Yes	Yes	Yes	Yes	No	Yes	No	No	NA
24	SB-12-24-1016	SB	1	Laos	Champasak	Sanasomboon	164	2	Male	52	TRUE	Yes	Completed primary school	Lao	Married	1	0	0	Rice farming	Yes	Foraging for food or plants (animals, herbs, mushrooms)	6	7	Yes	Foraging for food or plants (animals, herbs, mushrooms)	24	5	02 03 04 05	04 05 06 07 08	Rice farming	Less than a week	2	1	Foot/walking	1	Family	Yes	Rice field hut	Yes	Yes	Yes	Yes	Yes	No	No	No	Yes	No	NA
23	SB-12-23-1018	SB	1	Laos	Champasak	Sanasomboon	164	2	Male	30	TRUE	Yes	Some secondary school	Lao	Single	1	0	0	Rice farming	Yes	Foraging for food or plants (animals, herbs, mushrooms)	5	5	Yes	Foraging for food or plants (animals, herbs, mushrooms)	5	74	02 03 04 05 06	04 05 06 07 08	Rice farming	Less than a week	2	1	Foot/walking	2	Family	Don't know	Rice field hut	Yes	Yes	Yes	Yes	Yes	No	No	No	Yes	No	NA
21	SB-12-21-1031	SB	1	Laos	Champasak	Champasak	161	1	Male	23	TRUE	No	NA	NA	NA	NA	NA	NA	NA	NA	NA	0	0	NA	NA	0	0	---	---	NA	NA	NA	NA	NA	NA	NA	NA	---	---	---	---	---	---	NA	NA	NA	NA	NA	NA
22	SB-12-21-1033	SB	1	Laos	Champasak	Sanasomboon	163	1	Male	52	TRUE	Yes	Some primary school	Lao	Married	0	0	0	Rice farming	Yes	Foraging for food or plants (animals, herbs, mushrooms)	3	120	Yes	Foraging for food or plants (animals, herbs, mushrooms)	3	0	03 04 05 06	1	Rice farming	One night	1	2	Foot/walking	1	Friend	No	Makeshift structure in forest (sleep outside)	No	---	Yes	NA	Yes	Yes	No	No	No	No	NA
22	SB-12-22-1031	SB	1	Laos	Champasak	Sanasomboon	163	1	Male	19	TRUE	Yes	Completed primary school	Lao	Single	0	0	99	Rice farming	Yes	Foraging for food or plants (animals, herbs, mushrooms)	3	3	Yes	Foraging for food or plants (animals, herbs, mushrooms)	1	2	04 05 06	06 07	Rice farming	One night	1	2	Foot/walking	1	Friend	No	Makeshift structure in forest (sleep outside)	No	---	Yes	No	Yes	Yes	No	No	No	No	NA
22	SB-12-22-1032	SB	1	Laos	Champasak	Sanasomboon	160	1	Male	54	TRUE	Yes	Completed primary school	Lao	Married	0	1	0	Rice farming	Yes	Foraging for food or plants (animals, herbs, mushrooms)	3	120	Yes	Foraging for food or plants (animals, herbs, mushrooms)	3	0	03 04 05 06	1	Rice farming	One night	1	2	Foot/walking	1	Friend	No	Makeshift structure in forest (sleep outside)	No	---	Yes	NA	Yes	Yes	No	No	No	Yes	No
22	SB-12-21-1032	SB	1	Laos	Champasak	Sanasomboon	160	1	Male	44	TRUE	No	NA	NA	NA	NA	NA	NA	NA	NA	NA	0	0	NA	NA	0	0	---	---	NA	NA	NA	NA	NA	NA	NA	NA	---	---	---	---	---	---	NA	NA	NA	NA	NA	NA
22	SB-12-22-1041	SB	1	Laos	Champasak	Sanasomboon	160	1	Male	40	TRUE	Yes	Completed primary school	Lao	Married	2	0	99	Rice farming	Yes	Foraging for food or plants (animals, herbs, mushrooms)	3	3	Yes	Foraging for food or plants (animals, herbs, mushrooms)	4	3	04 05 06	06 07 08	Rice farming	One night	1	2	Foot/walking	NA	Friend	No	Makeshift structure in forest (sleep outside)	Yes	Yes	No	---	Yes	Yes	Yes	No	Yes	No	NA
21	SB-12-21-1034	SB	1	Laos	Champasak	Sanasomboon	160	1	Male	41	TRUE	Yes	Some primary school	Lao	Married	2	0	0	Rice farming	Yes	Foraging for food or plants (animals, herbs, mushrooms)	3	3	Yes	Foraging for food or plants (animals, herbs, mushrooms)	4	150	04 05 06	04 05 06 07 08	Rice farming	One night	1	2	Foot/walking	0	NA	NA	Makeshift structure in forest (sleep outside)	No	---	Yes	No	Yes	Yes	No	No	No	Yes	Yes
22	SB-12-22-1033	SB	1	Laos	Champasak	Sanasomboon	163	1	Male	33	TRUE	Yes	Some primary school	Lao	Married	2	0	0	Rice farming	Yes	Foraging for food or plants (animals, herbs, mushrooms)	3	3	Yes	Foraging for food or plants (animals, herbs, mushrooms)	3	0	04 05 06	1	Rice farming	One night	1	2	Foot/walking	1	Friend	No	Makeshift structure in forest (sleep outside)	No	---	Yes	NA	Yes	Yes	No	No	No	Yes	No
21	SB-12-22-1034	SB	1	Laos	Champasak	Sanasomboon	163	1	Male	48	TRUE	No	NA	NA	NA	NA	NA	NA	NA	NA	NA	0	0	NA	NA	0	0	---	---	NA	NA	NA	NA	NA	NA	NA	NA	---	---	---	---	---	---	NA	NA	NA	NA	NA	NA
27	SK-13-27-1038	SK	1	Laos	Champasak	Champasak	245	2	Female	19	TRUE	Yes	Never attended school	Lao	Married	1	1	0	Rice farming	Yes	Foraging for food or plants (animals, herbs, mushrooms)	2	12	Yes	Foraging for food or plants (animals, herbs, mushrooms)	2	0	3	1	Other plantation/agricultural work	Between 1 week and 1 month	0	2	Foot/walking	2	Family	Don't know	Enclosed house or apartment	Yes	Yes	Yes	Yes	Yes	Yes	No	No	No	No	NA
28	SK-13-28-1036	SK	1	Laos	Champasak	Sukhuma	245	2	Female	34	TRUE	Yes	Some secondary school	Lao	Married	1	0	0	Rice farming	Yes	Foraging for food or plants (animals, herbs, mushrooms)	42	38	Yes	Foraging for food or plants (animals, herbs, mushrooms)	15	0	03 04 05	1	Fishing	Less than 1 day	0	1	Tractor/mini-tractor	2	Family	Yes	Rice field hut	Yes	Yes	No	---	Yes	No	Yes	No	No	No	NA
27	SK-13-27-1037	SK	1	Laos	Champasak	Sukhuma	245	2	Male	35	TRUE	Yes	Some secondary school	Lao	Married	1	1	0	Rice farming	Yes	Collection of bamboo, rattan, or resin	4	12	Yes	Foraging for food or plants (animals, herbs, mushrooms)	2	0	3	1	Forest foraging or hunting	Between 1 week and 1 month	0	3	Foot/walking	3	Family	Don't know	Enclosed house or apartment	Yes	Yes	Yes	Yes	Yes	No	Yes	No	No	No	NA
27	SK-13-27-1036	SK	1	Laos	Champasak	Sukhuma	245	2	Male	45	TRUE	Yes	Some primary school	Souay	Married	1	0	99	Rice farming	Yes	Foraging for food or plants (animals, herbs, mushrooms)	4	12	Yes	Foraging for food or plants (animals, herbs, mushrooms)	3	0	3	1	Forest foraging or hunting	Between 1 week and 1 month	2	40	Tractor/mini-tractor	3	Friend	Don't know	Enclosed house or apartment	Yes	No	Yes	Yes	Yes	Yes	No	No	No	No	NA
28	SK-13-28-1035	SK	1	Laos	Champasak	Sukhuma	245	1	Female	60	TRUE	Yes	Never attended school	Lao	Married	0	0	0	Rice farming	Yes	Collection of bamboo, rattan, or resin	5	23	Yes	Collection of small wood/timber for household use	8	0	03 04	1	Other plantation/agricultural work	Less than 1 day	0	1	Foot/walking	1	Friend	Don't know	Rice field hut	Yes	Yes	No	---	Yes	No	No	No	No	No	NA
28	SK-13-28-1034	SK	1	Laos	Champasak	Sukhuma	245	2	Female	45	TRUE	Yes	Never attended school	Lao	Single	3	0	99	Rice farming	Yes	Collection of bamboo, rattan, or resin	5	27	Yes	Foraging for food or plants (animals, herbs, mushrooms)	5	0	03 04	1	Other plantation/agricultural work	Less than 1 day	0	1	Foot/walking	2	Family	Don't know	Rice field hut	Yes	Yes	No	---	Yes	No	No	No	No	No	NA
27	SK-13-27-1035	SK	1	Laos	Champasak	Sukhuma	245	2	Female	30	TRUE	Yes	Some primary school	Lao	Married	3	0	0	Rice farming	Yes	Collection of small wood/timber for household use	12	12	Yes	Collection of bamboo, rattan, or resin	2	0	3	1	Other plantation/agricultural work	Between 1 week and 1 month	0	2	Foot/walking	2	Family	Don't know	Enclosed house or apartment	Yes	Yes	Yes	Yes	Yes	No	No	No	No	No	NA
28	SK-13-28-1033	SK	1	Laos	Champasak	Sukhuma	245	1	Male	35	TRUE	Yes	Never attended school	Lao	Married	3	0	99	Rice farming	Yes	Foraging for food or plants (animals, herbs, mushrooms)	2	25	Yes	Foraging for food or plants (animals, herbs, mushrooms)	5	0	03 04	1	Collection of small wood/timber (household use)	Less than 1 day	0	1	Foot/walking	2	Family	Don't know	Rice field hut	Yes	Yes	No	---	Yes	No	No	No	No	No	NA
27	SK-13-27-1034	SK	1	Laos	Champasak	Sukhuma	245	1	Male	37	TRUE	Yes	Never attended school	Lao	Married	1	0	99	Rice farming	Yes	Collection of bamboo, rattan, or resin	4	40	Yes	Any other reason	2	0	02 03	1	Forest foraging or hunting	Less than 1 day	0	1	Foot/walking	2	Family	Don't know	Rice field hut	Yes	No	No	---	Yes	No	No	No	No	Yes	Yes
28	SK-13-28-1032	SK	1	Laos	Champasak	Sukhuma	245	1	Female	21	TRUE	Yes	Never attended school	Lao	Single	3	0	99	Rice farming	Yes	Foraging for food or plants (animals, herbs, mushrooms)	6	2	Yes	Foraging for food or plants (animals, herbs, mushrooms)	12	0	3	1	Forest foraging or hunting	Less than 1 day	0	1	Foot/walking	1	Acquaintance	Don't know	Rice field hut	Yes	Yes	No	---	Yes	No	Yes	No	No	No	NA
27	SK-13-27-1033	SK	1	Laos	Champasak	Sukhuma	245	2	Female	42	TRUE	Yes	Some primary school	Lao	Married	0	0	0	Rice farming	Yes	Collection of bamboo, rattan, or resin	2	12	Yes	Collection of bamboo, rattan, or resin	5	0	3	1	Other plantation/agricultural work	Between 1 week and 1 month	0	3	Foot/walking	2	Family	Don't know	Enclosed house or apartment	Yes	Yes	Yes	Yes	Yes	No	Yes	No	No	No	NA
27	SK-13-27-1032	SK	1	Laos	Champasak	Sukhuma	245	2	Male	19	TRUE	Yes	Completed primary school	Lao	Single	0	0	0	Rice farming	Yes	Foraging for food or plants (animals, herbs, mushrooms)	2	12	Yes	Foraging for food or plants (animals, herbs, mushrooms)	2	0	3	1	Other plantation/agricultural work	Less than a week	0	1	Foot/walking	2	Friend	Don't know	Enclosed house or apartment	Yes	Yes	Yes	Yes	Yes	No	No	No	No	Yes	No
28	SK-13-28-1031	SK	1	Laos	Champasak	Sukhuma	245	1	Male	18	TRUE	Yes	Completed primary school	Lao	Single	0	0	99	Rice farming	Yes	Foraging for food or plants (animals, herbs, mushrooms)	2	33	Yes	Foraging for food or plants (animals, herbs, mushrooms)	5	0	03 04	1	Forest foraging or hunting	Less than 1 day	0	1	Foot/walking	1	Friend	Don't know	Rice field hut	Yes	No	No	---	Yes	No	No	No	No	No	NA
28	SK-13-28-1030	SK	1	Laos	Champasak	Sukhuma	245	1	Male	20	TRUE	Yes	Some primary school	Lao	Single	0	0	0	Rice farming	Yes	Foraging for food or plants (animals, herbs, mushrooms)	30	35	Yes	Collection of bamboo, rattan, or resin	11	0	03 04 05	1	Forest foraging or hunting	Less than 1 day	1	1	Foot/walking	NA	NA	Don't know	Rice field hut	Yes	Yes	No	---	Yes	No	No	No	No	No	NA
27	SK-13-27-1031	SK	1	Laos	Champasak	Sukhuma	245	2	Female	57	TRUE	Yes	Some primary school	Lao	Married	0	0	0	Rice farming	Yes	Foraging for food or plants (animals, herbs, mushrooms)	2	15	Yes	Foraging for food or plants (animals, herbs, mushrooms)	2	0	3	1	Forest foraging or hunting	Between 1 week and 1 month	0	3	Foot/walking	2	Family	Don't know	Enclosed house or apartment	Yes	Yes	Yes	Yes	Yes	No	Yes	No	No	No	NA
27	SK-13-27-1030	SK	1	Laos	Champasak	Sukhuma	245	2	Male	53	TRUE	Yes	Completed primary school	Souay	Married	1	0	0	Rice farming	Yes	Foraging for food or plants (animals, herbs, mushrooms)	5	12	Yes	Foraging for food or plants (animals, herbs, mushrooms)	4	0	3	1	Forest foraging or hunting	Less than a week	0	2	Foot/walking	2	Family	Don't know	Enclosed house or apartment	Yes	Yes	Yes	Yes	Yes	Yes	No	No	No	No	NA
28	SK-13-28-1029	SK	1	Laos	Champasak	Sukhuma	245	3	Male	19	TRUE	Yes	Some primary school	Lao	Single	4	0	0	Rice farming	Yes	Collection of bamboo, rattan, or resin	10	14	Yes	Foraging for food or plants (animals, herbs, mushrooms)	25	0	3	1	Other plantation/agricultural work	Less than 1 day	0	1	Foot/walking	3	Family	Don't know	Rice field hut	Yes	Yes	No	---	Yes	No	Yes	No	No	No	NA
27	SK-13-27-1029	SK	1	Laos	Champasak	Champasak	245	2	Female	44	TRUE	Yes	Never attended school	Lao	Married	1	0	0	Rice farming	Yes	Collection of bamboo, rattan, or resin	5	12	Yes	Collection of small wood/timber for household use	5	0	3	1	Forest foraging or hunting	Less than a week	0	2	Foot/walking	2	Family	Don't know	Rice field hut	Yes	Yes	Yes	Yes	Yes	No	No	No	No	No	NA
28	SK-13-28-1028	SK	1	Laos	Champasak	Sukhuma	245	1	Male	36	TRUE	Yes	Some primary school	Lao	Married	1	0	0	Rice farming	Yes	Collection of bamboo, rattan, or resin	10	30	Yes	Agricultural work in forest fringe	21	0	04 05	1	Forest foraging or hunting	Less than 1 day	0	NA	Foot/walking	2	Family	Don't know	Rice field hut	Yes	Yes	No	---	Yes	No	No	No	No	No	NA
27	SK-13-28-1027	SK	1	Laos	Champasak	Champasak	245	2	Female	49	TRUE	Yes	Completed secondary school	Lao	Married	1	0	0	Rice farming	Yes	Foraging for food or plants (animals, herbs, mushrooms)	2	2	Yes	Foraging for food or plants (animals, herbs, mushrooms)	12	0	3	1	Other plantation/agricultural work	Less than a week	0	2	Foot/walking	2	Family	Don't know	Enclosed house or apartment	Yes	Yes	Yes	Yes	Yes	No	Yes	No	No	No	NA
27	SK-13-27-1028	SK	1	Laos	Champasak	Sukhuma	245	2	Male	59	TRUE	Yes	Completed primary school	Lao	Married	1	0	99	Rice farming	Yes	Foraging for food or plants (animals, herbs, mushrooms)	5	30	Yes	Foraging for food or plants (animals, herbs, mushrooms)	10	0	02 03	1	Forest foraging or hunting	Less than 1 day	0	1	Foot/walking	2	Family	Don't know	Rice field hut	Yes	Yes	No	---	No	No	No	No	No	No	NA
27	SK-13-27-1027	SK	1	Laos	Champasak	Sukhuma	245	2	Female	66	TRUE	Yes	Never attended school	Lao	Married	0	0	0	Rice farming	Yes	Foraging for food or plants (animals, herbs, mushrooms)	2	12	Yes	Foraging for food or plants (animals, herbs, mushrooms)	2	0	3	1	Forest foraging or hunting	Less than a week	0	2	Foot/walking	2	Family	Don't know	Rice field hut	Yes	Yes	Yes	Yes	Yes	Yes	No	No	No	No	NA
28	SK-13-28-1026	SK	1	Laos	Champasak	Sukhuma	245	2	Male	69	TRUE	Yes	Some primary school	Lao	Married	0	0	99	Rice farming	Yes	Foraging for food or plants (animals, herbs, mushrooms)	20	35	Yes	Collection of small wood/timber for household use	47	0	04 05	1	Other plantation/agricultural work	Less than 1 day	NA	2	Foot/walking	2	Family	Don't know	Rice field hut	Yes	Yes	No	---	Yes	No	No	No	No	No	NA
27	SK-13-27-1026	SK	1	Laos	Champasak	Sukhuma	245	1	Female	59	TRUE	Yes	Some primary school	Lao	Married	1	0	0	Rice farming	Yes	Collection of bamboo, rattan, or resin	20	20	Yes	Collection of bamboo, rattan, or resin	10	0	4	1	Other plantation/agricultural work	Less than 1 day	0	2	Foot/walking	NA	Family	Don't know	Rice field hut	Yes	Yes	No	---	Yes	No	No	No	No	No	NA
27	SK-13-27-1025	SK	1	Laos	Champasak	Sukhuma	245	2	Male	47	TRUE	Yes	Completed primary school	Lao	Married	2	0	99	Rice farming	Yes	Foraging for food or plants (animals, herbs, mushrooms)	20	30	Yes	Foraging for food or plants (animals, herbs, mushrooms)	5	0	03 04	1	Forest foraging or hunting	Less than 1 day	0	2	Foot/walking	2	Friend	No	Rice field hut	Yes	Yes	No	---	Yes	No	No	No	No	No	NA
27	SK-13-28-1024	SK	1	Laos	Champasak	Sukhuma	245	2	Male	18	TRUE	Yes	Completed secondary school	Lao	Single	0	0	0	Rice farming	Yes	Foraging for food or plants (animals, herbs, mushrooms)	2	12	Yes	Collection of bamboo, rattan, or resin	2	0	3	1	Other plantation/agricultural work	Less than a week	0	1	Foot/walking	2	Friend	Don't know	Enclosed house or apartment	Yes	Yes	Yes	Yes	Yes	No	Yes	No	No	No	NA
28	SK-13-28-1023	SK	1	Laos	Champasak	Sukhuma	245	1	Female	18	TRUE	Yes	Some primary school	Lao	Single	1	0	0	Rice farming	Yes	Collection of bamboo, rattan, or resin	32	27	Yes	Foraging for food or plants (animals, herbs, mushrooms)	10	0	03 04	1	Collection of small wood/timber (household use)	Less than 1 day	0	2	Motorbike	2	Friend	Don't know	Rice field hut	Yes	No	No	---	No	No	No	No	No	No	NA
27	SK-13-28-1022	SK	1	Laos	Champasak	Sukhuma	245	2	Male	40	TRUE	Yes	Some primary school	Lao	Married	4	1	0	Rice farming	Yes	Foraging for food or plants (animals, herbs, mushrooms)	2	8	Yes	Collection of bamboo, rattan, or resin	1	0	3	1	Other plantation/agricultural work	Less than a week	0	2	Foot/walking	2	Family	Don't know	Enclosed house or apartment	Yes	Yes	Yes	Yes	Yes	No	Yes	No	No	No	NA
27	SK-13-27-1024	SK	1	Laos	Champasak	Champasak	245	1	Male	73	TRUE	Yes	Never attended school	Lao	Married	2	0	99	Other plantation/agricultural work	Yes	Agricultural work in forest fringe	15	0	Yes	Agricultural work in forest fringe	2	0	1	1	Other plantation/agricultural work	More than 1 month	NA	2	Foot/walking	2	Family	Yes	Rice field hut	Yes	No	No	---	Yes	No	Yes	No	No	No	NA
27	SK-13-27-1023	SK	1	Laos	Champasak	Sukhuma	246	2	Female	54	TRUE	Yes	Completed primary school	Lao	Married	4	0	0	Rice farming	Yes	Collection of bamboo, rattan, or resin	2	8	Yes	Collection of bamboo, rattan, or resin	8	0	3	1	Other plantation/agricultural work	Less than a week	0	3	Tractor/mini-tractor	2	Family	Don't know	Rice field hut	Yes	Yes	Yes	Yes	Yes	Yes	No	No	No	No	NA
28	SK-13-28-1021	SK	1	Laos	Champasak	Sukhuma	246	2	Male	55	TRUE	Yes	Completed primary school	Lao	Married	2	0	0	Rice farming	Yes	Agricultural work in forest fringe	10	15	Yes	Foraging for food or plants (animals, herbs, mushrooms)	10	0	4	1	Forest foraging or hunting	Less than 1 day	0	2	Tractor/mini-tractor	2	Family	Yes	Rice field hut	Yes	No	No	---	No	No	No	No	No	No	NA
28	SK-13-28-1020	SK	1	Laos	Champasak	Sukhuma	246	1	Male	37	TRUE	Yes	Some primary school	Lao	Married	3	0	99	Rice farming	Yes	Foraging for food or plants (animals, herbs, mushrooms)	2	7	Yes	Foraging for food or plants (animals, herbs, mushrooms)	2	0	03 04	1	Forest foraging or hunting	Less than 1 day	NA	4	Tractor/mini-tractor	1	Family	Yes	Rice field hut	Yes	No	No	---	No	No	No	No	No	No	NA
27	SK-13-27-1022	SK	1	Laos	Champasak	Sukhuma	246	2	Female	28	TRUE	Yes	Never attended school	Lao	Married	2	0	0	Rice farming	Yes	Foraging for food or plants (animals, herbs, mushrooms)	12	0	Yes	Foraging for food or plants (animals, herbs, mushrooms)	10	0	1	1	Other plantation/agricultural work	Less than 1 day	0	3	Tractor/mini-tractor	2	Family	No	Rice field hut	Yes	No	No	---	Yes	Yes	No	No	No	No	NA
28	SK-13-28-1019	SK	1	Laos	Champasak	Sukhuma	246	2	Male	29	TRUE	Yes	Never attended school	Lao	Married	2	0	0	Rice farming	No	NA	0	4	Yes	Foraging for food or plants (animals, herbs, mushrooms)	1	0	3	1	Other plantation/agricultural work	One night	0	2	Tractor/mini-tractor	2	Family	Don't know	Enclosed house or apartment	Yes	Yes	Yes	Yes	Yes	Yes	No	No	No	No	NA
27	SK-13-27-1021	SK	1	Laos	Champasak	Sukhuma	246	1	Male	50	TRUE	Yes	Never attended school	Lao	Married	0	0	99	Rice farming	Yes	Foraging for food or plants (animals, herbs, mushrooms)	1	1	Yes	Foraging for food or plants (animals, herbs, mushrooms)	1	0	2	1	Forest foraging or hunting	Less than 1 day	0	1	Foot/walking	NA	NA	Yes	Rice field hut	Yes	No	No	---	Yes	Yes	No	No	No	No	NA
28	SK-13-28-1018	SK	1	Laos	Champasak	Sukhuma	246	2	Female	67	TRUE	Yes	Never attended school	Lao	Married	0	0	0	Rice farming	No	NA	0	27	No	NA	0	0	02 03	1	Forest foraging or hunting	Less than 1 day	NA	1	Foot/walking	2	Family	Yes	Rice field hut	Yes	No	No	---	Yes	No	No	No	No	No	NA
27	SK-13-27-1020	SK	1	Laos	Champasak	Sukhuma	246	2	Male	20	TRUE	Yes	Completed primary school	Lao	Single	0	0	0	Rice farming	Yes	Collection of bamboo, rattan, or resin	2	15	Yes	Collection of bamboo, rattan, or resin	2	0	3	1	Manual labor/construction	Less than a week	0	3	Motorbike	4	Friend	Yes	Enclosed house or apartment	Yes	Yes	Yes	Yes	Yes	No	Yes	No	No	No	NA
27	SK-13-27-1019	SK	1	Laos	Champasak	Sukhuma	246	1	Male	55	TRUE	Yes	Some primary school	Lao	Married	1	0	0	Rice farming	Yes	Foraging for food or plants (animals, herbs, mushrooms)	24	26	Yes	Collection of small wood/timber for household use	3	0	03 04	1	Other plantation/agricultural work	Less than 1 day	0	2	Foot/walking	2	Family	Yes	Rice field hut	Yes	No	No	---	Yes	Yes	No	No	No	Yes	Yes
28	SK-13-28-1025	SK	1	Laos	Champasak	Sukhuma	246	2	Female	26	TRUE	Yes	Never attended school	Lao	Married	2	0	99	Rice farming	Yes	Foraging for food or plants (animals, herbs, mushrooms)	30	10	No	NA	0	0	3	1	Other plantation/agricultural work	Less than 1 day	0	1	Foot/walking	2	Family	Yes	Rice field hut	Yes	No	No	---	Yes	No	No	No	No	No	NA
25	SK-13-26-1018	SK	1	Laos	Champasak	Sukhuma	240	2	Male	27	TRUE	Yes	Some primary school	Lao	Married	0	0	0	Rice farming	Yes	Agricultural work in forest fringe	90	150	Yes	Logging or collection of large wood to sell (income generation)	85	0	02 03 04 05 06	1	Other plantation/agricultural work	More than 1 month	30	2	Tractor/mini-tractor	1	Family	Yes	Rice field hut	Yes	Yes	No	---	Yes	Yes	Yes	No	No	No	NA
25	SK-13-26-1019	SK	1	Laos	Champasak	Sukhuma	240	2	Female	24	TRUE	Yes	Some primary school	Lao	Married	0	0	0	Rice farming	Yes	Agricultural work in forest fringe	60	135	Yes	Logging or collection of large wood to sell (income generation)	90	0	02 03 04 05 06	1	Logging or collection of large wood to sell (income generation)	More than 1 month	30	2	Tractor/mini-tractor	1	Friend and family	Yes	Rice field hut	Yes	Yes	No	---	Yes	Yes	Yes	Yes	No	No	NA
26	SK-13-25-1010	SK	1	Laos	Champasak	Champasak	240	4	Female	38	TRUE	Yes	Never attended school	Souay	Married	0	0	0	Rice farming	Yes	Agricultural work in forest fringe	55	140	Yes	Logging or collection of large wood to sell (income generation)	85	0	02 03 04 05 06	1	Logging or collection of large wood to sell (income generation)	More than 1 month	30	4	Tractor/mini-tractor	3	Friend and family	Yes	Rice field hut	Yes	Yes	No	---	Yes	Yes	Yes	No	No	No	NA
26	SK-13-25-1011	SK	1	Laos	Champasak	Sukhuma	240	2	Male	29	TRUE	Yes	Completed primary school	Lao	Married	0	0	99	Rice farming	Yes	Logging or collection of large wood to sell (income generation)	60	150	Yes	Logging or collection of large wood to sell (income generation)	90	0	02 03 04 05 06	1	Logging or collection of large wood to sell (income generation)	More than 1 month	30	2	Tractor/mini-tractor	1	Family	No	Rice field hut	Yes	Yes	No	---	Yes	Yes	Yes	Yes	No	No	NA
26	SK-13-25-1012	SK	1	Laos	Champasak	Sukhuma	240	2	Female	30	TRUE	Yes	Never attended school	Lao	Married	0	0	99	Rice farming	Yes	Logging or collection of large wood to sell (income generation)	55	145	Yes	Logging or collection of large wood to sell (income generation)	85	0	02 03 04 05 06	1	Rice farming	More than 1 month	30	2	Tractor/mini-tractor	1	Family	No	Rice field hut	Yes	Yes	No	---	Yes	Yes	Yes	Yes	No	No	NA
26	SK-13-25-1013	SK	1	Laos	Champasak	Sukhuma	240	4	Male	45	TRUE	Yes	Completed primary school	Lao	Married	0	0	0	Rice farming	Yes	Logging or collection of large wood to sell (income generation)	60	150	Yes	Logging or collection of large wood to sell (income generation)	85	90	02 03 04 05 06	02 03 04	Logging or collection of large wood to sell (income generation)	More than 1 month	30	3	Tractor/mini-tractor	3	Family	No	Rice field hut	Yes	Yes	No	---	Yes	Yes	Yes	Yes	No	No	NA
26	SK-13-25-1014	SK	1	Laos	Champasak	Sukhuma	240	4	Female	45	TRUE	Yes	Never attended school	Lao	Married	0	0	0	Rice farming	Yes	Logging or collection of large wood to sell (income generation)	30	145	Yes	Logging or collection of large wood to sell (income generation)	80	0	02 03 04 05 06	1	Logging or collection of large wood to sell (income generation)	More than 1 month	30	3	Tractor/mini-tractor	3	Friend and family	Yes	Rice field hut	Yes	Yes	No	---	Yes	Yes	Yes	No	No	No	NA
26	SK-13-25-1015	SK	1	Laos	Champasak	Sukhuma	240	4	Male	27	TRUE	Yes	Some primary school	Lao	Married	0	0	0	Rice farming	Yes	Logging or collection of large wood to sell (income generation)	55	145	Yes	Logging or collection of large wood to sell (income generation)	55	0	02 03 04 05 06	1	Logging or collection of large wood to sell (income generation)	More than 1 month	30	3	Tractor/mini-tractor	3	Friend and family	Yes	Rice field hut	Yes	Yes	No	---	Yes	Yes	Yes	No	No	No	NA
26	SK-13-25-1016	SK	1	Laos	Champasak	Sukhuma	240	4	Male	18	TRUE	Yes	Never attended school	Lao	Single	0	0	0	Rice farming	Yes	Logging or collection of large wood to sell (income generation)	55	135	Yes	Logging or collection of large wood to sell (income generation)	80	0	02 03 04 05 06	1	Rice farming	More than 1 month	30	3	Tractor/mini-tractor	3	Friend and family	Yes	Rice field hut	Yes	Yes	No	---	Yes	Yes	No	No	No	No	NA
26	SK-13-25-1021	SK	1	Laos	Champasak	Sukhuma	240	5	Male	18	TRUE	Yes	Never attended school	Lao	Married	0	0	0	Rice farming	Yes	Logging or collection of large wood to sell (income generation)	60	80	Yes	Logging or collection of large wood to sell (income generation)	55	0	02 03 04	1	Rice farming	More than 1 month	30	2	Tractor/mini-tractor	4	Friend and family	Yes	Rice field hut	Yes	Yes	No	---	Yes	Yes	Yes	Yes	No	No	NA
26	SK-13-25-1017	SK	1	Laos	Champasak	Sukhuma	240	5	Male	63	TRUE	Yes	Some primary school	Lao	Married	0	0	0	Rice farming	Yes	Logging or collection of large wood to sell (income generation)	130	110	Yes	Logging or collection of large wood to sell (income generation)	80	0	02 03 04 05 06	1	Logging or collection of large wood to sell (income generation)	More than 1 month	30	2	Tractor/mini-tractor	4	Friend and family	Yes	Rice field hut	Yes	Yes	No	---	Yes	Yes	No	No	No	No	NA
26	SK-13-25-1018	SK	1	Laos	Champasak	Sukhuma	240	5	Female	49	TRUE	Yes	Never attended school	Lao	Married	0	0	0	Rice farming	Yes	Logging or collection of large wood to sell (income generation)	104	127	Yes	Logging or collection of large wood to sell (income generation)	85	0	02 03 04 05 06	1	Logging or collection of large wood to sell (income generation)	More than 1 month	30	2	Tractor/mini-tractor	4	Family	No	Rice field hut	Yes	Yes	No	---	Yes	Yes	No	Yes	No	No	NA
26	SK-13-25-1020	SK	1	Laos	Champasak	Sukhuma	240	5	Female	19	TRUE	Yes	Some primary school	Lao	Married	0	0	0	Rice farming	Yes	Logging or collection of large wood to sell (income generation)	80	50	Yes	Logging or collection of large wood to sell (income generation)	55	0	02 03	1	Logging or collection of large wood to sell (income generation)	More than 1 month	30	2	Tractor/mini-tractor	4	Friend and family	Yes	Rice field hut	Yes	Yes	No	---	Yes	Yes	No	Yes	No	No	NA
26	SK-13-25-1019	SK	1	Laos	Champasak	Sukhuma	240	5	Male	22	TRUE	Yes	Never attended school	Lao	Married	0	0	0	Rice farming	Yes	Logging or collection of large wood to sell (income generation)	55	130	Yes	Logging or collection of large wood to sell (income generation)	50	0	02 03 04 05 06	1	Logging or collection of large wood to sell (income generation)	More than 1 month	30	2	Tractor/mini-tractor	4	Family	Yes	Rice field hut	Yes	Yes	No	---	Yes	Yes	No	No	No	No	NA
26	SK-13-26-1021	SK	1	Laos	Champasak	Sukhuma	239	2	Male	68	TRUE	Yes	Some primary school	Lao	Married	0	0	0	Rice farming	Yes	Logging or collection of large wood to sell (income generation)	60	135	Yes	Logging or collection of large wood to sell (income generation)	70	0	02 03 04 05 06	1	Logging or collection of large wood to sell (income generation)	More than 1 month	30	3	Tractor/mini-tractor	1	Family	Yes	Rice field hut	Yes	Yes	No	---	Yes	Yes	No	No	No	No	NA
25	SK-13-25-1025	SK	1	Laos	Champasak	Sukhuma	239	2	Female	29	TRUE	Yes	Completed primary school	Lao	Married	0	0	0	Rice farming	Yes	Logging or collection of large wood to sell (income generation)	55	110	Yes	Logging or collection of large wood to sell (income generation)	50	0	02 03 04 05 06	1	Logging or collection of large wood to sell (income generation)	More than 1 month	30	3	Tractor/mini-tractor	1	Family	Yes	Rice field hut	Yes	Yes	Yes	Yes	Yes	Yes	No	No	No	No	NA
25	SK-13-26-1025	SK	1	Laos	Champasak	Sukhuma	240	7	Male	35	TRUE	Yes	Some primary school	Lao	Married	0	0	0	Rice farming	Yes	Logging or collection of large wood to sell (income generation)	55	120	Yes	Logging or collection of large wood to sell (income generation)	70	0	02 03 04 05 06	1	Logging or collection of large wood to sell (income generation)	More than 1 month	30	4	Tractor/mini-tractor	6	Friend	Yes	Rice field hut	Yes	Yes	Yes	Yes	Yes	Yes	No	Yes	No	No	NA
25	SK-13-26-1026	SK	1	Laos	Champasak	Sukhuma	240	7	Female	24	TRUE	Yes	Some primary school	Lao	Married	0	0	0	Rice farming	Yes	Logging or collection of large wood to sell (income generation)	93	120	Yes	Logging or collection of large wood to sell (income generation)	60	0	02 03 04 05 06	1	Logging or collection of large wood to sell (income generation)	More than 1 month	30	4	Tractor/mini-tractor	6	Friend	Yes	Rice field hut	Yes	Yes	No	---	Yes	Yes	Yes	Yes	No	No	NA
25	SK-13-26-1022	SK	1	Laos	Champasak	Sukhuma	240	7	Male	35	TRUE	Yes	Some secondary school	Lao	Married	0	0	0	Rice farming	Yes	Logging or collection of large wood to sell (income generation)	50	140	Yes	Logging or collection of large wood to sell (income generation)	53	0	02 03 04 05 06	1	Logging or collection of large wood to sell (income generation)	More than 1 month	30	4	Tractor/mini-tractor	6	Friend	No	Rice field hut	Yes	Yes	Yes	Yes	Yes	Yes	Yes	Yes	No	No	NA
25	SK-13-26-1020	SK	1	Laos	Champasak	Sukhuma	240	7	Male	38	TRUE	Yes	Some primary school	Lao	Married	0	0	0	Rice farming	Yes	Logging or collection of large wood to sell (income generation)	55	105	Yes	Logging or collection of large wood to sell (income generation)	80	0	02 03 04 05 06	1	Logging or collection of large wood to sell (income generation)	More than 1 month	30	4	Tractor/mini-tractor	6	Friend	No	Rice field hut	Yes	Yes	No	---	Yes	Yes	Yes	No	No	No	NA
12	MP-02-01-1020	MP	1	Laos	Champasak	Moonlapamok	42	3	Male	38.7	TRUE	Yes	Some primary school	Souay	Married	1	0	99	Rice farming	Yes	Collection of bamboo, rattan, or resin	20	17	Yes	Collection of bamboo, rattan, or resin	36	0	03 04 05 06	1	Manual labor/construction	Less than a week	4	10	Tractor/mini-tractor	3	Friend	No	Makeshift structure in forest (sleep outside)	Yes	Yes	Yes	Yes	Yes	Yes	Yes	No	No	No	NA
12	MP-02-02-1019A	MP	1	Laos	Champasak	Moonlapamok	42	4	Male	31.4	TRUE	Yes	More than secondary	Souay	Married	1	0	0	Rice farming	Yes	Collection of bamboo, rattan, or resin	18	60	Yes	Collection of bamboo, rattan, or resin	24	0	04 05 06	1	Other plantation/agricultural work	Less than a week	4	12	Tractor/mini-tractor	3	Friend	Yes	Makeshift structure in forest (sleep outside)	Yes	Yes	Yes	Yes	Yes	Yes	Yes	No	No	No	NA
12	MP-02-01-1019	MP	1	Laos	Champasak	Moonlapamok	42	2	Female	31	TRUE	Yes	Never attended school	Souay	Single	2	0	0	Rice farming	Yes	Collection of bamboo, rattan, or resin	20	15	Yes	Collection of bamboo, rattan, or resin	23	0	02 03 04 05 06	1	Other plantation/agricultural work	Less than a week	5	9	Tractor/mini-tractor	3	Friend	No	Makeshift structure in forest (sleep outside)	Yes	Yes	Yes	Yes	Yes	Yes	Yes	No	No	No	NA
12	MP-02-01-1018	MP	1	Laos	Champasak	Moonlapamok	42	2	Male	43.6	TRUE	Yes	Some primary school	Souay	Married	2	0	99	Rice farming	Yes	Collection of bamboo, rattan, or resin	20	83	Yes	Collection of bamboo, rattan, or resin	28	0	03 04 05 06	1	Collection of small wood/timber (household use)	Less than a week	3	12	Tractor/mini-tractor	2	Friend	No	Makeshift structure in forest (sleep outside)	Yes	Yes	Yes	Yes	Yes	Yes	Yes	No	No	No	NA
12	MP-02-02-1016	MP	1	Laos	Champasak	Champasak	42	1	Male	48	TRUE	Yes	Some primary school	Souay	Married	4	0	0	Rice farming	Yes	Collection of bamboo, rattan, or resin	20	74	Yes	Collection of bamboo, rattan, or resin	29	0	03 04 05 06	1	Manual labor/construction	Less than a week	4	9	Tractor/mini-tractor	3	Friend	No	Makeshift structure in forest (sleep outside)	Yes	Yes	Yes	Yes	Yes	Yes	Yes	No	No	No	NA
12	MP-02-02-1015	MP	1	Laos	Champasak	Moonlapamok	42	2	Male	31.2	TRUE	Yes	Some primary school	Souay	Married	3	0	0	Rice farming	Yes	Collection of bamboo, rattan, or resin	25	89	Yes	Collection of bamboo, rattan, or resin	27	0	03 04 05 06	1	Manual labor/construction	Less than a week	5	10	Tractor/mini-tractor	2	Friend	Yes	Makeshift structure in forest (sleep outside)	Yes	Yes	Yes	Yes	Yes	Yes	Yes	No	No	No	NA
12	MP-02-01-1017	MP	1	Laos	Champasak	Champasak	42	2	Male	37.6	TRUE	Yes	Some primary school	Souay	Married	2	0	0	Rice farming	Yes	Collection of bamboo, rattan, or resin	20	93	Yes	Collection of bamboo, rattan, or resin	29	0	03 04 05 06	1	Other work/activity	Less than a week	5	9	Tractor/mini-tractor	2	Friend	Yes	Makeshift structure in forest (sleep outside)	Yes	Yes	Yes	Yes	Yes	Yes	Yes	No	No	No	NA
12	MP-02-02-1013	MP	1	Laos	Champasak	Moonlapamok	42	2	Female	42.6	TRUE	Yes	Some primary school	Souay	Married	2	0	99	Rice farming	Yes	Collection of bamboo, rattan, or resin	20	71	Yes	Collection of bamboo, rattan, or resin	28	0	03 04 05 06	1	Other plantation/agricultural work	Less than a week	5	6	Tractor/mini-tractor	2	Friend	Yes	Makeshift structure in forest (sleep outside)	Yes	Yes	Yes	Yes	Yes	Yes	Yes	No	No	No	NA
12	MP-02-02-1012	MP	1	Laos	Champasak	Moonlapamok	42	2	Male	34.5	TRUE	Yes	Some primary school	Souay	Married	2	0	0	Rice farming	Yes	Any other reason	23	83	Yes	Collection of bamboo, rattan, or resin	28	0	03 04 05 06	1	Manual labor/construction	Less than a week	5	8	Tractor/mini-tractor	2	Friend	No	Makeshift structure in forest (sleep outside)	Yes	Yes	Yes	Yes	Yes	Yes	Yes	No	No	No	NA
12	MP-02-02-1017	MP	1	Laos	Champasak	Moonlapamok	42	2	Female	30.6	TRUE	Yes	Some primary school	Souay	Married	2	0	0	Rice farming	Yes	Collection of bamboo, rattan, or resin	15	80	Yes	Collection of bamboo, rattan, or resin	28	0	03 04 05 06	1	Other plantation/agricultural work	Less than a week	5	11	Tractor/mini-tractor	4	Friend	No	Makeshift structure in forest (sleep outside)	Yes	Yes	Yes	Yes	Yes	Yes	Yes	No	No	No	NA
12	MP-02-02-1014	MP	1	Laos	Champasak	Moonlapamok	42	2	Male	37.9	TRUE	Yes	Some primary school	Souay	Married	3	0	0	Rice farming	Yes	Collection of bamboo, rattan, or resin	25	25	Yes	Collection of bamboo, rattan, or resin	26	29	02 03 04 05 06	02 03 04 05 06 07 08	Other work/activity	Less than a week	6	7	Tractor/mini-tractor	3	Friend	No	Makeshift structure in forest (sleep outside)	Yes	Yes	Yes	Yes	Yes	Yes	Yes	No	No	No	NA
12	MP-02-01-1016	MP	1	Laos	Champasak	Moonlapamok	42	3	Male	31.1	TRUE	Yes	Some primary school	Souay	Married	3	0	0	Rice farming	Yes	Collection of bamboo, rattan, or resin	22	86	Yes	Collection of bamboo, rattan, or resin	29	0	03 04 05 06	1	Other work/activity	Less than a week	5	8	Tractor/mini-tractor	3	Friend	No	Makeshift structure in forest (sleep outside)	Yes	Yes	Yes	Yes	Yes	Yes	Yes	No	No	No	NA
12	MP-02-01-1015	MP	1	Laos	Champasak	Champasak	42	3	Male	20.2	TRUE	Yes	Some primary school	Souay	Single	2	0	0	Rice farming	Yes	Collection of bamboo, rattan, or resin	26	95	Yes	Any other reason	30	0	03 04 05 06	1	Logging or collection of large wood to sell (income generation)	Between 1 week and 1 month	4	10	Tractor/mini-tractor	3	Friend	No	Makeshift structure in forest (sleep outside)	Yes	Yes	Yes	Yes	Yes	Yes	Yes	No	No	Yes	Yes
12	MP-02-01-1014	MP	1	Laos	Champasak	Champasak	42	2	Male	39.7	TRUE	Yes	Some primary school	Souay	Divorced	2	0	0	Rice farming	Yes	Collection of bamboo, rattan, or resin	20	86	Yes	Collection of bamboo, rattan, or resin	29	0	03 04 05 06	1	Logging or collection of large wood to sell (income generation)	Less than a week	5	6	Tractor/mini-tractor	2	Friend	Yes	Makeshift structure in forest (sleep outside)	Yes	Yes	Yes	Yes	Yes	Yes	Yes	No	No	No	NA
12	MP-02-02-1018	MP	1	Laos	Champasak	Moonlapamok	42	5	Male	40.2	TRUE	Yes	Never attended school	Souay	Married	2	0	0	Rice farming	Yes	Collection of bamboo, rattan, or resin	20	66	Yes	Collection of bamboo, rattan, or resin	28	0	03 04 05 06	1	Manual labor/construction	Less than a week	5	8	Tractor/mini-tractor	5	Friend	Yes	Makeshift structure in forest (sleep outside)	Yes	Yes	Yes	Yes	Yes	Yes	Yes	No	No	No	NA
12	MP-02-02-1020	MP	1	Laos	Champasak	Moonlapamok	42	2	Male	43	TRUE	Yes	Some primary school	Souay	Married	2	0	0	Rice farming	Yes	Collection of bamboo, rattan, or resin	21	65	Yes	Collection of bamboo, rattan, or resin	30	0	03 04 05 06	1	Other plantation/agricultural work	Less than a week	3	10	Tractor/mini-tractor	2	Friend	No	Makeshift structure in forest (sleep outside)	Yes	Yes	Yes	Yes	Yes	Yes	Yes	No	No	No	NA
12	MP-02-01-1013	MP	1	Laos	Champasak	Champasak	42	3	Male	20.2	TRUE	Yes	Some primary school	Souay	Single	3	0	0	Rice farming	Yes	Any other reason	20	86	Yes	Any other reason	28	0	03 04 05 06	1	Manual labor/construction	Less than a week	4	6	Tractor/mini-tractor	3	Friend	Yes	Makeshift structure in forest (sleep outside)	Yes	Yes	Yes	Yes	Yes	Yes	Yes	No	No	No	NA
3	MP-02-03-1010	MP	1	Laos	Champasak	Moonlapamok	38	2	Male	35	TRUE	Yes	Some primary school	Lao	Married	4	0	0	Rice farming	Yes	Foraging for food or plants (animals, herbs, mushrooms)	12	90	Yes	Foraging for food or plants (animals, herbs, mushrooms)	11	0	02 03 04	1	Forest foraging or hunting	Less than a week	3	6	Tractor/mini-tractor	3	Friend	No	Makeshift structure in forest (sleep outside)	Yes	Yes	Yes	Yes	No	No	No	No	No	Yes	Yes
3	MP-02-03-1012	MP	1	Laos	Champasak	Moonlapamok	38	4	Male	24.2	TRUE	Yes	Completed primary school	Lao	Married	5	0	0	Rice farming	Yes	Foraging for food or plants (animals, herbs, mushrooms)	10	15	Yes	Foraging for food or plants (animals, herbs, mushrooms)	16	9	02 03 04 05	02 03 04	Forest foraging or hunting	Less than a week	3	6	Tractor/mini-tractor	3	Friend	No	Makeshift structure in forest (sleep outside)	Yes	Yes	Yes	Yes	Yes	No	Yes	No	No	No	NA
3	MP-02-03-1013	MP	1	Laos	Champasak	Moonlapamok	38	2	Male	22.8	TRUE	Yes	Completed primary school	Lao	Married	5	0	0	Other plantation/agricultural work	Yes	Foraging for food or plants (animals, herbs, mushrooms)	12	12	Yes	Foraging for food or plants (animals, herbs, mushrooms)	11	10	02 03 04 05	03 04 05	Forest foraging or hunting	Less than a week	2	6	Tractor/mini-tractor	3	Friend	No	Makeshift structure in forest (sleep outside)	Yes	Yes	Yes	Yes	No	No	No	No	No	No	NA
4	MP-02-04-1015	MP	1	Laos	Champasak	Moonlapamok	38	4	Male	48	TRUE	Yes	Some primary school	Lao	Married	3	0	0	Rice farming	Yes	Logging or collection of large wood to sell (income generation)	12	147	Yes	Logging or collection of large wood to sell (income generation)	15	60	02 03 04 05 06	02 03	Logging or collection of large wood to sell (income generation)	Less than a week	5	7	Tractor/mini-tractor	5	Friend	Yes	Makeshift structure in forest (sleep outside)	Yes	Yes	Yes	Yes	Yes	No	Yes	No	No	No	NA
4	MP-02-04-1014	MP	1	Laos	Champasak	Moonlapamok	38	3	Male	28.3	TRUE	Yes	Some primary school	Lao	Married	1	0	0	Rice farming	Yes	Logging or collection of large wood to sell (income generation)	10	150	Yes	Logging or collection of large wood to sell (income generation)	12	60	02 03 04 05 06	02 03	Logging or collection of large wood to sell (income generation)	Less than a week	10	6	Tractor/mini-tractor	3	Friend	Yes	Makeshift structure in forest (sleep outside)	Yes	Yes	Yes	Yes	Yes	No	Yes	No	No	No	NA
4	MP-02-04-1012	MP	1	Laos	Champasak	Moonlapamok	41	4	Male	35.3	TRUE	Yes	Never attended school	Lao	Married	2	0	0	Rice farming	Yes	Logging or collection of large wood to sell (income generation)	70	102	Yes	Logging or collection of large wood to sell (income generation)	12	44	02 03 04 05	02 03	Logging or collection of large wood to sell (income generation)	Less than a week	3	6	Tractor/mini-tractor	4	Friend	Yes	Makeshift structure in forest (sleep outside)	Yes	Yes	Yes	Yes	Yes	No	Yes	No	No	No	NA
4	MP-02-04-1016	MP	1	Laos	Champasak	Moonlapamok	41	4	Male	38.4	TRUE	Yes	Some primary school	Lao	Married	3	0	0	Rice farming	Yes	Logging or collection of large wood to sell (income generation)	8	138	Yes	Logging or collection of large wood to sell (income generation)	8	60	02 03 04 05 06	02 03	Logging or collection of large wood to sell (income generation)	Less than a week	4	6	Tractor/mini-tractor	4	Friend	Yes	Makeshift structure in forest (sleep outside)	Yes	Yes	Yes	Yes	Yes	Yes	Yes	No	No	No	NA
3	MP-02-03-1018	MP	1	Laos	Champasak	Moonlapamok	38	2	Female	46.2	TRUE	Yes	Completed primary school	Lao	Married	4	0	99	Rice farming	No	NA	0	135	Yes	Foraging for food or plants (animals, herbs, mushrooms)	10	0	02 03 04 05 06	1	Forest foraging or hunting	One night	2	5	Tractor/mini-tractor	2	Family	Yes	Makeshift structure in forest (sleep outside)	Yes	Yes	Yes	Yes	Yes	No	Yes	No	No	No	NA
3	MP-02-03-1017	MP	1	Laos	Champasak	Moonlapamok	38	3	Male	54	TRUE	Yes	Some primary school	Lao	Widowed	0	0	0	Rice farming	Yes	Foraging for food or plants (animals, herbs, mushrooms)	13	50	Yes	Foraging for food or plants (animals, herbs, mushrooms)	45	0	02 03 04 05 06	1	Forest foraging or hunting	Less than a week	2	4	Tractor/mini-tractor	3	Family	Yes	Makeshift structure in forest (sleep outside)	Yes	Yes	Yes	Yes	Yes	No	Yes	No	No	No	NA
4	MP-02-04-1019	MP	1	Laos	Champasak	Moonlapamok	38	3	Male	18.1	TRUE	Yes	Completed primary school	Lao	Single	0	0	0	Rice farming	Yes	Foraging for food or plants (animals, herbs, mushrooms)	12	75	Yes	Foraging for food or plants (animals, herbs, mushrooms)	34	0	02 03 04 05 06	1	Rice farming	Less than a week	3	4	Tractor/mini-tractor	3	Family	Yes	Makeshift structure in forest (sleep outside)	Yes	Yes	Yes	Yes	Yes	No	Yes	No	No	No	NA
3	MP-02-03-1019	MP	1	Laos	Champasak	Moonlapamok	38	3	Male	22.2	TRUE	Yes	Some secondary school	Lao	Married	0	0	0	Rice farming	Yes	Foraging for food or plants (animals, herbs, mushrooms)	18	105	Yes	Foraging for food or plants (animals, herbs, mushrooms)	37	0	02 03 04 05 06	1	Forest foraging or hunting	Between 1 week and 1 month	7	5	Tractor/mini-tractor	3	Family	Yes	Makeshift structure in forest (sleep outside)	Yes	Yes	Yes	Yes	Yes	No	Yes	No	No	No	NA
3	MP-02-03-1016	MP	1	Laos	Champasak	Moonlapamok	38	3	Male	35.3	TRUE	Yes	Some primary school	Lao	Married	3	1	0	Rice farming	Yes	Foraging for food or plants (animals, herbs, mushrooms)	17	19	Yes	Foraging for food or plants (animals, herbs, mushrooms)	13	0	02 03 04 05 06	1	Forest foraging or hunting	Less than a week	2	5	Tractor/mini-tractor	3	Friend	No	Makeshift structure in forest (sleep outside)	Yes	Yes	Yes	Yes	Yes	No	Yes	No	No	Yes	Yes
4	MP-02-04-1017	MP	1	Laos	Champasak	Moonlapamok	41	4	Male	42.3	TRUE	Yes	Some primary school	Lao	Married	4	0	0	Rice farming	Yes	Logging or collection of large wood to sell (income generation)	9	143	Yes	Logging or collection of large wood to sell (income generation)	15	60	02 03 04 05 06	02 03	Logging or collection of large wood to sell (income generation)	Less than a week	4	7	Tractor/mini-tractor	4	Friend	Yes	Makeshift structure in forest (sleep outside)	Yes	Yes	Yes	Yes	Yes	No	Yes	No	No	No	NA
4	MP-02-04-1018	MP	1	Laos	Champasak	Moonlapamok	38	5	Male	27.4	TRUE	Yes	Completed primary school	Lao	Married	0	0	0	Rice farming	Yes	Logging or collection of large wood to sell (income generation)	12	150	Yes	Logging or collection of large wood to sell (income generation)	8	60	02 03 04 05 06	02 03	Logging or collection of large wood to sell (income generation)	Less than a week	5	6	Tractor/mini-tractor	5	Friend	Yes	Makeshift structure in forest (sleep outside)	Yes	Yes	Yes	Yes	Yes	No	Yes	No	No	No	NA
4	MP-02-04-1011	MP	1	Laos	Champasak	Moonlapamok	41	3	Male	36.2	TRUE	Yes	Completed primary school	Lao	Married	2	0	0	Rice farming	Yes	Logging or collection of large wood to sell (income generation)	9	88	Yes	Logging or collection of large wood to sell (income generation)	7	37	02 03 04 05 06	02 03	Logging or collection of large wood to sell (income generation)	Less than a week	7	6	Tractor/mini-tractor	3	Friend	Yes	Makeshift structure in forest (sleep outside)	Yes	Yes	Yes	Yes	Yes	No	Yes	No	No	No	NA
4	MP-02-04-1009	MP	1	Laos	Champasak	Moonlapamok	38	3	Male	22.4	TRUE	Yes	Some primary school	Lao	Single	0	0	99	Rice farming	Yes	Logging or collection of large wood to sell (income generation)	7	150	Yes	Logging or collection of large wood to sell (income generation)	9	60	02 03 04 05 06	02 03	Logging or collection of large wood to sell (income generation)	Less than a week	5	6	Tractor/mini-tractor	2	Friend	Yes	Makeshift structure in forest (sleep outside)	Yes	Yes	Yes	Yes	Yes	No	Yes	Yes	No	No	NA
4	MP-02-04-1013	MP	1	Laos	Champasak	Moonlapamok	38	5	Male	38.4	TRUE	Yes	Never attended school	Lao	Married	2	0	0	Rice farming	Yes	Logging or collection of large wood to sell (income generation)	81	99	Yes	Logging or collection of large wood to sell (income generation)	8	55	02 03 04 05	02 03	Logging or collection of large wood to sell (income generation)	Less than a week	12	6	Tractor/mini-tractor	5	Friend	Yes	Makeshift structure in forest (sleep outside)	Yes	Yes	Yes	Yes	Yes	No	Yes	No	No	No	NA
3	MP-02-03-1011	MP	1	Laos	Champasak	Moonlapamok	38	3	Male	30.3	TRUE	Yes	Completed primary school	Lao	Married	4	0	0	Rice farming	Yes	Foraging for food or plants (animals, herbs, mushrooms)	14	11	Yes	Foraging for food or plants (animals, herbs, mushrooms)	9	0	02 03 04	1	Other plantation/agricultural work	Less than a week	3	6	Tractor/mini-tractor	3	Friend	Yes	Makeshift structure in forest (sleep outside)	Yes	Yes	Yes	Yes	No	No	No	No	No	No	NA
3	MP-02-03-1015	MP	1	Laos	Champasak	Moonlapamok	38	5	Male	35.3	TRUE	Yes	Completed primary school	Lao	Married	4	0	0	Rice farming	Yes	Foraging for food or plants (animals, herbs, mushrooms)	22	100	Yes	Foraging for food or plants (animals, herbs, mushrooms)	14	0	02 03 04 05 06	1	Forest foraging or hunting	Less than a week	5	11	Tractor/mini-tractor	5	Friend	Yes	Makeshift structure in forest (sleep outside)	Yes	Yes	Yes	Yes	Yes	No	Yes	No	No	No	NA
3	MP-02-03-1014	MP	1	Laos	Champasak	Moonlapamok	38	3	Male	25.8	TRUE	Yes	Completed primary school	Lao	Married	6	0	0	Rice farming	Yes	Foraging for food or plants (animals, herbs, mushrooms)	15	85	Yes	Foraging for food or plants (animals, herbs, mushrooms)	13	0	02 03 04 05	1	Collection of small wood/timber (household use)	Less than a week	3	8	Tractor/mini-tractor	3	Friend and family	Yes	Makeshift structure in forest (sleep outside)	Yes	Yes	Yes	Yes	No	No	No	No	No	No	NA
12	MP-02-02-1011	MP	1	Laos	Champasak	Champasak	42	3	Male	18.4	TRUE	Yes	Completed primary school	Souay	Single	1	0	0	Rice farming	Yes	Collection of bamboo, rattan, or resin	20	90	Yes	Collection of bamboo, rattan, or resin	28	0	03 04 05 06	1	Manual labor/construction	Less than a week	4	7	Tractor/mini-tractor	3	Friend	No	Makeshift structure in forest (sleep outside)	Yes	Yes	Yes	Yes	Yes	Yes	Yes	No	No	No	NA
12	MP-02-01-1012	MP	1	Laos	Champasak	Champasak	42	3	Male	18.2	TRUE	Yes	Some primary school	Souay	Single	2	0	0	Rice farming	Yes	Collection of bamboo, rattan, or resin	20	85	Yes	Collection of bamboo, rattan, or resin	29	0	03 04 05 06	1	Manual labor/construction	Less than a week	4	8	Tractor/mini-tractor	3	Friend	Yes	Makeshift structure in forest (sleep outside)	Yes	Yes	Yes	Yes	Yes	Yes	Yes	No	No	No	NA
14	PT-08-14-1017	PT	1	Laos	Champasak	Pathoumphon	67	5	Male	20	TRUE	Yes	Completed primary school	Lao	Married	1	0	0	Rice farming	Yes	Logging or collection of large wood to sell (income generation)	4	2	Yes	Logging or collection of large wood to sell (income generation)	5	0	3	1	Rice farming	Less than a week	4	5	Tractor/mini-tractor	5	Friend	Yes	Caves in forest (sleep outside)	Yes	Yes	Yes	Yes	Yes	Yes	Yes	No	No	Yes	Yes
13	PT-08-13-1013	PT	1	Laos	Champasak	Pathoumphon	68	1	Male	35	TRUE	Yes	Some secondary school	Lao	Married	4	0	0	Rice farming	Yes	Collection of small wood/timber for household use	6	5	Yes	Collection of small wood/timber for household use	5	0	4	1	Rice farming	Less than a week	4	5	Tractor/mini-tractor	10	Friend	Don't know	Caves in forest (sleep outside)	Yes	Yes	Yes	Yes	Yes	Yes	Yes	No	No	No	NA
13	PT-08-13-1014	PT	1	Laos	Champasak	Pathoumphon	68	1	Female	25	TRUE	Yes	Completed primary school	Lao	Married	4	0	0	Rice farming	Yes	Foraging for food or plants (animals, herbs, mushrooms)	5	5	Yes	Collection of small wood/timber for household use	5	0	3	1	Rice farming	Less than a week	1	6	Tractor/mini-tractor	3	Family	Yes	On ground in forest	Yes	Yes	Yes	Yes	Yes	Yes	Yes	Yes	No	No	NA
13	PT-08-13-1015	PT	1	Laos	Champasak	Pathoumphon	68	4	Male	35	TRUE	Yes	Completed primary school	Lao	Married	4	1	0	Rice farming	Yes	Collection of small wood/timber for household use	3	4	Yes	Any other reason	4	0	3	1	Rice farming	Less than a week	1	6	Tractor/mini-tractor	2	Family	Don't know	On ground in forest	Yes	Yes	Yes	Yes	Yes	Yes	Yes	Yes	No	No	NA
13	PT-08-13-1016	PT	1	Laos	Champasak	Phongthong	68	4	Female	35	TRUE	Yes	Completed primary school	Lao	Widowed	2	0	0	Rice farming	Yes	Foraging for food or plants (animals, herbs, mushrooms)	6	3	Yes	Foraging for food or plants (animals, herbs, mushrooms)	2	0	03 06	1	Rice farming	Less than a week	1	6	Tractor/mini-tractor	4	Family	Don't know	On ground in forest	Yes	Yes	Yes	Yes	Yes	Yes	Yes	Yes	No	No	NA
13	PT-08-13-1017	PT	1	Laos	Champasak	Pathoumphon	68	1	Female	24	TRUE	Yes	Completed primary school	Lao	Married	2	0	0	Rice farming	Yes	Foraging for food or plants (animals, herbs, mushrooms)	3	3	Yes	Foraging for food or plants (animals, herbs, mushrooms)	3	1	4	5	Rice farming	Less than a week	1	2	Tractor/mini-tractor	2	Family	Don't know	On ground in forest	Yes	Yes	Yes	Yes	Yes	Yes	Yes	Yes	No	No	NA
13	PT-08-13-1018	PT	1	Laos	Champasak	Pathoumphon	68	4	Male	61	TRUE	No	NA	NA	NA	NA	NA	NA	NA	NA	NA	0	0	NA	NA	0	0	---	---	NA	NA	NA	NA	NA	NA	NA	NA	---	---	---	---	---	---	NA	NA	NA	NA	NA	NA
13	PT-08-13-1019	PT	1	Laos	Champasak	Pathoumphon	68	1	Female	19	TRUE	No	NA	NA	NA	NA	NA	NA	NA	NA	NA	0	0	NA	NA	0	0	---	---	NA	NA	NA	NA	NA	NA	NA	NA	---	---	---	---	---	---	NA	NA	NA	NA	NA	NA
13	PT-08-13-1020	PT	1	Laos	Champasak	Pathoumphon	68	1	Male	31	TRUE	Yes	Completed primary school	Lao	Married	2	0	0	Rice farming	Yes	Foraging for food or plants (animals, herbs, mushrooms)	3	5	Yes	Foraging for food or plants (animals, herbs, mushrooms)	6	0	4	1	Forest foraging or hunting	Less than a week	1	2	Tractor/mini-tractor	1	Family	Don't know	On ground in forest	Yes	Yes	Yes	Yes	Yes	No	Yes	Yes	No	No	NA
14	PT-08-14-1018	PT	1	Laos	Champasak	Pathoumphon	67	1	Male	27	TRUE	No	NA	NA	NA	NA	NA	NA	NA	NA	NA	0	0	NA	NA	0	0	---	---	NA	NA	NA	NA	NA	NA	NA	NA	---	---	---	---	---	---	NA	NA	NA	NA	NA	NA
12	PT-08-12-1023	PT	1	Laos	Champasak	Pathoumphon	65	2	Female	30	TRUE	Yes	Completed primary school	Lao	Married	3	0	0	Rice farming	Yes	Foraging for food or plants (animals, herbs, mushrooms)	5	20	Yes	Foraging for food or plants (animals, herbs, mushrooms)	5	0	2	1	Forest foraging or hunting	Less than a week	5	NA	Tractor/mini-tractor	2	Family	Yes	Makeshift structure in forest (sleep outside)	Yes	Yes	Yes	Yes	Yes	Yes	Yes	Yes	No	No	NA
11	PT-08-11-1018	PT	1	Laos	Champasak	Pathoumphon	65	2	Male	25	TRUE	Yes	Completed primary school	Lao	Married	2	0	99	Rice farming	Yes	Foraging for food or plants (animals, herbs, mushrooms)	5	15	Yes	Foraging for food or plants (animals, herbs, mushrooms)	5	15	2	03 06	Forest foraging or hunting	Less than a week	5	NA	Tractor/mini-tractor	3	Family	Yes	Makeshift structure in forest (sleep outside)	Yes	Yes	Yes	Yes	Yes	Yes	Yes	Yes	No	No	NA
15	PT-08-15-1017	PT	1	Laos	Champasak	Pathoumphon	64	2	Male	50	TRUE	Yes	Completed primary school	Lao	Married	3	0	0	Rice farming	Yes	Agricultural work in forest fringe	20	20	Yes	Agricultural work in forest fringe	3	0	5	1	Forest foraging or hunting	Less than a week	3	30	Tractor/mini-tractor	1	Family	Yes	Makeshift structure in forest (sleep outside)	Yes	No	No	---	No	No	No	No	No	No	NA
15	PT-08-15-1018	PT	0	Laos	Champasak	Champasak	65	2	Male	20	TRUE	Yes	Completed primary school	Lao	Married	1	0	0	Rice farming	No	NA	0	0	Yes	Logging or collection of large wood to sell (income generation)	10	0	1	1	Forest foraging or hunting	Less than a week	1	36	Tractor/mini-tractor	8	Friend	Yes	Makeshift structure in forest (sleep outside)	Yes	Yes	Yes	Yes	No	No	No	No	No	No	NA
15	PT-08-15-1019	PT	1	Laos	Champasak	Pathoumphon	82	2	Male	36	TRUE	Yes	Completed primary school	Lao	Married	2	0	0	Rice farming	Yes	Logging or collection of large wood to sell (income generation)	18	0	Yes	Logging or collection of large wood to sell (income generation)	7	0	4	1	Forest foraging or hunting	Less than a week	1	300	Tractor/mini-tractor	1	Friend	No	Makeshift structure in forest (sleep outside)	Yes	No	Yes	Yes	Yes	Yes	Yes	No	No	No	NA
15	PT-08-15-1020	PT	1	Laos	Champasak	Pathoumphon	65	2	Male	30	TRUE	Yes	Completed primary school	Lao	Single	0	0	0	Rice farming	Yes	Logging or collection of large wood to sell (income generation)	15	15	Yes	Logging or collection of large wood to sell (income generation)	5	0	6	1	Forest foraging or hunting	Less than a week	3	300	Tractor/mini-tractor	1	Friend	No	Makeshift structure in forest (sleep outside)	No	---	Yes	Yes	Yes	Yes	Yes	No	No	Yes	No
15	PT-08-15-1021	PT	1	Laos	Champasak	Pathoumphon	82	2	Female	22	TRUE	Yes	Completed primary school	Lao	Single	2	0	0	Rice farming	Yes	Collection of bamboo, rattan, or resin	0	0	Yes	Collection of bamboo, rattan, or resin	4	0	4	1	Collection of small wood/timber (household use)	One night	0	30	Foot/walking	1	Friend	No	Enclosed house or apartment	Yes	No	Yes	Yes	Yes	Yes	Yes	No	No	No	NA
15	PT-08-15-1022	PT	1	Laos	Champasak	Pathoumphon	72	1	Male	34	TRUE	Yes	Completed primary school	Lao	Single	0	0	0	Rice farming	Yes	Any other reason	1	0	Yes	Logging or collection of large wood to sell (income generation)	5	0	1	1	Fishing	Less than a week	1	5	Foot/walking	1	Friend	No	Rice field hut	Yes	No	Yes	Yes	Yes	Yes	Yes	No	No	Yes	Yes
15	PT-08-15-1023	PT	1	Laos	Champasak	Champasak	72	1	Male	28	TRUE	Yes	Completed primary school	Lao	Married	1	0	0	Rice farming	Yes	Collection of small wood/timber for household use	15	0	Yes	Logging or collection of large wood to sell (income generation)	4	0	1	1	Collection of small wood/timber (household use)	Less than a week	3	8	Tractor/mini-tractor	1	Friend	Yes	Makeshift structure in forest (sleep outside)	Yes	No	Yes	Yes	Yes	Yes	Yes	No	No	Yes	No
17	PT-09-17-1017	PT	1	Laos	Champasak	Pathoumphon	113	2	Male	26.8	TRUE	Yes	Completed primary school	Lao	Married	1	0	0	Rice farming	Yes	Logging or collection of large wood to sell (income generation)	10	26	Yes	Logging or collection of large wood to sell (income generation)	30	0	02 03 04	1	Collection of small wood/timber (household use)	Less than a week	4	20	Tractor/mini-tractor	1	Family	Yes	Makeshift structure in forest (sleep outside)	Yes	Yes	Yes	Yes	Yes	Yes	Yes	Yes	No	No	NA
17	PT-09-17-1018	PT	1	Laos	Champasak	Pathoumphon	113	4	Male	32.5	TRUE	Yes	Completed primary school	Lao	Married	2	0	0	Rice farming	Yes	Collection of small wood/timber for household use	24	31	Yes	Collection of small wood/timber for household use	13	0	02 03 04	1	Collection of small wood/timber (household use)	Less than a week	3	14	Tractor/mini-tractor	3	Friend and family	Yes	Makeshift structure in forest (sleep outside)	Yes	Yes	Yes	Yes	Yes	No	Yes	No	No	No	NA
18	PT-09-18-1016	PT	1	Laos	Champasak	Pathoumphon	113	4	Male	28.7	TRUE	Yes	Completed secondary school	Lao	Single	0	0	0	Rice farming	Yes	Agricultural work in forest fringe	8	25	Yes	Agricultural work in forest fringe	11	0	02 03 04	1	Other plantation/agricultural work	Less than a week	2	8	Tractor/mini-tractor	4	Friend	Yes	Rice field hut	Yes	No	Yes	Yes	Yes	No	Yes	No	No	No	NA
18	PT-09-18-1017	PT	1	Laos	Champasak	Pathoumphon	113	5	Female	25.2	TRUE	Yes	Some secondary school	Lao	Married	2	0	0	Rice farming	Yes	Agricultural work in forest fringe	28	25	Yes	Agricultural work in forest fringe	13	0	02 03 04	1	Other plantation/agricultural work	Between 1 week and 1 month	5	NA	Tractor/mini-tractor	4	Family	Yes	Rice field hut	Yes	No	Yes	Yes	Yes	No	Yes	No	No	No	NA
17	PT-09-17-1019	PT	1	Laos	Champasak	Pathoumphon	113	5	Female	28.5	TRUE	Yes	Completed primary school	Lao	Married	2	0	0	Rice farming	No	NA	0	36	Yes	Collection of small wood/timber for household use	20	0	02 03 04	1	Collection of small wood/timber (household use)	Less than a week	2	15	Tractor/mini-tractor	4	Family	Yes	Rice field hut	Yes	No	Yes	Yes	Yes	No	Yes	No	No	Yes	Yes
18	PT-09-18-1018	PT	1	Laos	Champasak	Pathoumphon	111	10	Male	42.5	TRUE	Yes	Some primary school	Lao	Married	1	0	0	Rice farming	Yes	Logging or collection of large wood to sell (income generation)	19	33	Yes	Agricultural work in forest fringe	25	0	02 03 04	1	Other plantation/agricultural work	Between 1 week and 1 month	7	13	Tractor/mini-tractor	9	Family	Yes	Rice field hut	Yes	No	Yes	Yes	Yes	No	Yes	No	No	No	NA
18	PT-09-18-1019	PT	1	Laos	Champasak	Pathoumphon	106	4	Female	42.5	TRUE	Yes	Some secondary school	Lao	Single	1	0	0	Rice farming	Yes	Foraging for food or plants (animals, herbs, mushrooms)	8	35	Yes	Collection of small wood/timber for household use	20	0	02 03 04	1	Collection of small wood/timber (household use)	Less than a week	2	NA	Tractor/mini-tractor	3	Family	Yes	Rice field hut	Yes	No	Yes	Yes	Yes	No	Yes	Yes	No	No	NA
11	PT-08-11-1015	PT	1	Laos	Champasak	Pathoumphon	65	7	Male	50	TRUE	Yes	Some primary school	Lao	Married	3	0	0	Rice farming	No	NA	0	7	Yes	Foraging for food or plants (animals, herbs, mushrooms)	7	0	2	1	Forest foraging or hunting	One night	1	10	Motorbike	7	Family	Yes	Makeshift structure in forest (sleep outside)	Yes	Yes	Yes	Yes	Yes	Yes	Yes	Yes	No	No	NA
12	PT-08-12-1016	PT	1	Laos	Champasak	Pathoumphon	67	4	Female	35	TRUE	Yes	Some primary school	Lao	Married	5	0	0	Rice farming	No	NA	0	30	No	NA	0	0	3	1	Forest foraging or hunting	Less than 1 day	NA	3	Tractor/mini-tractor	7	Friend	Don't know	Other temporary structure or tent	Yes	No	Yes	Yes	Yes	Yes	No	Yes	No	Yes	No
12	PT-08-12-1017	PT	1	Laos	Champasak	Pathoumphon	65	2	Female	31	TRUE	Yes	Some secondary school	Lao	Married	2	0	0	Rice farming	Yes	Foraging for food or plants (animals, herbs, mushrooms)	2	15	Yes	Foraging for food or plants (animals, herbs, mushrooms)	3	8	2	4	Forest foraging or hunting	Less than a week	3	NA	Tractor/mini-tractor	2	Family	No	Makeshift structure in forest (sleep outside)	Yes	Yes	Yes	Yes	Yes	Yes	Yes	Yes	No	No	NA
11	PT-08-11-1016	PT	1	Laos	Champasak	Pathoumphon	65	3	Male	31	TRUE	Yes	Completed primary school	Lao	Married	1	0	0	Rice farming	Yes	Foraging for food or plants (animals, herbs, mushrooms)	2	5	Yes	Foraging for food or plants (animals, herbs, mushrooms)	3	0	2	1	Logging or collection of large wood to sell (income generation)	Less than a week	3	NA	Tractor/mini-tractor	2	Family	No	Makeshift structure in forest (sleep outside)	Yes	Yes	Yes	Yes	Yes	Yes	Yes	Yes	No	No	NA
12	PT-08-12-1018	PT	1	Laos	Champasak	Pathoumphon	65	2	Male	37	TRUE	Yes	Some secondary school	Lao	Married	2	1	99	Rice farming	No	NA	0	15	Yes	Foraging for food or plants (animals, herbs, mushrooms)	5	20	2	03 06	Forest foraging or hunting	Less than a week	3	NA	Tractor/mini-tractor	2	Family	Don't know	Makeshift structure in forest (sleep outside)	Yes	Yes	Yes	Yes	Yes	Yes	Yes	Yes	No	No	NA
12	PT-08-12-1019	PT	1	Laos	Champasak	Pathoumphon	65	2	Male	32	TRUE	Yes	Completed primary school	Lao	Married	2	0	99	Rice farming	Yes	Foraging for food or plants (animals, herbs, mushrooms)	12	5	Yes	Logging or collection of large wood to sell (income generation)	8	15	6	3	Logging or collection of large wood to sell (income generation)	Less than a week	8	NA	Tractor/mini-tractor	2	Family	Don't know	Makeshift structure in forest (sleep outside)	Yes	Yes	Yes	Yes	Yes	Yes	No	Yes	No	No	NA
12	PT-08-12-1020	PT	1	Laos	Champasak	Pathoumphon	65	2	Male	35	TRUE	Yes	Completed primary school	Lao	Married	2	0	99	Rice farming	Yes	Logging or collection of large wood to sell (income generation)	5	5	Yes	Foraging for food or plants (animals, herbs, mushrooms)	5	5	5	7	Logging or collection of large wood to sell (income generation)	Between 1 week and 1 month	5	NA	Tractor/mini-tractor	2	Family	Don't know	Makeshift structure in forest (sleep outside)	Yes	Yes	Yes	Yes	Yes	Yes	Yes	Yes	No	No	NA
12	PT-08-12-1021	PT	1	Laos	Champasak	Pathoumphon	65	2	Male	32	TRUE	Yes	Some primary school	Lao	Married	2	0	99	Rice farming	Yes	Logging or collection of large wood to sell (income generation)	5	15	Yes	Foraging for food or plants (animals, herbs, mushrooms)	5	0	2	1	Forest foraging or hunting	Less than a week	5	NA	Tractor/mini-tractor	2	Family	Don't know	Makeshift structure in forest (sleep outside)	Yes	Yes	Yes	Yes	Yes	Yes	Yes	Yes	No	No	NA
15	PT-08-15-1012	PT	1	Laos	Champasak	Pathoumphon	72	2	Male	31	TRUE	Yes	Completed primary school	Lao	Single	0	0	0	Rice farming	No	NA	0	0	Yes	Logging or collection of large wood to sell (income generation)	6	6	1	7	Forest foraging or hunting	Less than a week	6	15	Tractor/mini-tractor	2	Family	Yes	Hammock net (sleep outside)	Yes	No	Yes	Yes	Yes	Yes	Yes	No	No	No	NA
15	PT-08-15-1013	PT	1	Laos	Champasak	Pathoumphon	72	2	Male	25	TRUE	Yes	Completed primary school	Lao	Married	1	0	0	Rice farming	Yes	Logging or collection of large wood to sell (income generation)	6	6	Yes	Logging or collection of large wood to sell (income generation)	18	0	6	1	Logging or collection of large wood to sell (income generation)	Between 1 week and 1 month	3	50	Tractor/mini-tractor	3	Friend	No	Makeshift structure in forest (sleep outside)	Yes	No	Yes	Yes	Yes	Yes	Yes	No	No	Yes	Yes
15	PT-08-15-1014	PT	1	Laos	Champasak	Champasak	72	2	Male	35	TRUE	Yes	Completed primary school	Lao	Married	3	0	0	Rice farming	Yes	Agricultural work in forest fringe	8	0	Yes	Logging or collection of large wood to sell (income generation)	7	0	1	1	Other plantation/agricultural work	Between 1 week and 1 month	30	3	Motorbike	5	Family	Yes	Makeshift structure in forest (sleep outside)	Yes	Yes	Yes	Yes	Yes	Yes	Yes	No	No	No	NA
15	PT-08-15-1015	PT	1	Laos	Champasak	Pathoumphon	72	2	Female	29	TRUE	Yes	Completed primary school	Lao	Married	3	0	0	Rice farming	No	NA	0	0	Yes	Collection of small wood/timber for household use	3	3	1	6	Collection of small wood/timber (household use)	Less than a week	0	NA	Tractor/mini-tractor	1	Family	Yes	Other temporary structure or tent	Yes	No	Yes	Yes	Yes	Yes	Yes	No	No	Yes	No
15	PT-08-15-1016	PT	1	Laos	Champasak	Pathoumphon	70	2	Male	27	TRUE	Yes	Completed primary school	Lao	Married	2	0	0	Rice farming	Yes	Logging or collection of large wood to sell (income generation)	5	15	Yes	Logging or collection of large wood to sell (income generation)	40	0	3	1	Logging or collection of large wood to sell (income generation)	Less than a week	2	30	Tractor/mini-tractor	2	Family	Yes	Makeshift structure in forest (sleep outside)	No	---	Yes	Yes	Yes	Yes	Yes	No	No	Yes	Yes
15	PT-08-15-1024	PT	1	Laos	Champasak	Pathoumphon	72	1	Male	32	TRUE	Yes	Completed primary school	Lao	Married	2	0	0	Rice farming	No	NA	0	0	Yes	Collection of small wood/timber for household use	8	0	3	1	Rice farming	Less than a week	1	1	Foot/walking	4	Friend	No	Rice field hut	Yes	No	Yes	Yes	Yes	Yes	Yes	No	No	Yes	No
20	PT-09-20-1025	PT	1	Laos	Champasak	Pathoumphon	110	4	Male	59	TRUE	Yes	Completed primary school	Lao	Married	2	0	0	Not working	No	NA	0	0	Yes	Foraging for food or plants (animals, herbs, mushrooms)	11	0	1	1	Fishing	Less than 1 day	5	5	Foot/walking	6	Friend and family	No	Makeshift structure in forest (sleep outside)	Yes	Yes	Yes	Yes	Yes	No	Yes	Yes	No	No	NA
20	PT-09-20-1026	PT	1	Laos	Champasak	Pathoumphon	110	2	Male	52	TRUE	Yes	Never attended school	Lao	Married	0	0	0	Rice farming	Yes	Agricultural work in forest fringe	150	150	No	NA	0	0	02 03 04 05 06	1	Rice farming	More than 1 month	2	5	Foot/walking	1	Family	Yes	Makeshift structure in forest (sleep outside)	Yes	Yes	Yes	Yes	Yes	No	Yes	Yes	No	No	NA
20	PT-09-20-1027	PT	1	Laos	Champasak	Pathoumphon	110	4	Male	34	TRUE	Yes	Some primary school	Lao	Single	0	0	0	Raising animals	Yes	Foraging for food or plants (animals, herbs, mushrooms)	29	14	Yes	Foraging for food or plants (animals, herbs, mushrooms)	35	0	05 06	1	Forest foraging or hunting	Between 1 week and 1 month	6	5	Foot/walking	3	Family	Yes	Makeshift structure in forest (sleep outside)	No	---	No	---	Yes	No	No	Yes	No	Yes	No
10	PT-07-10-1011	PT	1	Laos	Champasak	Pathoumphon	96	2	Male	31.1	TRUE	Yes	Some primary school	Lao	Married	3	0	0	Rice farming	Yes	Agricultural work in forest fringe	23	18	Yes	Collection of small wood/timber for household use	16	0	02 03	1	Fishing	Less than a week	4	25	Tractor/mini-tractor	2	Friend and family	Yes	Makeshift structure in forest (sleep outside)	Yes	Yes	Yes	Yes	Yes	Yes	Yes	Yes	No	No	NA
9	PT-07-09-1012	PT	1	Laos	Champasak	Pathoumphon	97	2	Male	29.2	TRUE	Yes	Some primary school	Lao	Married	1	0	0	Rice farming	Yes	Logging or collection of large wood to sell (income generation)	11	13	Yes	Logging or collection of large wood to sell (income generation)	26	0	2	1	Forest foraging or hunting	Less than a week	2	30	Tractor/mini-tractor	1	Friend	Yes	Rice field hut	Yes	Yes	Yes	Yes	Yes	No	Yes	No	No	No	NA
10	PT-07-10-1014	PT	1	Laos	Champasak	Pathoumphon	96/97	3	Male	27.5	TRUE	Yes	Some primary school	Lao	Married	1	0	0	Rice farming	Yes	Foraging for food or plants (animals, herbs, mushrooms)	14	18	Yes	Logging or collection of large wood to sell (income generation)	15	0	02 03	1	Fishing	Less than a week	3	20	Tractor/mini-tractor	2	Friend and family	Yes	Rice field hut	Yes	No	Yes	Yes	Yes	No	No	Yes	No	No	NA
10	PT-07-10-1015	PT	1	Laos	Champasak	Pathoumphon	100	3	Male	28.5	TRUE	Yes	Some primary school	Lao	Married	1	0	0	Rice farming	Yes	Foraging for food or plants (animals, herbs, mushrooms)	33	8	Yes	Logging or collection of large wood to sell (income generation)	20	0	02 03	1	Collection of small wood/timber (household use)	Less than a week	2	15	Tractor/mini-tractor	2	Friend and family	Yes	Rice field hut	Yes	Yes	Yes	Yes	Yes	Yes	No	Yes	Yes	No	NA
24	SB-12-24-1017	SB	1	Laos	Champasak	Sanasomboon	164	2	Male	37	TRUE	Yes	Completed primary school	Lao	Single	1	0	0	Rice farming	Yes	Foraging for food or plants (animals, herbs, mushrooms)	5	2	Yes	Foraging for food or plants (animals, herbs, mushrooms)	4	2	02 04	04 06	Other plantation/agricultural work	Less than a week	2	1	Foot/walking	2	Friend	No	Rice field hut	Yes	Yes	Yes	Yes	Yes	No	No	No	Yes	No	NA
21	SB-12-21-1035	SB	1	Laos	Champasak	Sanasomboon	163	1	Male	51	TRUE	No	NA	NA	NA	NA	NA	NA	NA	NA	NA	0	0	NA	NA	0	0	---	---	NA	NA	NA	NA	NA	NA	NA	NA	---	---	---	---	---	---	NA	NA	NA	NA	NA	NA
21	SB-12-22-1035	SB	1	Laos	Champasak	Champasak	160	1	Male	48	TRUE	No	NA	NA	NA	NA	NA	NA	NA	NA	NA	0	0	NA	NA	0	0	---	---	NA	NA	NA	NA	NA	NA	NA	NA	---	---	---	---	---	---	NA	NA	NA	NA	NA	NA
23	SB-12-23-1019	SB	1	Laos	Champasak	Sanasomboon	164	2	Male	28.2	TRUE	Yes	Some secondary school	Lao	Married	2	0	99	Rice farming	Yes	Foraging for food or plants (animals, herbs, mushrooms)	3	17	Yes	Foraging for food or plants (animals, herbs, mushrooms)	3	17	02 03 04	04 05 06	Rice farming	Less than a week	2	2	Foot/walking	1	Family	Don't know	Rice field hut	Yes	Yes	Yes	Yes	Yes	Yes	No	No	Yes	No	NA
23	SB-12-23-1020	SB	1	Laos	Champasak	Sanasomboon	164	2	Male	44	TRUE	Yes	Completed primary school	Lao	Married	2	0	0	Rice farming	Yes	Foraging for food or plants (animals, herbs, mushrooms)	9	6	Yes	Foraging for food or plants (animals, herbs, mushrooms)	8	5	02 03 04 05 06	04 05 06 07 08	Rice farming	Less than a week	2	1	Foot/walking	2	Friend	No	Rice field hut	Yes	Yes	Yes	Yes	Yes	Yes	No	No	No	No	NA
24	SB-12-24-1018	SB	1	Laos	Champasak	Sanasomboon	164	2	Female	35	TRUE	Yes	Completed primary school	Lao	Married	2	0	0	Rice farming	Yes	Foraging for food or plants (animals, herbs, mushrooms)	5	5	Yes	Foraging for food or plants (animals, herbs, mushrooms)	5	5	02 03 04 05 06	04 05 06 07 08	Rice farming	Less than a week	1	1	Foot/walking	2	Family	No	Rice field hut	Yes	Yes	Yes	Yes	Yes	Yes	No	No	Yes	No	NA
24	SB-12-24-1019	SB	1	Laos	Champasak	Sanasomboon	164	1	Male	33	TRUE	Yes	Completed primary school	Lao	Married	2	0	0	Rice farming	Yes	Foraging for food or plants (animals, herbs, mushrooms)	5	8	Yes	Foraging for food or plants (animals, herbs, mushrooms)	7	6	02 03 04 05 06	02 04 05 06 07 08	Rice farming	Less than a week	2	1	Foot/walking	2	Family	Yes	Rice field hut	Yes	Yes	Yes	Yes	Yes	Yes	No	No	No	No	NA
24	SB-12-24-1020	SB	1	Laos	Champasak	Sanasomboon	164	2	Male	42	TRUE	Yes	Completed primary school	Lao	Married	3	0	0	Rice farming	Yes	Foraging for food or plants (animals, herbs, mushrooms)	5	8	Yes	Foraging for food or plants (animals, herbs, mushrooms)	5	10	03 04 05 06	04 05 06 07 08	Rice farming	Less than a week	2	2	Foot/walking	2	Family	No	Rice field hut	Yes	Yes	Yes	Yes	Yes	Yes	No	No	No	No	NA
23	SB-12-23-1021	SB	1	Laos	Champasak	Sanasomboon	164	2	Male	42	TRUE	Yes	Completed primary school	Lao	Married	3	0	0	Rice farming	Yes	Foraging for food or plants (animals, herbs, mushrooms)	4	4	Yes	Foraging for food or plants (animals, herbs, mushrooms)	5	10	03 04 05 06	04 05 06 07 08	Rice farming	Less than a week	2	1	Foot/walking	2	Friend	No	Rice field hut	Yes	Yes	Yes	Yes	Yes	Yes	No	No	Yes	No	NA
23	SB-12-23-1022	SB	1	Laos	Champasak	Sanasomboon	164	2	Male	27	TRUE	Yes	Completed primary school	Lao	Married	1	0	0	Rice farming	Yes	Foraging for food or plants (animals, herbs, mushrooms)	8	10	Yes	Foraging for food or plants (animals, herbs, mushrooms)	10	10	02 03 04 05 06	04 05 06 07 08	Rice farming	Less than a week	2	1	Foot/walking	2	Friend	No	Rice field hut	Yes	Yes	Yes	Yes	Yes	Yes	No	No	No	No	NA
23	SB-12-23-1023	SB	1	Laos	Champasak	Sanasomboon	164	2	Female	28	TRUE	Yes	Completed primary school	Lao	Married	3	0	0	Rice farming	Yes	Foraging for food or plants (animals, herbs, mushrooms)	10	10	Yes	Foraging for food or plants (animals, herbs, mushrooms)	10	10	02 03 04 05 06	04 05 06 07 08	Rice farming	Less than a week	2	1	Foot/walking	2	Family	Yes	Rice field hut	Yes	Yes	Yes	Yes	Yes	Yes	No	No	No	No	NA
24	SB-12-24-1021	SB	1	Laos	Champasak	Sanasomboon	164	2	Male	29	TRUE	Yes	Completed primary school	Lao	Married	4	0	0	Rice farming	Yes	Foraging for food or plants (animals, herbs, mushrooms)	5	5	Yes	Foraging for food or plants (animals, herbs, mushrooms)	5	5	02 03 04 05 06	04 05 06 07 08	Rice farming	Less than a week	2	1	Foot/walking	2	Friend	Yes	Rice field hut	Yes	Yes	Yes	Yes	Yes	No	No	No	Yes	No	NA
22	SB-12-22-1042	SB	1	Laos	Champasak	Sanasomboon	163	1	Male	43	TRUE	Yes	Some primary school	Lao	Married	3	0	0	Rice farming	Yes	Foraging for food or plants (animals, herbs, mushrooms)	4	120	Yes	Foraging for food or plants (animals, herbs, mushrooms)	2	0	03 04 05 06	1	Rice farming	One night	1	3	Foot/walking	1	Friend	No	Makeshift structure in forest (sleep outside)	No	---	Yes	NA	Yes	Yes	No	No	No	Yes	No
21	SB-12-21-1036	SB	1	Laos	Champasak	Sanasomboon	163	1	Male	46	TRUE	No	NA	NA	NA	NA	NA	NA	NA	NA	NA	0	0	NA	NA	0	0	---	---	NA	NA	NA	NA	NA	NA	NA	NA	---	---	---	---	---	---	NA	NA	NA	NA	NA	NA
22	SB-12-21-1037	SB	1	Laos	Champasak	Sanasomboon	163	1	Male	48	TRUE	Yes	Some secondary school	Lao	Married	1	0	0	Rice farming	Yes	Foraging for food or plants (animals, herbs, mushrooms)	2	2	Yes	Foraging for food or plants (animals, herbs, mushrooms)	2	0	05 06	1	Rice farming	One night	1	1	Foot/walking	1	Friend	No	Makeshift structure in forest (sleep outside)	No	---	No	---	Yes	Yes	No	No	No	Yes	No
22	SB-12-22-1037	SB	1	Laos	Champasak	Sanasomboon	163	1	Male	32	TRUE	Yes	Some secondary school	Lao	Married	3	0	0	Rice farming	Yes	Foraging for food or plants (animals, herbs, mushrooms)	2	2	Yes	Foraging for food or plants (animals, herbs, mushrooms)	4	0	05 06	1	Rice farming	One night	1	1	Foot/walking	1	Friend	No	Makeshift structure in forest (sleep outside)	No	---	Yes	NA	Yes	Yes	No	No	No	No	NA
22	SB-12-21-1038	SB	1	Laos	Champasak	Sanasomboon	163	1	Male	34	TRUE	Yes	Some primary school	Lao	Married	2	0	0	Rice farming	Yes	Foraging for food or plants (animals, herbs, mushrooms)	3	16	Yes	Foraging for food or plants (animals, herbs, mushrooms)	4	0	03 04 05 06	1	Rice farming	One night	1	2	Foot/walking	1	Friend	No	Makeshift structure in forest (sleep outside)	No	---	Yes	NA	Yes	Yes	No	No	No	No	NA
21	SB-12-22-1038	SB	1	Laos	Champasak	Champasak	163	1	Male	45	TRUE	No	NA	NA	NA	NA	NA	NA	NA	NA	NA	0	0	NA	NA	0	0	---	---	NA	NA	NA	NA	NA	NA	NA	NA	---	---	---	---	---	---	NA	NA	NA	NA	NA	NA
22	SB-12-21-1039	SB	1	Laos	Champasak	Sanasomboon	163	1	Male	31	TRUE	Yes	Completed secondary school	Lao	Married	2	0	0	Rice farming	Yes	Foraging for food or plants (animals, herbs, mushrooms)	2	90	Yes	Foraging for food or plants (animals, herbs, mushrooms)	4	0	04 05 06	1	Rice farming	One night	1	2	Foot/walking	1	Friend	No	Caves in forest (sleep outside)	No	---	Yes	NA	Yes	Yes	No	No	No	No	NA
22	SB-12-22-1039	SB	1	Laos	Champasak	Sanasomboon	163	1	Male	43	TRUE	Yes	Some secondary school	Lao	Married	1	0	0	Rice farming	Yes	Foraging for food or plants (animals, herbs, mushrooms)	2	90	Yes	Foraging for food or plants (animals, herbs, mushrooms)	3	0	04 05 06	1	Rice farming	One night	1	2	Foot/walking	1	Friend	No	Makeshift structure in forest (sleep outside)	No	---	Yes	NA	Yes	Yes	No	No	No	Yes	No
25	SK-13-26-1028	SK	1	Laos	Champasak	Sukhuma	240	7	Female	38	TRUE	Yes	Some primary school	Lao	Married	0	0	0	Rice farming	Yes	Logging or collection of large wood to sell (income generation)	50	80	Yes	Logging or collection of large wood to sell (income generation)	70	0	02 03 04	1	Logging or collection of large wood to sell (income generation)	More than 1 month	30	4	Tractor/mini-tractor	6	Friend and family	No	Rice field hut	Yes	Yes	No	---	Yes	Yes	Yes	Yes	No	No	NA
25	SK-13-26-1030	SK	1	Laos	Champasak	Sukhuma	240	6	Male	65	TRUE	Yes	Completed primary school	Lao	Married	0	0	0	Rice farming	Yes	Logging or collection of large wood to sell (income generation)	55	110	Yes	Logging or collection of large wood to sell (income generation)	70	65	02 03 04 05 06	02 03 04	Logging or collection of large wood to sell (income generation)	More than 1 month	30	3	Tractor/mini-tractor	5	Friend	Yes	Rice field hut	Yes	Yes	No	---	Yes	Yes	No	Yes	No	No	NA
25	SK-13-26-1031	SK	1	Laos	Champasak	Sukhuma	240	8	Female	45	TRUE	Yes	Never attended school	Lao	Married	0	0	0	Rice farming	Yes	Logging or collection of large wood to sell (income generation)	115	112	Yes	Logging or collection of large wood to sell (income generation)	65	0	02 03 04 05 06	1	Logging or collection of large wood to sell (income generation)	More than 1 month	30	4	Tractor/mini-tractor	7	Friend	Yes	Rice field hut	Yes	Yes	No	---	Yes	Yes	No	Yes	No	No	NA
25	SK-13-26-1029	SK	1	Laos	Champasak	Champasak	240	7	Female	33	TRUE	Yes	Some primary school	Lao	Married	0	0	0	Rice farming	Yes	Logging or collection of large wood to sell (income generation)	25	115	Yes	Logging or collection of large wood to sell (income generation)	105	0	02 03 04 05 06	1	Logging or collection of large wood to sell (income generation)	More than 1 month	30	4	Tractor/mini-tractor	6	Friend	Yes	Rice field hut	Yes	Yes	No	---	Yes	Yes	No	Yes	No	No	NA
25	SK-13-26-1032	SK	1	Laos	Champasak	Sukhuma	240	8	Female	27	TRUE	Yes	Some primary school	Lao	Married	0	0	0	Rice farming	Yes	Logging or collection of large wood to sell (income generation)	55	105	Yes	Logging or collection of large wood to sell (income generation)	65	0	02 03 04 05 06	1	Logging or collection of large wood to sell (income generation)	More than 1 month	30	4	Tractor/mini-tractor	7	Friend	No	Rice field hut	Yes	Yes	No	---	Yes	Yes	No	Yes	No	No	NA
25	SK-13-26-1033	SK	1	Laos	Champasak	Sukhuma	240	8	Female	19	TRUE	Yes	Some primary school	Lao	Single	0	0	0	Rice farming	Yes	Logging or collection of large wood to sell (income generation)	50	88	Yes	Logging or collection of large wood to sell (income generation)	65	0	02 03 04 05 06	1	Logging or collection of large wood to sell (income generation)	More than 1 month	30	4	Tractor/mini-tractor	7	Friend	No	Rice field hut	Yes	Yes	No	---	Yes	Yes	No	Yes	No	No	NA
25	SK-13-26-1034	SK	1	Laos	Champasak	Sukhuma	240	8	Female	18	TRUE	Yes	Never attended school	Lao	Divorced	0	0	0	Rice farming	Yes	Logging or collection of large wood to sell (income generation)	55	115	Yes	Logging or collection of large wood to sell (income generation)	65	70	02 03 04 05 06	02 03 04	Logging or collection of large wood to sell (income generation)	More than 1 month	30	4	Tractor/mini-tractor	7	Friend	Yes	Rice field hut	Yes	Yes	No	---	Yes	Yes	No	Yes	No	No	NA
25	SK-13-26-1035	SK	1	Laos	Champasak	Sukhuma	240	8	Male	18	TRUE	Yes	Never attended school	Lao	Single	0	0	0	Rice farming	Yes	Logging or collection of large wood to sell (income generation)	55	118	Yes	Logging or collection of large wood to sell (income generation)	55	0	02 03 04 05 06	1	Logging or collection of large wood to sell (income generation)	More than 1 month	30	4	Tractor/mini-tractor	7	Friend	Yes	Rice field hut	Yes	Yes	No	---	Yes	Yes	No	Yes	No	No	NA
25	SK-13-26-1036	SK	1	Laos	Champasak	Sukhuma	240	8	Female	45	TRUE	Yes	Never attended school	Lao	Married	0	0	0	Rice farming	Yes	Logging or collection of large wood to sell (income generation)	50	105	Yes	Logging or collection of large wood to sell (income generation)	60	0	02 03 04 05 06	1	Logging or collection of large wood to sell (income generation)	More than 1 month	30	4	Tractor/mini-tractor	7	Friend	Yes	Rice field hut	Yes	Yes	Yes	Yes	Yes	Yes	No	Yes	No	No	NA
26	SK-13-25-1022	SK	1	Laos	Champasak	Sukhuma	240	8	Female	18	TRUE	Yes	Some secondary school	Lao	Single	0	0	0	Rice farming	Yes	Logging or collection of large wood to sell (income generation)	80	40	Yes	Logging or collection of large wood to sell (income generation)	50	0	02 03	1	Logging or collection of large wood to sell (income generation)	More than 1 month	30	4	Tractor/mini-tractor	7	Friend	Yes	Rice field hut	Yes	Yes	Yes	Yes	Yes	Yes	No	Yes	No	No	NA
25	SK-13-26-1037	SK	1	Laos	Champasak	Sukhuma	240	4	Female	43	TRUE	Yes	Some primary school	Lao	Married	0	0	0	Rice farming	Yes	Logging or collection of large wood to sell (income generation)	46	50	Yes	Collection of small wood/timber for household use	50	0	02 03	1	Logging or collection of large wood to sell (income generation)	More than 1 month	30	2	Tractor/mini-tractor	3	Friend	Yes	Rice field hut	Yes	Yes	No	---	Yes	Yes	No	Yes	No	No	NA
25	SK-13-26-1038	SK	1	Laos	Champasak	Sukhuma	240	4	Female	39	TRUE	Yes	Some primary school	Lao	Married	0	0	0	Rice farming	Yes	Collection of small wood/timber for household use	40	90	Yes	Logging or collection of large wood to sell (income generation)	70	0	02 03 04 05	1	Logging or collection of large wood to sell (income generation)	More than 1 month	30	2	Tractor/mini-tractor	3	Friend	Yes	Rice field hut	Yes	Yes	No	---	Yes	Yes	No	Yes	No	No	NA
25	SK-13-26-1039	SK	1	Laos	Champasak	Sukhuma	240	4	Female	18	TRUE	Yes	Completed secondary school	Lao	Single	0	0	0	Rice farming	Yes	Logging or collection of large wood to sell (income generation)	70	65	Yes	Logging or collection of large wood to sell (income generation)	65	0	02 03 04	1	Logging or collection of large wood to sell (income generation)	More than 1 month	30	2	Tractor/mini-tractor	3	Friend	Yes	Rice field hut	Yes	Yes	Yes	Yes	Yes	Yes	No	Yes	No	No	NA
25	SK-13-26-1040	SK	1	Laos	Champasak	Sukhuma	240	4	Male	39	TRUE	Yes	Some primary school	Lao	Married	0	0	0	Rice farming	Yes	Logging or collection of large wood to sell (income generation)	75	65	Yes	Logging or collection of large wood to sell (income generation)	55	0	02 03 04	1	Logging or collection of large wood to sell (income generation)	More than 1 month	30	2	Tractor/mini-tractor	3	Friend	Yes	Rice field hut	Yes	Yes	No	---	Yes	Yes	No	Yes	No	No	NA
29	SK-13-29-1022	SK	1	Laos	Champasak	Sukhuma	242	2	Female	18	TRUE	Yes	Never attended school	Lao	Married	0	0	99	Rice farming	Yes	Any other reason	90	150	Yes	Any other reason	13	0	02 03 04 05 06	1	Rice farming	Between 1 week and 1 month	3	5	Motorbike	2	Family	Don't know	Rice field hut	Yes	Yes	Yes	Yes	Yes	No	Yes	No	No	No	NA
[truncated: 1,892 more rows]
[truncated: 43 more columns]
