# Supplementary material for: Population size estimation of seasonal forest-going populations in southern Lao PDR
Source: Sci Rep. 2021 Jul 20;11:14816. doi: 10.1038/s41598-021-94413-z (PMC8292394; doi:10.1038/s41598-021-94413-z)
Supplement: Supplementary file 2 — Supplementary Information 2. [file 41598_2021_94413_MOESM2_ESM.zip › MTAT_to_be_published_2.csv]

District_ID	HH_ID	Head_Of_HH_Ethnic	Received_Baseline_ID_Card_Previously	Received_FTAT_ID_Card	FTAT_ID_Card	Survey_Completed	Number_Of_HH_Members	Relationship_To_Head_Of_HH	Gender	Highest_Level_Education	HH_Member_ID	Village_ID	Is_HH_Member	Age_Years	Is_Older_Than_15	formq32travelhisp	formmttravelfrqp	formq36trvreasonp	formmttraveldestnp	formmttravelfrq10morep	formq43mttrvreasonp	formq46forestslp	First_Name_Initial_Numeric_Code
PT	PT-29-1129	Lao	1	0	---	1	3	Head of household	Male	More than secondary	PT-29-1129-1	29	TRUE	53	TRUE	0	---	---	---	---	---	0	2
PT	PT-29-1129	Lao	1	0	---	1	3	Spouse	Female	More than secondary	PT-29-1129-2	29	TRUE	52	TRUE	0	---	---	---	---	---	0	7
PT	PT-29-1129	Lao	1	0	---	1	3	Son or daughter	Female	More than secondary	PT-29-1129-3	29	TRUE	22	TRUE	0	---	---	---	---	---	0	2
MP	MP-11-1033	Khmer	0	0	---	1	8	Head of household	Male	Never attended school	MP-11-1033-1	11	TRUE	58.25205479	TRUE	1	0	---	---	2	3	1	4
MP	MP-11-1033	Khmer	0	0	---	1	8	Son or daughter	Male	Some primary school	MP-11-1033-2	11	TRUE	23.23287671	TRUE	1	0	---	---	1	3	1	17
MP	MP-11-1033	Khmer	0	0	---	1	8	Son or daughter	Male	Some primary school	MP-11-1033-3	11	TRUE	20.22739726	TRUE	0	---	---	---	---	---	0	3
MP	MP-11-1033	Khmer	0	0	---	1	8	Son or daughter	Male	Some primary school	MP-11-1033-4	11	TRUE	11.21369863	FALSE	0	---	---	---	---	---	0	18
MP	MP-11-1033	Khmer	0	0	---	1	8	Son or daughter	Female	Never attended school	MP-11-1033-5	11	TRUE	7.794520548	FALSE	0	---	---	---	---	---	0	13
MP	MP-11-1033	Khmer	0	0	---	1	8	Son or daughter	Female	Never attended school	MP-11-1033-6	11	TRUE	53.04657534	TRUE	0	---	---	---	---	---	0	27
MP	MP-11-1033	Khmer	0	0	---	1	8	Son or daughter	Female	Some primary school	MP-11-1033-7	11	TRUE	16.94246575	TRUE	0	---	---	---	---	---	0	2
MP	MP-11-1033	Khmer	0	0	---	1	8	Son or daughter	Female	Some primary school	MP-11-1033-8	11	TRUE	14.1369863	FALSE	0	---	---	---	---	---	0	9
MP	MP-02-1024	Lao	1	0	---	1	5	Head of household	Male	Completed primary school (Grade 5)	MP-02-1024-1	2	TRUE	51.14794521	TRUE	0	---	---	---	---	---	0	2
MP	MP-02-1024	Lao	1	0	---	1	5	Spouse	Female	Some primary school	MP-02-1024-2	2	TRUE	49.69863014	TRUE	0	---	---	---	---	---	0	23
MP	MP-02-1024	Lao	1	0	---	1	5	Son or daughter	Female	Some primary school	MP-02-1024-3	2	TRUE	16.43013699	TRUE	0	---	---	---	---	---	0	6
MP	MP-02-1024	Lao	1	0	---	1	5	Son or daughter	Male	Some primary school	MP-02-1024-4	2	TRUE	32.27945205	TRUE	0	---	---	---	---	---	0	14
MP	MP-02-1024	Lao	1	0	---	1	5	Son or daughter	Female	Completed primary school (Grade 5)	MP-02-1024-5	2	TRUE	15.82739726	TRUE	0	---	---	---	---	---	0	12
MP	MP-02-1014	Lao	1	0	---	1	5	Head of household	Female	Never attended school	MP-02-1014-1	2	TRUE	48.84657534	TRUE	0	---	---	---	---	---	1	7
MP	MP-02-1014	Lao	1	0	---	1	5	Parent	Male	Never attended school	MP-02-1014-2	2	TRUE	68.86575342	TRUE	0	---	---	---	---	---	0	19
MP	MP-02-1014	Lao	1	0	---	1	5	Spouse	Male	Some primary school	MP-02-1014-3	2	TRUE	59.22465753	TRUE	0	---	---	---	---	---	1	4
MP	MP-02-1014	Lao	1	0	---	1	5	Son or daughter	Male	Completed primary school (Grade 5)	MP-02-1014-4	2	TRUE	17.95068493	TRUE	0	---	---	---	---	---	0	8
MP	MP-02-1014	Lao	1	0	---	1	5	Parent	Female	Never attended school	MP-02-1014-5	2	TRUE	70.12328767	TRUE	0	---	---	---	---	---	0	26
MP	MP-02-1008	Lao	1	0	---	1	4	Head of household	Male	Some primary school	MP-02-1008-1	2	TRUE	32.21643836	TRUE	0	---	---	---	---	---	0	9
MP	MP-02-1008	Lao	1	0	---	1	4	Spouse	Female	Some primary school	MP-02-1008-2	2	TRUE	27.5369863	TRUE	0	---	---	---	---	---	0	16
MP	MP-02-1008	Lao	1	0	---	1	4	Son or daughter	Male	Never attended school	MP-02-1008-3	2	TRUE	7.106849315	FALSE	0	---	---	---	---	---	0	7
MP	MP-02-1008	Lao	1	0	---	1	4	Son or daughter	Female	Never attended school	MP-02-1008-4	2	TRUE	3.547945205	FALSE	0	---	---	---	---	---	0	17
SK	SK-53-1144	Lao	0	0	---	1	6	Head of household	Male	Completed secondary school (Grade 11 or 12)	SK-53-1144-1	53	TRUE	53.9369863	TRUE	1	1	1	2	0	---	0	13
SK	SK-53-1144	Lao	0	0	---	1	6	Spouse	Female	Never attended school	SK-53-1144-2	53	TRUE	43.93150685	TRUE	1	1	1	2	0	---	0	9
SK	SK-53-1144	Lao	0	0	---	1	6	Son or daughter	Male	Completed primary school (Grade 5)	SK-53-1144-3	53	TRUE	13.82465753	FALSE	1	1	1	2	0	---	0	2
SK	SK-53-1144	Lao	0	0	---	1	6	Son or daughter	Male	Some primary school	SK-53-1144-4	53	TRUE	14.23835616	FALSE	1	1	1	2	0	---	0	24
SK	SK-53-1144	Lao	0	0	---	1	6	Son or daughter	Male	Never attended school	SK-53-1144-5	53	TRUE	4.323287671	FALSE	1	1	1	2	0	---	0	9
SK	SK-53-1144	Lao	0	0	---	1	6	Son or daughter	Female	Never attended school	SK-53-1144-6	53	TRUE	2	FALSE	1	1	1	2	0	---	0	8
PT	PT-29-1067	Lao	0	0	---	1	5	Head of household	Male	Some secondary school	PT-29-1067-1	29	TRUE	39	TRUE	0	---	---	---	---	---	0	16
PT	PT-29-1067	Lao	0	0	---	1	5	Spouse	Female	Some primary school	PT-29-1067-2	29	TRUE	48	TRUE	0	---	---	---	---	---	0	17
PT	PT-29-1067	Lao	0	0	---	1	5	Son or daughter	Male	Some primary school	PT-29-1067-3	29	TRUE	26	TRUE	0	---	---	---	---	---	0	13
PT	PT-29-1067	Lao	0	0	---	1	5	Son or daughter	Male	Some primary school	PT-29-1067-4	29	TRUE	18	TRUE	0	---	---	---	---	---	0	2
PT	PT-29-1067	Lao	0	0	---	1	5	Son or daughter	Male	Some primary school	PT-29-1067-5	29	TRUE	16	TRUE	0	---	---	---	---	---	0	4
MP	MP-02-1011	Lao	1	0	---	1	7	Head of household	Male	Completed primary school (Grade 5)	MP-02-1011-1	2	TRUE	65.48767123	TRUE	0	---	---	---	---	---	0	8
MP	MP-02-1011	Lao	1	0	---	1	7	Spouse	Female	Never attended school	MP-02-1011-2	2	TRUE	69.32054795	TRUE	0	---	---	---	---	---	0	26
MP	MP-02-1011	Lao	1	0	---	1	7	Son or daughter	Male	Some secondary school	MP-02-1011-3	2	TRUE	23.86575342	TRUE	0	---	---	---	---	---	0	2
MP	MP-02-1011	Lao	1	0	---	1	7	Son in law or daughter in law	Female	Never attended school	MP-02-1011-4	2	TRUE	21.01643836	TRUE	0	---	---	---	---	---	0	2
MP	MP-02-1011	Lao	1	0	---	1	7	Grandchild	Female	Never attended school	MP-02-1011-5	2	TRUE	2.273972603	FALSE	0	---	---	---	---	---	0	24
MP	MP-02-1011	Lao	1	0	---	1	7	Grandchild	Male	Some secondary school	MP-02-1011-6	2	TRUE	13.44109589	FALSE	0	---	---	---	---	---	0	16
MP	MP-02-1011	Lao	1	0	---	1	7	Grandchild	Male	Some primary school	MP-02-1011-7	2	TRUE	6.778082192	FALSE	0	---	---	---	---	---	0	29
PT	PT-24-1103	Lao	0	0	---	1	2	Head of household	Male	Never attended school	PT-24-1103-1	24	TRUE	84.35616438	TRUE	0	---	---	---	---	---	0	21
PT	PT-24-1103	Lao	0	0	---	1	2	Spouse	Female	Never attended school	PT-24-1103-2	24	TRUE	81.33150685	TRUE	0	---	---	---	---	---	0	4
PT	PT-24-1155	Lao	0	0	---	1	6	Head of household	Male	Some primary school	PT-24-1155-1	24	TRUE	35	TRUE	0	---	---	---	---	---	0	9
PT	PT-24-1155	Lao	0	0	---	1	6	Spouse	Female	Some primary school	PT-24-1155-2	24	TRUE	31	TRUE	0	---	---	---	---	---	0	2
PT	PT-24-1155	Lao	0	0	---	1	6	Parent	Male	Some primary school	PT-24-1155-3	24	TRUE	70	TRUE	0	---	---	---	---	---	0	4
PT	PT-24-1155	Lao	0	0	---	1	6	Parent	Female	Some primary school	PT-24-1155-4	24	TRUE	69	TRUE	0	---	---	---	---	---	0	1
PT	PT-24-1155	Lao	0	0	---	1	6	Son or daughter	Male	Completed primary school (Grade 5)	PT-24-1155-5	24	TRUE	11	FALSE	0	---	---	---	---	---	0	5
PT	PT-24-1155	Lao	0	0	---	1	6	Son or daughter	Female	Some primary school	PT-24-1155-6	24	TRUE	7	FALSE	0	---	---	---	---	---	0	9
SK	SK-53-1146	Lao	0	0	---	1	1	Head of household	Female	Some primary school	SK-53-1146-1	53	TRUE	52	TRUE	0	---	---	---	---	---	0	11
SK	SK-53-1112	Lao	1	0	---	1	5	Head of household	Female	Never attended school	SK-53-1112-1	53	TRUE	77	TRUE	0	---	---	---	---	---	0	16
SK	SK-53-1112	Lao	1	0	---	1	5	Grandchild	Male	Some primary school	SK-53-1112-2	53	TRUE	12	FALSE	0	---	---	---	---	---	0	1
SK	SK-53-1112	Lao	1	0	---	1	5	Grandchild	Female	Never attended school	SK-53-1112-3	53	TRUE	3	FALSE	0	---	---	---	---	---	0	21
SK	SK-53-1112	Lao	1	0	---	1	5	Son or daughter	Female	Some primary school	SK-53-1112-4	53	TRUE	45	TRUE	0	---	---	---	---	---	0	2
SK	SK-53-1112	Lao	1	0	---	1	5	Grandchild	Female	Some secondary school	SK-53-1112-5	53	TRUE	17	TRUE	0	---	---	---	---	---	0	18
SK	SK-53-1005	Lao	1	0	---	1	4	Head of household	Female	Some primary school	SK-53-1005-1	53	TRUE	46	TRUE	1	2	1	2	0	---	0	7
SK	SK-53-1005	Lao	1	0	---	1	4	Son or daughter	Female	Some secondary school	SK-53-1005-2	53	TRUE	22	TRUE	0	---	---	---	---	---	0	26
SK	SK-53-1005	Lao	1	0	---	1	4	Son or daughter	Female	Some secondary school	SK-53-1005-3	53	TRUE	15	TRUE	0	---	---	---	---	---	0	6
SK	SK-53-1005	Lao	1	0	---	1	4	Son or daughter	Male	Some primary school	SK-53-1005-4	53	TRUE	13	FALSE	0	---	---	---	---	---	0	4
SK	SK-53-1076	Lao	0	0	---	1	4	Head of household	Female	Some primary school	SK-53-1076-1	53	TRUE	28	TRUE	0	---	---	---	---	---	0	9
SK	SK-53-1076	Lao	0	0	---	1	4	Son or daughter	Male	Never attended school	SK-53-1076-2	53	TRUE	2	FALSE	0	---	---	---	---	---	0	4
SK	SK-53-1076	Lao	0	0	---	1	4	Spouse	Male	Some primary school	SK-53-1076-3	53	TRUE	38	TRUE	0	---	---	---	---	---	0	2
SK	SK-53-1076	Lao	0	0	---	1	4	Son or daughter	Male	Never attended school	SK-53-1076-4	53	TRUE	0.166666667	FALSE	0	---	---	---	---	---	0	2
SK	SK-53-1075	Lao	0	0	---	1	3	Head of household	Male	Some primary school	SK-53-1075-1	53	TRUE	61	TRUE	0	---	---	---	---	---	0	29
SK	SK-53-1075	Lao	0	0	---	1	3	Spouse	Female	Never attended school	SK-53-1075-2	53	TRUE	53	TRUE	0	---	---	---	---	---	0	23
SK	SK-53-1075	Lao	0	0	---	1	3	Son or daughter	Female	Completed primary school (Grade 5)	SK-53-1075-3	53	TRUE	12	FALSE	0	---	---	---	---	---	0	5
SK	SK-53-1082	Lao	0	0	---	1	2	Head of household	Female	Some primary school	SK-53-1082-1	53	TRUE	28	TRUE	1	3	1	2	0	---	0	2
SK	SK-53-1082	Lao	0	0	---	1	2	Son or daughter	Male	Never attended school	SK-53-1082-2	53	TRUE	3	FALSE	1	3	1	2	0	---	0	6
SK	SK-53-1070	Katang	0	0	---	1	9	Head of household	Female	Some primary school	SK-53-1070-1	53	TRUE	26.97808219	TRUE	0	---	---	---	---	---	0	5
SK	SK-53-1070	Katang	0	0	---	1	9	Brother or sister	Female	Some secondary school	SK-53-1070-2	53	TRUE	17	TRUE	0	---	---	---	---	---	0	19
SK	SK-53-1070	Katang	0	0	---	1	9	Grandchild	Female	Some primary school	SK-53-1070-3	53	TRUE	8	FALSE	0	---	---	---	---	---	0	26
SK	SK-53-1070	Katang	0	0	---	1	9	Grandchild	Female	Never attended school	SK-53-1070-4	53	TRUE	5	FALSE	0	---	---	---	---	---	0	21
SK	SK-53-1070	Katang	0	0	---	1	9	Son or daughter	Male	Never attended school	SK-53-1070-5	53	TRUE	2	FALSE	0	---	---	---	---	---	0	4
SK	SK-53-1070	Katang	0	0	---	1	9	Brother or sister	Male	More than secondary	SK-53-1070-6	53	TRUE	30	TRUE	0	---	---	---	---	---	0	17
SK	SK-53-1070	Katang	0	0	---	1	9	Parent	Male	Some secondary school	SK-53-1070-7	53	TRUE	51.23835616	TRUE	1	0	---	---	4	9	0	4
SK	SK-53-1070	Katang	0	0	---	1	9	Parent	Female	Some secondary school	SK-53-1070-8	53	TRUE	45.23013699	TRUE	0	---	---	---	---	---	0	18
SK	SK-53-1070	Katang	0	0	---	1	9	Brother or sister	Female	Some primary school	SK-53-1070-9	53	TRUE	23	TRUE	0	---	---	---	---	---	0	15
SK	SK-53-1039	Lao	0	0	---	1	7	Head of household	Male	Never attended school	SK-53-1039-1	53	TRUE	32	TRUE	1	0	---	---	3	10	0	9
SK	SK-53-1039	Lao	0	0	---	1	7	Spouse	Female	Never attended school	SK-53-1039-2	53	TRUE	30	TRUE	0	---	---	---	---	---	0	16
SK	SK-53-1039	Lao	0	0	---	1	7	Son or daughter	Female	Some primary school	SK-53-1039-3	53	TRUE	13	FALSE	0	---	---	---	---	---	0	4
SK	SK-53-1039	Lao	0	0	---	1	7	Son or daughter	Female	Some primary school	SK-53-1039-4	53	TRUE	11	FALSE	0	---	---	---	---	---	0	18
SK	SK-53-1039	Lao	0	0	---	1	7	Son or daughter	Female	Some primary school	SK-53-1039-5	53	TRUE	6	FALSE	0	---	---	---	---	---	0	9
SK	SK-53-1039	Lao	0	0	---	1	7	Niece or nephew	Female	Some primary school	SK-53-1039-6	53	TRUE	6	FALSE	0	---	---	---	---	---	0	4
SK	SK-53-1039	Lao	0	0	---	1	7	Son or daughter	Male	Never attended school	SK-53-1039-7	53	TRUE	0.916666667	FALSE	0	---	---	---	---	---	0	8
SK	SK-53-1044	Lao	0	0	---	1	3	Head of household	Female	Some primary school	SK-53-1044-1	53	TRUE	24	TRUE	0	---	---	---	---	---	0	20
SK	SK-53-1044	Lao	0	0	---	1	3	Son or daughter	Female	Never attended school	SK-53-1044-2	53	TRUE	3	FALSE	0	---	---	---	---	---	0	15
SK	SK-53-1044	Lao	0	0	---	1	3	Spouse	Male	Never attended school	SK-53-1044-3	53	TRUE	24	TRUE	0	---	---	---	---	---	0	19
SK	SK-53-1036	Lao	0	0	---	1	9	Head of household	Female	Some primary school	SK-53-1036-1	53	TRUE	45	TRUE	0	---	---	---	---	---	0	2
SK	SK-53-1036	Lao	0	0	---	1	9	Parent in law	Female	Never attended school	SK-53-1036-2	53	TRUE	70	TRUE	0	---	---	---	---	---	0	16
SK	SK-53-1036	Lao	0	0	---	1	9	Son or daughter	Female	Some primary school	SK-53-1036-3	53	TRUE	23	TRUE	0	---	---	---	---	---	0	25
SK	SK-53-1036	Lao	0	0	---	1	9	Son or daughter	Female	Some primary school	SK-53-1036-4	53	TRUE	14	FALSE	0	---	---	---	---	---	0	10
SK	SK-53-1036	Lao	0	0	---	1	9	Son or daughter	Female	Some primary school	SK-53-1036-5	53	TRUE	12	FALSE	0	---	---	---	---	---	0	13
SK	SK-53-1036	Lao	0	0	---	1	9	Son or daughter	Female	Some primary school	SK-53-1036-6	53	TRUE	11	FALSE	0	---	---	---	---	---	0	19
SK	SK-53-1036	Lao	0	0	---	1	9	Son or daughter	Male	Never attended school	SK-53-1036-7	53	TRUE	4	FALSE	0	---	---	---	---	---	0	16
SK	SK-53-1036	Lao	0	0	---	1	9	Spouse	Male	Completed primary school (Grade 5)	SK-53-1036-8	53	TRUE	50	TRUE	0	---	---	---	---	---	0	8
SK	SK-53-1036	Lao	0	0	---	1	9	Son or daughter	Male	Some primary school	SK-53-1036-9	53	TRUE	22	TRUE	0	---	---	---	---	---	0	1
SK	SK-53-1045	Lao	0	0	---	1	4	Head of household	Male	Completed primary school (Grade 5)	SK-53-1045-1	53	TRUE	56	TRUE	0	---	---	---	---	---	0	12
SK	SK-53-1045	Lao	0	0	---	1	4	Son or daughter	Female	Some primary school	SK-53-1045-2	53	TRUE	21	TRUE	0	---	---	---	---	---	0	1
SK	SK-53-1045	Lao	0	0	---	1	4	Niece or nephew	Male	Never attended school	SK-53-1045-3	53	TRUE	57	TRUE	0	---	---	---	---	---	0	16
SK	SK-53-1045	Lao	0	0	---	1	4	Spouse	Female	Never attended school	SK-53-1045-4	53	TRUE	57	TRUE	0	---	---	---	---	---	0	7
SK	SK-53-1103	Lao	1	0	---	1	6	Head of household	Male	Never attended school	SK-53-1103-1	53	TRUE	53	TRUE	0	---	---	---	---	---	0	17
SK	SK-53-1103	Lao	1	0	---	1	6	Son in law or daughter in law	Male	Some primary school	SK-53-1103-2	53	TRUE	21	TRUE	0	---	---	---	---	---	0	10
SK	SK-53-1103	Lao	1	0	---	1	6	Spouse	Female	Never attended school	SK-53-1103-3	53	TRUE	50	TRUE	0	---	---	---	---	---	0	7
SK	SK-53-1103	Lao	1	0	---	1	6	Son or daughter	Female	Completed primary school (Grade 5)	SK-53-1103-4	53	TRUE	18	TRUE	0	---	---	---	---	---	0	5
SK	SK-53-1103	Lao	1	0	---	1	6	Grandchild	Male	Some primary school	SK-53-1103-5	53	TRUE	8	FALSE	0	---	---	---	---	---	0	1
SK	SK-53-1103	Lao	1	0	---	1	6	Grandchild	Male	Never attended school	SK-53-1103-6	53	TRUE	3	FALSE	0	---	---	---	---	---	0	2
PT	PT-29-1131	Lao	1	0	---	1	5	Head of household	Male	Never attended school	PT-29-1131-1	29	TRUE	36	TRUE	0	---	---	---	---	---	0	4
PT	PT-29-1131	Lao	1	0	---	1	5	Spouse	Female	Never attended school	PT-29-1131-2	29	TRUE	31	TRUE	0	---	---	---	---	---	0	10
PT	PT-29-1131	Lao	1	0	---	1	5	Son or daughter	Male	Never attended school	PT-29-1131-3	29	TRUE	8	FALSE	0	---	---	---	---	---	0	12
PT	PT-29-1131	Lao	1	0	---	1	5	Son or daughter	Male	Never attended school	PT-29-1131-4	29	TRUE	7	FALSE	0	---	---	---	---	---	0	11
PT	PT-29-1131	Lao	1	0	---	1	5	Son or daughter	Male	Never attended school	PT-29-1131-5	29	TRUE	5	FALSE	0	---	---	---	---	---	0	15
PT	PT-29-1122	Lao	1	0	---	1	6	Head of household	Female	Never attended school	PT-29-1122-1	29	TRUE	55	TRUE	0	---	---	---	---	---	0	4
PT	PT-29-1122	Lao	1	0	---	1	6	Spouse	Male	Never attended school	PT-29-1122-2	29	TRUE	48	TRUE	0	---	---	---	---	---	0	4
PT	PT-29-1122	Lao	1	0	---	1	6	Son or daughter	Male	Never attended school	PT-29-1122-3	29	TRUE	25	TRUE	0	---	---	---	---	---	0	2
PT	PT-29-1122	Lao	1	0	---	1	6	Son or daughter	Female	Never attended school	PT-29-1122-4	29	TRUE	22	TRUE	0	---	---	---	---	---	0	21
PT	PT-29-1122	Lao	1	0	---	1	6	Son or daughter	Female	Never attended school	PT-29-1122-5	29	TRUE	4	FALSE	0	---	---	---	---	---	0	33
PT	PT-29-1122	Lao	1	0	---	1	6	Son or daughter	Female	Never attended school	PT-29-1122-6	29	TRUE	2	FALSE	0	---	---	---	---	---	0	33
SK	SK-55-1041	Lao	0	0	---	1	2	Head of household	Male	Some primary school	SK-55-1041-1	55	TRUE	46	TRUE	0	---	---	---	---	---	0	13
SK	SK-55-1041	Lao	0	0	---	1	2	Son or daughter	Male	Never attended school	SK-55-1041-2	55	TRUE	6	FALSE	0	---	---	---	---	---	0	8
SK	SK-55-1034	Lao	0	0	---	1	7	Spouse	Female	Some primary school	SK-55-1034-1	55	TRUE	60	TRUE	0	---	---	---	---	---	0	8
SK	SK-55-1034	Lao	0	0	---	1	7	Niece or nephew	Male	Some primary school	SK-55-1034-2	55	TRUE	6	FALSE	0	---	---	---	---	---	0	9
SK	SK-55-1034	Lao	0	0	---	1	7	Niece or nephew	Male	Never attended school	SK-55-1034-3	55	TRUE	3	FALSE	0	---	---	---	---	---	0	8
SK	SK-55-1034	Lao	0	0	---	1	7	Niece or nephew	Male	Never attended school	SK-55-1034-4	55	TRUE	3	FALSE	0	---	---	---	---	---	0	14
SK	SK-55-1034	Lao	0	0	---	1	7	Head of household	Male	Some primary school	SK-55-1034-5	55	TRUE	62	TRUE	0	---	---	---	---	---	0	20
SK	SK-55-1034	Lao	0	0	---	1	7	Niece or nephew	Male	Some primary school	SK-55-1034-6	55	TRUE	22	TRUE	0	---	---	---	---	---	0	4
SK	SK-55-1034	Lao	0	0	---	1	7	Niece or nephew	Female	Completed primary school (Grade 5)	SK-55-1034-7	55	TRUE	21	TRUE	0	---	---	---	---	---	99	22
SK	SK-55-1072	Lao	0	0	---	1	3	Head of household	Female	Some secondary school	SK-55-1072-1	55	TRUE	46	TRUE	0	---	---	---	---	---	0	21
SK	SK-55-1072	Lao	0	0	---	1	3	Son or daughter	Female	Never attended school	SK-55-1072-2	55	TRUE	3	FALSE	0	---	---	---	---	---	0	11
SK	SK-55-1072	Lao	0	0	---	1	3	Son or daughter	Male	Some primary school	SK-55-1072-3	55	TRUE	10	FALSE	0	---	---	---	---	---	0	22
SK	SK-55-1075	Lao	0	0	---	1	1	Head of household	Female	More than secondary	SK-55-1075-1	55	TRUE	56	TRUE	0	---	---	---	---	---	0	4
SK	SK-55-1105	Lao	0	0	---	1	2	Head of household	Male	Some primary school	SK-55-1105-1	55	TRUE	63	TRUE	0	---	---	---	---	---	0	7
SK	SK-55-1105	Lao	0	0	---	1	2	Spouse	Female	Some primary school	SK-55-1105-2	55	TRUE	62	TRUE	0	---	---	---	---	---	0	16
SK	SK-53-1117	Lao	1	0	---	1	8	Head of household	Female	Completed primary school (Grade 5)	SK-53-1117-1	53	TRUE	18	TRUE	0	---	---	---	---	---	0	4
SK	SK-53-1117	Lao	1	0	---	1	8	Brother or sister	Female	Some primary school	SK-53-1117-2	53	TRUE	7	FALSE	0	---	---	---	---	---	0	4
SK	SK-53-1117	Lao	1	0	---	1	8	Grandchild	Female	Never attended school	SK-53-1117-3	53	TRUE	5	FALSE	0	---	---	---	---	---	0	9
SK	SK-53-1117	Lao	1	0	---	1	8	Grandchild	Male	Never attended school	SK-53-1117-4	53	TRUE	4	FALSE	0	---	---	---	---	---	0	9
SK	SK-53-1117	Lao	1	0	---	1	8	Brother or sister	Male	Completed primary school (Grade 5)	SK-53-1117-5	53	TRUE	15	TRUE	0	---	---	---	---	---	0	19
SK	SK-53-1117	Lao	1	0	---	1	8	Brother or sister	Male	Completed primary school (Grade 5)	SK-53-1117-6	53	TRUE	13	FALSE	0	---	---	---	---	---	0	20
SK	SK-53-1117	Lao	1	0	---	1	8	Parent	Male	Some primary school	SK-53-1117-7	53	TRUE	52	TRUE	0	---	---	---	---	---	0	2
SK	SK-53-1117	Lao	1	0	---	1	8	Parent	Female	Never attended school	SK-53-1117-8	53	TRUE	50	TRUE	0	---	---	---	---	---	0	20
SK	SK-53-1115	Lao	1	0	---	1	4	Head of household	Male	Some primary school	SK-53-1115-1	53	TRUE	34	TRUE	1	2	1	2	0	---	1	9
SK	SK-53-1115	Lao	1	0	---	1	4	Son or daughter	Female	Some primary school	SK-53-1115-2	53	TRUE	12	FALSE	1	2	1	2	0	---	0	21
SK	SK-53-1115	Lao	1	0	---	1	4	Son or daughter	Female	Some primary school	SK-53-1115-3	53	TRUE	6	FALSE	1	2	1	2	0	---	0	9
SK	SK-53-1115	Lao	1	0	---	1	4	Spouse	Female	Never attended school	SK-53-1115-4	53	TRUE	30	TRUE	1	2	1	2	0	---	0	6
SK	SK-53-1118	Lao	1	0	---	1	4	Head of household	Male	Completed primary school (Grade 5)	SK-53-1118-1	53	TRUE	35	TRUE	0	---	---	---	---	---	0	15
SK	SK-53-1118	Lao	1	0	---	1	4	Spouse	Female	Some primary school	SK-53-1118-2	53	TRUE	34	TRUE	0	---	---	---	---	---	0	21
SK	SK-53-1118	Lao	1	0	---	1	4	Son or daughter	Female	Some primary school	SK-53-1118-3	53	TRUE	9	FALSE	0	---	---	---	---	---	0	9
SK	SK-53-1118	Lao	1	0	---	1	4	Son or daughter	Male	Never attended school	SK-53-1118-4	53	TRUE	2	FALSE	0	---	---	---	---	---	0	4
PT	PT-30-1098	Lao	1	0	---	1	7	Head of household	Male	Some secondary school	PT-30-1098-1	30	TRUE	48	TRUE	0	---	---	---	---	---	0	8
PT	PT-30-1098	Lao	1	0	---	1	7	Spouse	Female	Some primary school	PT-30-1098-2	30	TRUE	45	TRUE	0	---	---	---	---	---	0	16
PT	PT-30-1098	Lao	1	0	---	1	7	Son or daughter	Male	Some secondary school	PT-30-1098-3	30	TRUE	13	FALSE	0	---	---	---	---	---	0	22
PT	PT-30-1098	Lao	1	0	---	1	7	Grandchild	Female	Never attended school	PT-30-1098-4	30	TRUE	4	FALSE	0	---	---	---	---	---	0	21
PT	PT-30-1098	Lao	1	99	---	1	7	Son or daughter	Female	Completed primary school (Grade 5)	PT-30-1098-5	30	TRUE	24	TRUE	99	---	---	---	---	---	99	4
PT	PT-30-1098	Lao	1	99	---	1	7	Son or daughter	Female	Completed primary school (Grade 5)	PT-30-1098-6	30	TRUE	26	TRUE	99	---	---	---	---	---	99	6
PT	PT-30-1098	Lao	1	99	---	1	7	Son or daughter	Male	Completed primary school (Grade 5)	PT-30-1098-7	30	TRUE	18	TRUE	99	---	---	---	---	---	99	2
PT	PT-30-1099	Lao	1	0	---	1	6	Head of household	Male	Some secondary school	PT-30-1099-1	30	TRUE	44	TRUE	0	---	---	---	---	---	0	10
PT	PT-30-1099	Lao	1	0	---	1	6	Spouse	Female	Completed primary school (Grade 5)	PT-30-1099-2	30	TRUE	45	TRUE	0	---	---	---	---	---	0	2
PT	PT-30-1099	Lao	1	0	---	1	6	Son or daughter	Male	Some secondary school	PT-30-1099-3	30	TRUE	21	TRUE	0	---	---	---	---	---	0	5
PT	PT-30-1099	Lao	1	0	---	1	6	Son or daughter	Female	Some secondary school	PT-30-1099-4	30	TRUE	17	TRUE	0	---	---	---	---	---	0	20
PT	PT-30-1099	Lao	1	0	---	1	6	Son or daughter	Male	Some secondary school	PT-30-1099-5	30	TRUE	15	TRUE	0	---	---	---	---	---	0	9
PT	PT-30-1099	Lao	1	99	---	1	6	Son or daughter	Male	Some secondary school	PT-30-1099-6	30	TRUE	19	TRUE	99	---	---	---	---	---	99	5
PT	PT-30-1034	Lao	0	0	---	1	5	Head of household	Female	Some primary school	PT-30-1034-1	30	TRUE	45.4739726	TRUE	0	---	---	---	---	---	0	9
PT	PT-30-1034	Lao	0	0	---	1	5	Spouse	Male	Some primary school	PT-30-1034-2	30	TRUE	42.49589041	TRUE	0	---	---	---	---	---	0	8
PT	PT-30-1034	Lao	0	0	---	1	5	Niece or nephew	Female	Some primary school	PT-30-1034-3	30	TRUE	7.638356164	FALSE	0	---	---	---	---	---	0	4
PT	PT-30-1034	Lao	0	0	---	1	5	Son or daughter	Male	Some primary school	PT-30-1034-4	30	TRUE	10.47945205	FALSE	0	---	---	---	---	---	0	13
PT	PT-30-1034	Lao	0	0	---	1	5	Niece or nephew	Male	Never attended school	PT-30-1034-5	30	TRUE	5.542465753	FALSE	0	---	---	---	---	---	0	20
PT	PT-30-1117	Lao	0	0	---	1	5	Head of household	Male	Completed secondary school (Grade 11 or 12)	PT-30-1117-1	30	TRUE	36	TRUE	0	---	---	---	---	---	0	6
PT	PT-30-1117	Lao	0	0	---	1	5	Spouse	Female	Completed primary school (Grade 5)	PT-30-1117-2	30	TRUE	32	TRUE	0	---	---	---	---	---	0	4
PT	PT-30-1117	Lao	0	0	---	1	5	Parent in law	Female	Some primary school	PT-30-1117-3	30	TRUE	53	TRUE	0	---	---	---	---	---	0	29
PT	PT-30-1117	Lao	0	0	---	1	5	Son or daughter	Female	Some primary school	PT-30-1117-4	30	TRUE	11	FALSE	0	---	---	---	---	---	0	9
PT	PT-30-1117	Lao	0	0	---	1	5	Son or daughter	Male	Some primary school	PT-30-1117-5	30	TRUE	6	FALSE	0	---	---	---	---	---	0	16
PT	PT-30-1115	Lao	0	0	---	1	5	Head of household	Male	More than secondary	PT-30-1115-1	30	TRUE	41	TRUE	0	---	---	---	---	---	0	1
PT	PT-30-1115	Lao	0	0	---	1	5	Spouse	Female	Completed primary school (Grade 5)	PT-30-1115-2	30	TRUE	39	TRUE	0	---	---	---	---	---	0	9
PT	PT-30-1115	Lao	0	0	---	1	5	Son or daughter	Male	Some secondary school	PT-30-1115-3	30	TRUE	17	TRUE	0	---	---	---	---	---	0	2
PT	PT-30-1115	Lao	0	0	---	1	5	Son or daughter	Female	Some primary school	PT-30-1115-4	30	TRUE	14	FALSE	0	---	---	---	---	---	0	11
PT	PT-30-1115	Lao	0	0	---	1	5	Parent in law	Female	Never attended school	PT-30-1115-5	30	TRUE	83	TRUE	0	---	---	---	---	---	0	4
PT	PT-30-1119	Lao	0	0	---	1	4	Head of household	Male	Completed primary school (Grade 5)	PT-30-1119-1	30	TRUE	59	TRUE	0	---	---	---	---	---	0	8
PT	PT-30-1119	Lao	0	0	---	1	4	Spouse	Female	Completed primary school (Grade 5)	PT-30-1119-2	30	TRUE	58	TRUE	0	---	---	---	---	---	0	2
PT	PT-30-1119	Lao	0	0	---	1	4	Grandchild	Male	Some primary school	PT-30-1119-3	30	TRUE	8	FALSE	0	---	---	---	---	---	0	3
PT	PT-30-1119	Lao	0	0	---	1	4	Grandchild	Male	Never attended school	PT-30-1119-4	30	TRUE	5	FALSE	0	---	---	---	---	---	0	3
PT	PT-30-1017	Lao	1	0	---	1	3	Head of household	Male	Some secondary school	PT-30-1017-1	30	TRUE	55.15616438	TRUE	0	---	---	---	---	---	0	9
PT	PT-30-1017	Lao	1	0	---	1	3	Spouse	Female	Completed primary school (Grade 5)	PT-30-1017-2	30	TRUE	55.12054795	TRUE	0	---	---	---	---	---	0	16
PT	PT-30-1017	Lao	1	0	---	1	3	Son or daughter	Female	Some primary school	PT-30-1017-3	30	TRUE	23.92054795	TRUE	0	---	---	---	---	---	0	2
PT	PT-30-1096	Lao	1	0	---	1	5	Head of household	Male	Completed primary school (Grade 5)	PT-30-1096-1	30	TRUE	60	TRUE	0	---	---	---	---	---	0	11
PT	PT-30-1096	Lao	1	0	---	1	5	Son or daughter	Female	Completed primary school (Grade 5)	PT-30-1096-2	30	TRUE	30	TRUE	0	---	---	---	---	---	0	20
PT	PT-30-1096	Lao	1	0	---	1	5	Son in law or daughter in law	Male	Some secondary school	PT-30-1096-3	30	TRUE	35	TRUE	0	---	---	---	---	---	0	23
PT	PT-30-1096	Lao	1	0	---	1	5	Grandchild	Male	Some primary school	PT-30-1096-4	30	TRUE	11	FALSE	0	---	---	---	---	---	0	19
PT	PT-30-1096	Lao	1	99	---	1	5	Son or daughter	Female	Some secondary school	PT-30-1096-5	30	TRUE	25	TRUE	99	---	---	---	---	---	99	24
PT	PT-30-1040	Lao	0	0	---	1	3	Head of household	Female	Some primary school	PT-30-1040-1	30	TRUE	43.19178082	TRUE	0	---	---	---	---	---	0	29
PT	PT-30-1040	Lao	0	0	---	1	3	Son or daughter	Female	Never attended school	PT-30-1040-2	30	TRUE	5	FALSE	0	---	---	---	---	---	0	20
PT	PT-30-1040	Lao	0	0	---	1	3	Son or daughter	Male	Never attended school	PT-30-1040-3	30	TRUE	3	FALSE	0	---	---	---	---	---	0	36
PT	PT-30-1086	Lao	1	0	---	1	7	Head of household	Male	Never attended school	PT-30-1086-1	30	TRUE	69	TRUE	0	---	---	---	---	---	0	2
PT	PT-30-1086	Lao	1	0	---	1	7	Spouse	Female	Never attended school	PT-30-1086-2	30	TRUE	66	TRUE	0	---	---	---	---	---	0	17
PT	PT-30-1086	Lao	1	0	---	1	7	Son or daughter	Male	Never attended school	PT-30-1086-3	30	TRUE	43	TRUE	0	---	---	---	---	---	0	13
PT	PT-30-1086	Lao	1	0	---	1	7	Grandchild	Male	Never attended school	PT-30-1086-4	30	TRUE	13	FALSE	0	---	---	---	---	---	0	7
PT	PT-30-1086	Lao	1	0	---	1	7	Grandchild	Female	Never attended school	PT-30-1086-5	30	TRUE	11	FALSE	0	---	---	---	---	---	0	13
PT	PT-30-1086	Lao	1	0	---	1	7	Grandchild	Female	Never attended school	PT-30-1086-6	30	TRUE	7	FALSE	0	---	---	---	---	---	0	24
PT	PT-30-1086	Lao	1	0	---	1	7	Grandchild	Male	Never attended school	PT-30-1086-7	30	TRUE	7	FALSE	0	---	---	---	---	---	0	15
PT	PT-30-1091	Lao	1	0	---	1	5	Head of household	Male	Some primary school	PT-30-1091-1	30	TRUE	33	TRUE	0	---	---	---	---	---	0	16
PT	PT-30-1091	Lao	1	0	---	1	5	Spouse	Female	Some primary school	PT-30-1091-2	30	TRUE	32	TRUE	0	---	---	---	---	---	0	10
PT	PT-30-1091	Lao	1	0	---	1	5	Parent	Female	Never attended school	PT-30-1091-3	30	TRUE	61	TRUE	0	---	---	---	---	---	0	2
PT	PT-30-1091	Lao	1	0	---	1	5	Son or daughter	Male	Some primary school	PT-30-1091-4	30	TRUE	12	FALSE	0	---	---	---	---	---	0	12
PT	PT-30-1091	Lao	1	0	---	1	5	Son or daughter	Female	Some primary school	PT-30-1091-5	30	TRUE	9	FALSE	0	---	---	---	---	---	0	21
SK	SK-55-1051	Lao	0	0	---	1	4	Spouse	Female	Never attended school	SK-55-1051-1	55	TRUE	38	TRUE	0	---	---	---	---	---	0	2
SK	SK-55-1051	Lao	0	0	---	1	4	Son or daughter	Female	Some primary school	SK-55-1051-2	55	TRUE	10	FALSE	0	---	---	---	---	---	0	9
SK	SK-55-1051	Lao	0	0	---	1	4	Son or daughter	Male	Some primary school	SK-55-1051-3	55	TRUE	7	FALSE	0	---	---	---	---	---	0	11
SK	SK-55-1051	Lao	0	0	---	1	4	Head of household	Male	Some primary school	SK-55-1051-4	55	TRUE	40	TRUE	0	---	---	---	---	---	0	9
SK	SK-55-1052	Lao	0	0	---	1	4	Head of household	Male	Some primary school	SK-55-1052-1	55	TRUE	55	TRUE	0	---	---	---	---	---	0	10
SK	SK-55-1052	Lao	0	0	---	1	4	Spouse	Female	Some primary school	SK-55-1052-2	55	TRUE	50	TRUE	0	---	---	---	---	---	0	17
SK	SK-55-1052	Lao	0	0	---	1	4	Son or daughter	Male	Completed primary school (Grade 5)	SK-55-1052-3	55	TRUE	10	FALSE	0	---	---	---	---	---	0	8
SK	SK-55-1052	Lao	0	0	---	1	4	Son or daughter	Female	Some secondary school	SK-55-1052-4	55	TRUE	18	TRUE	0	---	---	---	---	---	0	11
SK	SK-55-1048	Lao	0	0	---	1	3	Spouse	Female	Completed primary school (Grade 5)	SK-55-1048-1	55	TRUE	45	TRUE	0	---	---	---	---	---	0	7
SK	SK-55-1048	Lao	0	0	---	1	3	Son or daughter	Female	Some secondary school	SK-55-1048-2	55	TRUE	16	TRUE	0	---	---	---	---	---	0	20
SK	SK-55-1048	Lao	0	0	---	1	3	Head of household	Male	Some secondary school	SK-55-1048-3	55	TRUE	47.43835616	TRUE	0	---	---	---	---	---	0	11
SK	SK-55-1049	Lao	0	0	---	1	7	Head of household	Male	Some primary school	SK-55-1049-1	55	TRUE	30	TRUE	0	---	---	---	---	---	0	6
SK	SK-55-1049	Lao	0	0	---	1	7	Spouse	Female	Some primary school	SK-55-1049-2	55	TRUE	30	TRUE	0	---	---	---	---	---	0	9
SK	SK-55-1049	Lao	0	0	---	1	7	Son or daughter	Female	Completed primary school (Grade 5)	SK-55-1049-3	55	TRUE	12	FALSE	0	---	---	---	---	---	0	30
SK	SK-55-1049	Lao	0	0	---	1	7	Son or daughter	Male	Some primary school	SK-55-1049-4	55	TRUE	9	FALSE	0	---	---	---	---	---	0	20
SK	SK-55-1049	Lao	0	0	---	1	7	Son or daughter	Male	Never attended school	SK-55-1049-5	55	TRUE	6	FALSE	0	---	---	---	---	---	0	20
SK	SK-55-1049	Lao	0	0	---	1	7	Son or daughter	Female	Never attended school	SK-55-1049-6	55	TRUE	4	FALSE	0	---	---	---	---	---	0	33
SK	SK-55-1049	Lao	0	0	---	1	7	Son or daughter	Male	Never attended school	SK-55-1049-7	55	TRUE	2	FALSE	0	---	---	---	---	---	0	14
SK	SK-55-1042	Lao	0	0	---	1	6	Head of household	Female	Never attended school	SK-55-1042-1	55	TRUE	70	TRUE	0	---	---	---	---	---	0	9
SK	SK-55-1042	Lao	0	0	---	1	6	Niece or nephew	Male	Never attended school	SK-55-1042-2	55	TRUE	2	FALSE	0	---	---	---	---	---	0	4
SK	SK-55-1042	Lao	0	0	---	1	6	Son or daughter	Female	Some primary school	SK-55-1042-3	55	TRUE	25	TRUE	0	---	---	---	---	---	0	19
SK	SK-55-1042	Lao	0	0	---	1	6	Son in law or daughter in law	Male	Completed primary school (Grade 5)	SK-55-1042-4	55	TRUE	28	TRUE	0	---	---	---	---	---	0	31
SK	SK-55-1042	Lao	0	0	---	1	6	Niece or nephew	Female	Some primary school	SK-55-1042-5	55	TRUE	5	FALSE	0	---	---	---	---	---	0	5
SK	SK-55-1042	Lao	0	0	---	1	6	Niece or nephew	Male	Never attended school	SK-55-1042-6	55	TRUE	4	FALSE	0	---	---	---	---	---	0	9
SK	SK-55-1043	Lao	0	0	---	1	3	Head of household	Female	Never attended school	SK-55-1043-1	55	TRUE	36	TRUE	0	---	---	---	---	---	0	11
SK	SK-55-1043	Lao	0	0	---	1	3	Son or daughter	Male	Some primary school	SK-55-1043-2	55	TRUE	11	FALSE	0	---	---	---	---	---	0	2
SK	SK-55-1043	Lao	0	0	---	1	3	Son or daughter	Female	Never attended school	SK-55-1043-3	55	TRUE	5	FALSE	0	---	---	---	---	---	0	15
PT	PT-30-1046	Lao	0	0	---	1	3	Head of household	Female	Some primary school	PT-30-1046-1	30	TRUE	34.89863014	TRUE	0	---	---	---	---	---	0	2
PT	PT-30-1046	Lao	0	0	---	1	3	Son or daughter	Female	Some primary school	PT-30-1046-2	30	TRUE	9.846575342	FALSE	0	---	---	---	---	---	0	11
PT	PT-30-1046	Lao	0	0	---	1	3	Son or daughter	Male	Never attended school	PT-30-1046-3	30	TRUE	4.975342466	FALSE	0	---	---	---	---	---	0	16
PT	PT-30-1133	Lao	0	0	---	1	4	Head of household	Male	Completed secondary school (Grade 11 or 12)	PT-30-1133-1	30	TRUE	35	TRUE	0	---	---	---	---	---	0	14
PT	PT-30-1133	Lao	0	0	---	1	4	Spouse	Female	Completed secondary school (Grade 11 or 12)	PT-30-1133-2	30	TRUE	30	TRUE	0	---	---	---	---	---	0	21
PT	PT-30-1133	Lao	0	0	---	1	4	Son or daughter	Female	Some primary school	PT-30-1133-3	30	TRUE	7	FALSE	0	---	---	---	---	---	0	9
PT	PT-30-1133	Lao	0	0	---	1	4	Son or daughter	Female	Some primary school	PT-30-1133-4	30	TRUE	4	FALSE	0	---	---	---	---	---	0	18
PT	PT-30-1130	Lao	0	0	---	1	4	Head of household	Male	More than secondary	PT-30-1130-1	30	TRUE	35	TRUE	0	---	---	---	---	---	0	8
PT	PT-30-1130	Lao	0	0	---	1	4	Spouse	Female	More than secondary	PT-30-1130-2	30	TRUE	31	TRUE	0	---	---	---	---	---	0	10
PT	PT-30-1130	Lao	0	0	---	1	4	Son or daughter	Male	Some primary school	PT-30-1130-3	30	TRUE	6	FALSE	0	---	---	---	---	---	0	18
PT	PT-30-1130	Lao	0	0	---	1	4	Son or daughter	Male	Never attended school	PT-30-1130-4	30	TRUE	2	FALSE	0	---	---	---	---	---	0	18
SK	SK-55-1183	Lao	0	0	---	1	9	Head of household	Male	Never attended school	SK-55-1183-1	55	TRUE	67	TRUE	1	1	1	2	0	---	0	7
SK	SK-55-1183	Lao	0	0	---	1	9	Spouse	Female	Never attended school	SK-55-1183-2	55	TRUE	59	TRUE	0	---	---	---	---	---	0	18
SK	SK-55-1183	Lao	0	0	---	1	9	Son or daughter	Female	Never attended school	SK-55-1183-3	55	TRUE	40	TRUE	0	---	---	---	---	---	0	21
SK	SK-55-1183	Lao	0	0	---	1	9	Son in law or daughter in law	Male	Never attended school	SK-55-1183-4	55	TRUE	44	TRUE	1	1	1	2	0	---	0	26
SK	SK-55-1183	Lao	0	0	---	1	9	Son or daughter	Female	Never attended school	SK-55-1183-5	55	TRUE	28	TRUE	0	---	---	---	---	---	0	21
SK	SK-55-1183	Lao	0	0	---	1	9	Son in law or daughter in law	Male	Never attended school	SK-55-1183-6	55	TRUE	26	TRUE	1	1	1	2	0	---	0	18
SK	SK-55-1183	Lao	0	0	---	1	9	Grandchild	Female	Never attended school	SK-55-1183-7	55	TRUE	6	FALSE	0	---	---	---	---	---	0	21
SK	SK-55-1183	Lao	0	0	---	1	9	Grandchild	Female	Never attended school	SK-55-1183-8	55	TRUE	2	FALSE	0	---	---	---	---	---	0	10
SK	SK-55-1183	Lao	0	0	---	1	9	Grandchild	Male	Never attended school	SK-55-1183-9	55	TRUE	14	FALSE	0	---	---	---	---	---	0	2
SK	SK-55-1184	Lao	0	0	---	1	5	Head of household	Male	Some primary school	SK-55-1184-1	55	TRUE	66.80821918	TRUE	0	---	---	---	---	---	0	6
SK	SK-55-1184	Lao	0	0	---	1	5	Spouse	Female	Some primary school	SK-55-1184-2	55	TRUE	61.76164384	TRUE	1	1	1	2	0	---	0	19
SK	SK-55-1184	Lao	0	0	---	1	5	Son or daughter	Female	Some primary school	SK-55-1184-3	55	TRUE	24	TRUE	1	1	1	2	0	---	0	18
SK	SK-55-1184	Lao	0	0	---	1	5	Grandchild	Male	Never attended school	SK-55-1184-4	55	TRUE	4.268493151	FALSE	0	---	---	---	---	---	0	5
SK	SK-55-1184	Lao	0	0	---	1	5	Grandchild	Female	Some primary school	SK-55-1184-5	55	TRUE	13	FALSE	0	---	---	---	---	---	0	2
SK	SK-55-1225	Lao	0	0	---	1	3	Head of household	Female	Completed primary school (Grade 5)	SK-55-1225-1	55	TRUE	38	TRUE	0	---	---	---	---	---	0	30
SK	SK-55-1225	Lao	0	0	---	1	3	Son or daughter	Female	Completed primary school (Grade 5)	SK-55-1225-2	55	TRUE	23	TRUE	0	---	---	---	---	---	0	9
SK	SK-55-1225	Lao	0	0	---	1	3	Son or daughter	Male	Never attended school	SK-55-1225-3	55	TRUE	6	FALSE	0	---	---	---	---	---	0	9
SK	SK-55-1229	Lao	0	0	---	1	4	Head of household	Male	Completed primary school (Grade 5)	SK-55-1229-1	55	TRUE	44	TRUE	0	---	---	---	---	---	0	4
SK	SK-55-1229	Lao	0	0	---	1	4	Spouse	Female	Completed primary school (Grade 5)	SK-55-1229-2	55	TRUE	43	TRUE	0	---	---	---	---	---	0	16
SK	SK-55-1229	Lao	0	0	---	1	4	Son or daughter	Male	Some primary school	SK-55-1229-3	55	TRUE	12	FALSE	0	---	---	---	---	---	0	4
SK	SK-55-1229	Lao	0	0	---	1	4	Son or daughter	Male	Some primary school	SK-55-1229-4	55	TRUE	12	FALSE	0	---	---	---	---	---	0	2
PT	PT-36-1069	Lao	0	0	---	1	4	Head of household	Male	Some primary school	PT-36-1069-1	36	TRUE	31.2630137	TRUE	0	---	---	---	---	---	0	8
PT	PT-36-1069	Lao	0	0	---	1	4	Spouse	Female	Some primary school	PT-36-1069-2	36	TRUE	30.25205479	TRUE	0	---	---	---	---	---	0	17
PT	PT-36-1069	Lao	0	0	---	1	4	Son or daughter	Male	Some primary school	PT-36-1069-3	36	TRUE	12.42465753	FALSE	0	---	---	---	---	---	0	1
PT	PT-36-1069	Lao	0	0	---	1	4	Son or daughter	Female	Never attended school	PT-36-1069-4	36	TRUE	5.912328767	FALSE	0	---	---	---	---	---	0	20
PT	PT-36-1070	Lao	0	0	---	1	3	Head of household	Female	Never attended school	PT-36-1070-1	36	TRUE	48	TRUE	0	---	---	---	---	---	0	8
PT	PT-36-1070	Lao	0	0	---	1	3	Spouse	Female	Some primary school	PT-36-1070-2	36	TRUE	10	FALSE	0	---	---	---	---	---	0	17
PT	PT-36-1070	Lao	0	0	---	1	3	Son or daughter	Male	Some primary school	PT-36-1070-3	36	TRUE	50	TRUE	1	5	3	1	0	---	0	2
PT	PT-36-1063	Lao	0	0	---	1	3	Head of household	Male	Some primary school	PT-36-1063-1	36	TRUE	26	TRUE	0	---	---	---	---	---	0	2
PT	PT-36-1063	Lao	0	0	---	1	3	Spouse	Female	Some primary school	PT-36-1063-2	36	TRUE	23	TRUE	0	---	---	---	---	---	0	14
PT	PT-36-1063	Lao	0	0	---	1	3	Son or daughter	Female	Never attended school	PT-36-1063-3	36	TRUE	3	FALSE	0	---	---	---	---	---	0	3
PT	PT-36-1068	Lao	0	0	---	1	3	Head of household	Male	Some primary school	PT-36-1068-1	36	TRUE	22	TRUE	0	---	---	---	---	---	0	4
PT	PT-36-1068	Lao	0	0	---	1	3	Spouse	Female	Some primary school	PT-36-1068-2	36	TRUE	22	TRUE	0	---	---	---	---	---	0	28
PT	PT-36-1068	Lao	0	0	---	1	3	Brother or sister	Male	Completed primary school (Grade 5)	PT-36-1068-3	36	TRUE	15	TRUE	0	---	---	---	---	---	0	4
PT	PT-36-1036	La vae	0	0	---	1	3	Head of household	Female	Some primary school	PT-36-1036-1	36	TRUE	43.10684932	TRUE	0	---	---	---	---	---	0	16
PT	PT-36-1036	La vae	0	0	---	1	3	Son or daughter	Female	Some primary school	PT-36-1036-2	36	TRUE	13.74794521	FALSE	0	---	---	---	---	---	0	23
PT	PT-36-1036	La vae	0	0	---	1	3	Son or daughter	Female	Never attended school	PT-36-1036-3	36	TRUE	8.320547945	FALSE	0	---	---	---	---	---	0	18
PT	PT-36-1041	Lao	0	0	---	1	6	Head of household	Female	Completed primary school (Grade 5)	PT-36-1041-1	36	TRUE	42.35616438	TRUE	0	---	---	---	---	---	0	13
PT	PT-36-1041	Lao	0	0	---	1	6	Spouse	Male	Never attended school	PT-36-1041-2	36	TRUE	37.51232877	TRUE	0	---	---	---	---	---	0	7
PT	PT-36-1041	Lao	0	0	---	1	6	Son or daughter	Male	Some primary school	PT-36-1041-3	36	TRUE	17.4739726	TRUE	0	---	---	---	---	---	0	6
PT	PT-36-1041	Lao	0	0	---	1	6	Son or daughter	Female	Completed primary school (Grade 5)	PT-36-1041-4	36	TRUE	16.13150685	TRUE	0	---	---	---	---	---	0	9
PT	PT-36-1041	Lao	0	0	---	1	6	Son or daughter	Female	Completed primary school (Grade 5)	PT-36-1041-5	36	TRUE	14.22465753	FALSE	0	---	---	---	---	---	0	5
PT	PT-36-1041	Lao	0	0	---	1	6	Son or daughter	Male	Some primary school	PT-36-1041-6	36	TRUE	12.18356164	FALSE	0	---	---	---	---	---	0	16
PT	PT-36-1042	La vae	0	0	---	1	4	Head of household	Male	Completed primary school (Grade 5)	PT-36-1042-1	36	TRUE	60.02739726	TRUE	0	---	---	---	---	---	0	13
PT	PT-36-1042	La vae	0	0	---	1	4	Spouse	Female	Never attended school	PT-36-1042-2	36	TRUE	59.68767123	TRUE	0	---	---	---	---	---	0	29
PT	PT-36-1042	La vae	0	0	---	1	4	Son or daughter	Female	Completed secondary school (Grade 11 or 12)	PT-36-1042-3	36	TRUE	18.58630137	TRUE	0	---	---	---	---	---	0	12
PT	PT-36-1042	La vae	0	0	---	1	4	Son or daughter	Male	Some secondary school	PT-36-1042-4	36	TRUE	16.2630137	TRUE	0	---	---	---	---	---	0	10
PT	PT-36-1037	La vae	0	0	---	1	4	Head of household	Female	Some primary school	PT-36-1037-1	36	TRUE	26.42465753	TRUE	0	---	---	---	---	---	0	19
PT	PT-36-1037	La vae	0	0	---	1	4	Son or daughter	Female	Never attended school	PT-36-1037-2	36	TRUE	6.495890411	FALSE	0	---	---	---	---	---	0	6
PT	PT-36-1037	La vae	0	0	---	1	4	Son or daughter	Female	Never attended school	PT-36-1037-3	36	TRUE	5.380821918	FALSE	0	---	---	---	---	---	0	22
PT	PT-36-1037	La vae	0	0	---	1	4	Son or daughter	Female	Never attended school	PT-36-1037-4	36	TRUE	3.290410959	FALSE	0	---	---	---	---	---	0	9
PT	PT-36-1103	Lao	0	0	---	1	2	Head of household	Female	Some primary school	PT-36-1103-1	36	TRUE	23	TRUE	0	---	---	---	---	---	0	3
PT	PT-36-1103	Lao	0	0	---	1	2	Son or daughter	Male	Never attended school	PT-36-1103-2	36	TRUE	5	FALSE	0	---	---	---	---	---	0	30
PT	PT-36-1104	Lao	0	0	---	1	2	Head of household	Female	Some primary school	PT-36-1104-1	36	TRUE	24	TRUE	0	---	---	---	---	---	0	14
PT	PT-36-1104	Lao	0	0	---	1	2	Son or daughter	Female	Never attended school	PT-36-1104-2	36	TRUE	4	FALSE	0	---	---	---	---	---	0	12
MP	MP-02-1025	Lao	1	0	---	1	5	Head of household	Male	Never attended school	MP-02-1025-1	2	TRUE	52.37808219	TRUE	0	---	---	---	---	---	1	2
MP	MP-02-1025	Lao	1	0	---	1	5	Spouse	Female	Never attended school	MP-02-1025-2	2	TRUE	55.23835616	TRUE	0	---	---	---	---	---	1	18
MP	MP-02-1025	Lao	1	0	---	1	5	Son or daughter	Male	Never attended school	MP-02-1025-3	2	TRUE	30.38082192	TRUE	0	---	---	---	---	---	1	28
MP	MP-02-1025	Lao	1	0	---	1	5	Son or daughter	Male	Completed primary school (Grade 5)	MP-02-1025-4	2	TRUE	15.2	TRUE	0	---	---	---	---	---	1	2
MP	MP-02-1025	Lao	1	0	---	1	5	Son or daughter	Male	Never attended school	MP-02-1025-5	2	TRUE	24.12054795	TRUE	0	---	---	---	---	---	1	4
SK	SK-55-1060	Lao	0	0	---	1	5	Head of household	Male	Some primary school	SK-55-1060-1	55	TRUE	35	TRUE	0	---	---	---	---	---	0	6
SK	SK-55-1060	Lao	0	0	---	1	5	Parent in law	Female	Never attended school	SK-55-1060-2	55	TRUE	83	TRUE	0	---	---	---	---	---	0	13
SK	SK-55-1060	Lao	0	0	---	1	5	Son in law or daughter in law	Male	Never attended school	SK-55-1060-3	55	TRUE	32	TRUE	0	---	---	---	---	---	0	17
SK	SK-55-1060	Lao	0	0	---	1	5	Brother or sister	Female	Some primary school	SK-55-1060-4	55	TRUE	32	TRUE	0	---	---	---	---	---	0	26
SK	SK-55-1060	Lao	0	0	---	1	5	Brother or sister	Male	Some primary school	SK-55-1060-5	55	TRUE	12	FALSE	0	---	---	---	---	---	0	7
SK	SK-55-1117	Lao	0	0	---	1	8	Head of household	Male	Some primary school	SK-55-1117-1	55	TRUE	26	TRUE	0	---	---	---	---	---	0	4
SK	SK-55-1117	Lao	0	0	---	1	8	Son in law or daughter in law	Male	Some primary school	SK-55-1117-2	55	TRUE	27	TRUE	0	---	---	---	---	---	0	16
SK	SK-55-1117	Lao	0	0	---	1	8	Son in law or daughter in law	Female	Some primary school	SK-55-1117-3	55	TRUE	26	TRUE	0	---	---	---	---	---	0	9
SK	SK-55-1117	Lao	0	0	---	1	8	Spouse	Female	Never attended school	SK-55-1117-4	55	TRUE	27	TRUE	0	---	---	---	---	---	0	7
SK	SK-55-1117	Lao	0	0	---	1	8	Brother or sister	Female	Never attended school	SK-55-1117-5	55	TRUE	30	TRUE	0	---	---	---	---	---	0	9
SK	SK-55-1117	Lao	0	0	---	1	8	Brother or sister	Female	Some primary school	SK-55-1117-6	55	TRUE	17	TRUE	0	---	---	---	---	---	0	9
SK	SK-55-1117	Lao	0	0	---	1	8	Parent in law	Female	Never attended school	SK-55-1117-7	55	TRUE	60	TRUE	0	---	---	---	---	---	0	6
SK	SK-55-1117	Lao	0	0	---	1	8	Grandchild	Male	Never attended school	SK-55-1117-8	55	TRUE	0.166666667	FALSE	0	---	---	---	---	---	0	9
SK	SK-55-1239	Lao	0	0	---	1	2	Head of household	Female	Completed primary school (Grade 5)	SK-55-1239-1	55	TRUE	54	TRUE	0	---	---	---	---	---	0	5
SK	SK-55-1239	Lao	0	0	---	1	2	Grandchild	Male	Some primary school	SK-55-1239-2	55	TRUE	8	FALSE	0	---	---	---	---	---	0	4
PT	PT-36-1096	Lao	0	0	---	1	5	Head of household	Female	Some primary school	PT-36-1096-1	36	TRUE	58	TRUE	0	---	---	---	---	---	0	1
PT	PT-36-1096	Lao	0	0	---	1	5	Son or daughter	Female	Some primary school	PT-36-1096-2	36	TRUE	11	FALSE	0	---	---	---	---	---	0	9
PT	PT-36-1096	Lao	0	0	---	1	5	Son or daughter	Female	Some primary school	PT-36-1096-3	36	TRUE	9	FALSE	0	---	---	---	---	---	0	9
PT	PT-36-1096	Lao	0	0	---	1	5	Son or daughter	Male	Some primary school	PT-36-1096-4	36	TRUE	8	FALSE	0	---	---	---	---	---	0	4
PT	PT-36-1096	Lao	0	0	---	1	5	Son or daughter	Male	Never attended school	PT-36-1096-5	36	TRUE	5	FALSE	0	---	---	---	---	---	0	6
PT	PT-34-1035	Lao	0	0	---	1	2	Head of household	Male	Some primary school	PT-34-1035-1	34	TRUE	26.5890411	TRUE	1	1	1	2	0	---	0	7
PT	PT-34-1035	Lao	0	0	---	1	2	Spouse	Female	Some primary school	PT-34-1035-2	34	TRUE	25.35342466	TRUE	1	1	1	2	0	---	0	29
PT	PT-34-1038	Lao	0	0	---	1	5	Head of household	Female	Never attended school	PT-34-1038-1	34	TRUE	60.87671233	TRUE	0	---	---	---	---	---	0	14
PT	PT-34-1038	Lao	0	0	---	1	5	Son or daughter	Female	Some primary school	PT-34-1038-2	34	TRUE	33.77534247	TRUE	0	---	---	---	---	---	0	11
PT	PT-34-1038	Lao	0	0	---	1	5	Son in law or daughter in law	Male	Some primary school	PT-34-1038-3	34	TRUE	29.43835616	TRUE	0	---	---	---	---	---	0	2
PT	PT-34-1038	Lao	0	0	---	1	5	Niece or nephew	Male	Never attended school	PT-34-1038-4	34	TRUE	3.178082192	FALSE	0	---	---	---	---	---	0	4
PT	PT-34-1038	Lao	0	0	---	1	5	Niece or nephew	Male	Never attended school	PT-34-1038-5	34	TRUE	1.336986301	FALSE	0	---	---	---	---	---	0	11
PT	PT-36-1123	Lao	0	0	---	1	6	Head of household	Male	Some primary school	PT-36-1123-1	36	TRUE	63	TRUE	0	---	---	---	---	---	0	5
PT	PT-36-1123	Lao	0	0	---	1	6	Spouse	Female	Some primary school	PT-36-1123-2	36	TRUE	60	TRUE	0	---	---	---	---	---	0	11
PT	PT-36-1123	Lao	0	0	---	1	6	Son or daughter	Female	Some primary school	PT-36-1123-3	36	TRUE	20	TRUE	0	---	---	---	---	---	0	11
PT	PT-36-1123	Lao	0	0	---	1	6	Son or daughter	Male	Some primary school	PT-36-1123-4	36	TRUE	25	TRUE	0	---	---	---	---	---	0	9
PT	PT-36-1123	Lao	0	0	---	1	6	Son or daughter	Male	Some primary school	PT-36-1123-5	36	TRUE	29	TRUE	0	---	---	---	---	---	0	8
PT	PT-36-1123	Lao	0	0	---	1	6	Son or daughter	Male	Some primary school	PT-36-1123-6	36	TRUE	39	TRUE	0	---	---	---	---	---	0	7
PT	PT-25-1213	Lao	0	0	---	1	6	Head of household	Male	Some secondary school	PT-25-1213-1	25	TRUE	56	TRUE	0	---	---	---	---	---	0	2
PT	PT-25-1213	Lao	0	0	---	1	6	Spouse	Female	Some primary school	PT-25-1213-2	25	TRUE	53	TRUE	0	---	---	---	---	---	0	21
PT	PT-25-1213	Lao	0	0	---	1	6	Son or daughter	Female	Some primary school	PT-25-1213-3	25	TRUE	33	TRUE	0	---	---	---	---	---	0	10
PT	PT-25-1213	Lao	0	0	---	1	6	Son or daughter	Female	Some secondary school	PT-25-1213-4	25	TRUE	18	TRUE	0	---	---	---	---	---	0	13
PT	PT-25-1213	Lao	0	0	---	1	6	Son or daughter	Female	Some secondary school	PT-25-1213-5	25	TRUE	17	TRUE	0	---	---	---	---	---	0	13
PT	PT-25-1213	Lao	0	0	---	1	6	Son or daughter	Male	Some primary school	PT-25-1213-6	25	TRUE	11	FALSE	0	---	---	---	---	---	0	11
PT	PT-25-1208	Lao	0	0	---	1	6	Head of household	Female	Completed primary school (Grade 5)	PT-25-1208-1	25	TRUE	32	TRUE	0	---	---	---	---	---	0	22
PT	PT-25-1208	Lao	0	0	---	1	6	Son or daughter	Male	Some primary school	PT-25-1208-2	25	TRUE	8	FALSE	0	---	---	---	---	---	0	14
PT	PT-25-1208	Lao	0	0	---	1	6	Son or daughter	Female	Some primary school	PT-25-1208-3	25	TRUE	7	FALSE	0	---	---	---	---	---	0	9
PT	PT-25-1208	Lao	0	0	---	1	6	Son or daughter	Male	Never attended school	PT-25-1208-4	25	TRUE	5	FALSE	0	---	---	---	---	---	0	21
PT	PT-25-1208	Lao	0	0	---	1	6	Son or daughter	Female	Never attended school	PT-25-1208-5	25	TRUE	0.333333333	FALSE	0	---	---	---	---	---	0	11
PT	PT-25-1208	Lao	0	0	---	1	6	Spouse	Male	Some primary school	PT-25-1208-6	25	TRUE	43	TRUE	0	---	---	---	---	---	0	2
PT	PT-25-1137	Lao	0	0	---	1	2	Head of household	Male	Completed primary school (Grade 5)	PT-25-1137-1	25	TRUE	51	TRUE	0	---	---	---	---	---	0	2
PT	PT-25-1137	Lao	0	0	---	1	2	Spouse	Female	Completed primary school (Grade 5)	PT-25-1137-2	25	TRUE	41	TRUE	0	---	---	---	---	---	0	21
PT	PT-25-1138	Lao	0	0	---	1	1	Head of household	Female	Never attended school	PT-25-1138-1	25	TRUE	67	TRUE	0	---	---	---	---	---	0	19
PT	PT-34-1103	Lao	1	0	---	1	4	Head of household	Male	Some primary school	PT-34-1103-1	34	TRUE	31	TRUE	0	---	---	---	---	---	0	9
PT	PT-34-1103	Lao	1	0	---	1	4	Spouse	Female	Some primary school	PT-34-1103-2	34	TRUE	34	TRUE	0	---	---	---	---	---	0	20
PT	PT-34-1103	Lao	1	0	---	1	4	Son or daughter	Female	Some primary school	PT-34-1103-3	34	TRUE	10	FALSE	0	---	---	---	---	---	0	3
PT	PT-34-1103	Lao	1	0	---	1	4	Son or daughter	Male	Never attended school	PT-34-1103-4	34	TRUE	2	FALSE	0	---	---	---	---	---	0	7
PT	PT-25-1204	Lao	0	0	---	1	9	Head of household	Female	Never attended school	PT-25-1204-1	25	TRUE	31	TRUE	0	---	---	---	---	---	0	12
PT	PT-25-1204	Lao	0	0	---	1	9	Spouse	Male	Some primary school	PT-25-1204-2	25	TRUE	32	TRUE	0	---	---	---	---	---	0	9
PT	PT-25-1204	Lao	0	0	---	1	9	Son or daughter	Female	Never attended school	PT-25-1204-3	25	TRUE	12	FALSE	0	---	---	---	---	---	0	22
PT	PT-25-1204	Lao	0	0	---	1	9	Son or daughter	Female	Never attended school	PT-25-1204-4	25	TRUE	5	FALSE	0	---	---	---	---	---	0	9
PT	PT-25-1204	Lao	0	0	---	1	9	Son or daughter	Male	Never attended school	PT-25-1204-5	25	TRUE	3	FALSE	0	---	---	---	---	---	0	1
PT	PT-25-1204	Lao	0	0	---	1	9	Son or daughter	Male	Never attended school	PT-25-1204-6	25	TRUE	5	FALSE	0	---	---	---	---	---	0	9
PT	PT-25-1204	Lao	0	0	---	1	9	Son or daughter	Male	Never attended school	PT-25-1204-7	25	TRUE	0.916666667	FALSE	0	---	---	---	---	---	0	8
PT	PT-25-1204	Lao	0	0	---	1	9	Parent in law	Female	Never attended school	PT-25-1204-8	25	TRUE	54	TRUE	0	---	---	---	---	---	0	26
PT	PT-25-1204	Lao	0	0	---	1	9	Brother or sister	Male	Never attended school	PT-25-1204-9	25	TRUE	21	TRUE	0	---	---	---	---	---	0	3
PT	PT-34-1139	Lao	1	0	---	1	6	Head of household	Female	Some primary school	PT-34-1139-1	34	TRUE	57	TRUE	0	---	---	---	---	---	0	4
PT	PT-34-1139	Lao	1	0	---	1	6	Son or daughter	Female	Never attended school	PT-34-1139-2	34	TRUE	30	TRUE	0	---	---	---	---	---	0	11
PT	PT-34-1139	Lao	1	0	---	1	6	Son or daughter	Female	Never attended school	PT-34-1139-3	34	TRUE	28	TRUE	0	---	---	---	---	---	0	16
PT	PT-34-1139	Lao	1	0	---	1	6	Son or daughter	Female	Some primary school	PT-34-1139-4	34	TRUE	25	TRUE	0	---	---	---	---	---	0	19
PT	PT-34-1139	Lao	1	0	---	1	6	Son or daughter	Male	Some primary school	PT-34-1139-5	34	TRUE	20	TRUE	0	---	---	---	---	---	0	19
PT	PT-34-1139	Lao	1	0	---	1	6	Grandchild	Male	Never attended school	PT-34-1139-6	34	TRUE	1	FALSE	0	---	---	---	---	---	0	5
PT	PT-34-1140	Lao	0	0	---	1	4	Spouse	Female	Some primary school	PT-34-1140-1	34	TRUE	33	TRUE	0	---	---	---	---	---	0	6
PT	PT-34-1140	Lao	0	0	---	1	4	Son or daughter	Male	Completed primary school (Grade 5)	PT-34-1140-2	34	TRUE	5	FALSE	0	---	---	---	---	---	0	1
PT	PT-34-1140	Lao	0	0	---	1	4	Head of household	Male	Some primary school	PT-34-1140-3	34	TRUE	35	TRUE	0	---	---	---	---	---	0	21
PT	PT-34-1140	Lao	0	0	---	1	4	Son or daughter	Female	Never attended school	PT-34-1140-4	34	TRUE	12	FALSE	0	---	---	---	---	---	0	5
PT	PT-25-1181	Lao	0	0	---	1	2	Head of household	Male	Never attended school	PT-25-1181-1	25	TRUE	65	TRUE	0	---	---	---	---	---	0	13
PT	PT-25-1181	Lao	0	0	---	1	2	Grandchild	Male	Some primary school	PT-25-1181-2	25	TRUE	13	FALSE	0	---	---	---	---	---	0	7
PT	PT-25-1176	Lao	0	0	---	1	5	Head of household	Female	Never attended school	PT-25-1176-1	25	TRUE	62	TRUE	0	---	---	---	---	---	0	2
PT	PT-25-1176	Lao	0	0	---	1	5	Son or daughter	Male	Some primary school	PT-25-1176-2	25	TRUE	40	TRUE	0	---	---	---	---	---	0	13
PT	PT-25-1176	Lao	0	0	---	1	5	Son or daughter	Female	Some primary school	PT-25-1176-3	25	TRUE	26	TRUE	0	---	---	---	---	---	0	20
PT	PT-25-1176	Lao	0	0	---	1	5	Grandchild	Male	Some primary school	PT-25-1176-4	25	TRUE	18	TRUE	0	---	---	---	---	---	0	5
PT	PT-25-1176	Lao	0	0	---	1	5	Grandchild	Female	Never attended school	PT-25-1176-5	25	TRUE	4	FALSE	0	---	---	---	---	---	0	24
PT	PT-25-1184	Lao	0	0	---	1	3	Head of household	Male	Some primary school	PT-25-1184-1	25	TRUE	48	TRUE	0	---	---	---	---	---	0	3
PT	PT-25-1184	Lao	0	0	---	1	3	Spouse	Female	Some primary school	PT-25-1184-2	25	TRUE	48	TRUE	0	---	---	---	---	---	0	2
PT	PT-25-1184	Lao	0	0	---	1	3	Son or daughter	Female	Some primary school	PT-25-1184-3	25	TRUE	36	TRUE	0	---	---	---	---	---	0	9
PT	PT-25-1037	Lao	0	0	---	1	5	Head of household	Male	Some primary school	PT-25-1037-1	25	TRUE	54	TRUE	0	---	---	---	---	---	0	13
PT	PT-25-1037	Lao	0	0	---	1	5	Spouse	Female	Some primary school	PT-25-1037-2	25	TRUE	36	TRUE	0	---	---	---	---	---	0	15
PT	PT-25-1037	Lao	0	0	---	1	5	Son or daughter	Male	Completed primary school (Grade 5)	PT-25-1037-3	25	TRUE	15	TRUE	0	---	---	---	---	---	0	5
PT	PT-25-1037	Lao	0	0	---	1	5	Son or daughter	Male	Some primary school	PT-25-1037-4	25	TRUE	13	FALSE	0	---	---	---	---	---	0	10
PT	PT-25-1037	Lao	0	0	---	1	5	Son or daughter	Female	Some primary school	PT-25-1037-5	25	TRUE	10	FALSE	0	---	---	---	---	---	0	8
PT	PT-25-1175	Lao	0	0	---	1	3	Head of household	Female	Never attended school	PT-25-1175-1	25	TRUE	43	TRUE	0	---	---	---	---	---	0	7
PT	PT-25-1175	Lao	0	0	---	1	3	Son in law or daughter in law	Male	Never attended school	PT-25-1175-2	25	TRUE	14	FALSE	0	---	---	---	---	---	0	14
PT	PT-25-1175	Lao	0	0	---	1	3	Spouse	Male	Never attended school	PT-25-1175-3	25	TRUE	43	TRUE	0	---	---	---	---	---	0	7
PT	PT-36-1083	Lao	0	0	---	1	3	Head of household	Male	Completed primary school (Grade 5)	PT-36-1083-1	36	TRUE	36.41917808	TRUE	0	---	---	---	---	---	0	17
PT	PT-36-1083	Lao	0	0	---	1	3	Spouse	Female	Some primary school	PT-36-1083-2	36	TRUE	25.75616438	TRUE	0	---	---	---	---	---	0	21
PT	PT-36-1083	Lao	0	0	---	1	3	Son or daughter	Female	Never attended school	PT-36-1083-3	36	TRUE	1.720547945	FALSE	0	---	---	---	---	---	0	9
PT	PT-25-1009	Lao	1	0	---	1	7	Head of household	Male	Some secondary school	PT-25-1009-1	25	TRUE	45	TRUE	0	---	---	---	---	---	0	18
PT	PT-25-1009	Lao	1	0	---	1	7	Spouse	Female	Some primary school	PT-25-1009-2	25	TRUE	47	TRUE	0	---	---	---	---	---	0	2
PT	PT-25-1009	Lao	1	0	---	1	7	Son or daughter	Female	Some primary school	PT-25-1009-3	25	TRUE	8	FALSE	0	---	---	---	---	---	0	21
PT	PT-25-1009	Lao	1	0	---	1	7	Grandchild	Male	Never attended school	PT-25-1009-4	25	TRUE	1.3	FALSE	0	---	---	---	---	---	0	8
PT	PT-25-1009	Lao	1	0	---	1	7	Son in law or daughter in law	Male	More than secondary	PT-25-1009-5	25	TRUE	28	TRUE	0	---	---	---	---	---	0	2
PT	PT-25-1009	Lao	1	0	---	1	7	Son or daughter	Female	Some primary school	PT-25-1009-6	25	TRUE	22	TRUE	0	---	---	---	---	---	0	17
PT	PT-25-1009	Lao	1	0	---	1	7	Son or daughter	Male	Completed secondary school (Grade 11 or 12)	PT-25-1009-7	25	TRUE	19	TRUE	0	---	---	---	---	---	0	13
PT	PT-25-1099	Lao	0	0	---	1	5	Head of household	Female	Never attended school	PT-25-1099-1	25	TRUE	68	TRUE	0	---	---	---	---	---	0	23
PT	PT-25-1099	Lao	0	0	---	1	5	Son or daughter	Male	Some primary school	PT-25-1099-2	25	TRUE	25	TRUE	0	---	---	---	---	---	0	8
PT	PT-25-1099	Lao	0	0	---	1	5	Grandchild	Female	Never attended school	PT-25-1099-3	25	TRUE	4	FALSE	0	---	---	---	---	---	0	16
PT	PT-25-1099	Lao	0	0	---	1	5	Son or daughter	Female	Some primary school	PT-25-1099-4	25	TRUE	15	TRUE	0	---	---	---	---	---	0	4
PT	PT-25-1099	Lao	0	0	---	1	5	Spouse	Male	Some primary school	PT-25-1099-5	25	TRUE	69	TRUE	0	---	---	---	---	---	0	2
PT	PT-25-1133	Lao	0	0	---	1	7	Head of household	Male	Some primary school	PT-25-1133-1	25	TRUE	50	TRUE	0	---	---	---	---	---	0	2
PT	PT-25-1133	Lao	0	0	---	1	7	Spouse	Female	Never attended school	PT-25-1133-2	25	TRUE	47	TRUE	0	---	---	---	---	---	0	22
PT	PT-25-1133	Lao	0	0	---	1	7	Son or daughter	Male	Completed secondary school (Grade 11 or 12)	PT-25-1133-3	25	TRUE	19	TRUE	0	---	---	---	---	---	0	13
PT	PT-25-1133	Lao	0	0	---	1	7	Son or daughter	Female	Completed primary school (Grade 5)	PT-25-1133-4	25	TRUE	17	TRUE	0	---	---	---	---	---	0	8
PT	PT-25-1133	Lao	0	0	---	1	7	Son or daughter	Female	Completed primary school (Grade 5)	PT-25-1133-5	25	TRUE	15	TRUE	0	---	---	---	---	---	0	9
PT	PT-25-1133	Lao	0	0	---	1	7	Son or daughter	Female	Completed primary school (Grade 5)	PT-25-1133-6	25	TRUE	13	FALSE	0	---	---	---	---	---	0	14
PT	PT-25-1133	Lao	0	0	---	1	7	Son or daughter	Female	Never attended school	PT-25-1133-7	25	TRUE	6	FALSE	0	---	---	---	---	---	0	17
PT	PT-25-1135	Lao	0	0	---	1	2	Head of household	Male	Completed primary school (Grade 5)	PT-25-1135-1	25	TRUE	30	TRUE	0	---	---	---	---	---	0	13
PT	PT-25-1135	Lao	0	0	---	1	2	Spouse	Female	Some secondary school	PT-25-1135-2	25	TRUE	26	TRUE	0	---	---	---	---	---	0	4
PT	PT-25-1106	Lao	1	0	---	1	4	Head of household	Male	Completed secondary school (Grade 11 or 12)	PT-25-1106-1	25	TRUE	32	TRUE	0	---	---	---	---	---	0	2
PT	PT-25-1106	Lao	1	0	---	1	4	Spouse	Female	More than secondary	PT-25-1106-2	25	TRUE	31	TRUE	0	---	---	---	---	---	0	10
PT	PT-25-1106	Lao	1	0	---	1	4	Son or daughter	Female	Some primary school	PT-25-1106-3	25	TRUE	7	FALSE	0	---	---	---	---	---	0	4
PT	PT-25-1106	Lao	1	0	---	1	4	Son or daughter	Male	Never attended school	PT-25-1106-4	25	TRUE	3	FALSE	0	---	---	---	---	---	0	4
PT	PT-25-1108	Lao	1	0	---	1	3	Head of household	Female	Completed primary school (Grade 5)	PT-25-1108-1	25	TRUE	38	TRUE	0	---	---	---	---	---	0	8
PT	PT-25-1108	Lao	1	0	---	1	3	Son or daughter	Male	Some primary school	PT-25-1108-2	25	TRUE	7	FALSE	0	---	---	---	---	---	0	3
PT	PT-25-1108	Lao	1	0	---	1	3	Son or daughter	Female	Completed secondary school (Grade 11 or 12)	PT-25-1108-3	25	TRUE	18	TRUE	0	---	---	---	---	---	0	12
MP	MP-02-1023	Lao	1	0	---	1	6	Head of household	Male	Completed primary school (Grade 5)	MP-02-1023-1	2	TRUE	58	TRUE	0	---	---	---	---	---	0	5
MP	MP-02-1023	Lao	1	0	---	1	6	Spouse	Female	Completed primary school (Grade 5)	MP-02-1023-2	2	TRUE	56	TRUE	0	---	---	---	---	---	0	4
MP	MP-02-1023	Lao	1	0	---	1	6	Grandchild	Male	Never attended school	MP-02-1023-3	2	TRUE	6	FALSE	0	---	---	---	---	---	0	14
MP	MP-02-1023	Lao	1	0	---	1	6	Parent	Female	Never attended school	MP-02-1023-4	2	TRUE	80	TRUE	0	---	---	---	---	---	0	17
MP	MP-02-1023	Lao	1	0	---	1	6	Son or daughter	Female	Completed primary school (Grade 5)	MP-02-1023-5	2	TRUE	26	TRUE	0	---	---	---	---	---	0	12
MP	MP-02-1023	Lao	1	0	---	1	6	Son in law or daughter in law	Male	Completed primary school (Grade 5)	MP-02-1023-6	2	TRUE	30	TRUE	0	---	---	---	---	---	0	4
PT	PT-25-1187	Lao	0	0	---	1	8	Head of household	Female	Some primary school	PT-25-1187-1	25	TRUE	43	TRUE	0	---	---	---	---	---	0	3
PT	PT-25-1187	Lao	0	0	---	1	8	Son or daughter	Female	Some primary school	PT-25-1187-2	25	TRUE	12	FALSE	0	---	---	---	---	---	0	31
PT	PT-25-1187	Lao	0	0	---	1	8	Son or daughter	Female	Some primary school	PT-25-1187-3	25	TRUE	10	FALSE	0	---	---	---	---	---	0	9
PT	PT-25-1187	Lao	0	0	---	1	8	Son or daughter	Male	Never attended school	PT-25-1187-4	25	TRUE	5	FALSE	0	---	---	---	---	---	0	8
PT	PT-25-1187	Lao	0	0	---	1	8	Spouse	Male	Some primary school	PT-25-1187-5	25	TRUE	45	TRUE	0	---	---	---	---	---	0	19
PT	PT-25-1187	Lao	0	0	---	1	8	Son or daughter	Female	Some primary school	PT-25-1187-6	25	TRUE	19	TRUE	0	---	---	---	---	---	0	11
PT	PT-25-1187	Lao	0	0	---	1	8	Son or daughter	Female	Some secondary school	PT-25-1187-7	25	TRUE	18	TRUE	0	---	---	---	---	---	0	4
PT	PT-25-1187	Lao	0	0	---	1	8	Son or daughter	Female	Some secondary school	PT-25-1187-8	25	TRUE	16	TRUE	0	---	---	---	---	---	0	19
PT	PT-25-1216	Lao	0	0	---	1	6	Head of household	Female	Never attended school	PT-25-1216-1	25	TRUE	43	TRUE	0	---	---	---	---	---	0	23
PT	PT-25-1216	Lao	0	0	---	1	6	Spouse	Male	Some primary school	PT-25-1216-2	25	TRUE	44	TRUE	0	---	---	---	---	---	0	16
PT	PT-25-1216	Lao	0	0	---	1	6	Son or daughter	Female	Some primary school	PT-25-1216-3	25	TRUE	14	FALSE	0	---	---	---	---	---	0	21
PT	PT-25-1216	Lao	0	0	---	1	6	Son or daughter	Female	Never attended school	PT-25-1216-4	25	TRUE	4	FALSE	0	---	---	---	---	---	0	8
PT	PT-25-1216	Lao	0	0	---	1	6	Son or daughter	Female	Some primary school	PT-25-1216-5	25	TRUE	11	FALSE	0	---	---	---	---	---	0	7
PT	PT-25-1216	Lao	0	0	---	1	6	Son or daughter	Male	Never attended school	PT-25-1216-6	25	TRUE	17	TRUE	0	---	---	---	---	---	0	19
PT	PT-25-1014	Lao	1	0	---	1	3	Head of household	Male	Some secondary school	PT-25-1014-1	25	TRUE	52	TRUE	0	---	---	---	---	---	0	9
PT	PT-25-1014	Lao	1	0	---	1	3	Spouse	Female	Completed primary school (Grade 5)	PT-25-1014-2	25	TRUE	50	TRUE	0	---	---	---	---	---	0	26
PT	PT-25-1014	Lao	1	0	---	1	3	Grandchild	Male	Never attended school	PT-25-1014-3	25	TRUE	4	FALSE	0	---	---	---	---	---	0	11
PT	PT-25-1110	Lao	1	0	---	1	3	Head of household	Male	Some secondary school	PT-25-1110-1	25	TRUE	47.12328767	TRUE	0	---	---	---	---	---	0	6
PT	PT-25-1110	Lao	1	0	---	1	3	Spouse	Female	Some primary school	PT-25-1110-2	25	TRUE	49.11506849	TRUE	0	---	---	---	---	---	0	16
PT	PT-25-1110	Lao	1	0	---	1	3	Son or daughter	Male	Some primary school	PT-25-1110-3	25	TRUE	9.101369863	FALSE	0	---	---	---	---	---	0	4
PT	PT-28-1036	Lao	0	0	---	1	4	Head of household	Male	Some secondary school	PT-28-1036-1	28	TRUE	30	TRUE	0	---	---	---	---	---	0	20
PT	PT-28-1036	Lao	0	0	---	1	4	Spouse	Female	Completed primary school (Grade 5)	PT-28-1036-2	28	TRUE	33	TRUE	0	---	---	---	---	---	0	9
PT	PT-28-1036	Lao	0	0	---	1	4	Son or daughter	Male	Some primary school	PT-28-1036-3	28	TRUE	11	FALSE	0	---	---	---	---	---	0	2
PT	PT-28-1036	Lao	0	0	---	1	4	Son or daughter	Female	Some primary school	PT-28-1036-4	28	TRUE	6	FALSE	0	---	---	---	---	---	0	5
PT	PT-28-1210	Lao	0	0	---	1	5	Head of household	Male	Never attended school	PT-28-1210-1	28	TRUE	38	TRUE	0	---	---	---	---	---	0	6
PT	PT-28-1210	Lao	0	0	---	1	5	Spouse	Female	Never attended school	PT-28-1210-2	28	TRUE	22	TRUE	0	---	---	---	---	---	0	15
PT	PT-28-1210	Lao	0	0	---	1	5	Son or daughter	Male	Never attended school	PT-28-1210-3	28	TRUE	6	FALSE	0	---	---	---	---	---	0	7
PT	PT-28-1210	Lao	0	0	---	1	5	Son or daughter	Male	Never attended school	PT-28-1210-4	28	TRUE	3	FALSE	0	---	---	---	---	---	0	1
PT	PT-28-1210	Lao	0	0	---	1	5	Son or daughter	Male	Never attended school	PT-28-1210-5	28	TRUE	2	FALSE	0	---	---	---	---	---	0	16
PT	PT-28-1212	Lao	0	0	---	1	3	Head of household	Male	Some primary school	PT-28-1212-1	28	TRUE	25	TRUE	0	---	---	---	---	---	0	6
PT	PT-28-1212	Lao	0	0	---	1	3	Spouse	Female	Some primary school	PT-28-1212-2	28	TRUE	24	TRUE	0	---	---	---	---	---	0	2
PT	PT-28-1212	Lao	0	0	---	1	3	Son or daughter	Female	Never attended school	PT-28-1212-3	28	TRUE	2	FALSE	0	---	---	---	---	---	0	5
PT	PT-28-1033	Lao	0	0	---	1	5	Parent in law	Male	Some primary school	PT-28-1033-1	28	TRUE	69	TRUE	0	---	---	---	---	---	0	13
PT	PT-28-1033	Lao	0	0	---	1	5	Son or daughter	Male	Some primary school	PT-28-1033-2	28	TRUE	10	FALSE	0	---	---	---	---	---	0	8
PT	PT-28-1033	Lao	0	0	---	1	5	Son or daughter	Male	Never attended school	PT-28-1033-3	28	TRUE	7	FALSE	0	---	---	---	---	---	0	8
PT	PT-28-1033	Lao	0	0	---	1	5	Head of household	Male	Completed primary school (Grade 5)	PT-28-1033-4	28	TRUE	37	TRUE	0	---	---	---	---	---	0	6
PT	PT-28-1033	Lao	0	0	---	1	5	Spouse	Female	Completed primary school (Grade 5)	PT-28-1033-5	28	TRUE	35	TRUE	0	---	---	---	---	---	0	8
PT	PT-25-1091	Lao	0	0	---	1	4	Head of household	Female	Some primary school	PT-25-1091-1	25	TRUE	36.27945205	TRUE	0	---	---	---	---	---	0	8
PT	PT-25-1091	Lao	0	0	---	1	4	Son or daughter	Female	Some primary school	PT-25-1091-2	25	TRUE	7.002739726	FALSE	0	---	---	---	---	---	0	18
PT	PT-25-1091	Lao	0	0	---	1	4	Son or daughter	Female	Some primary school	PT-25-1091-3	25	TRUE	10.83287671	FALSE	0	---	---	---	---	---	0	13
PT	PT-25-1091	Lao	0	0	---	1	4	Son or daughter	Female	Never attended school	PT-25-1091-4	25	TRUE	1	FALSE	0	---	---	---	---	---	0	18
PT	PT-25-1088	Lao	0	0	---	1	5	Head of household	Female	Some primary school	PT-25-1088-1	25	TRUE	45	TRUE	0	---	---	---	---	---	0	16
PT	PT-25-1088	Lao	0	0	---	1	5	Son or daughter	Female	Some primary school	PT-25-1088-2	25	TRUE	18	TRUE	0	---	---	---	---	---	0	18
PT	PT-25-1088	Lao	0	0	---	1	5	Grandchild	Female	Never attended school	PT-25-1088-3	25	TRUE	5	FALSE	0	---	---	---	---	---	0	9
PT	PT-25-1088	Lao	0	0	---	1	5	Son in law or daughter in law	Male	Some primary school	PT-25-1088-4	25	TRUE	21	TRUE	0	---	---	---	---	---	0	8
PT	PT-25-1088	Lao	0	0	---	1	5	Grandchild	Female	Never attended school	PT-25-1088-5	25	TRUE	1	FALSE	0	---	---	---	---	---	0	15
PT	PT-25-1220	Lao	0	0	---	1	3	Head of household	Male	Some primary school	PT-25-1220-1	25	TRUE	25	TRUE	0	---	---	---	---	---	0	4
PT	PT-25-1220	Lao	0	0	---	1	3	Spouse	Female	Never attended school	PT-25-1220-2	25	TRUE	28	TRUE	0	---	---	---	---	---	0	4
PT	PT-25-1220	Lao	0	0	---	1	3	Son or daughter	Female	Never attended school	PT-25-1220-3	25	TRUE	3	FALSE	0	---	---	---	---	---	0	12
PT	PT-25-1058	Lao	0	0	---	1	4	Head of household	Male	Completed primary school (Grade 5)	PT-25-1058-1	25	TRUE	50	TRUE	0	---	---	---	---	---	0	6
PT	PT-25-1058	Lao	0	0	---	1	4	Spouse	Female	Some primary school	PT-25-1058-2	25	TRUE	33	TRUE	0	---	---	---	---	---	0	2
PT	PT-25-1058	Lao	0	0	---	1	4	Son or daughter	Male	Some secondary school	PT-25-1058-3	25	TRUE	14	FALSE	0	---	---	---	---	---	0	2
PT	PT-25-1058	Lao	0	0	---	1	4	Son or daughter	Male	Never attended school	PT-25-1058-4	25	TRUE	5	FALSE	0	---	---	---	---	---	0	11
PT	PT-25-1059	Lao	0	0	---	1	4	Head of household	Male	Some primary school	PT-25-1059-1	25	TRUE	47	TRUE	0	---	---	---	---	---	0	4
PT	PT-25-1059	Lao	0	0	---	1	4	Spouse	Female	Completed primary school (Grade 5)	PT-25-1059-2	25	TRUE	54	TRUE	0	---	---	---	---	---	0	2
PT	PT-25-1059	Lao	0	0	---	1	4	Son or daughter	Male	Completed primary school (Grade 5)	PT-25-1059-3	25	TRUE	16	TRUE	0	---	---	---	---	---	0	18
PT	PT-25-1059	Lao	0	0	---	1	4	Son or daughter	Female	Completed primary school (Grade 5)	PT-25-1059-4	25	TRUE	14	FALSE	0	---	---	---	---	---	0	16
PT	PT-34-1122	Lao	1	0	---	1	6	Head of household	Male	Never attended school	PT-34-1122-1	34	TRUE	55	TRUE	0	---	---	---	---	---	0	16
PT	PT-34-1122	Lao	1	0	---	1	6	Spouse	Female	Never attended school	PT-34-1122-2	34	TRUE	45	TRUE	0	---	---	---	---	---	0	4
PT	PT-34-1122	Lao	1	0	---	1	6	Grandchild	Male	Some primary school	PT-34-1122-3	34	TRUE	9	FALSE	0	---	---	---	---	---	0	6
PT	PT-34-1122	Lao	1	0	---	1	6	Grandchild	Female	Never attended school	PT-34-1122-4	34	TRUE	2	FALSE	0	---	---	---	---	---	0	3
PT	PT-34-1122	Lao	1	0	---	1	6	Parent in law	Female	Never attended school	PT-34-1122-5	34	TRUE	67	TRUE	0	---	---	---	---	---	0	7
PT	PT-34-1122	Lao	1	99	---	1	6	Son or daughter	Male	Some secondary school	PT-34-1122-6	34	TRUE	25	TRUE	99	---	---	---	---	---	99	17
PT	PT-34-1123	Lao	1	0	---	1	7	Head of household	Male	Completed primary school (Grade 5)	PT-34-1123-1	34	TRUE	31	TRUE	0	---	---	---	---	---	0	2
PT	PT-34-1123	Lao	1	0	---	1	7	Spouse	Female	Never attended school	PT-34-1123-2	34	TRUE	30	TRUE	0	---	---	---	---	---	0	12
PT	PT-34-1123	Lao	1	0	---	1	7	Son or daughter	Female	Never attended school	PT-34-1123-3	34	TRUE	6	FALSE	0	---	---	---	---	---	0	14
PT	PT-34-1123	Lao	1	0	---	1	7	Son or daughter	Male	Never attended school	PT-34-1123-4	34	TRUE	3	FALSE	0	---	---	---	---	---	0	2
PT	PT-34-1123	Lao	1	0	---	1	7	Brother or sister	Male	Completed primary school (Grade 5)	PT-34-1123-5	34	TRUE	21	TRUE	0	---	---	---	---	---	0	1
PT	PT-34-1123	Lao	1	0	---	1	7	Parent in law	Female	Never attended school	PT-34-1123-6	34	TRUE	58	TRUE	0	---	---	---	---	---	0	13
PT	PT-34-1123	Lao	1	0	---	1	7	Brother or sister	Male	Completed primary school (Grade 5)	PT-34-1123-7	34	TRUE	25	TRUE	0	---	---	---	---	---	0	14
PT	PT-25-1124	Lao	1	0	---	1	7	Head of household	Female	Completed primary school (Grade 5)	PT-25-1124-1	25	TRUE	35	TRUE	0	---	---	---	---	---	0	6
PT	PT-25-1124	Lao	1	0	---	1	7	Son or daughter	Female	Completed primary school (Grade 5)	PT-25-1124-2	25	TRUE	13	FALSE	0	---	---	---	---	---	0	6
PT	PT-25-1124	Lao	1	0	---	1	7	Son or daughter	Female	Never attended school	PT-25-1124-3	25	TRUE	3	FALSE	0	---	---	---	---	---	0	26
PT	PT-25-1124	Lao	1	0	---	1	7	Son or daughter	Female	Some primary school	PT-25-1124-4	25	TRUE	12	FALSE	0	---	---	---	---	---	0	8
PT	PT-25-1124	Lao	1	0	---	1	7	Spouse	Male	Some secondary school	PT-25-1124-5	25	TRUE	38	TRUE	0	---	---	---	---	---	0	7
PT	PT-25-1124	Lao	1	0	---	1	7	Son or daughter	Male	Some secondary school	PT-25-1124-6	25	TRUE	18	TRUE	0	---	---	---	---	---	0	17
PT	PT-25-1124	Lao	1	0	---	1	7	Grandchild	Female	Completed primary school (Grade 5)	PT-25-1124-7	25	TRUE	13	FALSE	0	---	---	---	---	---	0	18
PT	PT-39-1065	Lao	0	0	---	1	3	Head of household	Male	Completed primary school (Grade 5)	PT-39-1065-1	39	TRUE	24	TRUE	0	---	---	---	---	---	0	23
PT	PT-39-1065	Lao	0	0	---	1	3	Spouse	Female	Completed primary school (Grade 5)	PT-39-1065-2	39	TRUE	22	TRUE	0	---	---	---	---	---	0	16
PT	PT-39-1065	Lao	0	0	---	1	3	Parent	Male	Some primary school	PT-39-1065-3	39	TRUE	65	TRUE	0	---	---	---	---	---	0	14
PT	PT-39-1066	Lao	0	0	---	1	6	Head of household	Female	Some primary school	PT-39-1066-1	39	TRUE	44.49863014	TRUE	0	---	---	---	---	---	0	13
PT	PT-39-1066	Lao	0	0	---	1	6	Son or daughter	Female	Some primary school	PT-39-1066-2	39	TRUE	18.69041096	TRUE	0	---	---	---	---	---	0	11
PT	PT-39-1066	Lao	0	0	---	1	6	Son or daughter	Female	Some primary school	PT-39-1066-3	39	TRUE	15.5260274	TRUE	0	---	---	---	---	---	0	22
PT	PT-39-1066	Lao	0	0	---	1	6	Son or daughter	Female	Some secondary school	PT-39-1066-4	39	TRUE	14.43287671	FALSE	0	---	---	---	---	---	0	8
PT	PT-39-1066	Lao	0	0	---	1	6	Son or daughter	Male	Some primary school	PT-39-1066-5	39	TRUE	9.383561644	FALSE	0	---	---	---	---	---	0	13
PT	PT-39-1066	Lao	0	0	---	1	6	Spouse	Male	Completed primary school (Grade 5)	PT-39-1066-6	39	TRUE	46.19178082	TRUE	0	---	---	---	---	---	0	8
PT	PT-39-1064	Lao	0	0	---	1	3	Head of household	Female	Completed primary school (Grade 5)	PT-39-1064-1	39	TRUE	34	TRUE	0	---	---	---	---	---	0	16
PT	PT-39-1064	Lao	0	0	---	1	3	Son or daughter	Female	Some secondary school	PT-39-1064-2	39	TRUE	19	TRUE	0	---	---	---	---	---	0	15
PT	PT-39-1064	Lao	0	0	---	1	3	Spouse	Male	Some primary school	PT-39-1064-3	39	TRUE	38	TRUE	0	---	---	---	---	---	0	16
PT	PT-25-1062	Lao	0	0	---	1	2	Head of household	Male	Some primary school	PT-25-1062-1	25	TRUE	89	TRUE	0	---	---	---	---	---	0	17
PT	PT-25-1062	Lao	0	0	---	1	2	Spouse	Female	Some primary school	PT-25-1062-2	25	TRUE	87	TRUE	0	---	---	---	---	---	0	4
PT	PT-34-1156	Lao	0	0	---	1	8	Head of household	Male	Some secondary school	PT-34-1156-1	34	TRUE	42	TRUE	0	---	---	---	---	---	0	10
PT	PT-34-1156	Lao	0	0	---	1	8	Spouse	Female	Some primary school	PT-34-1156-2	34	TRUE	40	TRUE	0	---	---	---	---	---	0	21
PT	PT-34-1156	Lao	0	0	---	1	8	Son in law or daughter in law	Female	Some secondary school	PT-34-1156-3	34	TRUE	18	TRUE	0	---	---	---	---	---	0	6
PT	PT-34-1156	Lao	0	0	---	1	8	Son or daughter	Female	Some primary school	PT-34-1156-4	34	TRUE	21	TRUE	0	---	---	---	---	---	0	11
PT	PT-34-1156	Lao	0	0	---	1	8	Son or daughter	Male	Some primary school	PT-34-1156-5	34	TRUE	20	TRUE	0	---	---	---	---	---	0	18
PT	PT-34-1156	Lao	0	0	---	1	8	Son or daughter	Male	Some primary school	PT-34-1156-6	34	TRUE	19	TRUE	0	---	---	---	---	---	0	14
PT	PT-34-1156	Lao	0	0	---	1	8	Son or daughter	Female	Some primary school	PT-34-1156-7	34	TRUE	18	TRUE	0	---	---	---	---	---	0	22
PT	PT-34-1156	Lao	0	0	---	1	8	Son or daughter	Female	Some primary school	PT-34-1156-8	34	TRUE	17	TRUE	0	---	---	---	---	---	0	5
PT	PT-28-1068	Lao	0	0	---	1	4	Head of household	Male	Some primary school	PT-28-1068-1	28	TRUE	31	TRUE	0	---	---	---	---	---	0	7
PT	PT-28-1068	Lao	0	0	---	1	4	Spouse	Female	Some primary school	PT-28-1068-2	28	TRUE	28	TRUE	0	---	---	---	---	---	0	2
PT	PT-28-1068	Lao	0	0	---	1	4	Son or daughter	Female	Never attended school	PT-28-1068-3	28	TRUE	2	FALSE	0	---	---	---	---	---	0	21
PT	PT-28-1068	Lao	0	0	---	1	4	Son or daughter	Male	Some primary school	PT-28-1068-4	28	TRUE	8	FALSE	0	---	---	---	---	---	0	13
PT	PT-28-1108	Lao	1	0	---	1	3	Head of household	Female	Never attended school	PT-28-1108-1	28	TRUE	79	TRUE	0	---	---	---	---	---	0	6
PT	PT-28-1108	Lao	1	0	---	1	3	Son or daughter	Female	Some primary school	PT-28-1108-2	28	TRUE	49	TRUE	0	---	---	---	---	---	0	11
PT	PT-28-1108	Lao	1	0	---	1	3	Son in law or daughter in law	Male	Completed primary school (Grade 5)	PT-28-1108-3	28	TRUE	51	TRUE	0	---	---	---	---	---	0	16
PT	PT-28-1105	Lao	1	0	---	1	6	Head of household	Male	Completed primary school (Grade 5)	PT-28-1105-1	28	TRUE	37	TRUE	0	---	---	---	---	---	0	8
PT	PT-28-1105	Lao	1	0	---	1	6	Spouse	Female	Completed primary school (Grade 5)	PT-28-1105-2	28	TRUE	33	TRUE	0	---	---	---	---	---	0	21
PT	PT-28-1105	Lao	1	0	---	1	6	Son or daughter	Female	Completed primary school (Grade 5)	PT-28-1105-3	28	TRUE	13	FALSE	0	---	---	---	---	---	0	2
PT	PT-28-1105	Lao	1	0	---	1	6	Son or daughter	Female	Never attended school	PT-28-1105-4	28	TRUE	4	FALSE	0	---	---	---	---	---	0	20
PT	PT-28-1105	Lao	1	0	---	1	6	Son or daughter	Female	Some primary school	PT-28-1105-5	28	TRUE	9	FALSE	0	---	---	---	---	---	0	21
PT	PT-28-1105	Lao	1	0	---	1	6	Son or daughter	Male	Some primary school	PT-28-1105-6	28	TRUE	10	FALSE	0	---	---	---	---	---	0	13
PT	PT-28-1140	Lao	0	0	---	1	5	Head of household	Female	Some primary school	PT-28-1140-1	28	TRUE	33	TRUE	0	---	---	---	---	---	0	16
PT	PT-28-1140	Lao	0	0	---	1	5	Son or daughter	Female	Some primary school	PT-28-1140-2	28	TRUE	10	FALSE	0	---	---	---	---	---	0	5
PT	PT-28-1140	Lao	0	0	---	1	5	Son or daughter	Male	Never attended school	PT-28-1140-3	28	TRUE	3	FALSE	0	---	---	---	---	---	0	15
PT	PT-28-1140	Lao	0	0	---	1	5	Spouse	Male	Some primary school	PT-28-1140-4	28	TRUE	33	TRUE	0	---	---	---	---	---	0	24
PT	PT-28-1140	Lao	0	0	---	1	5	Son or daughter	Female	Some primary school	PT-28-1140-5	28	TRUE	11	FALSE	0	---	---	---	---	---	0	7
PT	PT-28-1146	Lao	0	0	---	1	3	Head of household	Male	Completed primary school (Grade 5)	PT-28-1146-1	28	TRUE	34	TRUE	0	---	---	---	---	---	0	17
PT	PT-28-1146	Lao	0	0	---	1	3	Spouse	Female	Completed primary school (Grade 5)	PT-28-1146-2	28	TRUE	26	TRUE	0	---	---	---	---	---	0	10
PT	PT-28-1146	Lao	0	0	---	1	3	Son or daughter	Female	Never attended school	PT-28-1146-3	28	TRUE	2	FALSE	0	---	---	---	---	---	0	17
PT	PT-28-1069	Lao	0	0	---	1	5	Head of household	Male	Some primary school	PT-28-1069-1	28	TRUE	31	TRUE	1	2	1	2	0	---	0	6
PT	PT-28-1069	Lao	0	0	---	1	5	Spouse	Female	Some primary school	PT-28-1069-2	28	TRUE	35	TRUE	1	2	1	2	0	---	0	22
PT	PT-28-1069	Lao	0	0	---	1	5	Son or daughter	Male	Completed primary school (Grade 5)	PT-28-1069-3	28	TRUE	14	FALSE	0	---	---	---	---	---	0	1
PT	PT-28-1069	Lao	0	0	---	1	5	Son or daughter	Male	Never attended school	PT-28-1069-4	28	TRUE	4	FALSE	1	2	1	2	0	---	0	4
PT	PT-28-1069	Lao	0	0	---	1	5	Son or daughter	Male	Never attended school	PT-28-1069-5	28	TRUE	2	FALSE	1	2	1	2	0	---	0	21
PT	PT-28-1180	Lao	0	0	---	1	6	Head of household	Male	Never attended school	PT-28-1180-1	28	TRUE	58	TRUE	0	---	---	---	---	---	0	16
PT	PT-28-1180	Lao	0	0	---	1	6	Spouse	Female	Never attended school	PT-28-1180-2	28	TRUE	55	TRUE	0	---	---	---	---	---	0	8
PT	PT-28-1180	Lao	0	0	---	1	6	Son or daughter	Male	Never attended school	PT-28-1180-3	28	TRUE	6	FALSE	0	---	---	---	---	---	0	16
PT	PT-28-1180	Lao	0	0	---	1	6	Son or daughter	Female	Some secondary school	PT-28-1180-4	28	TRUE	25	TRUE	0	---	---	---	---	---	0	19
PT	PT-28-1180	Lao	0	0	---	1	6	Son in law or daughter in law	Male	Completed secondary school (Grade 11 or 12)	PT-28-1180-5	28	TRUE	35	TRUE	0	---	---	---	---	---	0	16
PT	PT-28-1180	Lao	0	0	---	1	6	Grandchild	Female	Some primary school	PT-28-1180-6	28	TRUE	8	FALSE	0	---	---	---	---	---	0	18
PT	PT-28-1183	Lao	0	0	---	1	6	Head of household	Male	Completed primary school (Grade 5)	PT-28-1183-1	28	TRUE	38	TRUE	0	---	---	---	---	---	0	2
PT	PT-28-1183	Lao	0	0	---	1	6	Spouse	Female	Completed primary school (Grade 5)	PT-28-1183-2	28	TRUE	36	TRUE	0	---	---	---	---	---	0	22
PT	PT-28-1183	Lao	0	0	---	1	6	Spouse	Male	Some secondary school	PT-28-1183-3	28	TRUE	17	TRUE	0	---	---	---	---	---	0	14
PT	PT-28-1183	Lao	0	0	---	1	6	Spouse	Female	Completed primary school (Grade 5)	PT-28-1183-4	28	TRUE	15	TRUE	0	---	---	---	---	---	0	8
PT	PT-28-1183	Lao	0	0	---	1	6	Spouse	Female	Some primary school	PT-28-1183-5	28	TRUE	10	FALSE	0	---	---	---	---	---	0	4
PT	PT-28-1183	Lao	0	0	---	1	6	Spouse	Male	Never attended school	PT-28-1183-6	28	TRUE	60	TRUE	0	---	---	---	---	---	0	4
PT	PT-28-1177	Lao	0	0	---	1	6	Head of household	Male	Completed primary school (Grade 5)	PT-28-1177-1	28	TRUE	45	TRUE	0	---	---	---	---	---	0	11
PT	PT-28-1177	Lao	0	0	---	1	6	Spouse	Female	Completed primary school (Grade 5)	PT-28-1177-2	28	TRUE	43	TRUE	0	---	---	---	---	---	0	2
PT	PT-28-1177	Lao	0	0	---	1	6	Son or daughter	Male	Some secondary school	PT-28-1177-3	28	TRUE	21	TRUE	0	---	---	---	---	---	0	15
PT	PT-28-1177	Lao	0	0	---	1	6	Son or daughter	Female	Some secondary school	PT-28-1177-4	28	TRUE	18	TRUE	0	---	---	---	---	---	0	14
PT	PT-28-1177	Lao	0	0	---	1	6	Son or daughter	Female	Completed primary school (Grade 5)	PT-28-1177-5	28	TRUE	14	FALSE	0	---	---	---	---	---	0	4
PT	PT-28-1177	Lao	0	0	---	1	6	Son or daughter	Female	Some primary school	PT-28-1177-6	28	TRUE	9	FALSE	0	---	---	---	---	---	0	12
PT	PT-28-1190	Lao	0	0	---	1	9	Head of household	Male	Completed primary school (Grade 5)	PT-28-1190-1	28	TRUE	60	TRUE	0	---	---	---	---	---	0	8
PT	PT-28-1190	Lao	0	0	---	1	9	Spouse	Female	Completed primary school (Grade 5)	PT-28-1190-2	28	TRUE	56	TRUE	0	---	---	---	---	---	0	8
PT	PT-28-1190	Lao	0	0	---	1	9	Son or daughter	Female	Completed primary school (Grade 5)	PT-28-1190-3	28	TRUE	35	TRUE	0	---	---	---	---	---	0	23
PT	PT-28-1190	Lao	0	0	---	1	9	Son in law or daughter in law	Male	Completed primary school (Grade 5)	PT-28-1190-4	28	TRUE	36	TRUE	0	---	---	---	---	---	0	3
PT	PT-28-1190	Lao	0	0	---	1	9	Grandchild	Male	Some secondary school	PT-28-1190-5	28	TRUE	17	TRUE	0	---	---	---	---	---	0	6
PT	PT-28-1190	Lao	0	0	---	1	9	Grandchild	Male	Some secondary school	PT-28-1190-6	28	TRUE	14	FALSE	0	---	---	---	---	---	0	17
PT	PT-28-1190	Lao	0	0	---	1	9	Grandchild	Male	Some primary school	PT-28-1190-7	28	TRUE	11	FALSE	0	---	---	---	---	---	0	5
PT	PT-28-1190	Lao	0	0	---	1	9	Grandchild	Male	Completed primary school (Grade 5)	PT-28-1190-8	28	TRUE	11	FALSE	0	---	---	---	---	---	0	4
PT	PT-28-1190	Lao	0	0	---	1	9	Grandchild	Female	Never attended school	PT-28-1190-9	28	TRUE	1	FALSE	0	---	---	---	---	---	0	2
PT	PT-28-1191	Lao	0	0	---	1	4	Head of household	Male	Completed primary school (Grade 5)	PT-28-1191-1	28	TRUE	36	TRUE	0	---	---	---	---	---	0	16
PT	PT-28-1191	Lao	0	0	---	1	4	Spouse	Female	Completed primary school (Grade 5)	PT-28-1191-2	28	TRUE	30	TRUE	0	---	---	---	---	---	0	17
PT	PT-28-1191	Lao	0	0	---	1	4	Son or daughter	Male	Never attended school	PT-28-1191-3	28	TRUE	5	FALSE	0	---	---	---	---	---	0	2
PT	PT-28-1191	Lao	0	0	---	1	4	Son or daughter	Female	Never attended school	PT-28-1191-4	28	TRUE	3	FALSE	0	---	---	---	---	---	0	7
PT	PT-28-1189	Lao	0	0	---	1	6	Head of household	Male	Completed primary school (Grade 5)	PT-28-1189-1	28	TRUE	36	TRUE	0	---	---	---	---	---	0	24
PT	PT-28-1189	Lao	0	0	---	1	6	Grandchild	Female	Never attended school	PT-28-1189-2	28	TRUE	6	FALSE	0	---	---	---	---	---	0	20
PT	PT-28-1189	Lao	0	0	---	1	6	Grandchild	Male	Completed primary school (Grade 5)	PT-28-1189-3	28	TRUE	35	TRUE	0	---	---	---	---	---	0	9
PT	PT-28-1189	Lao	0	0	---	1	6	Brother or sister	Female	Completed primary school (Grade 5)	PT-28-1189-4	28	TRUE	46	TRUE	0	---	---	---	---	---	0	18
PT	PT-28-1189	Lao	0	0	---	1	6	Grandchild	Male	Never attended school	PT-28-1189-5	28	TRUE	3	FALSE	0	---	---	---	---	---	0	16
PT	PT-28-1189	Lao	0	0	---	1	6	Parent	Female	Completed primary school (Grade 5)	PT-28-1189-6	28	TRUE	80	TRUE	0	---	---	---	---	---	0	23
PT	PT-28-1222	Lao	0	0	---	1	4	Head of household	Male	Some primary school	PT-28-1222-1	28	TRUE	58	TRUE	0	---	---	---	---	---	0	17
PT	PT-28-1222	Lao	0	0	---	1	4	Spouse	Female	Some primary school	PT-28-1222-2	28	TRUE	58	TRUE	0	---	---	---	---	---	0	16
PT	PT-28-1222	Lao	0	0	---	1	4	Son or daughter	Male	Completed secondary school (Grade 11 or 12)	PT-28-1222-3	28	TRUE	21	TRUE	0	---	---	---	---	---	0	11
PT	PT-28-1222	Lao	0	0	---	1	4	Son or daughter	Female	Some primary school	PT-28-1222-4	28	TRUE	23	TRUE	0	---	---	---	---	---	0	18
PT	PT-28-1225	Lao	0	0	---	1	7	Head of household	Male	Never attended school	PT-28-1225-1	28	TRUE	65	TRUE	0	---	---	---	---	---	0	2
PT	PT-28-1225	Lao	0	0	---	1	7	Grandchild	Male	Completed primary school (Grade 5)	PT-28-1225-2	28	TRUE	15	TRUE	0	---	---	---	---	---	0	2
PT	PT-28-1225	Lao	0	0	---	1	7	Grandchild	Female	Never attended school	PT-28-1225-3	28	TRUE	8	FALSE	0	---	---	---	---	---	0	33
PT	PT-28-1225	Lao	0	0	---	1	7	Son or daughter	Female	Completed primary school (Grade 5)	PT-28-1225-4	28	TRUE	35	TRUE	0	---	---	---	---	---	0	2
PT	PT-28-1225	Lao	0	0	---	1	7	Son or daughter	Male	Completed primary school (Grade 5)	PT-28-1225-5	28	TRUE	27	TRUE	0	---	---	---	---	---	0	18
PT	PT-28-1225	Lao	0	0	---	1	7	Spouse	Female	Never attended school	PT-28-1225-6	28	TRUE	60	TRUE	0	---	---	---	---	---	0	15
PT	PT-28-1225	Lao	0	0	---	1	7	Son in law or daughter in law	Male	Some primary school	PT-28-1225-7	28	TRUE	49	TRUE	0	---	---	---	---	---	0	15
PT	PT-28-1076	Lao	0	0	---	1	7	Head of household	Male	Some primary school	PT-28-1076-1	28	TRUE	47	TRUE	1	3	1	2	0	---	0	16
PT	PT-28-1076	Lao	0	0	---	1	7	Spouse	Female	Never attended school	PT-28-1076-2	28	TRUE	52	TRUE	1	3	1	2	0	---	0	5
PT	PT-28-1076	Lao	0	0	---	1	7	Son or daughter	Female	Some primary school	PT-28-1076-3	28	TRUE	35	TRUE	1	3	1	2	0	---	0	14
PT	PT-28-1076	Lao	0	0	---	1	7	Son in law or daughter in law	Male	Some primary school	PT-28-1076-4	28	TRUE	37	TRUE	1	3	1	2	0	---	0	14
PT	PT-28-1076	Lao	0	0	---	1	7	Son or daughter	Male	Some primary school	PT-28-1076-5	28	TRUE	29	TRUE	0	---	---	---	---	---	0	6
PT	PT-28-1076	Lao	0	0	---	1	7	Son or daughter	Male	Some primary school	PT-28-1076-6	28	TRUE	27	TRUE	0	---	---	---	---	---	0	6
PT	PT-28-1076	Lao	0	0	---	1	7	Grandchild	Male	Never attended school	PT-28-1076-7	28	TRUE	1	FALSE	1	3	1	2	0	---	0	6
PT	PT-28-1082	Lao	0	0	---	1	4	Spouse	Female	Completed primary school (Grade 5)	PT-28-1082-1	28	TRUE	35.88767123	TRUE	1	2	1	2	0	---	0	6
PT	PT-28-1082	Lao	0	0	---	1	4	Son or daughter	Male	Some secondary school	PT-28-1082-2	28	TRUE	12.67123288	FALSE	1	2	1	2	0	---	0	4
PT	PT-28-1082	Lao	0	0	---	1	4	Son or daughter	Female	Completed primary school (Grade 5)	PT-28-1082-3	28	TRUE	12.50410959	FALSE	1	2	1	2	0	---	0	18
PT	PT-28-1082	Lao	0	0	---	1	4	Son or daughter	Female	Never attended school	PT-28-1082-4	28	TRUE	4.087671233	FALSE	1	2	1	2	0	---	0	12
PT	PT-28-1085	Lao	0	0	---	1	4	Head of household	Female	Never attended school	PT-28-1085-1	28	TRUE	58	TRUE	1	3	1	2	0	---	0	20
PT	PT-28-1085	Lao	0	0	---	1	4	Spouse	Male	Some primary school	PT-28-1085-2	28	TRUE	61	TRUE	1	3	1	2	0	---	0	9
PT	PT-28-1085	Lao	0	0	---	1	4	Son or daughter	Male	Some primary school	PT-28-1085-3	28	TRUE	24	TRUE	1	3	1	2	0	---	0	13
PT	PT-28-1085	Lao	0	0	---	1	4	Son or daughter	Male	Some primary school	PT-28-1085-4	28	TRUE	20	TRUE	1	3	1	2	0	---	0	13
MP	MP-02-1149	Lao	0	0	---	1	5	Head of household	Female	Completed primary school (Grade 5)	MP-02-1149-1	2	TRUE	24.51506849	TRUE	0	---	---	---	---	---	0	9
MP	MP-02-1149	Lao	0	0	---	1	5	Parent	Female	Never attended school	MP-02-1149-2	2	TRUE	58.90136986	TRUE	0	---	---	---	---	---	0	21
MP	MP-02-1149	Lao	0	0	---	1	5	Brother or sister	Male	Some secondary school	MP-02-1149-3	2	TRUE	16.50958904	TRUE	0	---	---	---	---	---	0	28
MP	MP-02-1149	Lao	0	0	---	1	5	Brother or sister	Female	Completed primary school (Grade 5)	MP-02-1149-4	2	TRUE	14.75890411	FALSE	0	---	---	---	---	---	0	21
MP	MP-02-1149	Lao	0	0	---	1	5	Grandchild	Female	Completed primary school (Grade 5)	MP-02-1149-5	2	TRUE	14.35890411	FALSE	0	---	---	---	---	---	0	6
MP	MP-02-1150	Lao	0	0	---	1	7	Head of household	Male	Some primary school	MP-02-1150-1	2	TRUE	50.64383562	TRUE	0	---	---	---	---	---	0	4
MP	MP-02-1150	Lao	0	0	---	1	7	Spouse	Female	Never attended school	MP-02-1150-2	2	TRUE	46.22191781	TRUE	0	---	---	---	---	---	0	6
MP	MP-02-1150	Lao	0	0	---	1	7	Son or daughter	Female	Completed primary school (Grade 5)	MP-02-1150-3	2	TRUE	16.94520548	TRUE	0	---	---	---	---	---	0	24
MP	MP-02-1150	Lao	0	0	---	1	7	Son in law or daughter in law	Male	Never attended school	MP-02-1150-4	2	TRUE	28.46027397	TRUE	0	---	---	---	---	---	0	3
MP	MP-02-1150	Lao	0	0	---	1	7	Son or daughter	Male	Some primary school	MP-02-1150-5	2	TRUE	10.5260274	FALSE	0	---	---	---	---	---	0	25
MP	MP-02-1150	Lao	0	0	---	1	7	Son or daughter	Female	Never attended school	MP-02-1150-6	2	TRUE	25.80273973	TRUE	0	---	---	---	---	---	0	4
MP	MP-02-1150	Lao	0	0	---	1	7	Grandchild	Male	Never attended school	MP-02-1150-7	2	TRUE	7.347945205	FALSE	0	---	---	---	---	---	0	14
SB	SB-43-1163	Lao	0	0	---	1	3	Head of household	Male	Completed secondary school (Grade 11 or 12)	SB-43-1163-1	43	TRUE	53	TRUE	0	---	---	---	---	---	0	2
SB	SB-43-1163	Lao	0	0	---	1	3	Spouse	Female	Completed secondary school (Grade 11 or 12)	SB-43-1163-2	43	TRUE	51	TRUE	0	---	---	---	---	---	0	7
SB	SB-43-1163	Lao	0	0	---	1	3	Son or daughter	Male	More than secondary	SB-43-1163-3	43	TRUE	31	TRUE	0	---	---	---	---	---	0	5
SB	SB-43-1157	Lao	0	0	---	1	3	Head of household	Female	More than secondary	SB-43-1157-1	43	TRUE	38	TRUE	0	---	---	---	---	---	0	16
SB	SB-43-1157	Lao	0	0	---	1	3	Son or daughter	Male	Completed primary school (Grade 5)	SB-43-1157-2	43	TRUE	9	FALSE	0	---	---	---	---	---	0	4
SB	SB-43-1157	Lao	0	0	---	1	3	Son or daughter	Female	Some primary school	SB-43-1157-3	43	TRUE	7	FALSE	0	---	---	---	---	---	0	22
PT	PT-39-1079	Lao	0	0	---	1	4	Head of household	Male	Some primary school	PT-39-1079-1	39	TRUE	43	TRUE	0	---	---	---	---	---	0	7
PT	PT-39-1079	Lao	0	0	---	1	4	Parent	Female	Some primary school	PT-39-1079-2	39	TRUE	80	TRUE	0	---	---	---	---	---	0	21
PT	PT-39-1079	Lao	0	0	---	1	4	Son or daughter	Female	Completed primary school (Grade 5)	PT-39-1079-3	39	TRUE	13	FALSE	0	---	---	---	---	---	0	16
PT	PT-39-1079	Lao	0	0	---	1	4	Son or daughter	Male	Some primary school	PT-39-1079-4	39	TRUE	7	FALSE	0	---	---	---	---	---	0	9
PT	PT-39-1093	Lao	0	0	---	1	3	Head of household	Female	Some primary school	PT-39-1093-1	39	TRUE	28	TRUE	0	---	---	---	---	---	0	16
PT	PT-39-1093	Lao	0	0	---	1	3	Son or daughter	Female	Some primary school	PT-39-1093-2	39	TRUE	9	FALSE	0	---	---	---	---	---	0	2
PT	PT-39-1093	Lao	0	0	---	1	3	Son or daughter	Female	Never attended school	PT-39-1093-3	39	TRUE	2	FALSE	0	---	---	---	---	---	0	2
PT	PT-39-1096	Lao	0	0	---	1	1	Head of household	Female	Never attended school	PT-39-1096-1	39	TRUE	80	TRUE	0	---	---	---	---	---	0	13
PT	PT-39-1091	Lao	0	0	---	1	6	Head of household	Male	Some primary school	PT-39-1091-1	39	TRUE	53	TRUE	0	---	---	---	---	---	0	19
PT	PT-39-1091	Lao	0	0	---	1	6	Spouse	Female	Some primary school	PT-39-1091-2	39	TRUE	51	TRUE	0	---	---	---	---	---	0	22
PT	PT-39-1091	Lao	0	0	---	1	6	Son or daughter	Female	Never attended school	PT-39-1091-3	39	TRUE	24	TRUE	0	---	---	---	---	---	0	15
PT	PT-39-1091	Lao	0	0	---	1	6	Son or daughter	Female	Completed primary school (Grade 5)	PT-39-1091-4	39	TRUE	18	TRUE	0	---	---	---	---	---	0	16
PT	PT-39-1091	Lao	0	0	---	1	6	Son or daughter	Female	Some secondary school	PT-39-1091-5	39	TRUE	16	TRUE	0	---	---	---	---	---	0	13
PT	PT-39-1091	Lao	0	0	---	1	6	Niece or nephew	Female	Some secondary school	PT-39-1091-6	39	TRUE	16	TRUE	0	---	---	---	---	---	0	22
PT	PT-39-1097	Lao	0	0	---	1	3	Head of household	Male	Some primary school	PT-39-1097-1	39	TRUE	40	TRUE	0	---	---	---	---	---	0	4
PT	PT-39-1097	Lao	0	0	---	1	3	Spouse	Female	Some primary school	PT-39-1097-2	39	TRUE	40	TRUE	0	---	---	---	---	---	0	13
PT	PT-39-1097	Lao	0	0	---	1	3	Son or daughter	Male	Never attended school	PT-39-1097-3	39	TRUE	1.6	FALSE	0	---	---	---	---	---	0	4
MP	MP-03-1186	Lao	0	0	---	1	9	Head of household	Male	Some secondary school	MP-03-1186-1	3	TRUE	57	TRUE	0	---	---	---	---	---	0	3
MP	MP-03-1186	Lao	0	0	---	1	9	Spouse	Female	Completed primary school (Grade 5)	MP-03-1186-2	3	TRUE	58	TRUE	0	---	---	---	---	---	0	3
MP	MP-03-1186	Lao	0	0	---	1	9	Son or daughter	Female	Some secondary school	MP-03-1186-3	3	TRUE	16	TRUE	0	---	---	---	---	---	0	9
MP	MP-03-1186	Lao	0	0	---	1	9	Son or daughter	Male	More than secondary	MP-03-1186-4	3	TRUE	35	TRUE	0	---	---	---	---	---	0	13
MP	MP-03-1186	Lao	0	0	---	1	9	Son or daughter	Female	Some primary school	MP-03-1186-5	3	TRUE	28	TRUE	0	---	---	---	---	---	0	18
MP	MP-03-1186	Lao	0	0	---	1	9	Son or daughter	Female	Completed primary school (Grade 5)	MP-03-1186-6	3	TRUE	20	TRUE	0	---	---	---	---	---	0	17
MP	MP-03-1186	Lao	0	0	---	1	9	Son or daughter	Male	Some secondary school	MP-03-1186-7	3	TRUE	17	TRUE	0	---	---	---	---	---	0	8
MP	MP-03-1186	Lao	0	0	---	1	9	Son or daughter	Female	Completed primary school (Grade 5)	MP-03-1186-8	3	TRUE	15	TRUE	0	---	---	---	---	---	0	21
MP	MP-03-1186	Lao	0	0	---	1	9	Grandchild	Female	Never attended school	MP-03-1186-9	3	TRUE	1	FALSE	0	---	---	---	---	---	0	21
PT	PT-28-1201	Lao	0	0	---	1	5	Head of household	Female	Completed primary school (Grade 5)	PT-28-1201-1	28	TRUE	36	TRUE	0	---	---	---	---	---	0	4
PT	PT-28-1201	Lao	0	0	---	1	5	Son or daughter	Male	Some primary school	PT-28-1201-2	28	TRUE	12	FALSE	0	---	---	---	---	---	0	19
PT	PT-28-1201	Lao	0	0	---	1	5	Son or daughter	Male	Some primary school	PT-28-1201-3	28	TRUE	6	FALSE	0	---	---	---	---	---	0	12
PT	PT-28-1201	Lao	0	0	---	1	5	Spouse	Male	Some secondary school	PT-28-1201-4	28	TRUE	38	TRUE	0	---	---	---	---	---	0	6
PT	PT-28-1201	Lao	0	0	---	1	5	Son or daughter	Female	Never attended school	PT-28-1201-5	28	TRUE	3	FALSE	0	---	---	---	---	---	0	7
MP	MP-09-1253	Khmer	0	0	---	1	8	Head of household	Male	Never attended school	MP-09-1253-1	9	TRUE	40	TRUE	0	---	---	---	---	---	0	9
MP	MP-09-1253	Khmer	0	0	---	1	8	Spouse	Female	Never attended school	MP-09-1253-2	9	TRUE	30	TRUE	0	---	---	---	---	---	0	12
MP	MP-09-1253	Khmer	0	0	---	1	8	Son or daughter	Male	Never attended school	MP-09-1253-3	9	TRUE	15	TRUE	0	---	---	---	---	---	0	9
MP	MP-09-1253	Khmer	0	0	---	1	8	Son or daughter	Female	Some primary school	MP-09-1253-4	9	TRUE	8	FALSE	0	---	---	---	---	---	0	19
MP	MP-09-1253	Khmer	0	0	---	1	8	Son or daughter	Male	Never attended school	MP-09-1253-5	9	TRUE	7	FALSE	0	---	---	---	---	---	0	14
MP	MP-09-1253	Khmer	0	0	---	1	8	Son or daughter	Male	Never attended school	MP-09-1253-6	9	TRUE	6	FALSE	0	---	---	---	---	---	0	14
MP	MP-09-1253	Khmer	0	0	---	1	8	Son or daughter	Male	Never attended school	MP-09-1253-7	9	TRUE	5	FALSE	0	---	---	---	---	---	0	14
MP	MP-09-1253	Khmer	0	0	---	1	8	Son or daughter	Male	Never attended school	MP-09-1253-8	9	TRUE	14	FALSE	0	---	---	---	---	---	0	2
SB	SB-44-1007	Lao	1	0	---	1	4	Head of household	Male	Some primary school	SB-44-1007-1	44	TRUE	42	TRUE	0	---	---	---	---	---	0	2
SB	SB-44-1007	Lao	1	0	---	1	4	Spouse	Female	Never attended school	SB-44-1007-2	44	TRUE	34	TRUE	0	---	---	---	---	---	0	13
SB	SB-44-1007	Lao	1	0	---	1	4	Son or daughter	Female	Completed secondary school (Grade 11 or 12)	SB-44-1007-3	44	TRUE	21	TRUE	0	---	---	---	---	---	0	22
SB	SB-44-1007	Lao	1	0	---	1	4	Son in law or daughter in law	Male	Completed secondary school (Grade 11 or 12)	SB-44-1007-4	44	TRUE	23	TRUE	0	---	---	---	---	---	0	2
SB	SB-44-1084	Lao	0	0	---	1	4	Head of household	Female	Some primary school	SB-44-1084-1	44	TRUE	28.6	TRUE	0	---	---	---	---	---	0	17
SB	SB-44-1084	Lao	0	0	---	1	4	Son or daughter	Male	Some primary school	SB-44-1084-2	44	TRUE	7.416438356	FALSE	0	---	---	---	---	---	0	3
SB	SB-44-1084	Lao	0	0	---	1	4	Parent in law	Female	Never attended school	SB-44-1084-3	44	TRUE	57.77260274	TRUE	0	---	---	---	---	---	0	9
SB	SB-44-1084	Lao	0	0	---	1	4	Brother or sister	Female	Some secondary school	SB-44-1084-4	44	TRUE	18.51232877	TRUE	0	---	---	---	---	---	0	8
SB	SB-44-1058	Lao	0	0	---	1	5	Head of household	Male	Some secondary school	SB-44-1058-1	44	TRUE	47	TRUE	0	---	---	---	---	---	0	8
SB	SB-44-1058	Lao	0	0	---	1	5	Spouse	Female	Some primary school	SB-44-1058-2	44	TRUE	45	TRUE	0	---	---	---	---	---	0	12
SB	SB-44-1058	Lao	0	0	---	1	5	Son or daughter	Male	Some secondary school	SB-44-1058-3	44	TRUE	15	TRUE	0	---	---	---	---	---	0	16
SB	SB-44-1058	Lao	0	0	---	1	5	Son or daughter	Male	Some primary school	SB-44-1058-4	44	TRUE	13	FALSE	0	---	---	---	---	---	0	3
SB	SB-44-1058	Lao	0	0	---	1	5	Son or daughter	Female	Some primary school	SB-44-1058-5	44	TRUE	7	FALSE	0	---	---	---	---	---	0	4
MP	MP-02-1151	Lao	0	0	---	1	10	Head of household	Male	Never attended school	MP-02-1151-1	2	TRUE	54.31780822	TRUE	0	---	---	---	---	---	1	4
MP	MP-02-1151	Lao	0	0	---	1	10	Spouse	Female	Completed primary school (Grade 5)	MP-02-1151-2	2	TRUE	51.04931507	TRUE	0	---	---	---	---	---	1	11
MP	MP-02-1151	Lao	0	0	---	1	10	Son or daughter	Female	Never attended school	MP-02-1151-3	2	TRUE	30.55616438	TRUE	0	---	---	---	---	---	0	11
MP	MP-02-1151	Lao	0	0	---	1	10	Son or daughter	Male	Completed primary school (Grade 5)	MP-02-1151-4	2	TRUE	26.04109589	TRUE	0	---	---	---	---	---	0	17
MP	MP-02-1151	Lao	0	0	---	1	10	Son or daughter	Male	Some primary school	MP-02-1151-5	2	TRUE	18.10958904	TRUE	0	---	---	---	---	---	1	2
MP	MP-02-1151	Lao	0	0	---	1	10	Son or daughter	Female	Some primary school	MP-02-1151-6	2	TRUE	17.03287671	TRUE	0	---	---	---	---	---	0	22
MP	MP-02-1151	Lao	0	0	---	1	10	Son or daughter	Male	Completed primary school (Grade 5)	MP-02-1151-7	2	TRUE	10.66575342	FALSE	0	---	---	---	---	---	0	3
MP	MP-02-1151	Lao	0	0	---	1	10	Son or daughter	Female	Completed primary school (Grade 5)	MP-02-1151-8	2	TRUE	15.00273973	TRUE	0	---	---	---	---	---	0	12
MP	MP-02-1151	Lao	0	0	---	1	10	Son or daughter	Male	Some primary school	MP-02-1151-9	2	TRUE	9.383561644	FALSE	0	---	---	---	---	---	0	17
MP	MP-02-1151	Lao	0	0	---	1	10	Son or daughter	Male	Never attended school	MP-02-1151-10	2	TRUE	8.312328767	FALSE	0	---	---	---	---	---	0	14
MP	MP-02-1152	Lao	0	0	---	1	3	Head of household	Male	Some secondary school	MP-02-1152-1	2	TRUE	27.00821918	TRUE	0	---	---	---	---	---	1	5
MP	MP-02-1152	Lao	0	0	---	1	3	Spouse	Female	Never attended school	MP-02-1152-2	2	TRUE	27.29041096	TRUE	0	---	---	---	---	---	0	2
MP	MP-02-1152	Lao	0	0	---	1	3	Son or daughter	Female	Never attended school	MP-02-1152-3	2	TRUE	5.956164384	FALSE	0	---	---	---	---	---	0	28
MP	MP-02-1153	Lao	0	0	---	1	2	Head of household	Male	Never attended school	MP-02-1153-1	2	TRUE	38.84931507	TRUE	0	---	---	---	---	---	1	27
MP	MP-02-1153	Lao	0	0	---	1	2	Spouse	Female	Never attended school	MP-02-1153-2	2	TRUE	46.36986301	TRUE	0	---	---	---	---	---	1	4
SB	SB-44-1035	Lao	1	0	---	1	6	Head of household	Male	Some secondary school	SB-44-1035-1	44	TRUE	52	TRUE	0	---	---	---	---	---	0	10
SB	SB-44-1035	Lao	1	0	---	1	6	Spouse	Female	Never attended school	SB-44-1035-2	44	TRUE	57	TRUE	0	---	---	---	---	---	0	18
SB	SB-44-1035	Lao	1	0	---	1	6	Son or daughter	Female	Completed primary school (Grade 5)	SB-44-1035-3	44	TRUE	29	TRUE	0	---	---	---	---	---	0	9
SB	SB-44-1035	Lao	1	0	---	1	6	Son in law or daughter in law	Male	Completed secondary school (Grade 11 or 12)	SB-44-1035-4	44	TRUE	33	TRUE	0	---	---	---	---	---	0	4
SB	SB-44-1035	Lao	1	0	---	1	6	Grandchild	Female	Completed primary school (Grade 5)	SB-44-1035-5	44	TRUE	11	FALSE	0	---	---	---	---	---	0	13
SB	SB-44-1035	Lao	1	0	---	1	6	Grandchild	Female	Some primary school	SB-44-1035-6	44	TRUE	7	FALSE	0	---	---	---	---	---	0	4
SB	SB-44-1038	Lao	1	0	---	1	7	Head of household	Male	Never attended school	SB-44-1038-1	44	TRUE	50	TRUE	0	---	---	---	---	---	0	2
SB	SB-44-1038	Lao	1	0	---	1	7	Spouse	Female	Never attended school	SB-44-1038-2	44	TRUE	48	TRUE	0	---	---	---	---	---	0	4
SB	SB-44-1038	Lao	1	0	---	1	7	Grandchild	Female	Never attended school	SB-44-1038-3	44	TRUE	5	FALSE	0	---	---	---	---	---	0	13
SB	SB-44-1038	Lao	1	0	---	1	7	Grandchild	Male	Never attended school	SB-44-1038-4	44	TRUE	8	FALSE	0	---	---	---	---	---	0	4
SB	SB-44-1038	Lao	1	0	---	1	7	Son or daughter	Female	Never attended school	SB-44-1038-5	44	TRUE	29	TRUE	0	---	---	---	---	---	0	6
SB	SB-44-1038	Lao	1	99	---	1	7	Son or daughter	Female	Never attended school	SB-44-1038-6	44	TRUE	27	TRUE	99	---	---	---	---	---	99	2
SB	SB-44-1038	Lao	1	99	---	1	7	Son or daughter	Female	Never attended school	SB-44-1038-7	44	TRUE	22	TRUE	99	---	---	---	---	---	99	12
SB	SB-44-1057	Lao	0	0	---	1	4	Head of household	Male	Never attended school	SB-44-1057-1	44	TRUE	63	TRUE	0	---	---	---	---	---	0	8
SB	SB-44-1057	Lao	0	0	---	1	4	Spouse	Female	Never attended school	SB-44-1057-2	44	TRUE	62	TRUE	0	---	---	---	---	---	0	9
SB	SB-44-1057	Lao	0	0	---	1	4	Son or daughter	Male	Completed primary school (Grade 5)	SB-44-1057-3	44	TRUE	17	TRUE	0	---	---	---	---	---	0	29
SB	SB-44-1057	Lao	0	0	---	1	4	Son in law or daughter in law	Female	Some primary school	SB-44-1057-4	44	TRUE	16	TRUE	0	---	---	---	---	---	0	26
SB	SB-43-1041	Lao	0	0	---	1	6	Head of household	Male	Never attended school	SB-43-1041-1	43	TRUE	39.86575342	TRUE	1	1	1	2	0	---	0	9
SB	SB-43-1041	Lao	0	0	---	1	6	Spouse	Female	Completed primary school (Grade 5)	SB-43-1041-2	43	TRUE	36.29589041	TRUE	1	1	1	2	0	---	0	19
SB	SB-43-1041	Lao	0	0	---	1	6	Son or daughter	Male	Completed primary school (Grade 5)	SB-43-1041-3	43	TRUE	13.27945205	FALSE	1	1	1	2	0	---	0	19
SB	SB-43-1041	Lao	0	0	---	1	6	Son or daughter	Male	Some primary school	SB-43-1041-4	43	TRUE	11.2630137	FALSE	1	1	1	2	0	---	0	4
SB	SB-43-1041	Lao	0	0	---	1	6	Son or daughter	Male	Some primary school	SB-43-1041-5	43	TRUE	8	FALSE	1	1	1	2	0	---	0	19
SB	SB-43-1041	Lao	0	0	---	1	6	Son or daughter	Male	Never attended school	SB-43-1041-6	43	TRUE	3	FALSE	1	1	1	2	0	---	0	19
SB	SB-43-1042	Lao	0	0	---	1	3	Head of household	Male	Some secondary school	SB-43-1042-1	43	TRUE	55	TRUE	0	---	---	---	---	---	0	2
SB	SB-43-1042	Lao	0	0	---	1	3	Grandchild	Male	Some primary school	SB-43-1042-2	43	TRUE	9	FALSE	0	---	---	---	---	---	0	4
SB	SB-43-1042	Lao	0	0	---	1	3	Spouse	Female	Some secondary school	SB-43-1042-3	43	TRUE	47	TRUE	0	---	---	---	---	---	0	15
SB	SB-43-1167	Lao	0	0	---	1	3	Head of household	Male	Some primary school	SB-43-1167-1	43	TRUE	48	TRUE	0	---	---	---	---	---	0	11
SB	SB-43-1167	Lao	0	0	---	1	3	Spouse	Female	Completed primary school (Grade 5)	SB-43-1167-2	43	TRUE	49	TRUE	0	---	---	---	---	---	0	4
SB	SB-43-1167	Lao	0	0	---	1	3	Son or daughter	Male	Never attended school	SB-43-1167-3	43	TRUE	9	FALSE	0	---	---	---	---	---	0	11
SB	SB-43-1173	Lao	0	0	---	1	4	Head of household	Male	Some primary school	SB-43-1173-1	43	TRUE	50	TRUE	0	---	---	---	---	---	0	10
SB	SB-43-1173	Lao	0	0	---	1	4	Spouse	Female	Some primary school	SB-43-1173-2	43	TRUE	48	TRUE	0	---	---	---	---	---	0	4
SB	SB-43-1173	Lao	0	0	---	1	4	Son or daughter	Male	Never attended school	SB-43-1173-3	43	TRUE	7	FALSE	0	---	---	---	---	---	0	8
SB	SB-43-1173	Lao	0	0	---	1	4	Son or daughter	Male	Never attended school	SB-43-1173-4	43	TRUE	3	FALSE	0	---	---	---	---	---	0	21
SB	SB-44-1086	Lao	0	0	---	1	4	Head of household	Male	Some primary school	SB-44-1086-1	44	TRUE	38	TRUE	1	1	1	2	0	---	0	2
SB	SB-44-1086	Lao	0	0	---	1	4	Spouse	Female	Never attended school	SB-44-1086-2	44	TRUE	34	TRUE	1	1	1	2	0	---	0	20
SB	SB-44-1086	Lao	0	0	---	1	4	Son or daughter	Female	Some primary school	SB-44-1086-3	44	TRUE	12	FALSE	0	---	---	---	---	---	0	18
SB	SB-44-1086	Lao	0	0	---	1	4	Son or daughter	Female	Never attended school	SB-44-1086-4	44	TRUE	11	FALSE	0	---	---	---	---	---	0	13
MP	MP-02-1154	Lao	0	0	---	1	5	Head of household	Male	Some primary school	MP-02-1154-1	2	TRUE	39.79726027	TRUE	0	---	---	---	---	---	0	16
MP	MP-02-1154	Lao	0	0	---	1	5	Spouse	Female	Some primary school	MP-02-1154-2	2	TRUE	40.04931507	TRUE	0	---	---	---	---	---	0	16
MP	MP-02-1154	Lao	0	0	---	1	5	Son or daughter	Female	Completed primary school (Grade 5)	MP-02-1154-3	2	TRUE	13.45205479	FALSE	0	---	---	---	---	---	0	8
MP	MP-02-1154	Lao	0	0	---	1	5	Son or daughter	Male	Some primary school	MP-02-1154-4	2	TRUE	10.9260274	FALSE	0	---	---	---	---	---	0	9
MP	MP-02-1154	Lao	0	0	---	1	5	Son or daughter	Male	Some primary school	MP-02-1154-5	2	TRUE	6.528767123	FALSE	0	---	---	---	---	---	0	20
MP	MP-02-1155	Lao	0	0	---	1	4	Head of household	Female	Never attended school	MP-02-1155-1	2	TRUE	45.93972603	TRUE	0	---	---	---	---	---	0	11
MP	MP-02-1155	Lao	0	0	---	1	4	Spouse	Male	Completed primary school (Grade 5)	MP-02-1155-2	2	TRUE	53.61917808	TRUE	0	---	---	---	---	---	0	11
MP	MP-02-1155	Lao	0	0	---	1	4	Son or daughter	Female	Completed primary school (Grade 5)	MP-02-1155-3	2	TRUE	12.41369863	FALSE	0	---	---	---	---	---	0	17
MP	MP-02-1155	Lao	0	0	---	1	4	Spouse	Female	Some primary school	MP-02-1155-4	2	TRUE	10.59178082	FALSE	0	---	---	---	---	---	0	11
MP	MP-02-1156	Lao	0	0	---	1	4	Head of household	Female	Never attended school	MP-02-1156-1	2	TRUE	54.31506849	TRUE	0	---	---	---	---	---	0	2
MP	MP-02-1156	Lao	0	0	---	1	4	Son or daughter	Female	Some primary school	MP-02-1156-2	2	TRUE	29.36986301	TRUE	0	---	---	---	---	---	0	4
MP	MP-02-1156	Lao	0	0	---	1	4	Grandchild	Female	Some primary school	MP-02-1156-3	2	TRUE	6.838356164	FALSE	0	---	---	---	---	---	0	17
MP	MP-02-1156	Lao	0	0	---	1	4	Grandchild	Male	Never attended school	MP-02-1156-4	2	TRUE	3.756164384	FALSE	0	---	---	---	---	---	0	1
PT	PT-34-1129	Lao	1	0	---	1	5	Head of household	Male	Some primary school	PT-34-1129-1	34	TRUE	44	TRUE	0	---	---	---	---	---	0	21
PT	PT-34-1129	Lao	1	0	---	1	5	Spouse	Female	Some primary school	PT-34-1129-2	34	TRUE	40	TRUE	0	---	---	---	---	---	0	19
PT	PT-34-1129	Lao	1	0	---	1	5	Son or daughter	Male	Some primary school	PT-34-1129-3	34	TRUE	17	TRUE	0	---	---	---	---	---	0	8
PT	PT-34-1129	Lao	1	0	---	1	5	Son or daughter	Female	Some secondary school	PT-34-1129-4	34	TRUE	15	TRUE	0	---	---	---	---	---	0	19
PT	PT-34-1129	Lao	1	0	---	1	5	Son or daughter	Female	Completed primary school (Grade 5)	PT-34-1129-5	34	TRUE	13	FALSE	0	---	---	---	---	---	0	24
PT	PT-34-1125	Lao	1	0	---	1	4	Head of household	Male	Some primary school	PT-34-1125-1	34	TRUE	28	TRUE	0	---	---	---	---	---	0	18
PT	PT-34-1125	Lao	1	0	---	1	4	Spouse	Female	Some primary school	PT-34-1125-2	34	TRUE	22	TRUE	0	---	---	---	---	---	0	21
PT	PT-34-1125	Lao	1	0	---	1	4	Son or daughter	Male	Never attended school	PT-34-1125-3	34	TRUE	3	FALSE	0	---	---	---	---	---	0	20
PT	PT-34-1125	Lao	1	0	---	1	4	Parent	Female	Some primary school	PT-34-1125-4	34	TRUE	68	TRUE	0	---	---	---	---	---	0	15
PT	PT-34-1128	Lao	1	0	---	1	3	Head of household	Male	Completed secondary school (Grade 11 or 12)	PT-34-1128-1	34	TRUE	30	TRUE	0	---	---	---	---	---	0	9
PT	PT-34-1128	Lao	1	0	---	1	3	Spouse	Female	Some secondary school	PT-34-1128-2	34	TRUE	22	TRUE	0	---	---	---	---	---	0	10
PT	PT-34-1128	Lao	1	0	---	1	3	Head of household	Male	Never attended school	PT-34-1128-3	34	TRUE	3	FALSE	0	---	---	---	---	---	0	7
PT	PT-39-1044	Lao	0	0	---	1	5	Head of household	Female	Never attended school	PT-39-1044-1	39	TRUE	48	TRUE	1	1	1	2	0	---	0	28
PT	PT-39-1044	Lao	0	0	---	1	5	Son or daughter	Female	Some primary school	PT-39-1044-2	39	TRUE	10	FALSE	1	1	1	2	0	---	0	17
PT	PT-39-1044	Lao	0	0	---	1	5	Spouse	Male	Some secondary school	PT-39-1044-3	39	TRUE	58	TRUE	1	1	1	2	0	---	0	2
PT	PT-39-1044	Lao	0	0	---	1	5	Son or daughter	Female	Completed primary school (Grade 5)	PT-39-1044-4	39	TRUE	18	TRUE	1	1	1	2	0	---	0	9
PT	PT-39-1044	Lao	0	0	---	1	5	Grandchild	Female	Never attended school	PT-39-1044-5	39	TRUE	1	FALSE	1	1	1	2	0	---	0	8
SK	SK-53-1206	Lao	0	0	---	1	3	Head of household	Female	Completed primary school (Grade 5)	SK-53-1206-1	53	TRUE	20	TRUE	0	---	---	---	---	---	0	12
SK	SK-53-1206	Lao	0	0	---	1	3	Son or daughter	Male	Never attended school	SK-53-1206-2	53	TRUE	2	FALSE	0	---	---	---	---	---	0	18
SK	SK-53-1206	Lao	0	0	---	1	3	Son or daughter	Female	Never attended school	SK-53-1206-3	53	TRUE	0.75	FALSE	0	---	---	---	---	---	0	18
PT	PT-24-1044	Lao	0	0	---	1	2	Head of household	Male	Some secondary school	PT-24-1044-1	24	TRUE	54	TRUE	0	---	---	---	---	---	0	28
PT	PT-24-1044	Lao	0	0	---	1	2	Spouse	Female	Some primary school	PT-24-1044-2	24	TRUE	51	TRUE	0	---	---	---	---	---	0	12
PT	PT-24-1045	Lao	0	0	---	1	3	Head of household	Female	Never attended school	PT-24-1045-1	24	TRUE	62.2	TRUE	0	---	---	---	---	---	0	15
PT	PT-24-1045	Lao	0	0	---	1	3	Son or daughter	Female	Some secondary school	PT-24-1045-2	24	TRUE	12.89315068	FALSE	0	---	---	---	---	---	0	2
PT	PT-24-1045	Lao	0	0	---	1	3	Spouse	Male	Some primary school	PT-24-1045-3	24	TRUE	44.15068493	TRUE	0	---	---	---	---	---	0	7
PT	PT-24-1047	Lao	0	0	---	1	3	Head of household	Female	Some secondary school	PT-24-1047-1	24	TRUE	44.57260274	TRUE	0	---	---	---	---	---	0	17
PT	PT-24-1047	Lao	0	0	---	1	3	Son or daughter	Female	Some primary school	PT-24-1047-2	24	TRUE	9.873972603	FALSE	0	---	---	---	---	---	0	5
PT	PT-24-1047	Lao	0	0	---	1	3	Son or daughter	Male	Some secondary school	PT-24-1047-3	24	TRUE	13.80821918	FALSE	0	---	---	---	---	---	0	7
PT	PT-24-1043	Lao	0	0	---	1	3	Head of household	Female	Completed primary school (Grade 5)	PT-24-1043-1	24	TRUE	45.91232877	TRUE	0	---	---	---	---	---	0	11
PT	PT-24-1043	Lao	0	0	---	1	3	Son or daughter	Female	Completed secondary school (Grade 11 or 12)	PT-24-1043-2	24	TRUE	23.45753425	TRUE	0	---	---	---	---	---	0	4
PT	PT-24-1043	Lao	0	0	---	1	3	Spouse	Male	Some secondary school	PT-24-1043-3	24	TRUE	48.09863014	TRUE	0	---	---	---	---	---	0	28
PT	PT-29-1213	Lao	0	0	---	1	4	Head of household	Female	Some primary school	PT-29-1213-1	29	TRUE	60.36712329	TRUE	0	---	---	---	---	---	0	12
PT	PT-29-1213	Lao	0	0	---	1	4	Niece or nephew	Male	Some primary school	PT-29-1213-2	29	TRUE	10.99178082	FALSE	0	---	---	---	---	---	0	7
PT	PT-29-1213	Lao	0	0	---	1	4	Niece or nephew	Female	Some primary school	PT-29-1213-3	29	TRUE	7.326027397	FALSE	0	---	---	---	---	---	0	17
PT	PT-29-1213	Lao	0	0	---	1	4	Niece or nephew	Female	Never attended school	PT-29-1213-4	29	TRUE	2	FALSE	0	---	---	---	---	---	0	9
PT	PT-29-1221	Lao	0	0	---	1	5	Head of household	Female	Some secondary school	PT-29-1221-1	29	TRUE	60.52876712	TRUE	0	---	---	---	---	---	0	12
PT	PT-29-1221	Lao	0	0	---	1	5	Spouse	Male	Some primary school	PT-29-1221-2	29	TRUE	53.69041096	TRUE	0	---	---	---	---	---	0	2
PT	PT-29-1221	Lao	0	0	---	1	5	Son or daughter	Female	Some secondary school	PT-29-1221-3	29	TRUE	24.64657534	TRUE	0	---	---	---	---	---	0	16
PT	PT-29-1221	Lao	0	0	---	1	5	Parent in law	Male	Some primary school	PT-29-1221-4	29	TRUE	79.28219178	TRUE	0	---	---	---	---	---	0	8
PT	PT-29-1221	Lao	0	0	---	1	5	Niece or nephew	Female	Some primary school	PT-29-1221-5	29	TRUE	10	FALSE	0	---	---	---	---	---	0	22
PT	PT-29-1069	Lao	0	0	---	1	11	Head of household	Male	Some primary school	PT-29-1069-1	29	TRUE	64	TRUE	0	---	---	---	---	---	0	2
PT	PT-29-1069	Lao	0	0	---	1	11	Spouse	Female	Some primary school	PT-29-1069-2	29	TRUE	58	TRUE	0	---	---	---	---	---	0	6
PT	PT-29-1069	Lao	0	0	---	1	11	Son or daughter	Female	Some secondary school	PT-29-1069-3	29	TRUE	38	TRUE	0	---	---	---	---	---	0	12
PT	PT-29-1069	Lao	0	0	---	1	11	Son or daughter	Female	Completed secondary school (Grade 11 or 12)	PT-29-1069-4	29	TRUE	24	TRUE	0	---	---	---	---	---	0	2
PT	PT-29-1069	Lao	0	0	---	1	11	Grandchild	Female	Some secondary school	PT-29-1069-5	29	TRUE	15	TRUE	0	---	---	---	---	---	0	7
PT	PT-29-1069	Lao	0	0	---	1	11	Grandchild	Female	Completed primary school (Grade 5)	PT-29-1069-6	29	TRUE	10	FALSE	0	---	---	---	---	---	0	13
PT	PT-29-1069	Lao	0	0	---	1	11	Grandchild	Male	Some primary school	PT-29-1069-7	29	TRUE	6	FALSE	0	---	---	---	---	---	0	16
PT	PT-29-1069	Lao	0	0	---	1	11	Grandchild	Female	Some primary school	PT-29-1069-8	29	TRUE	6	FALSE	0	---	---	---	---	---	0	16
PT	PT-29-1069	Lao	0	0	---	1	11	Grandchild	Female	Some primary school	PT-29-1069-9	29	TRUE	5	FALSE	0	---	---	---	---	---	0	2
PT	PT-29-1069	Lao	0	0	---	1	11	Grandchild	Male	Never attended school	PT-29-1069-10	29	TRUE	2	FALSE	0	---	---	---	---	---	0	15
PT	PT-29-1069	Lao	0	0	---	1	11	Son in law or daughter in law	Male	Some primary school	PT-29-1069-11	29	TRUE	30	TRUE	0	---	---	---	---	---	0	4
PT	PT-29-1065	Lao	0	0	---	1	3	Head of household	Female	More than secondary	PT-29-1065-1	29	TRUE	47	TRUE	0	---	---	---	---	---	0	19
PT	PT-29-1065	Lao	0	0	---	1	3	Son or daughter	Female	More than secondary	PT-29-1065-2	29	TRUE	22	TRUE	0	---	---	---	---	---	0	16
PT	PT-29-1065	Lao	0	0	---	1	3	Son or daughter	Female	Some primary school	PT-29-1065-3	29	TRUE	8	FALSE	0	---	---	---	---	---	0	22
PT	PT-29-1220	Lao	0	0	---	1	7	Head of household	Female	Completed secondary school (Grade 11 or 12)	PT-29-1220-1	29	TRUE	41.2630137	TRUE	0	---	---	---	---	---	0	4
PT	PT-29-1220	Lao	0	0	---	1	7	Spouse	Male	Some secondary school	PT-29-1220-2	29	TRUE	47.6739726	TRUE	0	---	---	---	---	---	0	36
PT	PT-29-1220	Lao	0	0	---	1	7	Son or daughter	Female	Completed secondary school (Grade 11 or 12)	PT-29-1220-3	29	TRUE	18.41643836	TRUE	0	---	---	---	---	---	0	24
PT	PT-29-1220	Lao	0	0	---	1	7	Son or daughter	Female	Some secondary school	PT-29-1220-4	29	TRUE	16.65205479	TRUE	0	---	---	---	---	---	0	24
PT	PT-29-1220	Lao	0	0	---	1	7	Son or daughter	Male	Some secondary school	PT-29-1220-5	29	TRUE	14.49589041	FALSE	0	---	---	---	---	---	0	15
PT	PT-29-1220	Lao	0	0	---	1	7	Son or daughter	Female	Some primary school	PT-29-1220-6	29	TRUE	9.879452055	FALSE	0	---	---	---	---	---	0	28
PT	PT-29-1220	Lao	0	0	---	1	7	Son or daughter	Female	Some primary school	PT-29-1220-7	29	TRUE	5.830136986	FALSE	0	---	---	---	---	---	0	10
PT	PT-24-1096	Lao	0	0	---	1	6	Head of household	Male	Some primary school	PT-24-1096-1	24	TRUE	74.16712329	TRUE	0	---	---	---	---	---	0	6
PT	PT-24-1096	Lao	0	0	---	1	6	Spouse	Female	Some primary school	PT-24-1096-2	24	TRUE	66.17808219	TRUE	0	---	---	---	---	---	0	21
PT	PT-24-1096	Lao	0	0	---	1	6	Son or daughter	Female	Some secondary school	PT-24-1096-3	24	TRUE	29.00547945	TRUE	0	---	---	---	---	---	0	23
PT	PT-24-1096	Lao	0	0	---	1	6	Niece or nephew	Female	Some primary school	PT-24-1096-4	24	TRUE	9.824657534	FALSE	0	---	---	---	---	---	0	9
PT	PT-24-1096	Lao	0	0	---	1	6	Niece or nephew	Male	Some primary school	PT-24-1096-5	24	TRUE	9.717808219	FALSE	0	---	---	---	---	---	0	9
PT	PT-24-1096	Lao	0	0	---	1	6	Niece or nephew	Female	Never attended school	PT-24-1096-6	24	TRUE	4.523287671	FALSE	0	---	---	---	---	---	0	9
PT	PT-24-1101	Lao	0	0	---	1	3	Head of household	Female	Never attended school	PT-24-1101-1	24	TRUE	26.77534247	TRUE	0	---	---	---	---	---	0	9
PT	PT-24-1101	Lao	0	0	---	1	3	Brother or sister	Female	Some primary school	PT-24-1101-2	24	TRUE	16.17260274	TRUE	0	---	---	---	---	---	0	5
PT	PT-24-1101	Lao	0	0	---	1	3	Brother or sister	Male	Some primary school	PT-24-1101-3	24	TRUE	12	FALSE	0	---	---	---	---	---	0	12
PT	PT-24-1097	Lao	0	0	---	1	4	Head of household	Male	Some primary school	PT-24-1097-1	24	TRUE	55	TRUE	0	---	---	---	---	---	0	13
PT	PT-24-1097	Lao	0	0	---	1	4	Spouse	Female	Some primary school	PT-24-1097-2	24	TRUE	52	TRUE	0	---	---	---	---	---	0	2
PT	PT-24-1097	Lao	0	0	---	1	4	Son or daughter	Female	Some secondary school	PT-24-1097-3	24	TRUE	14	FALSE	0	---	---	---	---	---	0	15
PT	PT-24-1097	Lao	0	0	---	1	4	Niece or nephew	Male	Some primary school	PT-24-1097-4	24	TRUE	7	FALSE	0	---	---	---	---	---	0	16
PT	PT-24-1092	Lao	0	0	---	1	6	Head of household	Male	Some primary school	PT-24-1092-1	24	TRUE	50.42191781	TRUE	0	---	---	---	---	---	0	17
PT	PT-24-1092	Lao	0	0	---	1	6	Spouse	Female	Some primary school	PT-24-1092-2	24	TRUE	47.52054795	TRUE	0	---	---	---	---	---	0	20
PT	PT-24-1092	Lao	0	0	---	1	6	Son or daughter	Female	Some secondary school	PT-24-1092-3	24	TRUE	17	TRUE	0	---	---	---	---	---	0	8
PT	PT-24-1092	Lao	0	0	---	1	6	Son or daughter	Female	Some secondary school	PT-24-1092-4	24	TRUE	15	TRUE	0	---	---	---	---	---	0	5
PT	PT-24-1092	Lao	0	0	---	1	6	Son or daughter	Male	Some primary school	PT-24-1092-5	24	TRUE	12	FALSE	0	---	---	---	---	---	0	8
PT	PT-24-1092	Lao	0	0	---	1	6	Niece or nephew	Female	Never attended school	PT-24-1092-6	24	TRUE	4	FALSE	0	---	---	---	---	---	0	20
PT	PT-24-1093	Lao	0	0	---	1	6	Head of household	Male	Some secondary school	PT-24-1093-1	24	TRUE	45.06575342	TRUE	0	---	---	---	---	---	0	8
PT	PT-24-1093	Lao	0	0	---	1	6	Spouse	Female	Completed primary school (Grade 5)	PT-24-1093-2	24	TRUE	40.15342466	TRUE	0	---	---	---	---	---	0	2
PT	PT-24-1093	Lao	0	0	---	1	6	Son or daughter	Female	Completed secondary school (Grade 11 or 12)	PT-24-1093-3	24	TRUE	19.15342466	TRUE	0	---	---	---	---	---	0	16
PT	PT-24-1093	Lao	0	0	---	1	6	Son or daughter	Male	Completed secondary school (Grade 11 or 12)	PT-24-1093-4	24	TRUE	18.29041096	TRUE	0	---	---	---	---	---	0	17
PT	PT-24-1093	Lao	0	0	---	1	6	Parent in law	Male	Some primary school	PT-24-1093-5	24	TRUE	80.10410959	TRUE	0	---	---	---	---	---	0	2
PT	PT-24-1093	Lao	0	0	---	1	6	Parent in law	Female	Some primary school	PT-24-1093-6	24	TRUE	76.44383562	TRUE	0	---	---	---	---	---	0	16
SK	SK-53-1138	Lao	0	0	---	1	2	Head of household	Female	Never attended school	SK-53-1138-1	53	TRUE	70	TRUE	0	---	---	---	---	---	0	28
SK	SK-53-1138	Lao	0	0	---	1	2	Grandchild	Female	Some secondary school	SK-53-1138-2	53	TRUE	15	TRUE	0	---	---	---	---	---	0	22
PT	PT-29-1056	Lao	0	0	---	1	5	Head of household	Male	Never attended school	PT-29-1056-1	29	TRUE	30	TRUE	0	---	---	---	---	---	0	10
PT	PT-29-1056	Lao	0	0	---	1	5	Spouse	Female	Never attended school	PT-29-1056-2	29	TRUE	30	TRUE	0	---	---	---	---	---	0	20
PT	PT-29-1056	Lao	0	0	---	1	5	Son or daughter	Male	Some primary school	PT-29-1056-3	29	TRUE	10	FALSE	0	---	---	---	---	---	0	4
PT	PT-29-1056	Lao	0	0	---	1	5	Son or daughter	Female	Never attended school	PT-29-1056-4	29	TRUE	10	FALSE	0	---	---	---	---	---	0	21
PT	PT-29-1056	Lao	0	0	---	1	5	Son or daughter	Male	Never attended school	PT-29-1056-5	29	TRUE	2	FALSE	0	---	---	---	---	---	0	4
PT	PT-29-1058	Lao	0	0	---	1	4	Spouse	Female	Never attended school	PT-29-1058-1	29	TRUE	64	TRUE	0	---	---	---	---	---	0	1
PT	PT-29-1058	Lao	0	0	---	1	4	Son in law or daughter in law	Male	Never attended school	PT-29-1058-2	29	TRUE	28	TRUE	0	---	---	---	---	---	0	7
PT	PT-29-1058	Lao	0	0	---	1	4	Son or daughter	Female	Never attended school	PT-29-1058-3	29	TRUE	34	TRUE	0	---	---	---	---	---	0	2
PT	PT-29-1058	Lao	0	0	---	1	4	Grandchild	Male	Some primary school	PT-29-1058-4	29	TRUE	34	TRUE	0	---	---	---	---	---	0	12
PT	PT-29-1212	Lao	0	0	---	1	2	Head of household	Male	Some primary school	PT-29-1212-1	29	TRUE	34	TRUE	0	---	---	---	---	---	0	9
PT	PT-29-1212	Lao	0	0	---	1	2	Spouse	Female	Some primary school	PT-29-1212-2	29	TRUE	32	TRUE	0	---	---	---	---	---	0	4
PT	PT-29-1060	Lao	0	0	---	1	3	Head of household	Male	Some primary school	PT-29-1060-1	29	TRUE	42	TRUE	0	---	---	---	---	---	0	9
PT	PT-29-1060	Lao	0	0	---	1	3	Spouse	Female	Some primary school	PT-29-1060-2	29	TRUE	40	TRUE	0	---	---	---	---	---	0	17
PT	PT-29-1060	Lao	0	0	---	1	3	Son or daughter	Male	Some primary school	PT-29-1060-3	29	TRUE	12	FALSE	0	---	---	---	---	---	0	14
PT	PT-29-1057	Lao	0	0	---	1	3	Head of household	Female	Never attended school	PT-29-1057-1	29	TRUE	40	TRUE	0	---	---	---	---	---	0	13
PT	PT-29-1057	Lao	0	0	---	1	3	Son or daughter	Female	Some primary school	PT-29-1057-2	29	TRUE	11	FALSE	0	---	---	---	---	---	0	4
PT	PT-29-1057	Lao	0	0	---	1	3	Grandchild	Female	Never attended school	PT-29-1057-3	29	TRUE	2	FALSE	0	---	---	---	---	---	0	13
PT	PT-29-1003	Lao	1	0	---	1	10	Head of household	Male	More than secondary	PT-29-1003-1	29	TRUE	57	TRUE	0	---	---	---	---	---	0	7
PT	PT-29-1003	Lao	1	0	---	1	10	Spouse	Female	Never attended school	PT-29-1003-2	29	TRUE	56	TRUE	0	---	---	---	---	---	0	16
PT	PT-29-1003	Lao	1	0	---	1	10	Son in law or daughter in law	Male	More than secondary	PT-29-1003-3	29	TRUE	34	TRUE	0	---	---	---	---	---	0	3
PT	PT-29-1003	Lao	1	0	---	1	10	Son or daughter	Female	More than secondary	PT-29-1003-4	29	TRUE	33	TRUE	0	---	---	---	---	---	0	2
PT	PT-29-1003	Lao	1	0	---	1	10	Son or daughter	Male	More than secondary	PT-29-1003-5	29	TRUE	20	TRUE	0	---	---	---	---	---	0	19
PT	PT-29-1003	Lao	1	0	---	1	10	Grandchild	Female	Some primary school	PT-29-1003-6	29	TRUE	11	FALSE	0	---	---	---	---	---	0	16
PT	PT-29-1003	Lao	1	0	---	1	10	Grandchild	Female	Some primary school	PT-29-1003-7	29	TRUE	8	FALSE	0	---	---	---	---	---	0	4
PT	PT-29-1003	Lao	1	0	---	1	10	Grandchild	Female	Never attended school	PT-29-1003-8	29	TRUE	5	FALSE	0	---	---	---	---	---	0	12
PT	PT-29-1003	Lao	1	0	---	1	10	Grandchild	Male	Never attended school	PT-29-1003-9	29	TRUE	3	FALSE	0	---	---	---	---	---	0	7
PT	PT-29-1003	Lao	1	0	---	1	10	Grandchild	Female	Never attended school	PT-29-1003-10	29	TRUE	2	FALSE	0	---	---	---	---	---	0	11
PT	PT-29-1125	Lao	1	0	---	1	4	Head of household	Male	Some secondary school	PT-29-1125-1	29	TRUE	44	TRUE	0	---	---	---	---	---	0	2
PT	PT-29-1125	Lao	1	0	---	1	4	Spouse	Female	Some primary school	PT-29-1125-2	29	TRUE	35	TRUE	0	---	---	---	---	---	0	17
PT	PT-29-1125	Lao	1	0	---	1	4	Son or daughter	Male	Some secondary school	PT-29-1125-3	29	TRUE	12	FALSE	0	---	---	---	---	---	0	4
PT	PT-29-1125	Lao	1	0	---	1	4	Son or daughter	Male	Never attended school	PT-29-1125-4	29	TRUE	5	FALSE	0	---	---	---	---	---	0	3
MP	MP-02-1157	Lao	0	0	---	1	4	Head of household	Male	Never attended school	MP-02-1157-1	2	TRUE	30.77808219	TRUE	0	---	---	---	---	---	0	9
MP	MP-02-1157	Lao	0	0	---	1	4	Spouse	Female	Never attended school	MP-02-1157-2	2	TRUE	22.10410959	TRUE	0	---	---	---	---	---	0	13
MP	MP-02-1157	Lao	0	0	---	1	4	Parent in law	Female	Never attended school	MP-02-1157-3	2	TRUE	61.38082192	TRUE	0	---	---	---	---	---	0	4
MP	MP-02-1157	Lao	0	0	---	1	4	Son or daughter	Female	Never attended school	MP-02-1157-4	2	TRUE	4.698630137	FALSE	0	---	---	---	---	---	0	9
MP	MP-02-1158	Lao	0	0	---	1	3	Head of household	Male	Some primary school	MP-02-1158-1	2	TRUE	56.96438356	TRUE	0	---	---	---	---	---	1	23
MP	MP-02-1158	Lao	0	0	---	1	3	Spouse	Female	Some primary school	MP-02-1158-2	2	TRUE	61.31506849	TRUE	0	---	---	---	---	---	0	6
MP	MP-02-1158	Lao	0	0	---	1	3	Son or daughter	Female	Completed primary school (Grade 5)	MP-02-1158-3	2	TRUE	21.28493151	TRUE	0	---	---	---	---	---	0	2
PT	PT-24-1161	Lao	0	0	---	1	4	Head of household	Male	Some primary school	PT-24-1161-1	24	TRUE	67	TRUE	0	---	---	---	---	---	0	20
PT	PT-24-1161	Lao	0	0	---	1	4	Spouse	Female	Some primary school	PT-24-1161-2	24	TRUE	60	TRUE	0	---	---	---	---	---	0	3
PT	PT-24-1161	Lao	0	0	---	1	4	Other relative	Female	Some primary school	PT-24-1161-3	24	TRUE	35	TRUE	0	---	---	---	---	---	0	16
PT	PT-24-1161	Lao	0	0	---	1	4	Other relative	Male	Some primary school	PT-24-1161-4	24	TRUE	15	TRUE	0	---	---	---	---	---	0	4
PT	PT-24-1165	Lao	0	0	---	1	2	Head of household	Female	Some primary school	PT-24-1165-1	24	TRUE	56	TRUE	0	---	---	---	---	---	0	8
PT	PT-24-1165	Lao	0	0	---	1	2	Spouse	Male	Some primary school	PT-24-1165-2	24	TRUE	63	TRUE	0	---	---	---	---	---	0	13
PT	PT-24-1167	Lao	0	0	---	1	1	Head of household	Male	Some primary school	PT-24-1167-1	24	TRUE	58	TRUE	0	---	---	---	---	---	0	4
PT	PT-24-1163	Lao	0	0	---	1	2	Head of household	Female	Some primary school	PT-24-1163-1	24	TRUE	60	TRUE	0	---	---	---	---	---	0	6
PT	PT-24-1163	Lao	0	0	---	1	2	Grandchild	Female	Completed primary school (Grade 5)	PT-24-1163-2	24	TRUE	12	FALSE	0	---	---	---	---	---	0	9
SB	SB-43-1095	Lao	0	0	---	1	4	Head of household	Male	More than secondary	SB-43-1095-1	43	TRUE	48.55890411	TRUE	0	---	---	---	---	---	0	3
SB	SB-43-1095	Lao	0	0	---	1	4	Spouse	Female	More than secondary	SB-43-1095-2	43	TRUE	35.10136986	TRUE	0	---	---	---	---	---	0	9
SB	SB-43-1095	Lao	0	0	---	1	4	Son or daughter	Female	Completed primary school (Grade 5)	SB-43-1095-3	43	TRUE	10.9369863	FALSE	0	---	---	---	---	---	0	33
SB	SB-43-1095	Lao	0	0	---	1	4	Son or daughter	Male	Completed primary school (Grade 5)	SB-43-1095-4	43	TRUE	7.463013699	FALSE	0	---	---	---	---	---	0	17
SB	SB-43-1101	Chinese	0	0	---	1	2	Head of household	Male	More than secondary	SB-43-1101-1	43	TRUE	37	TRUE	0	---	---	---	---	---	0	11
SB	SB-43-1101	Chinese	0	0	---	1	2	Not related (friend/visitor)	Male	Some secondary school	SB-43-1101-2	43	TRUE	51	TRUE	0	---	---	---	---	---	0	2
SB	SB-44-1074	Lao	0	0	---	1	4	Head of household	Female	Never attended school	SB-44-1074-1	44	TRUE	50	TRUE	0	---	---	---	---	---	0	17
SB	SB-44-1074	Lao	0	0	---	1	4	Son or daughter	Female	Some primary school	SB-44-1074-2	44	TRUE	21	TRUE	0	---	---	---	---	---	0	2
SB	SB-44-1074	Lao	0	0	---	1	4	Son or daughter	Male	Some primary school	SB-44-1074-3	44	TRUE	23	TRUE	0	---	---	---	---	---	0	2
SB	SB-44-1074	Lao	0	0	---	1	4	Niece or nephew	Female	Never attended school	SB-44-1074-4	44	TRUE	3	FALSE	0	---	---	---	---	---	0	11
SB	SB-44-1075	Lao	0	0	---	1	3	Head of household	Female	Never attended school	SB-44-1075-1	44	TRUE	55.14520548	TRUE	0	---	---	---	---	---	0	10
SB	SB-44-1075	Lao	0	0	---	1	3	Son or daughter	Male	Some primary school	SB-44-1075-2	44	TRUE	22.04383562	TRUE	1	1	1	2	0	---	0	9
SB	SB-44-1075	Lao	0	0	---	1	3	Son or daughter	Male	Some primary school	SB-44-1075-3	44	TRUE	18.03835616	TRUE	1	1	1	2	0	---	0	9
SB	SB-44-1078	Lao	0	0	---	1	3	Head of household	Male	Some primary school	SB-44-1078-1	44	TRUE	24	TRUE	0	---	---	---	---	---	0	8
SB	SB-44-1078	Lao	0	0	---	1	3	Spouse	Female	Never attended school	SB-44-1078-2	44	TRUE	42	TRUE	0	---	---	---	---	---	0	9
SB	SB-44-1078	Lao	0	0	---	1	3	Son or daughter	Male	Some primary school	SB-44-1078-3	44	TRUE	8	FALSE	0	---	---	---	---	---	0	27
SB	SB-44-1079	Lao	0	0	---	1	2	Head of household	Female	Some primary school	SB-44-1079-1	44	TRUE	56.45753425	TRUE	0	---	---	---	---	---	0	11
SB	SB-44-1079	Lao	0	0	---	1	2	Spouse	Male	Some primary school	SB-44-1079-2	44	TRUE	75	TRUE	0	---	---	---	---	---	0	2
PT	PT-28-1154	Lao	0	0	---	1	11	Head of household	Female	Some primary school	PT-28-1154-1	28	TRUE	22	TRUE	0	---	---	---	---	---	0	18
PT	PT-28-1154	Lao	0	0	---	1	11	Son or daughter	Male	Some primary school	PT-28-1154-2	28	TRUE	7	FALSE	0	---	---	---	---	---	0	16
PT	PT-28-1154	Lao	0	0	---	1	11	Son or daughter	Male	Never attended school	PT-28-1154-3	28	TRUE	2	FALSE	0	---	---	---	---	---	0	13
PT	PT-28-1154	Lao	0	0	---	1	11	Brother or sister	Male	Never attended school	PT-28-1154-4	28	TRUE	32	TRUE	0	---	---	---	---	---	0	24
PT	PT-28-1154	Lao	0	0	---	1	11	Grandchild	Female	Never attended school	PT-28-1154-5	28	TRUE	27	TRUE	0	---	---	---	---	---	0	7
PT	PT-28-1154	Lao	0	0	---	1	11	Grandchild	Male	Never attended school	PT-28-1154-6	28	TRUE	5	FALSE	0	---	---	---	---	---	0	2
PT	PT-28-1154	Lao	0	0	---	1	11	Brother or sister	Female	Some primary school	PT-28-1154-7	28	TRUE	35	TRUE	0	---	---	---	---	---	0	2
PT	PT-28-1154	Lao	0	0	---	1	11	Grandchild	Female	Completed primary school (Grade 5)	PT-28-1154-8	28	TRUE	16	TRUE	0	---	---	---	---	---	0	22
PT	PT-28-1154	Lao	0	0	---	1	11	Grandchild	Male	Some primary school	PT-28-1154-9	28	TRUE	11	FALSE	0	---	---	---	---	---	0	3
PT	PT-28-1154	Lao	0	0	---	1	11	Grandchild	Male	Never attended school	PT-28-1154-10	28	TRUE	63	TRUE	0	---	---	---	---	---	0	6
PT	PT-28-1154	Lao	0	0	---	1	11	Grandchild	Male	Never attended school	PT-28-1154-11	28	TRUE	30	TRUE	0	---	---	---	---	---	0	2
PT	PT-28-1005	Lao	1	0	---	1	7	Head of household	Female	Some primary school	PT-28-1005-1	28	TRUE	44	TRUE	0	---	---	---	---	---	0	8
PT	PT-28-1005	Lao	1	0	---	1	7	Son or daughter	Female	Completed primary school (Grade 5)	PT-28-1005-2	28	TRUE	16	TRUE	0	---	---	---	---	---	0	2
PT	PT-28-1005	Lao	1	0	---	1	7	Grandchild	Male	Never attended school	PT-28-1005-3	28	TRUE	2	FALSE	0	---	---	---	---	---	0	13
PT	PT-28-1005	Lao	1	0	---	1	7	Son or daughter	Male	Some secondary school	PT-28-1005-4	28	TRUE	23	TRUE	0	---	---	---	---	---	0	21
PT	PT-28-1005	Lao	1	0	---	1	7	Parent	Male	Never attended school	PT-28-1005-5	28	TRUE	78	TRUE	0	---	---	---	---	---	0	6
PT	PT-28-1005	Lao	1	0	---	1	7	Son or daughter	Male	Some primary school	PT-28-1005-6	28	TRUE	13	FALSE	0	---	---	---	---	---	0	13
PT	PT-28-1005	Lao	1	0	---	1	7	Spouse	Male	Completed primary school (Grade 5)	PT-28-1005-7	28	TRUE	63	TRUE	0	---	---	---	---	---	0	8
PT	PT-28-1227	Lao	0	0	---	1	6	Head of household	Male	Some secondary school	PT-28-1227-1	28	TRUE	38	TRUE	1	1	1	2	0	---	0	17
PT	PT-28-1227	Lao	0	0	---	1	6	Spouse	Female	Never attended school	PT-28-1227-2	28	TRUE	38	TRUE	0	---	---	---	---	---	0	6
PT	PT-28-1227	Lao	0	0	---	1	6	Son or daughter	Female	Never attended school	PT-28-1227-3	28	TRUE	16	TRUE	0	---	---	---	---	---	0	15
PT	PT-28-1227	Lao	0	0	---	1	6	Son or daughter	Male	Never attended school	PT-28-1227-4	28	TRUE	5	FALSE	1	1	1	2	0	---	0	6
PT	PT-28-1227	Lao	0	0	---	1	6	Other relative	Male	Some secondary school	PT-28-1227-5	28	TRUE	35	TRUE	0	---	---	---	---	---	0	3
PT	PT-28-1227	Lao	0	0	---	1	6	Son or daughter	Female	Some primary school	PT-28-1227-6	28	TRUE	18	TRUE	0	---	---	---	---	---	0	1
PT	PT-28-1229	Lao	0	0	---	1	6	Head of household	Male	Some primary school	PT-28-1229-1	28	TRUE	49	TRUE	0	---	---	---	---	---	0	8
PT	PT-28-1229	Lao	0	0	---	1	6	Spouse	Female	Some primary school	PT-28-1229-2	28	TRUE	47	TRUE	0	---	---	---	---	---	0	18
PT	PT-28-1229	Lao	0	0	---	1	6	Grandchild	Male	Never attended school	PT-28-1229-3	28	TRUE	6	FALSE	0	---	---	---	---	---	0	33
PT	PT-28-1229	Lao	0	0	---	1	6	Grandchild	Male	Never attended school	PT-28-1229-4	28	TRUE	5	FALSE	0	---	---	---	---	---	0	11
PT	PT-28-1229	Lao	0	0	---	1	6	Son or daughter	Female	Some primary school	PT-28-1229-5	28	TRUE	18	TRUE	0	---	---	---	---	---	0	17
PT	PT-28-1229	Lao	0	0	---	1	6	Son in law or daughter in law	Male	Some primary school	PT-28-1229-6	28	TRUE	22	TRUE	0	---	---	---	---	---	0	1
PT	PT-28-1053	Lao	0	0	---	1	3	Head of household	Male	Some secondary school	PT-28-1053-1	28	TRUE	51	TRUE	0	---	---	---	---	---	0	8
PT	PT-28-1053	Lao	0	0	---	1	3	Spouse	Female	Some primary school	PT-28-1053-2	28	TRUE	46	TRUE	0	---	---	---	---	---	0	8
PT	PT-28-1053	Lao	0	0	---	1	3	Son or daughter	Male	Completed primary school (Grade 5)	PT-28-1053-3	28	TRUE	11	FALSE	0	---	---	---	---	---	0	2
PT	PT-28-1050	Lao	0	0	---	1	6	Head of household	Male	Some secondary school	PT-28-1050-1	28	TRUE	45	TRUE	0	---	---	---	---	---	0	11
PT	PT-28-1050	Lao	0	0	---	1	6	Spouse	Female	Completed primary school (Grade 5)	PT-28-1050-2	28	TRUE	41	TRUE	0	---	---	---	---	---	0	4
PT	PT-28-1050	Lao	0	0	---	1	6	Son or daughter	Male	Completed secondary school (Grade 11 or 12)	PT-28-1050-3	28	TRUE	23	TRUE	0	---	---	---	---	---	0	9
PT	PT-28-1050	Lao	0	0	---	1	6	Son or daughter	Female	Some secondary school	PT-28-1050-4	28	TRUE	15	TRUE	0	---	---	---	---	---	0	12
PT	PT-28-1050	Lao	0	0	---	1	6	Son or daughter	Male	Some primary school	PT-28-1050-5	28	TRUE	11	FALSE	0	---	---	---	---	---	0	2
PT	PT-28-1050	Lao	0	0	---	1	6	Son or daughter	Female	Some primary school	PT-28-1050-6	28	TRUE	9	FALSE	0	---	---	---	---	---	0	18
PT	PT-28-1052	Lao	0	0	---	1	3	Head of household	Male	Completed primary school (Grade 5)	PT-28-1052-1	28	TRUE	30	TRUE	0	---	---	---	---	---	0	8
PT	PT-28-1052	Lao	0	0	---	1	3	Spouse	Male	Completed primary school (Grade 5)	PT-28-1052-2	28	TRUE	29	TRUE	0	---	---	---	---	---	0	14
PT	PT-28-1052	Lao	0	0	---	1	3	Son or daughter	Female	Never attended school	PT-28-1052-3	28	TRUE	1.6	FALSE	0	---	---	---	---	---	0	18
SB	SB-44-1031	Lao	1	0	---	1	8	Head of household	Male	Completed secondary school (Grade 11 or 12)	SB-44-1031-1	44	TRUE	33	TRUE	0	---	---	---	---	---	0	2
SB	SB-44-1031	Lao	1	0	---	1	8	Spouse	Female	Some secondary school	SB-44-1031-2	44	TRUE	31	TRUE	0	---	---	---	---	---	0	18
SB	SB-44-1031	Lao	1	0	---	1	8	Son or daughter	Male	Never attended school	SB-44-1031-3	44	TRUE	5	FALSE	0	---	---	---	---	---	0	17
SB	SB-44-1031	Lao	1	0	---	1	8	Son or daughter	Male	Never attended school	SB-44-1031-4	44	TRUE	4	FALSE	0	---	---	---	---	---	0	6
SB	SB-44-1031	Lao	1	0	---	1	8	Parent	Female	Some primary school	SB-44-1031-5	44	TRUE	70	TRUE	0	---	---	---	---	---	0	2
SB	SB-44-1031	Lao	1	0	---	1	8	Grandchild	Male	More than secondary	SB-44-1031-6	44	TRUE	22	TRUE	0	---	---	---	---	---	0	3
SB	SB-44-1031	Lao	1	0	---	1	8	Grandchild	Male	Completed secondary school (Grade 11 or 12)	SB-44-1031-7	44	TRUE	35	TRUE	0	---	---	---	---	---	0	21
SB	SB-44-1031	Lao	1	0	---	1	8	Not related (friend/visitor)	Male	Completed primary school (Grade 5)	SB-44-1031-8	44	TRUE	21	TRUE	0	---	---	---	---	---	0	11
SB	SB-43-1031	Lao	0	0	---	1	6	Head of household	Female	Never attended school	SB-43-1031-1	43	TRUE	82	TRUE	0	---	---	---	---	---	0	4
SB	SB-43-1031	Lao	0	0	---	1	6	Grandchild	Female	Completed secondary school (Grade 11 or 12)	SB-43-1031-2	43	TRUE	19	TRUE	0	---	---	---	---	---	0	20
SB	SB-43-1031	Lao	0	0	---	1	6	Grandchild	Male	Some secondary school	SB-43-1031-3	43	TRUE	17	TRUE	0	---	---	---	---	---	0	2
SB	SB-43-1031	Lao	0	0	---	1	6	Grandchild	Female	Some secondary school	SB-43-1031-4	43	TRUE	16	TRUE	0	---	---	---	---	---	0	11
SB	SB-43-1031	Lao	0	0	---	1	6	Son in law or daughter in law	Male	Completed secondary school (Grade 11 or 12)	SB-43-1031-5	43	TRUE	52	TRUE	0	---	---	---	---	---	0	11
SB	SB-43-1031	Lao	0	0	---	1	6	Son or daughter	Female	Some secondary school	SB-43-1031-6	43	TRUE	42	TRUE	0	---	---	---	---	---	0	4
SB	SB-43-1032	Lao	0	0	---	1	2	Head of household	Female	Some primary school	SB-43-1032-1	43	TRUE	55	TRUE	1	1	1	2	0	---	0	13
SB	SB-43-1032	Lao	0	0	---	1	2	Spouse	Male	Some primary school	SB-43-1032-2	43	TRUE	63	TRUE	1	1	1	2	0	---	0	13
SK	SK-55-1243	Lao	0	0	---	1	3	Head of household	Female	Completed primary school (Grade 5)	SK-55-1243-1	55	TRUE	35	TRUE	0	---	---	---	---	---	0	4
SK	SK-55-1243	Lao	0	0	---	1	3	Son or daughter	Male	Never attended school	SK-55-1243-2	55	TRUE	8	FALSE	0	---	---	---	---	---	0	30
SK	SK-55-1243	Lao	0	0	---	1	3	Son or daughter	Male	Never attended school	SK-55-1243-3	55	TRUE	7	FALSE	0	---	---	---	---	---	0	33
PT	PT-36-1049	Lao	0	0	---	1	1	Head of household	Female	Some primary school	PT-36-1049-1	36	TRUE	58	TRUE	0	---	---	---	---	---	0	2
PT	PT-36-1052	Lao	0	1	1E+13	1	6	Head of household	Female	Some primary school	PT-36-1052-1	36	TRUE	33	TRUE	0	---	---	---	---	---	0	11
PT	PT-36-1052	Lao	0	0	---	1	6	Son or daughter	Male	Some primary school	PT-36-1052-2	36	TRUE	12	FALSE	0	---	---	---	---	---	0	3
PT	PT-36-1052	Lao	0	1	1E+13	1	6	Spouse	Male	Some primary school	PT-36-1052-3	36	TRUE	35	TRUE	0	---	---	---	---	---	0	1
PT	PT-36-1052	Lao	0	0	---	1	6	Son or daughter	Male	Some primary school	PT-36-1052-4	36	TRUE	14	FALSE	0	---	---	---	---	---	0	23
PT	PT-36-1052	Lao	0	0	---	1	6	Son or daughter	Female	Some primary school	PT-36-1052-5	36	TRUE	10	FALSE	0	---	---	---	---	---	0	25
PT	PT-36-1052	Lao	0	0	---	1	6	Son or daughter	Female	Some primary school	PT-36-1052-6	36	TRUE	8	FALSE	0	---	---	---	---	---	0	15
SK	SK-55-1053	Lao	0	0	---	1	6	Spouse	Female	Completed primary school (Grade 5)	SK-55-1053-1	55	TRUE	37	TRUE	0	---	---	---	---	---	0	16
SK	SK-55-1053	Lao	0	0	---	1	6	Parent	Female	Never attended school	SK-55-1053-2	55	TRUE	77	TRUE	0	---	---	---	---	---	0	4
SK	SK-55-1053	Lao	0	0	---	1	6	Son or daughter	Male	Completed primary school (Grade 5)	SK-55-1053-3	55	TRUE	12	FALSE	0	---	---	---	---	---	0	15
SK	SK-55-1053	Lao	0	0	---	1	6	Son or daughter	Male	Never attended school	SK-55-1053-4	55	TRUE	3	FALSE	0	---	---	---	---	---	0	15
SK	SK-55-1053	Lao	0	0	---	1	6	Head of household	Male	Completed secondary school (Grade 11 or 12)	SK-55-1053-5	55	TRUE	35	TRUE	0	---	---	---	---	---	0	9
SK	SK-55-1053	Lao	0	0	---	1	6	Son or daughter	Male	Never attended school	SK-55-1053-6	55	TRUE	0.666666667	FALSE	0	---	---	---	---	---	0	17
SK	SK-55-1193	Lao	0	0	---	1	3	Head of household	Female	Some secondary school	SK-55-1193-1	55	TRUE	30	TRUE	0	---	---	---	---	---	0	8
SK	SK-55-1193	Lao	0	0	---	1	3	Spouse	Male	Some primary school	SK-55-1193-2	55	TRUE	39	TRUE	0	---	---	---	---	---	0	7
SK	SK-55-1193	Lao	0	0	---	1	3	Son or daughter	Male	Never attended school	SK-55-1193-3	55	TRUE	2.8	FALSE	0	---	---	---	---	---	0	4
SK	SK-55-1192	Lao	0	0	---	1	4	Head of household	Male	Never attended school	SK-55-1192-1	55	TRUE	68.04109589	TRUE	0	---	---	---	---	---	0	4
SK	SK-55-1192	Lao	0	0	---	1	4	Spouse	Female	Never attended school	SK-55-1192-2	55	TRUE	66.79178082	TRUE	0	---	---	---	---	---	0	23
SK	SK-55-1192	Lao	0	0	---	1	4	Grandchild	Male	Never attended school	SK-55-1192-3	55	TRUE	2	FALSE	0	---	---	---	---	---	0	9
SK	SK-55-1192	Lao	0	0	---	1	4	Grandchild	Male	Some primary school	SK-55-1192-4	55	TRUE	16.25205479	TRUE	0	---	---	---	---	---	0	15
PT	PT-30-1048	Lao	0	0	---	1	4	Head of household	Female	Completed primary school (Grade 5)	PT-30-1048-1	30	TRUE	41	TRUE	0	---	---	---	---	---	0	17
PT	PT-30-1048	Lao	0	0	---	1	4	Brother or sister	Male	Completed primary school (Grade 5)	PT-30-1048-2	30	TRUE	28	TRUE	99	---	---	---	---	---	99	7
PT	PT-30-1048	Lao	0	0	---	1	4	Grandchild	Male	Some primary school	PT-30-1048-3	30	TRUE	12	FALSE	0	---	---	---	---	---	0	11
PT	PT-30-1048	Lao	0	0	---	1	4	Grandchild	Male	Some primary school	PT-30-1048-4	30	TRUE	11	FALSE	0	---	---	---	---	---	99	2
PT	PT-30-1136	Lao	0	0	---	1	9	Head of household	Female	Some primary school	PT-30-1136-1	30	TRUE	51	TRUE	0	---	---	---	---	---	0	18
PT	PT-30-1136	Lao	0	0	---	1	9	Son or daughter	Male	Never attended school	PT-30-1136-2	30	TRUE	25	TRUE	0	---	---	---	---	---	0	20
PT	PT-30-1136	Lao	0	0	---	1	9	Son or daughter	Male	Completed primary school (Grade 5)	PT-30-1136-3	30	TRUE	22	TRUE	0	---	---	---	---	---	0	8
PT	PT-30-1136	Lao	0	0	---	1	9	Son or daughter	Female	Completed primary school (Grade 5)	PT-30-1136-4	30	TRUE	18	TRUE	0	---	---	---	---	---	0	2
PT	PT-30-1136	Lao	0	0	---	1	9	Son or daughter	Male	Completed primary school (Grade 5)	PT-30-1136-5	30	TRUE	17	TRUE	0	---	---	---	---	---	0	2
PT	PT-30-1136	Lao	0	0	---	1	9	Grandchild	Female	Completed primary school (Grade 5)	PT-30-1136-6	30	TRUE	14	FALSE	0	---	---	---	---	---	0	22
PT	PT-30-1136	Lao	0	0	---	1	9	Grandchild	Female	Some primary school	PT-30-1136-7	30	TRUE	10	FALSE	0	---	---	---	---	---	0	8
PT	PT-30-1136	Lao	0	99	---	1	9	Son or daughter	Male	Completed primary school (Grade 5)	PT-30-1136-8	30	TRUE	22	TRUE	99	---	---	---	---	---	99	19
PT	PT-30-1136	Lao	0	99	---	1	9	Son or daughter	Male	Completed primary school (Grade 5)	PT-30-1136-9	30	TRUE	37	TRUE	99	---	---	---	---	---	99	22
PT	PT-30-1097	Lao	1	0	---	1	6	Head of household	Male	Some primary school	PT-30-1097-1	30	TRUE	36	TRUE	0	---	---	---	---	---	0	4
PT	PT-30-1097	Lao	1	0	---	1	6	Spouse	Female	Some primary school	PT-30-1097-2	30	TRUE	30	TRUE	0	---	---	---	---	---	0	14
PT	PT-30-1097	Lao	1	0	---	1	6	Parent	Female	Never attended school	PT-30-1097-3	30	TRUE	59	TRUE	0	---	---	---	---	---	0	10
PT	PT-30-1097	Lao	1	0	---	1	6	Son or daughter	Male	Some primary school	PT-30-1097-4	30	TRUE	25	TRUE	0	---	---	---	---	---	0	4
PT	PT-30-1097	Lao	1	0	---	1	6	Son in law or daughter in law	Female	Some primary school	PT-30-1097-5	30	TRUE	25	TRUE	0	---	---	---	---	---	0	18
PT	PT-30-1097	Lao	1	0	---	1	6	Grandchild	Male	Never attended school	PT-30-1097-6	30	TRUE	1.8	FALSE	0	---	---	---	---	---	0	9
PT	PT-30-1079	Lao	1	0	---	1	7	Head of household	Male	Completed primary school (Grade 5)	PT-30-1079-1	30	TRUE	70	TRUE	0	---	---	---	---	---	0	8
PT	PT-30-1079	Lao	1	0	---	1	7	Spouse	Female	Some primary school	PT-30-1079-2	30	TRUE	61	TRUE	0	---	---	---	---	---	0	19
PT	PT-30-1079	Lao	1	0	---	1	7	Grandchild	Male	Never attended school	PT-30-1079-3	30	TRUE	2	FALSE	0	---	---	---	---	---	0	16
PT	PT-30-1079	Lao	1	99	---	1	7	Son or daughter	Male	More than secondary	PT-30-1079-4	30	TRUE	34	TRUE	99	---	---	---	---	---	99	2
PT	PT-30-1079	Lao	1	99	---	1	7	Son or daughter	Female	Some secondary school	PT-30-1079-5	30	TRUE	24	TRUE	99	---	---	---	---	---	99	7
PT	PT-30-1079	Lao	1	99	---	1	7	Son or daughter	Male	Some secondary school	PT-30-1079-6	30	TRUE	23	TRUE	99	---	---	---	---	---	99	10
PT	PT-30-1079	Lao	1	99	---	1	7	Son or daughter	Female	Some secondary school	PT-30-1079-7	30	TRUE	18	TRUE	99	---	---	---	---	---	99	2
PT	PT-30-1080	Lao	1	0	---	1	6	Head of household	Male	Completed primary school (Grade 5)	PT-30-1080-1	30	TRUE	57	TRUE	0	---	---	---	---	---	0	2
PT	PT-30-1080	Lao	1	99	---	1	6	Son or daughter	Female	Completed primary school (Grade 5)	PT-30-1080-2	30	TRUE	23	TRUE	99	---	---	---	---	---	99	4
PT	PT-30-1080	Lao	1	99	---	1	6	Son or daughter	Female	Completed primary school (Grade 5)	PT-30-1080-3	30	TRUE	21	TRUE	99	---	---	---	---	---	99	16
PT	PT-30-1080	Lao	1	99	---	1	6	Son or daughter	Male	Completed primary school (Grade 5)	PT-30-1080-4	30	TRUE	19	TRUE	99	---	---	---	---	---	99	8
PT	PT-30-1080	Lao	1	99	---	1	6	Grandchild	Female	Never attended school	PT-30-1080-5	30	TRUE	1	FALSE	99	---	---	---	---	---	99	18
PT	PT-30-1080	Lao	1	99	---	1	6	Grandchild	Male	Never attended school	PT-30-1080-6	30	TRUE	1	FALSE	99	---	---	---	---	---	99	13
PT	PT-30-1108	Lao	1	0	---	1	2	Head of household	Female	Never attended school	PT-30-1108-1	30	TRUE	57	TRUE	0	---	---	---	---	---	0	2
PT	PT-30-1108	Lao	1	0	---	1	2	Son or daughter	Male	Some primary school	PT-30-1108-2	30	TRUE	24	TRUE	99	---	---	---	---	---	99	13
SK	SK-55-1056	Lao	0	0	---	1	5	Spouse	Female	Some primary school	SK-55-1056-1	55	TRUE	49	TRUE	0	---	---	---	---	---	0	19
SK	SK-55-1056	Lao	0	0	---	1	5	Head of household	Male	Some primary school	SK-55-1056-2	55	TRUE	9	FALSE	0	---	---	---	---	---	0	19
SK	SK-55-1056	Lao	0	0	---	1	5	Son or daughter	Male	Never attended school	SK-55-1056-3	55	TRUE	3	FALSE	0	---	---	---	---	---	0	4
SK	SK-55-1056	Lao	0	99	---	1	5	Son or daughter	Female	Completed primary school (Grade 5)	SK-55-1056-4	55	TRUE	12	FALSE	0	---	---	---	---	---	0	25
SK	SK-55-1056	Lao	0	0	---	1	5	Son or daughter	Male	Some primary school	SK-55-1056-5	55	TRUE	47	TRUE	0	---	---	---	---	---	0	9
SK	SK-55-1195	Lao	0	0	---	1	3	Head of household	Male	Some primary school	SK-55-1195-1	55	TRUE	59.45205479	TRUE	0	---	---	---	---	---	0	7
SK	SK-55-1195	Lao	0	0	---	1	3	Spouse	Female	Some primary school	SK-55-1195-2	55	TRUE	47.03835616	TRUE	0	---	---	---	---	---	0	17
SK	SK-55-1195	Lao	0	0	---	1	3	Son or daughter	Male	Some primary school	SK-55-1195-3	55	TRUE	18.42465753	TRUE	0	---	---	---	---	---	0	14
SK	SK-55-1079	Lao	0	0	---	1	8	Head of household	Male	More than secondary	SK-55-1079-1	55	TRUE	56	TRUE	0	---	---	---	---	---	0	5
SK	SK-55-1079	Lao	0	0	---	1	8	Spouse	Female	Some primary school	SK-55-1079-2	55	TRUE	52	TRUE	0	---	---	---	---	---	0	2
SK	SK-55-1079	Lao	0	0	---	1	8	Son or daughter	Male	Completed secondary school (Grade 11 or 12)	SK-55-1079-3	55	TRUE	22	TRUE	1	3	1	2	0	---	0	5
SK	SK-55-1079	Lao	0	0	---	1	8	Son or daughter	Male	Some secondary school	SK-55-1079-4	55	TRUE	19	TRUE	0	---	---	---	---	---	0	4
SK	SK-55-1079	Lao	0	0	---	1	8	Son or daughter	Male	Some secondary school	SK-55-1079-5	55	TRUE	17	TRUE	1	4	1	2	0	---	0	2
SK	SK-55-1079	Lao	0	0	---	1	8	Son or daughter	Male	Some secondary school	SK-55-1079-6	55	TRUE	14	FALSE	0	---	---	---	---	---	0	6
SK	SK-55-1079	Lao	0	0	---	1	8	Grandchild	Male	Never attended school	SK-55-1079-7	55	TRUE	2	FALSE	0	---	---	---	---	---	0	11
SK	SK-55-1079	Lao	0	0	---	1	8	Parent	Female	Never attended school	SK-55-1079-8	55	TRUE	87	TRUE	0	---	---	---	---	---	0	9
SK	SK-55-1084	Lao	0	0	---	1	4	Head of household	Female	Never attended school	SK-55-1084-1	55	TRUE	61	TRUE	0	---	---	---	---	---	0	16
SK	SK-55-1084	Lao	0	0	---	1	4	Son or daughter	Female	Some primary school	SK-55-1084-2	55	TRUE	25	TRUE	1	2	1	2	0	---	0	8
SK	SK-55-1084	Lao	0	0	---	1	4	Son or daughter	Male	Some primary school	SK-55-1084-3	55	TRUE	26	TRUE	1	2	1	2	0	---	0	12
SK	SK-55-1084	Lao	0	0	---	1	4	Grandchild	Female	Never attended school	SK-55-1084-4	55	TRUE	0.333333333	FALSE	1	2	1	2	0	---	0	21
SK	SK-55-1083	Lao	0	0	---	1	5	Head of household	Female	Some primary school	SK-55-1083-1	55	TRUE	50	TRUE	0	---	---	---	---	---	0	14
SK	SK-55-1083	Lao	0	0	---	1	5	Grandchild	Female	Never attended school	SK-55-1083-2	55	TRUE	5	FALSE	0	---	---	---	---	---	0	12
SK	SK-55-1083	Lao	0	0	---	1	5	Grandchild	Male	Never attended school	SK-55-1083-3	55	TRUE	4	FALSE	0	---	---	---	---	---	0	33
SK	SK-55-1083	Lao	0	0	---	1	5	Son or daughter	Male	Some primary school	SK-55-1083-4	55	TRUE	19	TRUE	0	---	---	---	---	---	0	5
SK	SK-55-1083	Lao	0	0	---	1	5	Son or daughter	Male	Some secondary school	SK-55-1083-5	55	TRUE	18	TRUE	0	---	---	---	---	---	0	2
SK	SK-55-1150	Lao	1	0	---	1	4	Head of household	Male	Some secondary school	SK-55-1150-1	55	TRUE	50	TRUE	1	1	9	4	1	10	0	9
SK	SK-55-1150	Lao	1	0	---	1	4	Spouse	Female	Completed primary school (Grade 5)	SK-55-1150-2	55	TRUE	50	TRUE	0	---	---	---	---	---	0	4
SK	SK-55-1150	Lao	1	0	---	1	4	Son or daughter	Female	Completed secondary school (Grade 11 or 12)	SK-55-1150-3	55	TRUE	30	TRUE	0	---	---	---	---	---	0	2
SK	SK-55-1150	Lao	1	0	---	1	4	Son or daughter	Female	Completed secondary school (Grade 11 or 12)	SK-55-1150-4	55	TRUE	18	TRUE	0	---	---	---	---	---	0	19
SK	SK-55-1152	Lao	1	0	---	1	5	Head of household	Male	Some secondary school	SK-55-1152-1	55	TRUE	35	TRUE	0	---	---	---	---	---	0	9
SK	SK-55-1152	Lao	1	0	---	1	5	Spouse	Female	Completed primary school (Grade 5)	SK-55-1152-2	55	TRUE	33	TRUE	0	---	---	---	---	---	0	9
SK	SK-55-1152	Lao	1	0	---	1	5	Son or daughter	Male	Some primary school	SK-55-1152-3	55	TRUE	11	FALSE	0	---	---	---	---	---	0	10
SK	SK-55-1152	Lao	1	0	---	1	5	Son or daughter	Male	Some primary school	SK-55-1152-4	55	TRUE	7	FALSE	0	---	---	---	---	---	0	3
SK	SK-55-1152	Lao	1	0	---	1	5	Son or daughter	Female	Never attended school	SK-55-1152-5	55	TRUE	3	FALSE	0	---	---	---	---	---	0	15
SK	SK-55-1148	Lao	1	0	---	1	4	Head of household	Male	Never attended school	SK-55-1148-1	55	TRUE	51.03561644	TRUE	0	---	---	---	---	---	0	16
SK	SK-55-1148	Lao	1	0	---	1	4	Spouse	Female	Never attended school	SK-55-1148-2	55	TRUE	50	TRUE	0	---	---	---	---	---	0	13
SK	SK-55-1148	Lao	1	0	---	1	4	Son or daughter	Female	Some primary school	SK-55-1148-3	55	TRUE	11.33972603	FALSE	0	---	---	---	---	---	0	7
SK	SK-55-1148	Lao	1	0	---	1	4	Son or daughter	Female	Some secondary school	SK-55-1148-4	55	TRUE	14.3369863	FALSE	0	---	---	---	---	---	0	9
PT	PT-24-1120	Lao	0	0	---	1	4	Head of household	Male	Some primary school	PT-24-1120-1	24	TRUE	61.77808219	TRUE	0	---	---	---	---	---	0	14
PT	PT-24-1120	Lao	0	0	---	1	4	Spouse	Female	Some primary school	PT-24-1120-2	24	TRUE	60.94520548	TRUE	0	---	---	---	---	---	0	26
PT	PT-24-1120	Lao	0	0	---	1	4	Son or daughter	Female	Some secondary school	PT-24-1120-3	24	TRUE	30.51232877	TRUE	0	---	---	---	---	---	0	16
PT	PT-24-1120	Lao	0	0	---	1	4	Niece or nephew	Female	Never attended school	PT-24-1120-4	24	TRUE	2.263013699	FALSE	0	---	---	---	---	---	0	12
MP	MP-02-1159	Lao	0	0	---	1	6	Head of household	Male	More than secondary	MP-02-1159-1	2	TRUE	47.7890411	TRUE	0	---	---	---	---	---	0	13
MP	MP-02-1159	Lao	0	0	---	1	6	Spouse	Female	Some secondary school	MP-02-1159-2	2	TRUE	30.84657534	TRUE	0	---	---	---	---	---	0	11
MP	MP-02-1159	Lao	0	0	---	1	6	Son or daughter	Male	Completed secondary school (Grade 11 or 12)	MP-02-1159-3	2	TRUE	24.24931507	TRUE	0	---	---	---	---	---	0	2
MP	MP-02-1159	Lao	0	0	---	1	6	Son or daughter	Male	Some primary school	MP-02-1159-4	2	TRUE	9.109589041	FALSE	0	---	---	---	---	---	0	14
MP	MP-02-1159	Lao	0	0	---	1	6	Son or daughter	Male	Some primary school	MP-02-1159-5	2	TRUE	6.912328767	FALSE	0	---	---	---	---	---	0	1
MP	MP-02-1159	Lao	0	0	---	1	6	Son or daughter	Female	Never attended school	MP-02-1159-6	2	TRUE	2.835616438	FALSE	0	---	---	---	---	---	0	5
PT	PT-24-1117	Lao	0	0	---	1	4	Head of household	Female	Some primary school	PT-24-1117-1	24	TRUE	40.51506849	TRUE	0	---	---	---	---	---	0	22
PT	PT-24-1117	Lao	0	0	---	1	4	Son or daughter	Female	Some secondary school	PT-24-1117-2	24	TRUE	15.73972603	TRUE	0	---	---	---	---	---	0	2
PT	PT-24-1117	Lao	0	0	---	1	4	Son or daughter	Female	Some secondary school	PT-24-1117-3	24	TRUE	13.73150685	FALSE	0	---	---	---	---	---	0	4
PT	PT-24-1117	Lao	0	0	---	1	4	Son or daughter	Female	Some primary school	PT-24-1117-4	24	TRUE	7.235616438	FALSE	0	---	---	---	---	---	0	5
PT	PT-24-1121	Lao	0	0	---	1	8	Head of household	Male	Completed primary school (Grade 5)	PT-24-1121-1	24	TRUE	38	TRUE	0	---	---	---	---	---	0	16
PT	PT-24-1121	Lao	0	0	---	1	8	Spouse	Female	Completed primary school (Grade 5)	PT-24-1121-2	24	TRUE	33	TRUE	0	---	---	---	---	---	0	4
PT	PT-24-1121	Lao	0	0	---	1	8	Son or daughter	Female	Some primary school	PT-24-1121-3	24	TRUE	6	FALSE	0	---	---	---	---	---	0	12
PT	PT-24-1121	Lao	0	0	---	1	8	Son or daughter	Male	Never attended school	PT-24-1121-4	24	TRUE	3	FALSE	0	---	---	---	---	---	0	9
PT	PT-24-1121	Lao	0	0	---	1	8	Parent	Female	Never attended school	PT-24-1121-5	24	TRUE	77	TRUE	0	---	---	---	---	---	0	13
PT	PT-24-1121	Lao	0	0	---	1	8	Other relative	Male	Some primary school	PT-24-1121-6	24	TRUE	34	TRUE	0	---	---	---	---	---	0	2
PT	PT-24-1121	Lao	0	0	---	1	8	Other relative	Female	Some primary school	PT-24-1121-7	24	TRUE	24	TRUE	0	---	---	---	---	---	0	6
PT	PT-24-1121	Lao	0	0	---	1	8	Other relative	Male	Never attended school	PT-24-1121-8	24	TRUE	3	FALSE	0	---	---	---	---	---	0	15
MP	MP-09-1152	Khmer	0	0	---	1	5	Head of household	Female	Never attended school	MP-09-1152-1	9	TRUE	27.23287671	TRUE	0	---	---	---	---	---	0	4
MP	MP-09-1152	Khmer	0	0	---	1	5	Son or daughter	Male	Never attended school	MP-09-1152-2	9	TRUE	5.367123288	FALSE	0	---	---	---	---	---	0	6
MP	MP-09-1152	Khmer	0	0	---	1	5	Son or daughter	Male	Never attended school	MP-09-1152-3	9	TRUE	3.010958904	FALSE	0	---	---	---	---	---	0	2
MP	MP-09-1152	Khmer	0	0	---	1	5	Spouse	Male	Never attended school	MP-09-1152-4	9	TRUE	37.30410959	TRUE	0	---	---	---	---	---	0	4
MP	MP-09-1152	Khmer	0	0	---	1	5	Son or daughter	Male	Never attended school	MP-09-1152-5	9	TRUE	1.6	FALSE	0	---	---	---	---	---	0	21
MP	MP-09-1281	Khmer	0	0	---	1	4	Head of household	Male	Some primary school	MP-09-1281-1	9	TRUE	72.34794521	TRUE	0	---	---	---	---	---	0	2
MP	MP-09-1281	Khmer	0	0	---	1	4	Spouse	Female	Some primary school	MP-09-1281-2	9	TRUE	72.50410959	TRUE	0	---	---	---	---	---	0	11
MP	MP-09-1281	Khmer	0	0	---	1	4	Grandchild	Male	Never attended school	MP-09-1281-3	9	TRUE	4	FALSE	0	---	---	---	---	---	0	17
MP	MP-09-1281	Khmer	0	0	---	1	4	Grandchild	Male	Never attended school	MP-09-1281-4	9	TRUE	3	FALSE	0	---	---	---	---	---	0	1
MP	MP-09-1282	Khmer	0	0	---	1	6	Head of household	Male	Some primary school	MP-09-1282-1	9	TRUE	30	TRUE	0	---	---	---	---	---	0	16
MP	MP-09-1282	Khmer	0	0	---	1	6	Son or daughter	Male	Some primary school	MP-09-1282-2	9	TRUE	10	FALSE	0	---	---	---	---	---	0	22
MP	MP-09-1282	Khmer	0	0	---	1	6	Son or daughter	Female	Never attended school	MP-09-1282-3	9	TRUE	8	FALSE	0	---	---	---	---	---	0	22
MP	MP-09-1282	Khmer	0	0	---	1	6	Son or daughter	Female	Never attended school	MP-09-1282-4	9	TRUE	6	FALSE	0	---	---	---	---	---	0	20
MP	MP-09-1282	Khmer	0	0	---	1	6	Parent in law	Male	Some primary school	MP-09-1282-5	9	TRUE	60	TRUE	0	---	---	---	---	---	0	9
MP	MP-09-1282	Khmer	0	0	---	1	6	Parent in law	Female	Some primary school	MP-09-1282-6	9	TRUE	58	TRUE	0	---	---	---	---	---	0	9
MP	MP-09-1283	Khmer	0	0	---	1	6	Head of household	Female	Some primary school	MP-09-1283-1	9	TRUE	40	TRUE	0	---	---	---	---	---	0	8
MP	MP-09-1283	Khmer	0	0	---	1	6	Son or daughter	Female	Some primary school	MP-09-1283-2	9	TRUE	13	FALSE	0	---	---	---	---	---	0	21
MP	MP-09-1283	Khmer	0	0	---	1	6	Son or daughter	Female	Some primary school	MP-09-1283-3	9	TRUE	11	FALSE	0	---	---	---	---	---	0	4
MP	MP-09-1283	Khmer	0	0	---	1	6	Son or daughter	Female	Some primary school	MP-09-1283-4	9	TRUE	16	TRUE	0	---	---	---	---	---	0	5
MP	MP-09-1283	Khmer	0	0	---	1	6	Son or daughter	Female	Some primary school	MP-09-1283-5	9	TRUE	20	TRUE	0	---	---	---	---	---	0	24
MP	MP-09-1283	Khmer	0	0	---	1	6	Spouse	Male	Some primary school	MP-09-1283-6	9	TRUE	48	TRUE	0	---	---	---	---	---	0	7
MP	MP-06-1015	Lao	1	0	---	1	2	Head of household	Male	Some primary school	MP-06-1015-1	6	TRUE	33	TRUE	1	14	1	2	0	---	0	15
MP	MP-06-1015	Lao	1	0	---	1	2	Spouse	Female	Some secondary school	MP-06-1015-2	6	TRUE	32	TRUE	1	14	1	2	0	---	0	23
MP	MP-06-1073	Lao	0	0	---	1	8	Head of household	Male	Some primary school	MP-06-1073-1	6	TRUE	43.96438356	TRUE	0	---	---	---	---	---	0	13
MP	MP-06-1073	Lao	0	0	---	1	8	Spouse	Female	Some primary school	MP-06-1073-2	6	TRUE	33.2109589	TRUE	0	---	---	---	---	---	0	9
MP	MP-06-1073	Lao	0	0	---	1	8	Son or daughter	Female	Some secondary school	MP-06-1073-3	6	TRUE	14.70684932	FALSE	0	---	---	---	---	---	0	28
MP	MP-06-1073	Lao	0	0	---	1	8	Son or daughter	Male	Some primary school	MP-06-1073-4	6	TRUE	9.619178082	FALSE	0	---	---	---	---	---	0	14
MP	MP-06-1073	Lao	0	0	---	1	8	Son or daughter	Male	Some primary school	MP-06-1073-5	6	TRUE	6	FALSE	0	---	---	---	---	---	0	9
MP	MP-06-1073	Lao	0	0	---	1	8	Son or daughter	Male	Never attended school	MP-06-1073-6	6	TRUE	4	FALSE	0	---	---	---	---	---	0	9
MP	MP-06-1073	Lao	0	0	---	1	8	Son or daughter	Male	Never attended school	MP-06-1073-7	6	TRUE	3	FALSE	0	---	---	---	---	---	0	8
MP	MP-06-1073	Lao	0	0	---	1	8	Parent in law	Female	Never attended school	MP-06-1073-8	6	TRUE	67.25205479	TRUE	0	---	---	---	---	---	0	20
MP	MP-09-1179	Khmer	0	0	---	1	4	Spouse	Male	Never attended school	MP-09-1179-1	9	TRUE	72	TRUE	0	---	---	---	---	---	0	31
MP	MP-09-1179	Khmer	0	0	---	1	4	Spouse	Female	Never attended school	MP-09-1179-2	9	TRUE	59	TRUE	0	---	---	---	---	---	0	11
MP	MP-09-1179	Khmer	0	0	---	1	4	Son or daughter	Male	Completed secondary school (Grade 11 or 12)	MP-09-1179-3	9	TRUE	25	TRUE	0	---	---	---	---	---	0	2
MP	MP-09-1179	Khmer	0	0	---	1	4	Son in law or daughter in law	Female	Never attended school	MP-09-1179-4	9	TRUE	20	TRUE	0	---	---	---	---	---	0	11
MP	MP-16-1055	Lao	0	0	---	1	5	Head of household	Female	Never attended school	MP-16-1055-1	16	TRUE	56.52328767	TRUE	0	---	---	---	---	---	0	9
MP	MP-16-1055	Lao	0	0	---	1	5	Son or daughter	Male	Some secondary school	MP-16-1055-2	16	TRUE	17.53972603	TRUE	0	---	---	---	---	---	0	13
MP	MP-16-1055	Lao	0	0	---	1	5	Son or daughter	Male	Some primary school	MP-16-1055-3	16	TRUE	8.01369863	FALSE	0	---	---	---	---	---	0	36
MP	MP-16-1055	Lao	0	0	---	1	5	Grandchild	Male	Never attended school	MP-16-1055-4	16	TRUE	4.671232877	FALSE	0	---	---	---	---	---	0	2
MP	MP-16-1055	Lao	0	0	---	1	5	Grandchild	Male	Some primary school	MP-16-1055-5	16	TRUE	10.70410959	FALSE	0	---	---	---	---	---	0	14
MP	MP-16-1056	Lao	0	0	---	1	3	Head of household	Male	Some primary school	MP-16-1056-1	16	TRUE	45.03287671	TRUE	1	1	1	2	0	---	0	21
MP	MP-16-1056	Lao	0	0	---	1	3	Spouse	Female	Some primary school	MP-16-1056-2	16	TRUE	44.21369863	TRUE	1	1	1	2	0	---	0	20
MP	MP-16-1056	Lao	0	0	---	1	3	Son or daughter	Female	Some primary school	MP-16-1056-3	16	TRUE	15.95616438	TRUE	1	1	1	2	0	---	0	23
MP	MP-09-1181	Khmer	0	0	---	1	5	Head of household	Male	Completed primary school (Grade 5)	MP-09-1181-1	9	TRUE	53	TRUE	0	---	---	---	---	---	1	1
MP	MP-09-1181	Khmer	0	0	---	1	5	Spouse	Female	Completed primary school (Grade 5)	MP-09-1181-2	9	TRUE	52	TRUE	0	---	---	---	---	---	0	4
MP	MP-09-1181	Khmer	0	0	---	1	5	Spouse	Female	Completed primary school (Grade 5)	MP-09-1181-3	9	TRUE	25	TRUE	0	---	---	---	---	---	0	14
MP	MP-09-1181	Khmer	0	0	---	1	5	Son or daughter	Male	Never attended school	MP-09-1181-4	9	TRUE	22	TRUE	0	---	---	---	---	---	0	9
MP	MP-09-1181	Khmer	0	0	---	1	5	Parent in law	Male	Some primary school	MP-09-1181-5	9	TRUE	70	TRUE	0	---	---	---	---	---	0	13
MP	MP-16-1080	Lao	1	0	---	1	6	Head of household	Male	Some secondary school	MP-16-1080-1	16	TRUE	47	TRUE	0	---	---	---	---	---	0	4
MP	MP-16-1080	Lao	1	0	---	1	6	Head of household	Female	Completed primary school (Grade 5)	MP-16-1080-2	16	TRUE	44	TRUE	0	---	---	---	---	---	0	9
MP	MP-16-1080	Lao	1	0	---	1	6	Grandchild	Male	Some secondary school	MP-16-1080-3	16	TRUE	14	FALSE	0	---	---	---	---	---	0	9
MP	MP-16-1080	Lao	1	0	---	1	6	Grandchild	Male	Never attended school	MP-16-1080-4	16	TRUE	6	FALSE	0	---	---	---	---	---	0	16
MP	MP-16-1080	Lao	1	0	---	1	6	Grandchild	Female	Never attended school	MP-16-1080-5	16	TRUE	3	FALSE	0	---	---	---	---	---	0	9
MP	MP-16-1080	Lao	1	0	---	1	6	Grandchild	Male	Never attended school	MP-16-1080-6	16	TRUE	2	FALSE	0	---	---	---	---	---	0	9
MP	MP-16-1098	Lao	0	0	---	1	3	Head of household	Female	Never attended school	MP-16-1098-1	16	TRUE	74	TRUE	0	---	---	---	---	---	0	11
MP	MP-16-1098	Lao	0	0	---	1	3	Grandchild	Female	Some primary school	MP-16-1098-2	16	TRUE	18	TRUE	0	---	---	---	---	---	0	8
MP	MP-16-1098	Lao	0	0	---	1	3	Grandchild	Male	Some primary school	MP-16-1098-3	16	TRUE	19	TRUE	0	---	---	---	---	---	0	4
MP	MP-11-1081	Khmer	0	0	---	1	3	Head of household	Male	Never attended school	MP-11-1081-1	11	TRUE	44.05479452	TRUE	0	---	---	---	---	---	0	16
MP	MP-11-1081	Khmer	0	0	---	1	3	Spouse	Female	Never attended school	MP-11-1081-2	11	TRUE	46.97260274	TRUE	0	---	---	---	---	---	0	2
MP	MP-11-1081	Khmer	0	0	---	1	3	Son or daughter	Male	Some primary school	MP-11-1081-3	11	TRUE	10.29589041	FALSE	0	---	---	---	---	---	0	24
MP	MP-11-1080	Lao	0	0	---	1	4	Son or daughter	Female	Completed secondary school (Grade 11 or 12)	MP-11-1080-1	11	TRUE	28	TRUE	0	---	---	---	---	---	0	5
MP	MP-11-1080	Lao	0	0	---	1	4	Brother or sister	Male	Completed secondary school (Grade 11 or 12)	MP-11-1080-2	11	TRUE	52	TRUE	0	---	---	---	---	---	0	4
MP	MP-11-1080	Lao	0	0	---	1	4	Head of household	Female	Completed secondary school (Grade 11 or 12)	MP-11-1080-3	11	TRUE	34	TRUE	0	---	---	---	---	---	0	21
MP	MP-11-1080	Lao	0	0	---	1	4	Niece or nephew	Male	Some secondary school	MP-11-1080-4	11	TRUE	12	FALSE	0	---	---	---	---	---	0	4
MP	MP-14-1078	Lao	0	0	---	1	5	Head of household	Male	Some primary school	MP-14-1078-1	14	TRUE	39.79726027	TRUE	0	---	---	---	---	---	0	16
MP	MP-14-1078	Lao	0	0	---	1	5	Spouse	Female	Never attended school	MP-14-1078-2	14	TRUE	35.72876712	TRUE	0	---	---	---	---	---	0	6
MP	MP-14-1078	Lao	0	0	---	1	5	Son or daughter	Male	Completed primary school (Grade 5)	MP-14-1078-3	14	TRUE	11.92328767	FALSE	0	---	---	---	---	---	0	7
MP	MP-14-1078	Lao	0	0	---	1	5	Son or daughter	Male	Some primary school	MP-14-1078-4	14	TRUE	9.290410959	FALSE	0	---	---	---	---	---	0	3
MP	MP-14-1078	Lao	0	0	---	1	5	Son or daughter	Female	Some primary school	MP-14-1078-5	14	TRUE	5.832876712	FALSE	0	---	---	---	---	---	0	9
MP	MP-11-1180	Khmer	0	0	---	1	6	Head of household	Male	Some primary school	MP-11-1180-1	11	TRUE	27.98356164	TRUE	0	---	---	---	---	---	0	17
MP	MP-11-1180	Khmer	0	0	---	1	6	Parent in law	Female	Some primary school	MP-11-1180-2	11	TRUE	58.83287671	TRUE	0	---	---	---	---	---	0	20
MP	MP-11-1180	Khmer	0	0	---	1	6	Spouse	Female	Some primary school	MP-11-1180-3	11	TRUE	26.89041096	TRUE	0	---	---	---	---	---	0	8
MP	MP-11-1180	Khmer	0	0	---	1	6	Son or daughter	Male	Some primary school	MP-11-1180-4	11	TRUE	14.67945205	FALSE	0	---	---	---	---	---	0	4
MP	MP-11-1180	Khmer	0	0	---	1	6	Grandchild	Female	Never attended school	MP-11-1180-5	11	TRUE	3.821917808	FALSE	0	---	---	---	---	---	0	12
MP	MP-11-1180	Khmer	0	0	---	1	6	Grandchild	Male	Never attended school	MP-11-1180-6	11	TRUE	2.443835616	FALSE	0	---	---	---	---	---	0	4
MP	MP-11-1183	Khmer	0	0	---	1	3	Head of household	Female	Never attended school	MP-11-1183-1	11	TRUE	19.47671233	TRUE	0	---	---	---	---	---	0	3
MP	MP-11-1183	Khmer	0	0	---	1	3	Son or daughter	Male	Never attended school	MP-11-1183-2	11	TRUE	4.698630137	FALSE	0	---	---	---	---	---	0	9
MP	MP-11-1183	Khmer	0	0	---	1	3	Son or daughter	Female	Never attended school	MP-11-1183-3	11	TRUE	3.506849315	FALSE	0	---	---	---	---	---	0	5
MP	MP-11-1002	Khmer	1	0	---	1	3	Spouse	Female	Some primary school	MP-11-1002-1	11	TRUE	32.71780822	TRUE	0	---	---	---	---	---	0	29
MP	MP-11-1002	Khmer	1	0	---	1	3	Son or daughter	Male	Completed primary school (Grade 5)	MP-11-1002-2	11	TRUE	6.052054795	FALSE	0	---	---	---	---	---	0	11
MP	MP-11-1002	Khmer	1	0	---	1	3	Head of household	Male	Some primary school	MP-11-1002-3	11	TRUE	37.98082192	TRUE	1	5	1	2	3	1	1	4
MP	MP-11-1077	Khmer	0	0	---	1	5	Head of household	Male	Completed primary school (Grade 5)	MP-11-1077-1	11	TRUE	76.1890411	TRUE	0	---	---	---	---	---	0	2
MP	MP-11-1077	Khmer	0	0	---	1	5	Spouse	Female	Never attended school	MP-11-1077-2	11	TRUE	40.69315068	TRUE	0	---	---	---	---	---	0	10
MP	MP-11-1077	Khmer	0	0	---	1	5	Son or daughter	Female	Some secondary school	MP-11-1077-3	11	TRUE	17.92876712	TRUE	0	---	---	---	---	---	0	2
MP	MP-11-1077	Khmer	0	0	---	1	5	Son in law or daughter in law	Male	Completed primary school (Grade 5)	MP-11-1077-4	11	TRUE	25	TRUE	0	---	---	---	---	---	0	4
MP	MP-11-1077	Khmer	0	0	---	1	5	Niece or nephew	Female	Never attended school	MP-11-1077-5	11	TRUE	0.666666667	FALSE	0	---	---	---	---	---	0	15
MP	MP-20-1061	Lao	0	0	---	1	5	Head of household	Male	Completed secondary school (Grade 11 or 12)	MP-20-1061-1	20	TRUE	50	TRUE	0	---	---	---	---	---	0	6
MP	MP-20-1061	Lao	0	99	---	1	5	Spouse	Female	Completed primary school (Grade 5)	MP-20-1061-2	20	TRUE	48	TRUE	0	---	---	---	---	---	0	13
MP	MP-20-1061	Lao	0	0	---	1	5	Son or daughter	Female	Completed secondary school (Grade 11 or 12)	MP-20-1061-3	20	TRUE	23	TRUE	0	---	---	---	---	---	0	5
MP	MP-20-1061	Lao	0	0	---	1	5	Son in law or daughter in law	Male	Completed secondary school (Grade 11 or 12)	MP-20-1061-4	20	TRUE	25	TRUE	0	---	---	---	---	---	0	13
MP	MP-20-1061	Lao	0	0	---	1	5	Niece or nephew	Female	Never attended school	MP-20-1061-5	20	TRUE	0.75	FALSE	0	---	---	---	---	---	0	17
MP	MP-20-1062	Lao	0	0	---	1	6	Head of household	Male	Some primary school	MP-20-1062-1	20	TRUE	41.23561644	TRUE	0	---	---	---	---	---	0	16
MP	MP-20-1062	Lao	0	0	---	1	6	Spouse	Female	Completed primary school (Grade 5)	MP-20-1062-2	20	TRUE	46.24383562	TRUE	0	---	---	---	---	---	0	20
MP	MP-20-1062	Lao	0	0	---	1	6	Son or daughter	Female	Completed secondary school (Grade 11 or 12)	MP-20-1062-3	20	TRUE	17.46027397	TRUE	0	---	---	---	---	---	0	21
MP	MP-20-1062	Lao	0	0	---	1	6	Son or daughter	Male	Some secondary school	MP-20-1062-4	20	TRUE	14.04657534	FALSE	0	---	---	---	---	---	0	7
MP	MP-20-1062	Lao	0	0	---	1	6	Son or daughter	Male	Some primary school	MP-20-1062-5	20	TRUE	10	FALSE	0	---	---	---	---	---	0	2
MP	MP-20-1062	Lao	0	0	---	1	6	Son or daughter	Male	Some primary school	MP-20-1062-6	20	TRUE	4.871232877	FALSE	0	---	---	---	---	---	0	2
SK	SK-49-1047	Lao	0	0	---	1	5	Spouse	Male	Some primary school	SK-49-1047-1	49	TRUE	41	TRUE	1	0	---	---	1	3	1	34
SK	SK-49-1047	Lao	0	0	---	1	5	Son or daughter	Female	Some primary school	SK-49-1047-2	49	TRUE	13	FALSE	0	---	---	---	---	---	0	12
SK	SK-49-1047	Lao	0	0	---	1	5	Son or daughter	Female	Never attended school	SK-49-1047-3	49	TRUE	5	FALSE	0	---	---	---	---	---	0	9
SK	SK-49-1047	Lao	0	0	---	1	5	Son or daughter	Male	Some primary school	SK-49-1047-4	49	TRUE	18	TRUE	1	0	---	---	1	3	1	31
SK	SK-49-1047	Lao	0	0	---	1	5	Son or daughter	Male	Some primary school	SK-49-1047-5	49	TRUE	16	TRUE	1	0	---	---	1	3	1	4
SK	SK-49-1044	Lao	0	0	---	1	4	Head of household	Male	Some primary school	SK-49-1044-1	49	TRUE	44	TRUE	0	---	---	---	---	---	0	1
SK	SK-49-1044	Lao	0	0	---	1	4	Son or daughter	Female	Some primary school	SK-49-1044-2	49	TRUE	10	FALSE	0	---	---	---	---	---	0	12
SK	SK-49-1044	Lao	0	0	---	1	4	Spouse	Female	Never attended school	SK-49-1044-3	49	TRUE	43	TRUE	0	---	---	---	---	---	0	6
SK	SK-49-1044	Lao	0	0	---	1	4	Son or daughter	Male	Some primary school	SK-49-1044-4	49	TRUE	8	FALSE	0	---	---	---	---	---	0	12
MP	MP-02-1160	Lao	0	0	---	1	2	Head of household	Female	Never attended school	MP-02-1160-1	2	TRUE	21.77260274	TRUE	0	---	---	---	---	---	0	5
MP	MP-02-1160	Lao	0	0	---	1	2	Son or daughter	Male	Never attended school	MP-02-1160-2	2	TRUE	2.17260274	FALSE	0	---	---	---	---	---	0	2
MP	MP-02-1161	Lao	0	0	---	1	3	Head of household	Female	Never attended school	MP-02-1161-1	2	TRUE	39.04931507	TRUE	0	---	---	---	---	---	0	23
MP	MP-02-1161	Lao	0	0	---	1	3	Son or daughter	Male	Some primary school	MP-02-1161-2	2	TRUE	12.10958904	FALSE	0	---	---	---	---	---	0	18
MP	MP-02-1161	Lao	0	0	---	1	3	Son or daughter	Male	Never attended school	MP-02-1161-3	2	TRUE	9.356164384	FALSE	0	---	---	---	---	---	0	4
MP	MP-20-1032	Lao	0	0	---	1	4	Head of household	Male	More than secondary	MP-20-1032-1	20	TRUE	28	TRUE	0	---	---	---	---	---	0	10
MP	MP-20-1032	Lao	0	0	---	1	4	Brother or sister	Male	Some secondary school	MP-20-1032-2	20	TRUE	22	TRUE	0	---	---	---	---	---	0	7
MP	MP-20-1032	Lao	0	0	---	1	4	Grandchild	Female	Some secondary school	MP-20-1032-3	20	TRUE	16	TRUE	0	---	---	---	---	---	0	17
MP	MP-20-1032	Lao	0	0	---	1	4	Grandchild	Female	Some secondary school	MP-20-1032-4	20	TRUE	13	FALSE	0	---	---	---	---	---	0	2
SK	SK-50-1131	Lao	1	0	---	1	9	Head of household	Male	Never attended school	SK-50-1131-1	50	TRUE	50	TRUE	0	---	---	---	---	---	0	7
SK	SK-50-1131	Lao	1	0	---	1	9	Spouse	Female	Never attended school	SK-50-1131-2	50	TRUE	50	TRUE	0	---	---	---	---	---	0	9
SK	SK-50-1131	Lao	1	0	---	1	9	Son or daughter	Male	Some primary school	SK-50-1131-3	50	TRUE	29	TRUE	0	---	---	---	---	---	0	2
SK	SK-50-1131	Lao	1	0	---	1	9	Son or daughter	Female	Some primary school	SK-50-1131-4	50	TRUE	27	TRUE	0	---	---	---	---	---	0	22
SK	SK-50-1131	Lao	1	0	---	1	9	Son or daughter	Male	Some primary school	SK-50-1131-5	50	TRUE	25	TRUE	0	---	---	---	---	---	0	13
SK	SK-50-1131	Lao	1	0	---	1	9	Son or daughter	Male	Some primary school	SK-50-1131-6	50	TRUE	22	TRUE	0	---	---	---	---	---	0	5
SK	SK-50-1131	Lao	1	0	---	1	9	Son or daughter	Female	Some primary school	SK-50-1131-7	50	TRUE	20	TRUE	0	---	---	---	---	---	0	14
SK	SK-50-1131	Lao	1	0	---	1	9	Son or daughter	Male	Some primary school	SK-50-1131-8	50	TRUE	18	TRUE	0	---	---	---	---	---	0	13
SK	SK-50-1131	Lao	1	0	---	1	9	Grandchild	Male	Some primary school	SK-50-1131-9	50	TRUE	5	FALSE	0	---	---	---	---	---	0	24
MP	MP-20-1136	Lao	0	0	---	1	5	Head of household	Male	Some primary school	MP-20-1136-1	20	TRUE	51.5890411	TRUE	0	---	---	---	---	---	0	21
MP	MP-20-1136	Lao	0	0	---	1	5	Spouse	Female	Some primary school	MP-20-1136-2	20	TRUE	54.26027397	TRUE	0	---	---	---	---	---	0	3
MP	MP-20-1136	Lao	0	0	---	1	5	Son or daughter	Male	Some primary school	MP-20-1136-3	20	TRUE	21	TRUE	0	---	---	---	---	---	0	18
MP	MP-20-1136	Lao	0	0	---	1	5	Son or daughter	Female	Some secondary school	MP-20-1136-4	20	TRUE	20.06849315	TRUE	0	---	---	---	---	---	0	13
MP	MP-20-1136	Lao	0	0	---	1	5	Son or daughter	Female	Some primary school	MP-20-1136-5	20	TRUE	11.30958904	FALSE	0	---	---	---	---	---	0	2
SK	SK-49-1048	Lao	0	0	---	1	4	Head of household	Male	Completed secondary school (Grade 11 or 12)	SK-49-1048-1	49	TRUE	56	TRUE	0	---	---	---	---	---	0	8
SK	SK-49-1048	Lao	0	0	---	1	4	Grandchild	Female	Never attended school	SK-49-1048-2	49	TRUE	2	FALSE	0	---	---	---	---	---	0	5
SK	SK-49-1048	Lao	0	0	---	1	4	Spouse	Female	Some secondary school	SK-49-1048-3	49	TRUE	52	TRUE	0	---	---	---	---	---	0	17
SK	SK-49-1048	Lao	0	0	---	1	4	Grandchild	Male	Never attended school	SK-49-1048-4	49	TRUE	14	FALSE	0	---	---	---	---	---	0	2
SK	SK-49-1049	Lao	0	0	---	1	4	Head of household	Male	Some primary school	SK-49-1049-1	49	TRUE	30.48493151	TRUE	0	---	---	---	---	---	0	15
SK	SK-49-1049	Lao	0	0	---	1	4	Spouse	Female	Some primary school	SK-49-1049-2	49	TRUE	27.26575342	TRUE	0	---	---	---	---	---	0	21
SK	SK-49-1049	Lao	0	0	---	1	4	Son or daughter	Female	Some primary school	SK-49-1049-3	49	TRUE	10.48219178	FALSE	0	---	---	---	---	---	0	12
SK	SK-49-1049	Lao	0	0	---	1	4	Son or daughter	Female	Never attended school	SK-49-1049-4	49	TRUE	6.545205479	FALSE	0	---	---	---	---	---	0	20
SK	SK-50-1081	Lao	0	1	sk-13-28-1031	1	4	Head of household	Male	Some primary school	SK-50-1081-1	50	TRUE	53.70136986	TRUE	1	1	1	2	0	---	0	2
SK	SK-50-1081	Lao	0	1	sk-13-27-1030	1	4	Spouse	Female	Some primary school	SK-50-1081-2	50	TRUE	57.77260274	TRUE	1	1	1	99	0	---	0	11
SK	SK-50-1081	Lao	0	1	sk-13-28-1030	1	4	Son or daughter	Male	Some primary school	SK-50-1081-3	50	TRUE	19.97808219	TRUE	1	1	1	2	0	---	0	9
SK	SK-50-1081	Lao	0	1	sk-13-27-1031	1	4	Son or daughter	Male	Some primary school	SK-50-1081-4	50	TRUE	17.1369863	TRUE	1	1	1	2	0	---	0	18
SK	SK-50-1106	Lao	0	0	---	1	5	Head of household	Male	Never attended school	SK-50-1106-1	50	TRUE	36	TRUE	0	---	---	---	---	---	0	4
SK	SK-50-1106	Lao	0	0	---	1	5	Spouse	Female	Never attended school	SK-50-1106-2	50	TRUE	33	TRUE	0	---	---	---	---	---	0	9
SK	SK-50-1106	Lao	0	0	---	1	5	Son or daughter	Male	Some primary school	SK-50-1106-3	50	TRUE	15	TRUE	0	---	---	---	---	---	0	9
SK	SK-50-1106	Lao	0	0	---	1	5	Son or daughter	Female	Some primary school	SK-50-1106-4	50	TRUE	13	FALSE	0	---	---	---	---	---	0	19
SK	SK-50-1106	Lao	0	0	---	1	5	Son or daughter	Female	Some primary school	SK-50-1106-5	50	TRUE	8	FALSE	0	---	---	---	---	---	0	20
SK	SK-50-1105	Lao	0	0	---	1	4	Head of household	Male	Some primary school	SK-50-1105-1	50	TRUE	40	TRUE	0	---	---	---	---	---	0	18
SK	SK-50-1105	Lao	0	0	---	1	4	Spouse	Female	Some primary school	SK-50-1105-2	50	TRUE	30	TRUE	0	---	---	---	---	---	0	19
SK	SK-50-1105	Lao	0	0	---	1	4	Son or daughter	Male	Some primary school	SK-50-1105-3	50	TRUE	13	FALSE	0	---	---	---	---	---	0	21
SK	SK-50-1105	Lao	0	0	---	1	4	Son or daughter	Female	Some primary school	SK-50-1105-4	50	TRUE	11	FALSE	0	---	---	---	---	---	0	13
SK	SK-49-1072	Lao	0	0	---	1	4	Head of household	Male	Never attended school	SK-49-1072-1	49	TRUE	33	TRUE	1	7	1	2	0	---	0	19
SK	SK-49-1072	Lao	0	0	---	1	4	Spouse	Female	Never attended school	SK-49-1072-2	49	TRUE	30	TRUE	1	7	1	2	0	---	0	21
SK	SK-49-1072	Lao	0	0	---	1	4	Son or daughter	Female	Some primary school	SK-49-1072-3	49	TRUE	9	FALSE	1	7	1	2	0	---	0	24
SK	SK-49-1072	Lao	0	0	---	1	4	Son or daughter	Female	Never attended school	SK-49-1072-4	49	TRUE	5	FALSE	1	7	1	2	0	---	0	1
MP	MP-20-1006	Lao	1	1	Mp-05-08-1001	1	11	Head of household	Male	Completed primary school (Grade 5)	MP-20-1006-1	20	TRUE	47	TRUE	0	---	---	---	---	---	0	8
MP	MP-20-1006	Lao	1	0	---	1	11	Spouse	Female	Completed primary school (Grade 5)	MP-20-1006-2	20	TRUE	40	TRUE	0	---	---	---	---	---	0	2
MP	MP-20-1006	Lao	1	0	---	1	11	Son or daughter	Female	Completed primary school (Grade 5)	MP-20-1006-3	20	TRUE	21	TRUE	0	---	---	---	---	---	0	5
MP	MP-20-1006	Lao	1	0	---	1	11	Son or daughter	Male	Some secondary school	MP-20-1006-4	20	TRUE	18	TRUE	0	---	---	---	---	---	0	7
MP	MP-20-1006	Lao	1	0	---	1	11	Son or daughter	Female	Completed primary school (Grade 5)	MP-20-1006-5	20	TRUE	16	TRUE	0	---	---	---	---	---	0	16
MP	MP-20-1006	Lao	1	0	---	1	11	Son or daughter	Female	Some secondary school	MP-20-1006-6	20	TRUE	13	FALSE	0	---	---	---	---	---	0	6
MP	MP-20-1006	Lao	1	0	---	1	11	Son or daughter	Female	Some primary school	MP-20-1006-7	20	TRUE	10	FALSE	0	---	---	---	---	---	0	21
MP	MP-20-1006	Lao	1	0	---	1	11	Son or daughter	Male	Never attended school	MP-20-1006-8	20	TRUE	6	FALSE	0	---	---	---	---	---	0	16
MP	MP-20-1006	Lao	1	0	---	1	11	Son or daughter	Male	Never attended school	MP-20-1006-9	20	TRUE	5	FALSE	0	---	---	---	---	---	0	16
MP	MP-20-1006	Lao	1	0	---	1	11	Son in law or daughter in law	Male	Some secondary school	MP-20-1006-10	20	TRUE	22	TRUE	0	---	---	---	---	---	0	7
MP	MP-20-1006	Lao	1	0	---	1	11	Niece or nephew	Male	Never attended school	MP-20-1006-11	20	TRUE	1.7	FALSE	0	---	---	---	---	---	0	7
MP	MP-20-1177	Lao	0	0	---	1	10	Head of household	Female	Never attended school	MP-20-1177-1	20	TRUE	53	TRUE	0	---	---	---	---	---	0	17
MP	MP-20-1177	Lao	0	0	---	1	10	Son or daughter	Female	Completed primary school (Grade 5)	MP-20-1177-2	20	TRUE	35	TRUE	0	---	---	---	---	---	0	18
MP	MP-20-1177	Lao	0	0	---	1	10	Son or daughter	Female	Completed primary school (Grade 5)	MP-20-1177-3	20	TRUE	23	TRUE	0	---	---	---	---	---	0	22
MP	MP-20-1177	Lao	0	0	---	1	10	Son in law or daughter in law	Male	Completed primary school (Grade 5)	MP-20-1177-4	20	TRUE	26	TRUE	0	---	---	---	---	---	0	13
MP	MP-20-1177	Lao	0	0	---	1	10	Grandchild	Male	Some primary school	MP-20-1177-5	20	TRUE	11	FALSE	0	---	---	---	---	---	0	8
MP	MP-20-1177	Lao	0	0	---	1	10	Grandchild	Male	Some primary school	MP-20-1177-6	20	TRUE	6	FALSE	0	---	---	---	---	---	0	4
MP	MP-20-1177	Lao	0	0	---	1	10	Grandchild	Female	Some primary school	MP-20-1177-7	20	TRUE	5	FALSE	0	---	---	---	---	---	0	9
MP	MP-20-1177	Lao	0	0	---	1	10	Grandchild	Female	Some primary school	MP-20-1177-8	20	TRUE	8	FALSE	0	---	---	---	---	---	0	15
MP	MP-20-1177	Lao	0	0	---	1	10	Grandchild	Male	Some primary school	MP-20-1177-9	20	TRUE	5	FALSE	0	---	---	---	---	---	0	15
MP	MP-20-1177	Lao	0	0	---	1	10	Grandchild	Male	Never attended school	MP-20-1177-10	20	TRUE	2	FALSE	0	---	---	---	---	---	0	15
MP	MP-20-1122	Lao	1	0	---	1	6	Head of household	Female	Never attended school	MP-20-1122-1	20	TRUE	48	TRUE	0	---	---	---	---	---	0	4
MP	MP-20-1122	Lao	1	0	---	1	6	Son or daughter	Female	Completed primary school (Grade 5)	MP-20-1122-2	20	TRUE	23	TRUE	0	---	---	---	---	---	0	28
MP	MP-20-1122	Lao	1	0	---	1	6	Son in law or daughter in law	Male	Completed primary school (Grade 5)	MP-20-1122-3	20	TRUE	22	TRUE	0	---	---	---	---	---	0	6
MP	MP-20-1122	Lao	1	0	---	1	6	Son or daughter	Male	Some primary school	MP-20-1122-4	20	TRUE	7	FALSE	0	---	---	---	---	---	0	19
MP	MP-20-1122	Lao	1	0	---	1	6	Son or daughter	Female	Some primary school	MP-20-1122-5	20	TRUE	11	FALSE	0	---	---	---	---	---	0	6
MP	MP-20-1122	Lao	1	0	---	1	6	Grandchild	Male	Never attended school	MP-20-1122-6	20	TRUE	2	FALSE	0	---	---	---	---	---	0	18
MP	MP-20-1149	Lao	0	0	---	1	6	Head of household	Female	Some primary school	MP-20-1149-1	20	TRUE	58.67945205	TRUE	0	---	---	---	---	---	0	21
MP	MP-20-1149	Lao	0	0	---	1	6	Son or daughter	Female	Some primary school	MP-20-1149-2	20	TRUE	18.38356164	TRUE	0	---	---	---	---	---	0	9
MP	MP-20-1149	Lao	0	0	---	1	6	Grandchild	Female	Never attended school	MP-20-1149-3	20	TRUE	4.37260274	FALSE	0	---	---	---	---	---	0	20
MP	MP-20-1149	Lao	0	0	---	1	6	Grandchild	Male	Never attended school	MP-20-1149-4	20	TRUE	3	FALSE	0	---	---	---	---	---	0	4
MP	MP-20-1149	Lao	0	0	---	1	6	Grandchild	Female	Never attended school	MP-20-1149-5	20	TRUE	4	FALSE	0	---	---	---	---	---	0	5
MP	MP-20-1149	Lao	0	0	---	1	6	Son or daughter	Male	Some primary school	MP-20-1149-6	20	TRUE	19.73972603	TRUE	0	---	---	---	---	---	0	13
MP	MP-20-1049	Lao	0	0	---	1	6	Head of household	Male	Completed primary school (Grade 5)	MP-20-1049-1	20	TRUE	55	TRUE	0	---	---	---	---	---	0	4
MP	MP-20-1049	Lao	0	0	---	1	6	Spouse	Female	Never attended school	MP-20-1049-2	20	TRUE	54	TRUE	0	---	---	---	---	---	0	8
MP	MP-20-1049	Lao	0	0	---	1	6	Son or daughter	Male	Completed primary school (Grade 5)	MP-20-1049-3	20	TRUE	13	FALSE	0	---	---	---	---	---	0	9
MP	MP-20-1049	Lao	0	0	---	1	6	Son in law or daughter in law	Male	Completed primary school (Grade 5)	MP-20-1049-4	20	TRUE	21	TRUE	0	---	---	---	---	---	0	23
MP	MP-20-1049	Lao	0	0	---	1	6	Son or daughter	Female	Completed primary school (Grade 5)	MP-20-1049-5	20	TRUE	19	TRUE	0	---	---	---	---	---	0	4
MP	MP-20-1049	Lao	0	0	---	1	6	Grandchild	Male	Never attended school	MP-20-1049-6	20	TRUE	1	FALSE	0	---	---	---	---	---	0	4
MP	MP-11-1111	Khmer	0	0	---	1	5	Head of household	Male	Never attended school	MP-11-1111-1	11	TRUE	64	TRUE	0	---	---	---	---	---	0	6
MP	MP-11-1111	Khmer	0	0	---	1	5	Spouse	Female	Never attended school	MP-11-1111-2	11	TRUE	28	TRUE	0	---	---	---	---	---	0	29
MP	MP-11-1111	Khmer	0	0	---	1	5	Son or daughter	Female	Some primary school	MP-11-1111-3	11	TRUE	17	TRUE	0	---	---	---	---	---	0	21
MP	MP-11-1111	Khmer	0	0	---	1	5	Niece or nephew	Female	Never attended school	MP-11-1111-4	11	TRUE	5	FALSE	0	---	---	---	---	---	0	4
MP	MP-11-1111	Khmer	0	0	---	1	5	Niece or nephew	Male	Never attended school	MP-11-1111-5	11	TRUE	2	FALSE	0	---	---	---	---	---	0	4
MP	MP-11-1114	Khmer	0	0	---	1	8	Head of household	Male	Never attended school	MP-11-1114-1	11	TRUE	42	TRUE	0	---	---	---	---	---	1	2
MP	MP-11-1114	Khmer	0	0	---	1	8	Spouse	Female	Never attended school	MP-11-1114-2	11	TRUE	40	TRUE	0	---	---	---	---	---	0	4
MP	MP-11-1114	Khmer	0	0	---	1	8	Son or daughter	Female	Some primary school	MP-11-1114-3	11	TRUE	20	TRUE	0	---	---	---	---	---	0	9
MP	MP-11-1114	Khmer	0	0	---	1	8	Son or daughter	Female	Completed primary school (Grade 5)	MP-11-1114-4	11	TRUE	14	FALSE	0	---	---	---	---	---	0	3
MP	MP-11-1114	Khmer	0	0	---	1	8	Son or daughter	Male	Some primary school	MP-11-1114-5	11	TRUE	10	FALSE	0	---	---	---	---	---	0	16
MP	MP-11-1114	Khmer	0	0	---	1	8	Son or daughter	Female	Never attended school	MP-11-1114-6	11	TRUE	3	FALSE	0	---	---	---	---	---	0	19
MP	MP-11-1114	Khmer	0	0	---	1	8	Niece or nephew	Male	Never attended school	MP-11-1114-7	11	TRUE	3	FALSE	0	---	---	---	---	---	0	12
MP	MP-11-1114	Khmer	0	0	---	1	8	Parent in law	Female	Never attended school	MP-11-1114-8	11	TRUE	81	TRUE	0	---	---	---	---	---	0	31
MP	MP-11-1117	Khmer	0	0	---	1	5	Head of household	Female	Never attended school	MP-11-1117-1	11	TRUE	42	TRUE	0	---	---	---	---	---	0	25
MP	MP-11-1117	Khmer	0	0	---	1	5	Son or daughter	Female	Some secondary school	MP-11-1117-2	11	TRUE	17	TRUE	0	---	---	---	---	---	0	16
MP	MP-11-1117	Khmer	0	0	---	1	5	Son or daughter	Female	Some secondary school	MP-11-1117-3	11	TRUE	15	TRUE	0	---	---	---	---	---	0	4
MP	MP-11-1117	Khmer	0	0	---	1	5	Son or daughter	Female	Some primary school	MP-11-1117-4	11	TRUE	14	FALSE	0	---	---	---	---	---	0	13
MP	MP-11-1117	Khmer	0	0	---	1	5	Son or daughter	Male	Never attended school	MP-11-1117-5	11	TRUE	13	FALSE	0	---	---	---	---	---	0	27
SK	SK-50-1103	Lao	0	0	---	1	2	Head of household	Male	Never attended school	SK-50-1103-1	50	TRUE	30	TRUE	0	---	---	---	---	---	0	15
SK	SK-50-1103	Lao	0	0	---	1	2	Spouse	Female	Never attended school	SK-50-1103-2	50	TRUE	17	TRUE	0	---	---	---	---	---	0	4
MP	MP-11-1099	Lao	0	0	---	1	4	Spouse	Female	Completed secondary school (Grade 11 or 12)	MP-11-1099-1	11	TRUE	29	TRUE	0	---	---	---	---	---	0	17
MP	MP-11-1099	Lao	0	0	---	1	4	Son or daughter	Male	Some primary school	MP-11-1099-2	11	TRUE	4	FALSE	0	---	---	---	---	---	0	14
MP	MP-11-1099	Lao	0	0	---	1	4	Son or daughter	Male	Never attended school	MP-11-1099-3	11	TRUE	3	FALSE	0	---	---	---	---	---	0	4
MP	MP-11-1099	Lao	0	0	---	1	4	Head of household	Male	More than secondary	MP-11-1099-4	11	TRUE	40	TRUE	0	---	---	---	---	---	0	17
MP	MP-11-1100	Lao	0	0	---	1	5	Spouse	Female	Completed primary school (Grade 5)	MP-11-1100-1	11	TRUE	33	TRUE	99	---	---	---	---	---	0	9
MP	MP-11-1100	Lao	0	0	---	1	5	Son or daughter	Male	Some secondary school	MP-11-1100-2	11	TRUE	13	FALSE	0	---	---	---	---	---	0	19
MP	MP-11-1100	Lao	0	0	---	1	5	Son or daughter	Male	Some primary school	MP-11-1100-3	11	TRUE	9	FALSE	0	---	---	---	---	---	0	21
MP	MP-11-1100	Lao	0	0	---	1	5	Son or daughter	Male	Some primary school	MP-11-1100-4	11	TRUE	5	FALSE	0	---	---	---	---	---	0	2
MP	MP-11-1100	Lao	0	0	---	1	5	Head of household	Male	Some secondary school	MP-11-1100-5	11	TRUE	43	TRUE	0	---	---	---	---	---	0	17
SK	SK-49-1037	Lao	0	0	---	1	7	Head of household	Male	Some primary school	SK-49-1037-1	49	TRUE	63.90958904	TRUE	0	---	---	---	---	---	0	15
SK	SK-49-1037	Lao	0	0	---	1	7	Spouse	Female	Never attended school	SK-49-1037-2	49	TRUE	60.83561644	TRUE	0	---	---	---	---	---	0	8
SK	SK-49-1037	Lao	0	0	---	1	7	Son in law or daughter in law	Male	Some primary school	SK-49-1037-3	49	TRUE	28.06027397	TRUE	0	---	---	---	---	---	0	21
SK	SK-49-1037	Lao	0	0	---	1	7	Son or daughter	Female	Some primary school	SK-49-1037-4	49	TRUE	30.06575342	TRUE	0	---	---	---	---	---	0	20
SK	SK-49-1037	Lao	0	0	---	1	7	Grandchild	Male	Some primary school	SK-49-1037-5	49	TRUE	8.624657534	FALSE	0	---	---	---	---	---	0	2
SK	SK-49-1037	Lao	0	0	---	1	7	Son or daughter	Female	Never attended school	SK-49-1037-6	49	TRUE	6.961643836	FALSE	0	---	---	---	---	---	0	9
SK	SK-49-1037	Lao	0	0	---	1	7	Son or daughter	Male	Never attended school	SK-49-1037-7	49	TRUE	20.97534247	TRUE	0	---	---	---	---	---	0	6
MP	MP-14-1095	Lao	0	0	---	1	4	Head of household	Female	Some primary school	MP-14-1095-1	14	TRUE	35	TRUE	0	---	---	---	---	---	0	9
MP	MP-14-1095	Lao	0	0	---	1	4	Parent	Female	Some primary school	MP-14-1095-2	14	TRUE	76	TRUE	0	---	---	---	---	---	0	19
MP	MP-14-1095	Lao	0	0	---	1	4	Son or daughter	Female	Completed primary school (Grade 5)	MP-14-1095-3	14	TRUE	12	FALSE	0	---	---	---	---	---	0	9
MP	MP-14-1095	Lao	0	0	---	1	4	Son or daughter	Female	Never attended school	MP-14-1095-4	14	TRUE	4	FALSE	0	---	---	---	---	---	0	9
MP	MP-11-1133	Khmer	0	0	---	1	4	Head of household	Male	Never attended school	MP-11-1133-1	11	TRUE	25	TRUE	0	---	---	---	---	---	0	17
MP	MP-11-1133	Khmer	0	0	---	1	4	Spouse	Female	Never attended school	MP-11-1133-2	11	TRUE	20	TRUE	0	---	---	---	---	---	0	13
MP	MP-11-1133	Khmer	0	0	---	1	4	Son or daughter	Female	Never attended school	MP-11-1133-3	11	TRUE	3	FALSE	0	---	---	---	---	---	0	19
MP	MP-11-1133	Khmer	0	0	---	1	4	Son or daughter	Female	Never attended school	MP-11-1133-4	11	TRUE	0.916666667	FALSE	0	---	---	---	---	---	0	4
MP	MP-11-1130	Khmer	0	0	---	1	5	Head of household	Female	Never attended school	MP-11-1130-1	11	TRUE	4	FALSE	0	---	---	---	---	---	0	4
MP	MP-11-1130	Khmer	0	0	---	1	5	Brother or sister	Female	Never attended school	MP-11-1130-2	11	TRUE	19	TRUE	0	---	---	---	---	---	0	9
MP	MP-11-1130	Khmer	0	0	---	1	5	Brother or sister	Male	Never attended school	MP-11-1130-3	11	TRUE	8	FALSE	0	---	---	---	---	---	0	13
MP	MP-11-1130	Khmer	0	0	---	1	5	Son or daughter	Male	Never attended school	MP-11-1130-4	11	TRUE	1	FALSE	0	---	---	---	---	---	0	4
MP	MP-11-1130	Khmer	0	0	---	1	5	Son or daughter	Female	Never attended school	MP-11-1130-5	11	TRUE	0.083333333	FALSE	0	---	---	---	---	---	0	4
MP	MP-02-1162	Lao	0	0	---	1	3	Head of household	Male	Never attended school	MP-02-1162-1	2	TRUE	43.20547945	TRUE	0	---	---	---	---	---	0	23
MP	MP-02-1162	Lao	0	0	---	1	3	Spouse	Female	Some primary school	MP-02-1162-2	2	TRUE	42.05479452	TRUE	0	---	---	---	---	---	0	3
MP	MP-02-1162	Lao	0	0	---	1	3	Son or daughter	Male	Some primary school	MP-02-1162-3	2	TRUE	12.45205479	FALSE	0	---	---	---	---	---	0	13
MP	MP-11-1094	Lao	0	0	---	1	5	Spouse	Female	Some primary school	MP-11-1094-1	11	TRUE	30.72054795	TRUE	0	---	---	---	---	---	0	9
MP	MP-11-1094	Lao	0	0	---	1	5	Son or daughter	Female	Some primary school	MP-11-1094-2	11	TRUE	6.964383562	FALSE	0	---	---	---	---	---	0	16
MP	MP-11-1094	Lao	0	0	---	1	5	Son or daughter	Female	Never attended school	MP-11-1094-3	11	TRUE	3.917808219	FALSE	0	---	---	---	---	---	0	20
MP	MP-11-1094	Lao	0	0	---	1	5	Son or daughter	Male	Never attended school	MP-11-1094-4	11	TRUE	0.666666667	FALSE	0	---	---	---	---	---	0	13
MP	MP-11-1094	Lao	0	0	---	1	5	Head of household	Male	More than secondary	MP-11-1094-5	11	TRUE	34.29863014	TRUE	0	---	---	---	---	---	0	13
MP	MP-11-1235	Lao	0	0	---	1	5	Head of household	Male	More than secondary	MP-11-1235-1	11	TRUE	48	TRUE	0	---	---	---	---	---	0	8
MP	MP-11-1235	Lao	0	0	---	1	5	Spouse	Female	More than secondary	MP-11-1235-2	11	TRUE	47	TRUE	0	---	---	---	---	---	0	11
MP	MP-11-1235	Lao	0	0	---	1	5	Son or daughter	Female	Some secondary school	MP-11-1235-3	11	TRUE	25	TRUE	0	---	---	---	---	---	0	8
MP	MP-11-1235	Lao	0	0	---	1	5	Son or daughter	Male	Some secondary school	MP-11-1235-4	11	TRUE	18	TRUE	0	---	---	---	---	---	0	8
MP	MP-11-1235	Lao	0	0	---	1	5	Son in law or daughter in law	Male	Completed secondary school (Grade 11 or 12)	MP-11-1235-5	11	TRUE	22	TRUE	0	---	---	---	---	---	0	19
SK	SK-49-1088	Lao	0	0	---	1	8	Head of household	Female	Some primary school	SK-49-1088-1	49	TRUE	60	TRUE	0	---	---	---	---	---	0	18
SK	SK-49-1088	Lao	0	0	---	1	8	Son in law or daughter in law	Male	Completed primary school (Grade 5)	SK-49-1088-2	49	TRUE	21	TRUE	0	---	---	---	---	---	0	4
SK	SK-49-1088	Lao	0	0	---	1	8	Son or daughter	Male	Completed primary school (Grade 5)	SK-49-1088-3	49	TRUE	39	TRUE	0	---	---	---	---	---	0	5
SK	SK-49-1088	Lao	0	0	---	1	8	Son in law or daughter in law	Female	Some primary school	SK-49-1088-4	49	TRUE	38	TRUE	0	---	---	---	---	---	0	9
SK	SK-49-1088	Lao	0	0	---	1	8	Son or daughter	Female	Some primary school	SK-49-1088-5	49	TRUE	21	TRUE	0	---	---	---	---	---	0	10
SK	SK-49-1088	Lao	0	0	---	1	8	Son or daughter	Male	Completed primary school (Grade 5)	SK-49-1088-6	49	TRUE	16	TRUE	0	---	---	---	---	---	0	11
SK	SK-49-1088	Lao	0	0	---	1	8	Grandchild	Male	Never attended school	SK-49-1088-7	49	TRUE	5	FALSE	0	---	---	---	---	---	0	4
SK	SK-49-1088	Lao	0	0	---	1	8	Grandchild	Male	Never attended school	SK-49-1088-8	49	TRUE	3	FALSE	0	---	---	---	---	---	0	4
SK	SK-49-1017	Lao	1	0	---	1	3	Head of household	Female	Some primary school	SK-49-1017-1	49	TRUE	40	TRUE	0	---	---	---	---	---	0	20
SK	SK-49-1017	Lao	1	0	---	1	3	Son or daughter	Female	Some secondary school	SK-49-1017-2	49	TRUE	19	TRUE	0	---	---	---	---	---	0	13
SK	SK-49-1017	Lao	1	0	---	1	3	Son or daughter	Female	Some primary school	SK-49-1017-3	49	TRUE	8	FALSE	0	---	---	---	---	---	0	10
MP	MP-11-1059	Lao	0	0	---	1	3	Head of household	Female	Completed secondary school (Grade 11 or 12)	MP-11-1059-1	11	TRUE	24	TRUE	0	---	---	---	---	---	0	9
MP	MP-11-1059	Lao	0	0	---	1	3	Son or daughter	Female	Never attended school	MP-11-1059-2	11	TRUE	2	FALSE	0	---	---	---	---	---	0	21
MP	MP-11-1059	Lao	0	0	---	1	3	Spouse	Male	Completed secondary school (Grade 11 or 12)	MP-11-1059-3	11	TRUE	27	TRUE	1	26	9	4	0	---	0	9
SK	SK-49-1042	Lao	0	0	---	1	4	Head of household	Male	Some primary school	SK-49-1042-1	49	TRUE	34.70684932	TRUE	0	---	---	---	---	---	0	8
SK	SK-49-1042	Lao	0	0	---	1	4	Spouse	Female	Some primary school	SK-49-1042-2	49	TRUE	29.8	TRUE	0	---	---	---	---	---	0	18
SK	SK-49-1042	Lao	0	0	---	1	4	Spouse	Male	Some primary school	SK-49-1042-3	49	TRUE	12.71232877	FALSE	0	---	---	---	---	---	0	16
SK	SK-49-1042	Lao	0	0	---	1	4	Spouse	Female	Some primary school	SK-49-1042-4	49	TRUE	7.435616438	FALSE	0	---	---	---	---	---	0	10
MP	MP-02-1163	Lao	0	0	---	1	5	Head of household	Female	Never attended school	MP-02-1163-1	2	TRUE	50.23013699	TRUE	0	---	---	---	---	---	0	2
MP	MP-02-1163	Lao	0	0	---	1	5	Spouse	Male	Some secondary school	MP-02-1163-2	2	TRUE	15.73972603	TRUE	0	---	---	---	---	---	0	4
MP	MP-02-1163	Lao	0	0	---	1	5	Son or daughter	Female	Completed primary school (Grade 5)	MP-02-1163-3	2	TRUE	14.17260274	FALSE	0	---	---	---	---	---	0	4
MP	MP-02-1163	Lao	0	0	---	1	5	Son or daughter	Male	Some primary school	MP-02-1163-4	2	TRUE	8.35890411	FALSE	0	---	---	---	---	---	0	4
MP	MP-02-1163	Lao	0	0	---	1	5	Spouse	Male	Completed primary school (Grade 5)	MP-02-1163-5	2	TRUE	52.22465753	TRUE	0	---	---	---	---	---	0	18
MP	MP-11-1098	Lao	0	0	---	1	4	Head of household	Male	Completed secondary school (Grade 11 or 12)	MP-11-1098-1	11	TRUE	42	TRUE	0	---	---	---	---	---	0	20
MP	MP-11-1098	Lao	0	0	---	1	4	Spouse	Female	Never attended school	MP-11-1098-2	11	TRUE	30	TRUE	0	---	---	---	---	---	0	24
MP	MP-11-1098	Lao	0	0	---	1	4	Son or daughter	Female	Never attended school	MP-11-1098-3	11	TRUE	3	FALSE	0	---	---	---	---	---	0	12
MP	MP-11-1098	Lao	0	0	---	1	4	Son or daughter	Female	Never attended school	MP-11-1098-4	11	TRUE	1.3	FALSE	0	---	---	---	---	---	0	10
SK	SK-49-1016	Lao	1	0	---	1	6	Head of household	Male	Some primary school	SK-49-1016-1	49	TRUE	36.13972603	TRUE	1	1	1	2	0	---	0	18
SK	SK-49-1016	Lao	1	0	---	1	6	Spouse	Female	Never attended school	SK-49-1016-2	49	TRUE	33.86849315	TRUE	1	1	1	2	0	---	0	21
SK	SK-49-1016	Lao	1	0	---	1	6	Son or daughter	Male	Some primary school	SK-49-1016-3	49	TRUE	10.64383562	FALSE	1	1	1	2	0	---	0	23
SK	SK-49-1016	Lao	1	0	---	1	6	Son or daughter	Male	Never attended school	SK-49-1016-4	49	TRUE	4.375342466	FALSE	1	1	1	2	0	---	0	3
SK	SK-49-1016	Lao	1	0	---	1	6	Son or daughter	Female	Never attended school	SK-49-1016-5	49	TRUE	2	FALSE	1	1	1	2	0	---	0	28
SK	SK-49-1016	Lao	1	0	---	1	6	Brother or sister	Male	Some primary school	SK-49-1016-6	49	TRUE	13	FALSE	1	1	1	2	0	---	0	13
SK	SK-49-1057	Lao	0	0	---	1	6	Head of household	Female	Some secondary school	SK-49-1057-1	49	TRUE	46	TRUE	1	3	1	2	0	---	0	33
SK	SK-49-1057	Lao	0	0	---	1	6	Spouse	Female	Completed primary school (Grade 5)	SK-49-1057-2	49	TRUE	40	TRUE	0	---	---	---	---	---	0	15
SK	SK-49-1057	Lao	0	0	---	1	6	Son or daughter	Female	Never attended school	SK-49-1057-3	49	TRUE	6	FALSE	0	---	---	---	---	---	0	6
SK	SK-49-1057	Lao	0	0	---	1	6	Son or daughter	Male	Some secondary school	SK-49-1057-4	49	TRUE	19	TRUE	1	3	1	2	0	---	0	9
SK	SK-49-1057	Lao	0	0	---	1	6	Son or daughter	Male	Some secondary school	SK-49-1057-5	49	TRUE	16	TRUE	1	3	1	2	0	---	0	9
SK	SK-49-1057	Lao	0	0	---	1	6	Son or daughter	Female	Completed primary school (Grade 5)	SK-49-1057-6	49	TRUE	13	FALSE	1	3	1	2	0	---	0	9
MP	MP-11-1229	Khmer	0	0	---	1	5	Head of household	Male	Completed primary school (Grade 5)	MP-11-1229-1	11	TRUE	36	TRUE	0	---	---	---	---	---	0	7
MP	MP-11-1229	Khmer	0	0	---	1	5	Spouse	Female	Completed primary school (Grade 5)	MP-11-1229-2	11	TRUE	30	TRUE	0	---	---	---	---	---	0	9
MP	MP-11-1229	Khmer	0	0	---	1	5	Spouse	Female	Some primary school	MP-11-1229-3	11	TRUE	8	FALSE	0	---	---	---	---	---	0	4
MP	MP-11-1229	Khmer	0	0	---	1	5	Son or daughter	Male	Some primary school	MP-11-1229-4	11	TRUE	11	FALSE	0	---	---	---	---	---	0	27
MP	MP-11-1229	Khmer	0	0	---	1	5	Son or daughter	Female	Some primary school	MP-11-1229-5	11	TRUE	5	FALSE	0	---	---	---	---	---	0	17
MP	MP-11-1223	Khmer	0	0	---	1	2	Head of household	Female	Never attended school	MP-11-1223-1	11	TRUE	22	TRUE	0	---	---	---	---	---	0	3
MP	MP-11-1223	Khmer	0	0	---	1	2	Son or daughter	Male	Never attended school	MP-11-1223-2	11	TRUE	3	FALSE	0	---	---	---	---	---	0	30
SK	SK-50-1095	Lao	0	0	---	1	1	Head of household	Female	Some primary school	SK-50-1095-1	50	TRUE	79	TRUE	0	---	---	---	---	---	0	20
SK	SK-50-1098	Lao	0	99	---	1	5	Head of household	Male	Some primary school	SK-50-1098-1	50	TRUE	45	TRUE	99	---	---	---	---	---	99	4
SK	SK-50-1098	Lao	0	99	---	1	5	Spouse	Female	Some primary school	SK-50-1098-2	50	TRUE	40	TRUE	99	---	---	---	---	---	99	9
SK	SK-50-1098	Lao	0	99	---	1	5	Son in law or daughter in law	Male	Completed primary school (Grade 5)	SK-50-1098-3	50	TRUE	20	TRUE	99	---	---	---	---	---	99	27
SK	SK-50-1098	Lao	0	0	---	1	5	Son or daughter	Female	Completed primary school (Grade 5)	SK-50-1098-4	50	TRUE	18	TRUE	0	---	---	---	---	---	0	22
SK	SK-50-1098	Lao	0	0	---	1	5	Grandchild	Male	Never attended school	SK-50-1098-5	50	TRUE	2	FALSE	0	---	---	---	---	---	0	21
SK	SK-50-1099	Lao	0	0	---	1	4	Head of household	Male	Some primary school	SK-50-1099-1	50	TRUE	31	TRUE	0	---	---	---	---	---	0	15
SK	SK-50-1099	Lao	0	0	---	1	4	Spouse	Female	Some primary school	SK-50-1099-2	50	TRUE	25	TRUE	0	---	---	---	---	---	0	21
SK	SK-50-1099	Lao	0	0	---	1	4	Son or daughter	Female	Some primary school	SK-50-1099-3	50	TRUE	11	FALSE	0	---	---	---	---	---	0	4
SK	SK-50-1099	Lao	0	0	---	1	4	Son or daughter	Male	Never attended school	SK-50-1099-4	50	TRUE	2	FALSE	0	---	---	---	---	---	0	30
SK	SK-50-1116	Lao	1	0	---	1	6	Head of household	Male	Some primary school	SK-50-1116-1	50	TRUE	45	TRUE	0	---	---	---	---	---	0	20
SK	SK-50-1116	Lao	1	0	---	1	6	Spouse	Female	Never attended school	SK-50-1116-2	50	TRUE	42	TRUE	0	---	---	---	---	---	0	4
SK	SK-50-1116	Lao	1	0	---	1	6	Son or daughter	Female	Never attended school	SK-50-1116-3	50	TRUE	16	TRUE	0	---	---	---	---	---	0	18
SK	SK-50-1116	Lao	1	0	---	1	6	Son or daughter	Male	Never attended school	SK-50-1116-4	50	TRUE	14	FALSE	0	---	---	---	---	---	0	6
SK	SK-50-1116	Lao	1	0	---	1	6	Son or daughter	Female	Never attended school	SK-50-1116-5	50	TRUE	11	FALSE	0	---	---	---	---	---	0	9
SK	SK-50-1116	Lao	1	0	---	1	6	Grandchild	Male	Never attended school	SK-50-1116-6	50	TRUE	3	FALSE	0	---	---	---	---	---	0	18
SK	SK-50-1119	Lao	1	0	---	1	5	Head of household	Male	Never attended school	SK-50-1119-1	50	TRUE	67	TRUE	0	---	---	---	---	---	0	6
SK	SK-50-1119	Lao	1	0	---	1	5	Spouse	Female	Never attended school	SK-50-1119-2	50	TRUE	52	TRUE	0	---	---	---	---	---	0	5
SK	SK-50-1119	Lao	1	0	---	1	5	Son or daughter	Male	Some primary school	SK-50-1119-3	50	TRUE	8	FALSE	0	---	---	---	---	---	0	12
SK	SK-50-1119	Lao	1	0	---	1	5	Son or daughter	Male	Some primary school	SK-50-1119-4	50	TRUE	10	FALSE	0	---	---	---	---	---	0	28
SK	SK-50-1119	Lao	1	0	---	1	5	Son or daughter	Female	Never attended school	SK-50-1119-5	50	TRUE	13	FALSE	0	---	---	---	---	---	0	19
MP	MP-11-1019	Khmer	1	0	---	1	4	Head of household	Male	Completed primary school (Grade 5)	MP-11-1019-1	11	TRUE	34	TRUE	0	---	---	---	---	---	0	18
MP	MP-11-1019	Khmer	1	0	---	1	4	Spouse	Female	Completed primary school (Grade 5)	MP-11-1019-2	11	TRUE	26	TRUE	0	---	---	---	---	---	0	5
MP	MP-11-1019	Khmer	1	0	---	1	4	Son or daughter	Female	Completed primary school (Grade 5)	MP-11-1019-3	11	TRUE	18	TRUE	0	---	---	---	---	---	0	8
MP	MP-11-1019	Khmer	1	0	---	1	4	Son or daughter	Male	Never attended school	MP-11-1019-4	11	TRUE	5	FALSE	0	---	---	---	---	---	0	4
MP	MP-11-1127	Khmer	0	0	---	1	3	Head of household	Female	Some primary school	MP-11-1127-1	11	TRUE	22	TRUE	0	---	---	---	---	---	0	21
MP	MP-11-1127	Khmer	0	0	---	1	3	Son or daughter	Female	Never attended school	MP-11-1127-2	11	TRUE	4	FALSE	0	---	---	---	---	---	0	4
MP	MP-11-1127	Khmer	0	0	---	1	3	Spouse	Male	Some primary school	MP-11-1127-3	11	TRUE	26	TRUE	0	---	---	---	---	---	0	8
MP	MP-11-1129	Khmer	0	0	---	1	4	Head of household	Female	Never attended school	MP-11-1129-1	11	TRUE	65	TRUE	0	---	---	---	---	---	0	19
MP	MP-11-1129	Khmer	0	0	---	1	4	Spouse	Male	Never attended school	MP-11-1129-2	11	TRUE	65	TRUE	0	---	---	---	---	---	1	18
MP	MP-11-1129	Khmer	0	0	---	1	4	Son or daughter	Female	Some primary school	MP-11-1129-3	11	TRUE	23	TRUE	0	---	---	---	---	---	0	14
MP	MP-11-1129	Khmer	0	0	---	1	4	Niece or nephew	Male	Some primary school	MP-11-1129-4	11	TRUE	25	TRUE	0	---	---	---	---	---	0	9
MP	MP-11-1089	Lao	0	0	---	1	3	Spouse	Female	Completed primary school (Grade 5)	MP-11-1089-1	11	TRUE	36.29863014	TRUE	0	---	---	---	---	---	0	17
MP	MP-11-1089	Lao	0	0	---	1	3	Son or daughter	Female	Some primary school	MP-11-1089-2	11	TRUE	8.101369863	FALSE	0	---	---	---	---	---	0	9
MP	MP-11-1089	Lao	0	0	---	1	3	Head of household	Male	Completed secondary school (Grade 11 or 12)	MP-11-1089-3	11	TRUE	43.88767123	TRUE	0	---	---	---	---	---	0	2
SK	SK-50-1064	Lao	0	0	---	1	3	Head of household	Male	Some primary school	SK-50-1064-1	50	TRUE	34	TRUE	0	---	---	---	---	---	1	2
SK	SK-50-1064	Lao	0	1	sk-13-27-1038	1	3	Spouse	Female	Never attended school	SK-50-1064-2	50	TRUE	22	TRUE	0	---	---	---	---	---	0	3
SK	SK-50-1064	Lao	0	0	---	1	3	Son or daughter	Female	Never attended school	SK-50-1064-3	50	TRUE	2	FALSE	0	---	---	---	---	---	0	3
SK	SK-50-1065	Lao	0	1	1E+13	1	8	Head of household	Male	Some primary school	SK-50-1065-1	50	TRUE	43	TRUE	0	---	---	---	---	---	0	9
SK	SK-50-1065	Lao	0	0	---	1	8	Spouse	Female	Never attended school	SK-50-1065-2	50	TRUE	44	TRUE	0	---	---	---	---	---	0	1
SK	SK-50-1065	Lao	0	1	sk-13-27-1014	1	8	Son or daughter	Female	Never attended school	SK-50-1065-3	50	TRUE	18	TRUE	0	---	---	---	---	---	0	4
SK	SK-50-1065	Lao	0	0	---	1	8	Son or daughter	Female	Never attended school	SK-50-1065-4	50	TRUE	17	TRUE	0	---	---	---	---	---	0	2
SK	SK-50-1065	Lao	0	0	---	1	8	Son or daughter	Male	Some primary school	SK-50-1065-5	50	TRUE	15	TRUE	0	---	---	---	---	---	0	28
SK	SK-50-1065	Lao	0	0	---	1	8	Son or daughter	Female	Some primary school	SK-50-1065-6	50	TRUE	13	FALSE	0	---	---	---	---	---	0	26
SK	SK-50-1065	Lao	0	0	---	1	8	Son or daughter	Male	Never attended school	SK-50-1065-7	50	TRUE	12	FALSE	0	---	---	---	---	---	0	22
SK	SK-50-1065	Lao	0	0	---	1	8	Son or daughter	Male	Never attended school	SK-50-1065-8	50	TRUE	3	FALSE	0	---	---	---	---	---	0	2
SK	SK-50-1061	Lao	0	0	---	1	3	Head of household	Female	Some primary school	SK-50-1061-1	50	TRUE	118.2630137	TRUE	0	---	---	---	---	---	0	19
SK	SK-50-1061	Lao	0	0	---	1	3	Son or daughter	Male	Some primary school	SK-50-1061-2	50	TRUE	17.87671233	TRUE	0	---	---	---	---	---	0	4
SK	SK-50-1061	Lao	0	0	---	1	3	Son or daughter	Male	Never attended school	SK-50-1061-3	50	TRUE	2.802739726	FALSE	0	---	---	---	---	---	0	14
MP	MP-09-1247	Khmer	0	0	---	1	3	Head of household	Male	Some primary school	MP-09-1247-1	9	TRUE	36	TRUE	0	---	---	---	---	---	0	22
MP	MP-09-1247	Khmer	0	0	---	1	3	Spouse	Female	Some primary school	MP-09-1247-2	9	TRUE	40	TRUE	0	---	---	---	---	---	0	16
MP	MP-09-1247	Khmer	0	0	---	1	3	Son or daughter	Female	Completed primary school (Grade 5)	MP-09-1247-3	9	TRUE	16	TRUE	0	---	---	---	---	---	0	10
MP	MP-16-1072	Lao	1	0	---	1	1	Head of household	Female	Completed primary school (Grade 5)	MP-16-1072-1	16	TRUE	42.79726027	TRUE	0	---	---	---	---	---	0	5
MP	MP-09-1165	Khmer	0	0	---	1	5	Head of household	Female	Never attended school	MP-09-1165-1	9	TRUE	60	TRUE	0	---	---	---	---	---	0	6
MP	MP-09-1165	Khmer	0	0	---	1	5	Son or daughter	Female	Some primary school	MP-09-1165-2	9	TRUE	10	FALSE	0	---	---	---	---	---	0	3
MP	MP-09-1165	Khmer	0	0	---	1	5	Son or daughter	Male	Never attended school	MP-09-1165-3	9	TRUE	18	TRUE	0	---	---	---	---	---	0	9
MP	MP-09-1165	Khmer	0	0	---	1	5	Spouse	Female	Never attended school	MP-09-1165-4	9	TRUE	46	TRUE	0	---	---	---	---	---	0	16
MP	MP-09-1165	Khmer	0	0	---	1	5	Son in law or daughter in law	Male	Never attended school	MP-09-1165-5	9	TRUE	45	TRUE	0	---	---	---	---	---	0	11
MP	MP-16-1097	Lao	0	0	---	1	7	Head of household	Male	Some primary school	MP-16-1097-1	16	TRUE	47	TRUE	0	---	---	---	---	---	0	7
MP	MP-16-1097	Lao	0	0	---	1	7	Spouse	Female	Some primary school	MP-16-1097-2	16	TRUE	49	TRUE	0	---	---	---	---	---	0	6
MP	MP-16-1097	Lao	0	0	---	1	7	Son or daughter	Female	Completed primary school (Grade 5)	MP-16-1097-3	16	TRUE	23	TRUE	0	---	---	---	---	---	0	18
MP	MP-16-1097	Lao	0	0	---	1	7	Son or daughter	Male	Some secondary school	MP-16-1097-4	16	TRUE	15	TRUE	0	---	---	---	---	---	0	15
MP	MP-16-1097	Lao	0	0	---	1	7	Grandchild	Male	Never attended school	MP-16-1097-5	16	TRUE	4	FALSE	0	---	---	---	---	---	0	3
MP	MP-16-1097	Lao	0	0	---	1	7	Grandchild	Male	Never attended school	MP-16-1097-6	16	TRUE	1	FALSE	0	---	---	---	---	---	0	3
MP	MP-16-1097	Lao	0	0	---	1	7	Son in law or daughter in law	Male	Some secondary school	MP-16-1097-7	16	TRUE	27	TRUE	0	---	---	---	---	---	0	2
MP	MP-16-1092	Lao	1	0	---	1	6	Head of household	Male	Some primary school	MP-16-1092-1	16	TRUE	46	TRUE	0	---	---	---	---	---	0	13
MP	MP-16-1092	Lao	1	0	---	1	6	Spouse	Female	Completed primary school (Grade 5)	MP-16-1092-2	16	TRUE	43	TRUE	0	---	---	---	---	---	0	3
MP	MP-16-1092	Lao	1	0	---	1	6	Son or daughter	Male	Some secondary school	MP-16-1092-3	16	TRUE	16	TRUE	0	---	---	---	---	---	0	13
MP	MP-16-1092	Lao	1	0	---	1	6	Son or daughter	Male	Some primary school	MP-16-1092-4	16	TRUE	11	FALSE	0	---	---	---	---	---	0	13
MP	MP-16-1092	Lao	1	0	---	1	6	Parent in law	Male	Never attended school	MP-16-1092-5	16	TRUE	79	TRUE	0	---	---	---	---	---	0	13
MP	MP-16-1092	Lao	1	0	---	1	6	Parent in law	Female	Never attended school	MP-16-1092-6	16	TRUE	78	TRUE	0	---	---	---	---	---	0	9
MP	MP-09-1205	Khmer	1	0	---	1	6	Head of household	Male	Completed primary school (Grade 5)	MP-09-1205-1	9	TRUE	39.22465753	TRUE	1	2	3	1	0	---	1	8
MP	MP-09-1205	Khmer	1	0	---	1	6	Spouse	Female	Completed primary school (Grade 5)	MP-09-1205-2	9	TRUE	39.46027397	TRUE	0	---	---	---	---	---	0	9
MP	MP-09-1205	Khmer	1	0	---	1	6	Son or daughter	Female	Never attended school	MP-09-1205-3	9	TRUE	18.43561644	TRUE	0	---	---	---	---	---	0	9
MP	MP-09-1205	Khmer	1	0	---	1	6	Son or daughter	Male	Never attended school	MP-09-1205-4	9	TRUE	11.12054795	FALSE	1	2	3	1	0	---	1	21
MP	MP-09-1205	Khmer	1	0	---	1	6	Son or daughter	Male	Never attended school	MP-09-1205-5	9	TRUE	4.454794521	FALSE	0	---	---	---	---	---	0	16
MP	MP-09-1205	Khmer	1	0	---	1	6	Son or daughter	Male	Never attended school	MP-09-1205-6	9	TRUE	3.147945205	FALSE	0	---	---	---	---	---	0	14
MP	MP-09-1206	Khmer	1	0	---	1	7	Head of household	Female	Never attended school	MP-09-1206-1	9	TRUE	30	TRUE	1	2	3	1	0	---	1	20
MP	MP-09-1206	Khmer	1	0	---	1	7	Spouse	Male	Never attended school	MP-09-1206-2	9	TRUE	33	TRUE	1	2	3	1	0	---	1	20
MP	MP-09-1206	Khmer	1	0	---	1	7	Son or daughter	Male	Some primary school	MP-09-1206-3	9	TRUE	11	FALSE	1	2	3	1	0	---	1	1
MP	MP-09-1206	Khmer	1	0	---	1	7	Son or daughter	Female	Some primary school	MP-09-1206-4	9	TRUE	10	FALSE	0	---	---	---	---	---	0	21
MP	MP-09-1206	Khmer	1	0	---	1	7	Son or daughter	Male	Never attended school	MP-09-1206-5	9	TRUE	7	FALSE	0	---	---	---	---	---	0	17
MP	MP-09-1206	Khmer	1	0	---	1	7	Son or daughter	Female	Never attended school	MP-09-1206-6	9	TRUE	6	FALSE	0	---	---	---	---	---	0	21
MP	MP-09-1206	Khmer	1	0	---	1	7	Son or daughter	Female	Never attended school	MP-09-1206-7	9	TRUE	5	FALSE	0	---	---	---	---	---	0	5
MP	MP-06-1036	Lao	0	0	---	1	7	Head of household	Male	Some primary school	MP-06-1036-1	6	TRUE	33	TRUE	1	1	4	1	0	---	1	2
MP	MP-06-1036	Lao	0	0	---	1	7	Spouse	Female	Never attended school	MP-06-1036-2	6	TRUE	31	TRUE	1	1	4	1	0	---	1	9
MP	MP-06-1036	Lao	0	0	---	1	7	Son or daughter	Female	Some primary school	MP-06-1036-3	6	TRUE	14	FALSE	1	1	4	1	0	---	1	23
MP	MP-06-1036	Lao	0	0	---	1	7	Son or daughter	Male	Never attended school	MP-06-1036-4	6	TRUE	12	FALSE	1	1	4	1	0	---	1	11
MP	MP-06-1036	Lao	0	0	---	1	7	Son or daughter	Male	Never attended school	MP-06-1036-5	6	TRUE	10	FALSE	1	1	4	1	0	---	1	3
MP	MP-06-1036	Lao	0	0	---	1	7	Son or daughter	Female	Never attended school	MP-06-1036-6	6	TRUE	8	FALSE	1	1	4	1	0	---	1	23
MP	MP-06-1036	Lao	0	0	---	1	7	Son or daughter	Female	Never attended school	MP-06-1036-7	6	TRUE	6	FALSE	1	1	5	1	0	---	1	8
MP	MP-06-1034	Lao	0	0	---	1	9	Head of household	Male	Some primary school	MP-06-1034-1	6	TRUE	38	TRUE	1	0	---	---	2	6	0	4
MP	MP-06-1034	Lao	0	0	---	1	9	Parent	Female	Never attended school	MP-06-1034-2	6	TRUE	55	TRUE	0	---	---	---	---	---	0	7
MP	MP-06-1034	Lao	0	0	---	1	9	Son or daughter	Male	Never attended school	MP-06-1034-3	6	TRUE	13	FALSE	0	---	---	---	---	---	0	6
MP	MP-06-1034	Lao	0	0	---	1	9	Son or daughter	Male	Never attended school	MP-06-1034-4	6	TRUE	6	FALSE	0	---	---	---	---	---	0	7
MP	MP-06-1034	Lao	0	0	---	1	9	Son or daughter	Male	Some primary school	MP-06-1034-5	6	TRUE	15	TRUE	0	---	---	---	---	---	0	24
MP	MP-06-1034	Lao	0	0	---	1	9	Son or daughter	Male	Never attended school	MP-06-1034-6	6	TRUE	9	FALSE	0	---	---	---	---	---	0	11
MP	MP-06-1034	Lao	0	0	---	1	9	Son or daughter	Male	Never attended school	MP-06-1034-7	6	TRUE	2	FALSE	1	0	---	---	2	10	0	8
MP	MP-06-1034	Lao	0	0	---	1	9	Son or daughter	Male	Never attended school	MP-06-1034-8	6	TRUE	1.4	FALSE	1	0	---	---	2	10	0	2
MP	MP-06-1034	Lao	0	0	---	1	9	Spouse	Female	Never attended school	MP-06-1034-9	6	TRUE	39	TRUE	1	0	---	---	2	10	0	9
MP	MP-09-1251	Khmer	0	0	---	1	12	Head of household	Male	Completed primary school (Grade 5)	MP-09-1251-1	9	TRUE	38	TRUE	0	---	---	---	---	---	0	9
MP	MP-09-1251	Khmer	0	0	---	1	12	Spouse	Female	Some primary school	MP-09-1251-2	9	TRUE	30	TRUE	0	---	---	---	---	---	0	3
MP	MP-09-1251	Khmer	0	0	---	1	12	Niece or nephew	Female	Some secondary school	MP-09-1251-3	9	TRUE	17	TRUE	0	---	---	---	---	---	0	15
MP	MP-09-1251	Khmer	0	0	---	1	12	Niece or nephew	Male	Never attended school	MP-09-1251-4	9	TRUE	14	FALSE	0	---	---	---	---	---	0	3
MP	MP-09-1251	Khmer	0	0	---	1	12	Niece or nephew	Female	Some primary school	MP-09-1251-5	9	TRUE	10	FALSE	0	---	---	---	---	---	0	9
MP	MP-09-1251	Khmer	0	0	---	1	12	Niece or nephew	Male	Some primary school	MP-09-1251-6	9	TRUE	8	FALSE	0	---	---	---	---	---	0	5
MP	MP-09-1251	Khmer	0	0	---	1	12	Niece or nephew	Female	Never attended school	MP-09-1251-7	9	TRUE	5	FALSE	0	---	---	---	---	---	0	16
MP	MP-09-1251	Khmer	0	0	---	1	12	Niece or nephew	Male	Some secondary school	MP-09-1251-8	9	TRUE	20	TRUE	0	---	---	---	---	---	1	2
MP	MP-09-1251	Khmer	0	0	---	1	12	Grandchild	Male	Never attended school	MP-09-1251-9	9	TRUE	0.083333333	FALSE	0	---	---	---	---	---	0	9
MP	MP-09-1251	Khmer	0	0	---	1	12	Son or daughter	Female	Never attended school	MP-09-1251-10	9	TRUE	0.083333333	FALSE	0	---	---	---	---	---	0	20
MP	MP-09-1251	Khmer	0	0	---	1	12	Parent in law	Male	Never attended school	MP-09-1251-11	9	TRUE	49	TRUE	0	---	---	---	---	---	0	29
MP	MP-09-1251	Khmer	0	0	---	1	12	Parent in law	Female	Never attended school	MP-09-1251-12	9	TRUE	49	TRUE	0	---	---	---	---	---	0	4
MP	MP-09-1250	Khmer	0	0	---	1	9	Head of household	Male	Some primary school	MP-09-1250-1	9	TRUE	39	TRUE	0	---	---	---	---	---	1	9
MP	MP-09-1250	Khmer	0	0	---	1	9	Spouse	Female	Never attended school	MP-09-1250-2	9	TRUE	35	TRUE	0	---	---	---	---	---	0	6
MP	MP-09-1250	Khmer	0	0	---	1	9	Son or daughter	Female	Some secondary school	MP-09-1250-3	9	TRUE	16	TRUE	0	---	---	---	---	---	0	4
MP	MP-09-1250	Khmer	0	0	---	1	9	Son or daughter	Female	Some secondary school	MP-09-1250-4	9	TRUE	15	TRUE	0	---	---	---	---	---	0	2
MP	MP-09-1250	Khmer	0	0	---	1	9	Son or daughter	Female	Some primary school	MP-09-1250-5	9	TRUE	13	FALSE	0	---	---	---	---	---	0	19
MP	MP-09-1250	Khmer	0	0	---	1	9	Son or daughter	Male	Never attended school	MP-09-1250-6	9	TRUE	14	FALSE	0	---	---	---	---	---	0	3
MP	MP-09-1250	Khmer	0	0	---	1	9	Niece or nephew	Male	Some primary school	MP-09-1250-7	9	TRUE	11	FALSE	0	---	---	---	---	---	0	8
MP	MP-09-1250	Khmer	0	0	---	1	9	Son or daughter	Female	Some primary school	MP-09-1250-8	9	TRUE	12	FALSE	0	---	---	---	---	---	0	9
MP	MP-09-1250	Khmer	0	0	---	1	9	Son in law or daughter in law	Male	Some primary school	MP-09-1250-9	9	TRUE	17	TRUE	0	---	---	---	---	---	0	21
MP	MP-02-1164	Lao	0	0	---	1	3	Head of household	Male	Some secondary school	MP-02-1164-1	2	TRUE	33.04931507	TRUE	0	---	---	---	---	---	0	2
MP	MP-02-1164	Lao	0	0	---	1	3	Spouse	Female	Never attended school	MP-02-1164-2	2	TRUE	36.69315068	TRUE	0	---	---	---	---	---	0	9
MP	MP-02-1164	Lao	0	0	---	1	3	Son or daughter	Male	Some primary school	MP-02-1164-3	2	TRUE	9.104109589	FALSE	0	---	---	---	---	---	0	4
MP	MP-06-1038	Lao	0	0	---	1	5	Head of household	Female	Some primary school	MP-06-1038-1	6	TRUE	21	TRUE	0	---	---	---	---	---	0	28
MP	MP-06-1038	Lao	0	0	---	1	5	Brother or sister	Female	Some primary school	MP-06-1038-2	6	TRUE	11	FALSE	0	---	---	---	---	---	0	9
MP	MP-06-1038	Lao	0	1	MP-02-03-1019	1	5	Spouse	Male	Never attended school	MP-06-1038-3	6	TRUE	22	TRUE	0	---	---	---	---	---	0	18
MP	MP-06-1038	Lao	0	1	MP-02-03-1017	1	5	Parent	Male	Some primary school	MP-06-1038-4	6	TRUE	53	TRUE	0	---	---	---	---	---	0	13
MP	MP-06-1038	Lao	0	1	MP-02-04-1019	1	5	Brother or sister	Male	Never attended school	MP-06-1038-5	6	TRUE	16	TRUE	0	---	---	---	---	---	0	4
MP	MP-09-1077	Khmer	0	0	---	1	7	Head of household	Male	Some primary school	MP-09-1077-1	9	TRUE	55.8	TRUE	0	---	---	---	---	---	0	2
MP	MP-09-1077	Khmer	0	0	---	1	7	Spouse	Female	Never attended school	MP-09-1077-2	9	TRUE	55.07671233	TRUE	0	---	---	---	---	---	0	2
MP	MP-09-1077	Khmer	0	0	---	1	7	Son or daughter	Female	Some secondary school	MP-09-1077-3	9	TRUE	16.04657534	TRUE	0	---	---	---	---	---	0	22
MP	MP-09-1077	Khmer	0	0	---	1	7	Son or daughter	Male	Some secondary school	MP-09-1077-4	9	TRUE	15.04657534	TRUE	0	---	---	---	---	---	0	11
MP	MP-09-1077	Khmer	0	0	---	1	7	Son or daughter	Female	Some secondary school	MP-09-1077-5	9	TRUE	14.26027397	FALSE	0	---	---	---	---	---	0	9
MP	MP-09-1077	Khmer	0	0	---	1	7	Son or daughter	Male	Completed primary school (Grade 5)	MP-09-1077-6	9	TRUE	12.3369863	FALSE	0	---	---	---	---	---	0	29
MP	MP-09-1077	Khmer	0	0	---	1	7	Son or daughter	Female	Some primary school	MP-09-1077-7	9	TRUE	9	FALSE	0	---	---	---	---	---	0	20
MP	MP-09-1074	Khmer	0	0	---	1	5	Head of household	Female	Some primary school	MP-09-1074-1	9	TRUE	48	TRUE	0	---	---	---	---	---	0	12
MP	MP-09-1074	Khmer	0	0	---	1	5	Son or daughter	Female	Some secondary school	MP-09-1074-2	9	TRUE	16	TRUE	0	---	---	---	---	---	0	22
MP	MP-09-1074	Khmer	0	0	---	1	5	Son or daughter	Male	Completed primary school (Grade 5)	MP-09-1074-3	9	TRUE	13	FALSE	0	---	---	---	---	---	0	14
MP	MP-09-1074	Khmer	0	0	---	1	5	Son or daughter	Female	Some primary school	MP-09-1074-4	9	TRUE	7	FALSE	0	---	---	---	---	---	0	21
MP	MP-09-1074	Khmer	0	0	---	1	5	Spouse	Male	NA	MP-09-1074-5	9	TRUE	60	TRUE	0	---	---	---	---	---	0	2
MP	MP-09-1121	Khmer	0	0	---	1	5	Head of household	Male	Some primary school	MP-09-1121-1	9	TRUE	38.36986301	TRUE	0	---	---	---	---	---	0	4
MP	MP-09-1121	Khmer	0	0	---	1	5	Spouse	Female	Some primary school	MP-09-1121-2	9	TRUE	36.03835616	TRUE	0	---	---	---	---	---	0	2
MP	MP-09-1121	Khmer	0	0	---	1	5	Son or daughter	Male	Some primary school	MP-09-1121-3	9	TRUE	19.45753425	TRUE	0	---	---	---	---	---	0	15
MP	MP-09-1121	Khmer	0	0	---	1	5	Son or daughter	Male	Some primary school	MP-09-1121-4	9	TRUE	11.94520548	FALSE	0	---	---	---	---	---	0	1
MP	MP-09-1121	Khmer	0	0	---	1	5	Son or daughter	Female	Some primary school	MP-09-1121-5	9	TRUE	10.78630137	FALSE	0	---	---	---	---	---	0	8
MP	MP-06-1086	Lao	0	0	---	1	6	Head of household	Male	Some primary school	MP-06-1086-1	6	TRUE	55	TRUE	0	---	---	---	---	---	0	26
MP	MP-06-1086	Lao	0	0	---	1	6	Spouse	Female	Some primary school	MP-06-1086-2	6	TRUE	47	TRUE	0	---	---	---	---	---	0	5
MP	MP-06-1086	Lao	0	0	---	1	6	Son or daughter	Female	Some primary school	MP-06-1086-3	6	TRUE	21	TRUE	0	---	---	---	---	---	0	8
MP	MP-06-1086	Lao	0	0	---	1	6	Son or daughter	Female	Some secondary school	MP-06-1086-4	6	TRUE	15	TRUE	0	---	---	---	---	---	0	23
MP	MP-06-1086	Lao	0	0	---	1	6	Son or daughter	Female	Some secondary school	MP-06-1086-5	6	TRUE	13	FALSE	0	---	---	---	---	---	0	2
MP	MP-06-1086	Lao	0	0	---	1	6	Son or daughter	Female	Never attended school	MP-06-1086-6	6	TRUE	8	FALSE	0	---	---	---	---	---	0	21
MP	MP-06-1063	Lao	0	0	---	1	2	Head of household	Male	Never attended school	MP-06-1063-1	6	TRUE	32	TRUE	0	---	---	---	---	---	0	9
MP	MP-06-1063	Lao	0	0	---	1	2	Spouse	Female	Never attended school	MP-06-1063-2	6	TRUE	32	TRUE	0	---	---	---	---	---	0	9
SK	SK-53-1093	Lao	1	0	---	1	2	Head of household	Male	Some primary school	SK-53-1093-1	53	TRUE	48	TRUE	0	---	---	---	---	---	0	21
SK	SK-53-1093	Lao	1	0	---	1	2	Spouse	Female	Some primary school	SK-53-1093-2	53	TRUE	45	TRUE	0	---	---	---	---	---	0	6
SK	SK-53-1098	Lao	1	0	---	1	5	Head of household	Female	Completed primary school (Grade 5)	SK-53-1098-1	53	TRUE	27	TRUE	0	---	---	---	---	---	0	21
SK	SK-53-1098	Lao	1	0	---	1	5	Parent	Male	Never attended school	SK-53-1098-2	53	TRUE	65	TRUE	0	---	---	---	---	---	0	18
SK	SK-53-1098	Lao	1	0	---	1	5	Brother or sister	Female	Some primary school	SK-53-1098-3	53	TRUE	10	FALSE	0	---	---	---	---	---	0	4
SK	SK-53-1098	Lao	1	0	---	1	5	Brother or sister	Female	Some primary school	SK-53-1098-4	53	TRUE	9	FALSE	0	---	---	---	---	---	0	2
SK	SK-53-1098	Lao	1	0	---	1	5	Son or daughter	Female	Never attended school	SK-53-1098-5	53	TRUE	2	FALSE	0	---	---	---	---	---	0	21
PT	PT-29-1035	Lao	0	0	---	1	11	Head of household	Female	Never attended school	PT-29-1035-1	29	TRUE	75	TRUE	0	---	---	---	---	---	0	9
PT	PT-29-1035	Lao	0	0	---	1	11	Son or daughter	Female	Completed primary school (Grade 5)	PT-29-1035-2	29	TRUE	55	TRUE	0	---	---	---	---	---	0	15
PT	PT-29-1035	Lao	0	0	---	1	11	Son or daughter	Male	Completed primary school (Grade 5)	PT-29-1035-3	29	TRUE	45	TRUE	0	---	---	---	---	---	0	26
PT	PT-29-1035	Lao	0	0	---	1	11	Son or daughter	Male	Completed primary school (Grade 5)	PT-29-1035-4	29	TRUE	40	TRUE	0	---	---	---	---	---	0	16
PT	PT-29-1035	Lao	0	0	---	1	11	Son or daughter	Female	Completed primary school (Grade 5)	PT-29-1035-5	29	TRUE	35	TRUE	0	---	---	---	---	---	0	17
PT	PT-29-1035	Lao	0	0	---	1	11	Son or daughter	Female	Completed primary school (Grade 5)	PT-29-1035-6	29	TRUE	30	TRUE	0	---	---	---	---	---	0	22
PT	PT-29-1035	Lao	0	0	---	1	11	Son or daughter	Male	Some primary school	PT-29-1035-7	29	TRUE	10	FALSE	0	---	---	---	---	---	0	9
PT	PT-29-1035	Lao	0	0	---	1	11	Son or daughter	Male	Some primary school	PT-29-1035-8	29	TRUE	8	FALSE	0	---	---	---	---	---	0	29
PT	PT-29-1035	Lao	0	0	---	1	11	Grandchild	Male	Some primary school	PT-29-1035-9	29	TRUE	7	FALSE	0	---	---	---	---	---	0	3
PT	PT-29-1035	Lao	0	0	---	1	11	Grandchild	Male	Some primary school	PT-29-1035-10	29	TRUE	5	FALSE	0	---	---	---	---	---	0	3
PT	PT-29-1035	Lao	0	0	---	1	11	Grandchild	Male	Some primary school	PT-29-1035-11	29	TRUE	10	FALSE	0	---	---	---	---	---	0	6
PT	PT-29-1034	Lao	0	0	---	1	3	Head of household	Male	Some primary school	PT-29-1034-1	29	TRUE	60	TRUE	0	---	---	---	---	---	0	9
PT	PT-29-1034	Lao	0	99	---	1	3	Spouse	Female	Never attended school	PT-29-1034-2	29	TRUE	56	TRUE	0	---	---	---	---	---	0	9
PT	PT-29-1034	Lao	0	0	---	1	3	Son or daughter	Female	Completed primary school (Grade 5)	PT-29-1034-3	29	TRUE	15	TRUE	0	---	---	---	---	---	0	3
PT	PT-29-1039	Lao	0	0	---	1	5	Head of household	Female	Some primary school	PT-29-1039-1	29	TRUE	50	TRUE	0	---	---	---	---	---	0	16
PT	PT-29-1039	Lao	0	0	---	1	5	Son or daughter	Male	Some secondary school	PT-29-1039-2	29	TRUE	24	TRUE	99	---	---	---	---	---	99	13
PT	PT-29-1039	Lao	0	0	---	1	5	Son or daughter	Male	Some secondary school	PT-29-1039-3	29	TRUE	19	TRUE	99	---	---	---	---	---	99	8
PT	PT-29-1039	Lao	0	0	---	1	5	Son or daughter	Female	Some secondary school	PT-29-1039-4	29	TRUE	15	TRUE	99	---	---	---	---	---	99	15
PT	PT-29-1039	Lao	0	0	---	1	5	Spouse	Male	Some primary school	PT-29-1039-5	29	TRUE	50	TRUE	99	---	---	---	---	---	99	14
PT	PT-29-1038	Lao	0	99	---	1	9	Head of household	Male	Some primary school	PT-29-1038-1	29	TRUE	51	TRUE	0	---	---	---	---	---	0	8
PT	PT-29-1038	Lao	0	0	---	1	9	Brother or sister	Female	Some primary school	PT-29-1038-2	29	TRUE	43	TRUE	0	---	---	---	---	---	0	3
PT	PT-29-1038	Lao	0	0	---	1	9	Son or daughter	Female	Some secondary school	PT-29-1038-3	29	TRUE	22	TRUE	0	---	---	---	---	---	0	8
PT	PT-29-1038	Lao	0	0	---	1	9	Son or daughter	Female	Some primary school	PT-29-1038-4	29	TRUE	20	TRUE	0	---	---	---	---	---	0	5
PT	PT-29-1038	Lao	0	0	---	1	9	Grandchild	Female	Some secondary school	PT-29-1038-5	29	TRUE	15	TRUE	0	---	---	---	---	---	0	2
PT	PT-29-1038	Lao	0	0	---	1	9	Son or daughter	Male	Some secondary school	PT-29-1038-6	29	TRUE	14	FALSE	0	---	---	---	---	---	0	6
PT	PT-29-1038	Lao	0	0	---	1	9	Grandchild	Female	Some primary school	PT-29-1038-7	29	TRUE	10	FALSE	0	---	---	---	---	---	0	18
PT	PT-29-1038	Lao	0	0	---	1	9	Grandchild	Female	Some primary school	PT-29-1038-8	29	TRUE	5	FALSE	0	---	---	---	---	---	0	9
PT	PT-29-1038	Lao	0	0	---	1	9	Parent in law	Female	Never attended school	PT-29-1038-9	29	TRUE	83	TRUE	0	---	---	---	---	---	0	3
PT	PT-29-1095	Lao	1	0	---	1	3	Head of household	Female	Completed primary school (Grade 5)	PT-29-1095-1	29	TRUE	56	TRUE	0	---	---	---	---	---	0	4
PT	PT-29-1095	Lao	1	0	---	1	3	Grandchild	Female	Some primary school	PT-29-1095-2	29	TRUE	6	FALSE	0	---	---	---	---	---	0	21
PT	PT-29-1095	Lao	1	0	---	1	3	Son or daughter	Female	Some secondary school	PT-29-1095-3	29	TRUE	27	TRUE	99	---	---	---	---	---	99	16
PT	PT-29-1195	Lao	0	0	---	1	9	Head of household	Male	More than secondary	PT-29-1195-1	29	TRUE	46.64383562	TRUE	0	---	---	---	---	---	0	11
PT	PT-29-1195	Lao	0	0	---	1	9	Spouse	Female	Some secondary school	PT-29-1195-2	29	TRUE	33.20273973	TRUE	0	---	---	---	---	---	0	18
PT	PT-29-1195	Lao	0	0	---	1	9	Son or daughter	Male	Some primary school	PT-29-1195-3	29	TRUE	9.156164384	FALSE	0	---	---	---	---	---	0	4
PT	PT-29-1195	Lao	0	0	---	1	9	Brother or sister	Female	Some secondary school	PT-29-1195-4	29	TRUE	23.98630137	TRUE	0	---	---	---	---	---	0	2
PT	PT-29-1195	Lao	0	0	---	1	9	Brother or sister	Female	Some secondary school	PT-29-1195-5	29	TRUE	23.24931507	TRUE	0	---	---	---	---	---	0	8
PT	PT-29-1195	Lao	0	0	---	1	9	Brother or sister	Male	Completed primary school (Grade 5)	PT-29-1195-6	29	TRUE	22.24383562	TRUE	0	---	---	---	---	---	0	4
PT	PT-29-1195	Lao	0	0	---	1	9	Brother or sister	Male	Some secondary school	PT-29-1195-7	29	TRUE	32.64109589	TRUE	0	---	---	---	---	---	0	4
PT	PT-29-1195	Lao	0	0	---	1	9	Son or daughter	Female	Never attended school	PT-29-1195-8	29	TRUE	4.17260274	FALSE	0	---	---	---	---	---	0	2
PT	PT-29-1195	Lao	0	0	---	1	9	Brother or sister	Male	Some primary school	PT-29-1195-9	29	TRUE	29.45479452	TRUE	0	---	---	---	---	---	0	2
PT	PT-29-1017	Lao	1	0	---	1	10	Head of household	Male	Completed primary school (Grade 5)	PT-29-1017-1	29	TRUE	56.98356164	TRUE	0	---	---	---	---	---	0	19
PT	PT-29-1017	Lao	1	0	---	1	10	Spouse	Female	Some primary school	PT-29-1017-2	29	TRUE	54.43013699	TRUE	0	---	---	---	---	---	0	19
PT	PT-29-1017	Lao	1	0	---	1	10	Son or daughter	Male	Completed secondary school (Grade 11 or 12)	PT-29-1017-3	29	TRUE	26.90684932	TRUE	0	---	---	---	---	---	0	2
PT	PT-29-1017	Lao	1	0	---	1	10	Son or daughter	Female	Completed secondary school (Grade 11 or 12)	PT-29-1017-4	29	TRUE	24.57260274	TRUE	0	---	---	---	---	---	0	20
PT	PT-29-1017	Lao	1	0	---	1	10	Grandchild	Male	Completed secondary school (Grade 11 or 12)	PT-29-1017-5	29	TRUE	9	FALSE	0	---	---	---	---	---	0	14
PT	PT-29-1017	Lao	1	0	---	1	10	Grandchild	Female	Completed primary school (Grade 5)	PT-29-1017-6	29	TRUE	10	FALSE	0	---	---	---	---	---	0	4
PT	PT-29-1017	Lao	1	0	---	1	10	Grandchild	Female	Never attended school	PT-29-1017-7	29	TRUE	2	FALSE	0	---	---	---	---	---	0	15
PT	PT-29-1017	Lao	1	0	---	1	10	Grandchild	Female	Never attended school	PT-29-1017-8	29	TRUE	3	FALSE	0	---	---	---	---	---	0	22
PT	PT-29-1017	Lao	1	0	---	1	10	Grandchild	Male	Never attended school	PT-29-1017-9	29	TRUE	2	FALSE	0	---	---	---	---	---	0	1
PT	PT-29-1017	Lao	1	0	---	1	10	Son in law or daughter in law	Female	Some primary school	PT-29-1017-10	29	TRUE	26	TRUE	0	---	---	---	---	---	0	8
PT	PT-29-1201	Lao	0	0	---	1	9	Head of household	Male	Some secondary school	PT-29-1201-1	29	TRUE	66.02739726	TRUE	0	---	---	---	---	---	0	4
PT	PT-29-1201	Lao	0	0	---	1	9	Spouse	Female	Some primary school	PT-29-1201-2	29	TRUE	58.37808219	TRUE	0	---	---	---	---	---	0	15
PT	PT-29-1201	Lao	0	0	---	1	9	Son or daughter	Female	Some secondary school	PT-29-1201-3	29	TRUE	31.00547945	TRUE	0	---	---	---	---	---	0	11
PT	PT-29-1201	Lao	0	0	---	1	9	Son or daughter	Male	Some primary school	PT-29-1201-4	29	TRUE	20.97534247	TRUE	0	---	---	---	---	---	0	5
PT	PT-29-1201	Lao	0	0	---	1	9	Son in law or daughter in law	Male	Never attended school	PT-29-1201-5	29	TRUE	36	TRUE	0	---	---	---	---	---	0	15
PT	PT-29-1201	Lao	0	0	---	1	9	Grandchild	Female	Never attended school	PT-29-1201-6	29	TRUE	3	FALSE	0	---	---	---	---	---	0	15
PT	PT-29-1201	Lao	0	0	---	1	9	Son or daughter	Male	Some primary school	PT-29-1201-7	29	TRUE	23.87945205	TRUE	0	---	---	---	---	---	0	14
PT	PT-29-1201	Lao	0	0	---	1	9	Son or daughter	Male	Some secondary school	PT-29-1201-8	29	TRUE	12.8	FALSE	0	---	---	---	---	---	0	14
PT	PT-29-1201	Lao	0	0	---	1	9	Grandchild	Female	Some primary school	PT-29-1201-9	29	TRUE	9	FALSE	0	---	---	---	---	---	0	6
SK	SK-53-1156	Lao	0	0	---	1	9	Head of household	Male	Completed primary school (Grade 5)	SK-53-1156-1	53	TRUE	52	TRUE	0	---	---	---	---	---	0	21
SK	SK-53-1156	Lao	0	0	---	1	9	Spouse	Female	Completed primary school (Grade 5)	SK-53-1156-2	53	TRUE	51	TRUE	0	---	---	---	---	---	0	15
SK	SK-53-1156	Lao	0	0	---	1	9	Son or daughter	Female	Some secondary school	SK-53-1156-3	53	TRUE	24	TRUE	0	---	---	---	---	---	0	21
SK	SK-53-1156	Lao	0	0	---	1	9	Son or daughter	Female	Some secondary school	SK-53-1156-4	53	TRUE	15	TRUE	0	---	---	---	---	---	0	21
SK	SK-53-1156	Lao	0	0	---	1	9	Son or daughter	Female	Completed primary school (Grade 5)	SK-53-1156-5	53	TRUE	13	FALSE	0	---	---	---	---	---	0	21
SK	SK-53-1156	Lao	0	0	---	1	9	Son or daughter	Female	Some primary school	SK-53-1156-6	53	TRUE	11	FALSE	0	---	---	---	---	---	0	2
SK	SK-53-1156	Lao	0	0	---	1	9	Grandchild	Female	Never attended school	SK-53-1156-7	53	TRUE	4	FALSE	0	---	---	---	---	---	0	2
SK	SK-53-1156	Lao	0	0	---	1	9	Grandchild	Female	Never attended school	SK-53-1156-8	53	TRUE	3	FALSE	0	---	---	---	---	---	0	8
SK	SK-53-1156	Lao	0	0	---	1	9	Brother or sister	Female	Completed primary school (Grade 5)	SK-53-1156-9	53	TRUE	40	TRUE	0	---	---	---	---	---	0	9
SK	SK-53-1065	Lao	0	0	---	1	7	Head of household	Female	Never attended school	SK-53-1065-1	53	TRUE	72.17534247	TRUE	0	---	---	---	---	---	0	20
SK	SK-53-1065	Lao	0	0	---	1	7	Son or daughter	Male	Some primary school	SK-53-1065-2	53	TRUE	32.23013699	TRUE	0	---	---	---	---	---	0	9
SK	SK-53-1065	Lao	0	0	---	1	7	Son in law or daughter in law	Female	Never attended school	SK-53-1065-3	53	TRUE	25	TRUE	0	---	---	---	---	---	0	20
SK	SK-53-1065	Lao	0	0	---	1	7	Grandchild	Female	Some primary school	SK-53-1065-4	53	TRUE	14	FALSE	0	---	---	---	---	---	0	13
SK	SK-53-1065	Lao	0	0	---	1	7	Grandchild	Female	Some primary school	SK-53-1065-5	53	TRUE	10	FALSE	0	---	---	---	---	---	0	17
SK	SK-53-1065	Lao	0	0	---	1	7	Grandchild	Female	Some primary school	SK-53-1065-6	53	TRUE	9	FALSE	0	---	---	---	---	---	0	2
SK	SK-53-1065	Lao	0	0	---	1	7	Grandchild	Female	Never attended school	SK-53-1065-7	53	TRUE	0.75	FALSE	0	---	---	---	---	---	0	11
SK	SK-53-1168	Lao	0	0	---	1	3	Head of household	Female	Never attended school	SK-53-1168-1	53	TRUE	56	TRUE	0	---	---	---	---	---	0	4
SK	SK-53-1168	Lao	0	0	---	1	3	Son or daughter	Male	Completed primary school (Grade 5)	SK-53-1168-2	53	TRUE	20	TRUE	0	---	---	---	---	---	0	10
SK	SK-53-1168	Lao	0	0	---	1	3	Spouse	Male	Never attended school	SK-53-1168-3	53	TRUE	60	TRUE	0	---	---	---	---	---	0	7
SK	SK-53-1197	Lao	0	0	---	1	6	Head of household	Female	Never attended school	SK-53-1197-1	53	TRUE	63	TRUE	0	---	---	---	---	---	0	2
SK	SK-53-1197	Lao	0	0	---	1	6	Son or daughter	Female	Some secondary school	SK-53-1197-2	53	TRUE	37	TRUE	0	---	---	---	---	---	0	21
SK	SK-53-1197	Lao	0	0	---	1	6	Son in law or daughter in law	Male	More than secondary	SK-53-1197-3	53	TRUE	50	TRUE	0	---	---	---	---	---	0	22
SK	SK-53-1197	Lao	0	0	---	1	6	Niece or nephew	Female	Some secondary school	SK-53-1197-4	53	TRUE	17	TRUE	0	---	---	---	---	---	0	6
SK	SK-53-1197	Lao	0	0	---	1	6	Niece or nephew	Female	Completed secondary school (Grade 11 or 12)	SK-53-1197-5	53	TRUE	12	FALSE	0	---	---	---	---	---	0	8
SK	SK-53-1197	Lao	0	0	---	1	6	Niece or nephew	Male	Some primary school	SK-53-1197-6	53	TRUE	7	FALSE	0	---	---	---	---	---	0	9
SK	SK-53-1129	Lao	0	0	---	1	7	Head of household	Female	Some secondary school	SK-53-1129-1	53	TRUE	47.53150685	TRUE	0	---	---	---	---	---	0	9
SK	SK-53-1129	Lao	0	0	---	1	7	Son or daughter	Female	Some primary school	SK-53-1129-2	53	TRUE	19.97534247	TRUE	0	---	---	---	---	---	0	5
SK	SK-53-1129	Lao	0	0	---	1	7	Son or daughter	Male	Some primary school	SK-53-1129-3	53	TRUE	13.04383562	FALSE	0	---	---	---	---	---	0	24
SK	SK-53-1129	Lao	0	0	---	1	7	Son in law or daughter in law	Male	Some primary school	SK-53-1129-4	53	TRUE	21.24931507	TRUE	0	---	---	---	---	---	0	9
SK	SK-53-1129	Lao	0	0	---	1	7	Son or daughter	Male	Some primary school	SK-53-1129-5	53	TRUE	14	FALSE	0	---	---	---	---	---	0	13
SK	SK-53-1129	Lao	0	0	---	1	7	Son or daughter	Female	Never attended school	SK-53-1129-6	53	TRUE	7	FALSE	0	---	---	---	---	---	0	12
SK	SK-53-1129	Lao	0	0	---	1	7	Son or daughter	Female	Never attended school	SK-53-1129-7	53	TRUE	4	FALSE	0	---	---	---	---	---	0	24
PT	PT-24-1034	Lao	0	0	---	1	5	Head of household	Male	Never attended school	PT-24-1034-1	24	TRUE	47.84931507	TRUE	0	---	---	---	---	---	0	2
PT	PT-24-1034	Lao	0	0	---	1	5	Son or daughter	Female	Some primary school	PT-24-1034-2	24	TRUE	20.83287671	TRUE	0	---	---	---	---	---	0	19
PT	PT-24-1034	Lao	0	0	---	1	5	Son or daughter	Female	Never attended school	PT-24-1034-3	24	TRUE	15.16438356	TRUE	0	---	---	---	---	---	0	28
PT	PT-24-1034	Lao	0	0	---	1	5	Son in law or daughter in law	Male	Never attended school	PT-24-1034-4	24	TRUE	23.71506849	TRUE	0	---	---	---	---	---	0	16
PT	PT-24-1034	Lao	0	0	---	1	5	Grandchild	Male	Never attended school	PT-24-1034-5	24	TRUE	0.5	FALSE	0	---	---	---	---	---	0	13
PT	PT-24-1035	Lao	0	0	---	1	8	Head of household	Male	Some secondary school	PT-24-1035-1	24	TRUE	44.42739726	TRUE	0	---	---	---	---	---	0	21
PT	PT-24-1035	Lao	0	0	---	1	8	Spouse	Female	Never attended school	PT-24-1035-2	24	TRUE	39.95342466	TRUE	0	---	---	---	---	---	0	28
PT	PT-24-1035	Lao	0	0	---	1	8	Son in law or daughter in law	Male	Never attended school	PT-24-1035-3	24	TRUE	15.07945205	TRUE	0	---	---	---	---	---	0	18
PT	PT-24-1035	Lao	0	0	---	1	8	Son or daughter	Female	Some primary school	PT-24-1035-4	24	TRUE	10.77808219	FALSE	0	---	---	---	---	---	0	9
PT	PT-24-1035	Lao	0	0	---	1	8	Son or daughter	Male	Never attended school	PT-24-1035-5	24	TRUE	5.509589041	FALSE	0	---	---	---	---	---	0	3
PT	PT-24-1035	Lao	0	0	---	1	8	Son or daughter	Female	Never attended school	PT-24-1035-6	24	TRUE	18.23561644	TRUE	0	---	---	---	---	---	0	6
PT	PT-24-1035	Lao	0	0	---	1	8	Son or daughter	Male	Completed primary school (Grade 5)	PT-24-1035-7	24	TRUE	12.89041096	FALSE	0	---	---	---	---	---	0	29
PT	PT-24-1035	Lao	0	0	---	1	8	Son in law or daughter in law	Male	Never attended school	PT-24-1035-8	24	TRUE	22	TRUE	0	---	---	---	---	---	0	4
PT	PT-24-1036	Lao	0	0	---	1	5	Head of household	Male	Some primary school	PT-24-1036-1	24	TRUE	53.52054795	TRUE	0	---	---	---	---	---	0	13
PT	PT-24-1036	Lao	0	0	---	1	5	Spouse	Female	Some primary school	PT-24-1036-2	24	TRUE	51.17534247	TRUE	0	---	---	---	---	---	0	5
PT	PT-24-1036	Lao	0	0	---	1	5	Son or daughter	Female	Some secondary school	PT-24-1036-3	24	TRUE	14.29589041	FALSE	0	---	---	---	---	---	0	4
PT	PT-24-1036	Lao	0	0	---	1	5	Grandchild	Female	Some primary school	PT-24-1036-4	24	TRUE	9	FALSE	0	---	---	---	---	---	0	22
PT	PT-24-1036	Lao	0	0	---	1	5	Grandchild	Female	Never attended school	PT-24-1036-5	24	TRUE	2	FALSE	0	---	---	---	---	---	0	19
PT	PT-24-1037	Lao	0	0	---	1	5	Head of household	Male	Some primary school	PT-24-1037-1	24	TRUE	76	TRUE	0	---	---	---	---	---	0	2
PT	PT-24-1037	Lao	0	0	---	1	5	Spouse	Female	Completed primary school (Grade 5)	PT-24-1037-2	24	TRUE	71	TRUE	0	---	---	---	---	---	0	4
PT	PT-24-1037	Lao	0	0	---	1	5	Son or daughter	Female	Some secondary school	PT-24-1037-3	24	TRUE	30	TRUE	0	---	---	---	---	---	0	24
PT	PT-24-1037	Lao	0	0	---	1	5	Son or daughter	Male	Some secondary school	PT-24-1037-4	24	TRUE	32	TRUE	0	---	---	---	---	---	0	2
PT	PT-24-1037	Lao	0	0	---	1	5	Grandchild	Male	Some primary school	PT-24-1037-5	24	TRUE	12	FALSE	0	---	---	---	---	---	0	18
SK	SK-53-1202	Lao	0	0	---	1	5	Head of household	Male	Some primary school	SK-53-1202-1	53	TRUE	40	TRUE	0	---	---	---	---	---	0	21
SK	SK-53-1202	Lao	0	0	---	1	5	Spouse	Female	Completed primary school (Grade 5)	SK-53-1202-2	53	TRUE	37	TRUE	0	---	---	---	---	---	0	9
SK	SK-53-1202	Lao	0	0	---	1	5	Son or daughter	Female	Some secondary school	SK-53-1202-3	53	TRUE	13	FALSE	0	---	---	---	---	---	0	2
SK	SK-53-1202	Lao	0	0	---	1	5	Son or daughter	Female	Some primary school	SK-53-1202-4	53	TRUE	9	FALSE	0	---	---	---	---	---	0	28
SK	SK-53-1202	Lao	0	0	---	1	5	Son or daughter	Female	Some primary school	SK-53-1202-5	53	TRUE	7	FALSE	0	---	---	---	---	---	0	2
PT	PT-29-1209	Lao	0	0	---	1	6	Head of household	Male	Some secondary school	PT-29-1209-1	29	TRUE	56.30958904	TRUE	0	---	---	---	---	---	0	8
PT	PT-29-1209	Lao	0	0	---	1	6	Spouse	Female	Some secondary school	PT-29-1209-2	29	TRUE	53.24931507	TRUE	0	---	---	---	---	---	0	18
PT	PT-29-1209	Lao	0	0	---	1	6	Son or daughter	Female	Some secondary school	PT-29-1209-3	29	TRUE	32.28493151	TRUE	0	---	---	---	---	---	0	11
PT	PT-29-1209	Lao	0	0	---	1	6	Grandchild	Female	Some secondary school	PT-29-1209-4	29	TRUE	13.77260274	FALSE	0	---	---	---	---	---	0	20
PT	PT-29-1209	Lao	0	0	---	1	6	Grandchild	Female	Some primary school	PT-29-1209-5	29	TRUE	8.690410959	FALSE	0	---	---	---	---	---	0	21
PT	PT-29-1209	Lao	0	0	---	1	6	Grandchild	Female	Never attended school	PT-29-1209-6	29	TRUE	2.449315068	FALSE	0	---	---	---	---	---	0	22
PT	PT-29-1207	Lao	0	1	PT-09-18-1010	1	15	Head of household	Female	Some primary school	PT-29-1207-1	29	TRUE	57.19178082	TRUE	0	---	---	---	---	---	0	20
PT	PT-29-1207	Lao	0	0	---	1	15	Son or daughter	Male	Some primary school	PT-29-1207-2	29	TRUE	31.4	TRUE	0	---	---	---	---	---	0	16
PT	PT-29-1207	Lao	0	0	---	1	15	Son or daughter	Female	Completed secondary school (Grade 11 or 12)	PT-29-1207-3	29	TRUE	23.72876712	TRUE	0	---	---	---	---	---	0	7
PT	PT-29-1207	Lao	0	0	---	1	15	Son or daughter	Female	Some primary school	PT-29-1207-4	29	TRUE	17.32328767	TRUE	0	---	---	---	---	---	0	12
PT	PT-29-1207	Lao	0	0	---	1	15	Son or daughter	Female	Some secondary school	PT-29-1207-5	29	TRUE	35.32876712	TRUE	0	---	---	---	---	---	0	2
PT	PT-29-1207	Lao	0	0	---	1	15	Grandchild	Female	Some secondary school	PT-29-1207-6	29	TRUE	12.64657534	FALSE	0	---	---	---	---	---	0	11
PT	PT-29-1207	Lao	0	0	---	1	15	Grandchild	Female	Some primary school	PT-29-1207-7	29	TRUE	11.13424658	FALSE	0	---	---	---	---	---	0	11
PT	PT-29-1207	Lao	0	0	---	1	15	Grandchild	Male	Some primary school	PT-29-1207-8	29	TRUE	8.742465753	FALSE	0	---	---	---	---	---	0	28
PT	PT-29-1207	Lao	0	0	---	1	15	Parent in law	Female	Never attended school	PT-29-1207-9	29	TRUE	86.11780822	TRUE	0	---	---	---	---	---	0	21
PT	PT-29-1207	Lao	0	0	---	1	15	Son in law or daughter in law	Male	More than secondary	PT-29-1207-10	29	TRUE	23.97534247	TRUE	0	---	---	---	---	---	0	4
PT	PT-29-1207	Lao	0	0	---	1	15	Son in law or daughter in law	Male	Some secondary school	PT-29-1207-11	29	TRUE	42.88219178	TRUE	0	---	---	---	---	---	0	20
PT	PT-29-1207	Lao	0	0	---	1	15	Grandchild	Female	Never attended school	PT-29-1207-12	29	TRUE	3.545205479	FALSE	0	---	---	---	---	---	0	16
PT	PT-29-1207	Lao	0	0	---	1	15	Grandchild	Female	Never attended school	PT-29-1207-13	29	TRUE	1.991780822	FALSE	0	---	---	---	---	---	0	5
PT	PT-29-1207	Lao	0	0	---	1	15	Grandchild	Male	Never attended school	PT-29-1207-14	29	TRUE	3.465753425	FALSE	0	---	---	---	---	---	0	11
PT	PT-29-1207	Lao	0	0	---	1	15	Grandchild	Male	Never attended school	PT-29-1207-15	29	TRUE	2.528767123	FALSE	0	---	---	---	---	---	0	11
MP	MP-02-1165	Lao	0	0	---	1	5	Head of household	Male	Completed primary school (Grade 5)	MP-02-1165-1	2	TRUE	59.56986301	TRUE	0	---	---	---	---	---	0	13
MP	MP-02-1165	Lao	0	0	---	1	5	Spouse	Female	Never attended school	MP-02-1165-2	2	TRUE	56.86575342	TRUE	0	---	---	---	---	---	0	13
MP	MP-02-1165	Lao	0	0	---	1	5	Son or daughter	Female	Some primary school	MP-02-1165-3	2	TRUE	32.11232877	TRUE	0	---	---	---	---	---	0	17
MP	MP-02-1165	Lao	0	0	---	1	5	Son or daughter	Male	Completed primary school (Grade 5)	MP-02-1165-4	2	TRUE	23.75068493	TRUE	0	---	---	---	---	---	0	17
MP	MP-02-1165	Lao	0	0	---	1	5	Son in law or daughter in law	Female	Completed primary school (Grade 5)	MP-02-1165-5	2	TRUE	22.28493151	TRUE	0	---	---	---	---	---	0	24
MP	MP-02-1166	Lao	0	0	---	1	2	Head of household	Male	Completed secondary school (Grade 11 or 12)	MP-02-1166-1	2	TRUE	38.92876712	TRUE	0	---	---	---	---	---	0	2
MP	MP-02-1166	Lao	0	0	---	1	2	Son or daughter	Male	Some primary school	MP-02-1166-2	2	TRUE	11.6109589	FALSE	0	---	---	---	---	---	0	17
MP	MP-02-1167	Lao	0	0	---	1	2	Head of household	Male	Some primary school	MP-02-1167-1	2	TRUE	66.15068493	TRUE	0	---	---	---	---	---	0	13
MP	MP-02-1167	Lao	0	0	---	1	2	Son or daughter	Male	Some secondary school	MP-02-1167-2	2	TRUE	18.9890411	TRUE	0	---	---	---	---	---	0	20
MP	MP-02-1168	Lao	0	0	---	1	2	Head of household	Female	Never attended school	MP-02-1168-1	2	TRUE	70.56986301	TRUE	0	---	---	---	---	---	0	13
MP	MP-02-1168	Lao	0	0	---	1	2	Spouse	Male	Never attended school	MP-02-1168-2	2	TRUE	66.56712329	TRUE	0	---	---	---	---	---	0	24
MP	MP-09-1085	Khmer	0	0	---	1	3	Head of household	Female	Never attended school	MP-09-1085-1	9	TRUE	22.5890411	TRUE	0	---	---	---	---	---	0	19
MP	MP-09-1085	Khmer	0	0	---	1	3	Spouse	Male	Some primary school	MP-09-1085-2	9	TRUE	24.17260274	TRUE	1	0	---	---	3	3	1	9
MP	MP-09-1085	Khmer	0	0	---	1	3	Son or daughter	Male	Never attended school	MP-09-1085-3	9	TRUE	1.4	FALSE	0	---	---	---	---	---	0	13
MP	MP-02-1169	Lao	0	0	---	1	5	Head of household	Male	Completed primary school (Grade 5)	MP-02-1169-1	2	TRUE	42.87945205	TRUE	0	---	---	---	---	---	1	20
MP	MP-02-1169	Lao	0	0	---	1	5	Spouse	Female	Never attended school	MP-02-1169-2	2	TRUE	41.88493151	TRUE	0	---	---	---	---	---	1	5
MP	MP-02-1169	Lao	0	0	---	1	5	Son or daughter	Male	Some secondary school	MP-02-1169-3	2	TRUE	13.36164384	FALSE	0	---	---	---	---	---	1	4
MP	MP-02-1169	Lao	0	0	---	1	5	Son or daughter	Male	Some primary school	MP-02-1169-4	2	TRUE	9.205479452	FALSE	0	---	---	---	---	---	1	11
MP	MP-02-1169	Lao	0	0	---	1	5	Son or daughter	Male	Never attended school	MP-02-1169-5	2	TRUE	6.369863014	FALSE	0	---	---	---	---	---	1	8
MP	MP-02-1170	Lao	0	0	---	1	4	Head of household	Male	Some primary school	MP-02-1170-1	2	TRUE	51.81369863	TRUE	0	---	---	---	---	---	1	25
MP	MP-02-1170	Lao	0	0	---	1	4	Spouse	Female	Some primary school	MP-02-1170-2	2	TRUE	50.47123288	TRUE	0	---	---	---	---	---	1	17
MP	MP-02-1170	Lao	0	0	---	1	4	Grandchild	Male	Some primary school	MP-02-1170-3	2	TRUE	9.632876712	FALSE	0	---	---	---	---	---	1	18
MP	MP-02-1170	Lao	0	0	---	1	4	Grandchild	Male	Some primary school	MP-02-1170-4	2	TRUE	5.18630137	FALSE	0	---	---	---	---	---	1	16
MP	MP-02-1171	Lao	0	0	---	1	4	Head of household	Male	Completed primary school (Grade 5)	MP-02-1171-1	2	TRUE	31.17808219	TRUE	0	---	---	---	---	---	1	19
MP	MP-02-1171	Lao	0	0	---	1	4	Spouse	Female	Some secondary school	MP-02-1171-2	2	TRUE	29.77260274	TRUE	0	---	---	---	---	---	0	16
MP	MP-02-1171	Lao	0	0	---	1	4	Son or daughter	Male	Some primary school	MP-02-1171-3	2	TRUE	8.843835616	FALSE	0	---	---	---	---	---	0	19
MP	MP-02-1171	Lao	0	0	---	1	4	Son or daughter	Male	Some primary school	MP-02-1171-4	2	TRUE	5.764383562	FALSE	0	---	---	---	---	---	0	18
MP	MP-09-1137	Khmer	0	0	---	1	5	Head of household	Female	Never attended school	MP-09-1137-1	9	TRUE	38	TRUE	0	---	---	---	---	---	0	16
MP	MP-09-1137	Khmer	0	0	---	1	5	Son or daughter	Male	Never attended school	MP-09-1137-2	9	TRUE	23	TRUE	0	---	---	---	---	---	0	20
MP	MP-09-1137	Khmer	0	0	---	1	5	Son or daughter	Female	Never attended school	MP-09-1137-3	9	TRUE	19	TRUE	0	---	---	---	---	---	0	19
MP	MP-09-1137	Khmer	0	0	---	1	5	Son or daughter	Male	Never attended school	MP-09-1137-4	9	TRUE	14	FALSE	0	---	---	---	---	---	0	19
MP	MP-09-1137	Khmer	0	0	---	1	5	Son or daughter	Male	Some primary school	MP-09-1137-5	9	TRUE	12	FALSE	0	---	---	---	---	---	0	6
MP	MP-09-1130	Khmer	0	0	---	1	3	Head of household	Male	Some primary school	MP-09-1130-1	9	TRUE	51.99178082	TRUE	0	---	---	---	---	---	0	16
MP	MP-09-1130	Khmer	0	0	---	1	3	Spouse	Female	Some primary school	MP-09-1130-2	9	TRUE	42.38082192	TRUE	0	---	---	---	---	---	0	4
MP	MP-09-1130	Khmer	0	0	---	1	3	Son or daughter	Female	Never attended school	MP-09-1130-3	9	TRUE	7.660273973	FALSE	0	---	---	---	---	---	0	9
MP	MP-09-1131	Khmer	0	0	---	1	4	Head of household	Male	More than secondary	MP-09-1131-1	9	TRUE	27.13972603	TRUE	1	0	---	---	5	3	0	2
MP	MP-09-1131	Khmer	0	0	---	1	4	Spouse	Female	Never attended school	MP-09-1131-2	9	TRUE	22.5369863	TRUE	0	---	---	---	---	---	0	23
MP	MP-09-1131	Khmer	0	0	---	1	4	Son or daughter	Female	Never attended school	MP-09-1131-3	9	TRUE	4.657534247	FALSE	0	---	---	---	---	---	0	4
MP	MP-09-1131	Khmer	0	0	---	1	4	Son or daughter	Female	Never attended school	MP-09-1131-4	9	TRUE	2.747945205	FALSE	0	---	---	---	---	---	0	8
MP	MP-09-1133	Khmer	0	0	---	1	5	Head of household	Female	Never attended school	MP-09-1133-1	9	TRUE	40	TRUE	0	---	---	---	---	---	0	17
MP	MP-09-1133	Khmer	0	0	---	1	5	Son or daughter	Female	Never attended school	MP-09-1133-2	9	TRUE	19	TRUE	0	---	---	---	---	---	0	8
MP	MP-09-1133	Khmer	0	0	---	1	5	Son or daughter	Male	Never attended school	MP-09-1133-3	9	TRUE	15	TRUE	0	---	---	---	---	---	0	15
MP	MP-09-1133	Khmer	0	0	---	1	5	Son or daughter	Male	Never attended school	MP-09-1133-4	9	TRUE	13	FALSE	0	---	---	---	---	---	0	4
MP	MP-09-1133	Khmer	0	0	---	1	5	Son or daughter	Female	Never attended school	MP-09-1133-5	9	TRUE	5	FALSE	0	---	---	---	---	---	0	6
MP	MP-09-1128	Khmer	0	0	---	1	5	Head of household	Male	Some secondary school	MP-09-1128-1	9	TRUE	34	TRUE	0	---	---	---	---	---	0	20
MP	MP-09-1128	Khmer	0	0	---	1	5	Spouse	Female	Some primary school	MP-09-1128-2	9	TRUE	31	TRUE	0	---	---	---	---	---	0	4
MP	MP-09-1128	Khmer	0	0	---	1	5	Son or daughter	Female	Some primary school	MP-09-1128-3	9	TRUE	11	FALSE	0	---	---	---	---	---	0	22
MP	MP-09-1128	Khmer	0	0	---	1	5	Son or daughter	Female	Some primary school	MP-09-1128-4	9	TRUE	10	FALSE	0	---	---	---	---	---	0	3
MP	MP-09-1128	Khmer	0	0	---	1	5	Son or daughter	Female	Never attended school	MP-09-1128-5	9	TRUE	1.6	FALSE	0	---	---	---	---	---	0	17
MP	MP-09-1129	Khmer	0	0	---	1	4	Head of household	Male	Some primary school	MP-09-1129-1	9	TRUE	25.30136986	TRUE	0	---	---	---	---	---	1	21
MP	MP-09-1129	Khmer	0	0	---	1	4	Spouse	Female	Some primary school	MP-09-1129-2	9	TRUE	27.87945205	TRUE	0	---	---	---	---	---	0	21
MP	MP-09-1129	Khmer	0	0	---	1	4	Son or daughter	Male	Never attended school	MP-09-1129-3	9	TRUE	7.956164384	FALSE	0	---	---	---	---	---	0	13
MP	MP-09-1129	Khmer	0	0	---	1	4	Son or daughter	Female	Never attended school	MP-09-1129-4	9	TRUE	1.8	FALSE	0	---	---	---	---	---	0	4
MP	MP-06-1097	Lao	0	0	---	1	3	Head of household	Male	Some primary school	MP-06-1097-1	6	TRUE	50	TRUE	0	---	---	---	---	---	0	23
MP	MP-06-1097	Lao	0	0	---	1	3	Spouse	Female	Some primary school	MP-06-1097-2	6	TRUE	49	TRUE	0	---	---	---	---	---	0	16
MP	MP-06-1097	Lao	0	0	---	1	3	Son or daughter	Male	Some secondary school	MP-06-1097-3	6	TRUE	18	TRUE	0	---	---	---	---	---	0	2
MP	MP-09-1220	Khmer	0	0	---	1	4	Head of household	Female	Never attended school	MP-09-1220-1	9	TRUE	45.55616438	TRUE	0	---	---	---	---	---	0	23
MP	MP-09-1220	Khmer	0	0	---	1	4	Son or daughter	Female	Never attended school	MP-09-1220-2	9	TRUE	19.20273973	TRUE	0	---	---	---	---	---	0	21
MP	MP-09-1220	Khmer	0	0	---	1	4	Son or daughter	Female	Completed primary school (Grade 5)	MP-09-1220-3	9	TRUE	14.37534247	FALSE	0	---	---	---	---	---	0	8
MP	MP-09-1220	Khmer	0	0	---	1	4	Son or daughter	Female	Some primary school	MP-09-1220-4	9	TRUE	10.20273973	FALSE	0	---	---	---	---	---	0	9
MP	MP-06-1052	Lao	0	0	---	1	2	Head of household	Female	Some primary school	MP-06-1052-1	6	TRUE	40	TRUE	1	1	1	2	0	---	0	10
MP	MP-06-1052	Lao	0	0	---	1	2	Son or daughter	Female	Some primary school	MP-06-1052-2	6	TRUE	8	FALSE	1	1	1	2	0	---	0	15
MP	MP-09-1047	Khmer	0	0	---	1	9	Head of household	Male	Some primary school	MP-09-1047-1	9	TRUE	46.98630137	TRUE	0	---	---	---	---	---	0	22
MP	MP-09-1047	Khmer	0	0	---	1	9	Spouse	Female	Never attended school	MP-09-1047-2	9	TRUE	44.98082192	TRUE	0	---	---	---	---	---	0	29
MP	MP-09-1047	Khmer	0	0	---	1	9	Son or daughter	Female	Some primary school	MP-09-1047-3	9	TRUE	14.27945205	FALSE	0	---	---	---	---	---	0	4
MP	MP-09-1047	Khmer	0	0	---	1	9	Son or daughter	Male	Some primary school	MP-09-1047-4	9	TRUE	13.44931507	FALSE	0	---	---	---	---	---	0	4
MP	MP-09-1047	Khmer	0	0	---	1	9	Son or daughter	Male	Never attended school	MP-09-1047-5	9	TRUE	11.44931507	FALSE	0	---	---	---	---	---	0	4
MP	MP-09-1047	Khmer	0	0	---	1	9	Son or daughter	Male	Never attended school	MP-09-1047-6	9	TRUE	9.353424658	FALSE	0	---	---	---	---	---	0	4
MP	MP-09-1047	Khmer	0	0	---	1	9	Son or daughter	Male	Never attended school	MP-09-1047-7	9	TRUE	8.273972603	FALSE	0	---	---	---	---	---	0	11
MP	MP-09-1047	Khmer	0	0	---	1	9	Son or daughter	Female	Never attended school	MP-09-1047-8	9	TRUE	8.273972603	FALSE	0	---	---	---	---	---	0	4
MP	MP-09-1047	Khmer	0	0	---	1	9	Son or daughter	Male	Never attended school	MP-09-1047-9	9	TRUE	5.654794521	FALSE	0	---	---	---	---	---	0	1
MP	MP-09-1045	Khmer	0	0	---	1	9	Head of household	Male	Completed primary school (Grade 5)	MP-09-1045-1	9	TRUE	45.21369863	TRUE	0	---	---	---	---	---	0	4
MP	MP-09-1045	Khmer	0	0	---	1	9	Spouse	Female	Some primary school	MP-09-1045-2	9	TRUE	36.96164384	TRUE	0	---	---	---	---	---	0	11
MP	MP-09-1045	Khmer	0	0	---	1	9	Son or daughter	Female	Some primary school	MP-09-1045-3	9	TRUE	22.29863014	TRUE	0	---	---	---	---	---	0	22
MP	MP-09-1045	Khmer	0	0	---	1	9	Son or daughter	Female	Some secondary school	MP-09-1045-4	9	TRUE	21.46575342	TRUE	0	---	---	---	---	---	0	20
MP	MP-09-1045	Khmer	0	0	---	1	9	Son or daughter	Male	Completed primary school (Grade 5)	MP-09-1045-5	9	TRUE	14.29315068	FALSE	0	---	---	---	---	---	0	11
MP	MP-09-1045	Khmer	0	0	---	1	9	Son or daughter	Male	Never attended school	MP-09-1045-6	9	TRUE	8.876712329	FALSE	0	---	---	---	---	---	0	20
MP	MP-09-1045	Khmer	0	0	---	1	9	Son in law or daughter in law	Male	Some secondary school	MP-09-1045-7	9	TRUE	23	TRUE	0	---	---	---	---	---	0	17
MP	MP-09-1045	Khmer	0	0	---	1	9	Son in law or daughter in law	Male	Some secondary school	MP-09-1045-8	9	TRUE	21	TRUE	0	---	---	---	---	---	0	4
MP	MP-09-1045	Khmer	0	0	---	1	9	Niece or nephew	Male	Never attended school	MP-09-1045-9	9	TRUE	0.583333333	FALSE	0	---	---	---	---	---	0	14
MP	MP-06-1041	Lao	0	0	---	1	4	Head of household	Male	Some primary school	MP-06-1041-1	6	TRUE	39.76438356	TRUE	0	---	---	---	---	---	0	23
MP	MP-06-1041	Lao	0	0	---	1	4	Spouse	Female	Never attended school	MP-06-1041-2	6	TRUE	38.47123288	TRUE	0	---	---	---	---	---	0	3
MP	MP-06-1041	Lao	0	0	---	1	4	Son or daughter	Male	Never attended school	MP-06-1041-3	6	TRUE	6.273972603	FALSE	0	---	---	---	---	---	0	14
MP	MP-06-1041	Lao	0	0	---	1	4	Son or daughter	Male	Never attended school	MP-06-1041-4	6	TRUE	0.331506849	FALSE	0	---	---	---	---	---	0	2
MP	MP-06-1042	Talieng	0	0	---	1	3	Head of household	Male	Some primary school	MP-06-1042-1	6	TRUE	42.02739726	TRUE	1	5	1	2	0	---	0	19
MP	MP-06-1042	Talieng	0	0	---	1	3	Spouse	Female	Completed primary school (Grade 5)	MP-06-1042-2	6	TRUE	41.64383562	TRUE	1	5	1	2	0	---	0	9
MP	MP-06-1042	Talieng	0	0	---	1	3	Son or daughter	Female	Never attended school	MP-06-1042-3	6	TRUE	5.783561644	FALSE	1	5	1	2	0	---	0	22
MP	MP-06-1049	Lao	0	0	---	1	6	Head of household	Male	Never attended school	MP-06-1049-1	6	TRUE	53.05753425	TRUE	0	---	---	---	---	---	0	7
MP	MP-06-1049	Lao	0	0	---	1	6	Spouse	Female	Never attended school	MP-06-1049-2	6	TRUE	51.99178082	TRUE	0	---	---	---	---	---	0	9
MP	MP-06-1049	Lao	0	0	---	1	6	Son or daughter	Male	Completed primary school (Grade 5)	MP-06-1049-3	6	TRUE	18.44657534	TRUE	0	---	---	---	---	---	0	28
MP	MP-06-1049	Lao	0	0	---	1	6	Son or daughter	Male	Some primary school	MP-06-1049-4	6	TRUE	13.02191781	FALSE	0	---	---	---	---	---	0	10
MP	MP-06-1049	Lao	0	0	---	1	6	Son or daughter	Female	Some primary school	MP-06-1049-5	6	TRUE	12.19726027	FALSE	0	---	---	---	---	---	0	20
MP	MP-06-1049	Lao	0	0	---	1	6	Son or daughter	Female	Some secondary school	MP-06-1049-6	6	TRUE	33.38082192	TRUE	0	---	---	---	---	---	0	10
MP	MP-06-1046	Lao	0	0	---	1	1	Head of household	Male	Never attended school	MP-06-1046-1	6	TRUE	50.22465753	TRUE	0	---	---	---	---	---	0	2
MP	MP-09-1212	Khmer	1	0	---	1	9	Head of household	Male	Completed primary school (Grade 5)	MP-09-1212-1	9	TRUE	37	TRUE	1	2	3	1	0	---	1	9
MP	MP-09-1212	Khmer	1	0	---	1	9	Spouse	Female	Never attended school	MP-09-1212-2	9	TRUE	35	TRUE	0	---	---	---	---	---	1	27
MP	MP-09-1212	Khmer	1	0	---	1	9	Son or daughter	Female	Some secondary school	MP-09-1212-3	9	TRUE	18	TRUE	0	---	---	---	---	---	0	21
MP	MP-09-1212	Khmer	1	0	---	1	9	Son or daughter	Male	Never attended school	MP-09-1212-4	9	TRUE	16	TRUE	1	2	3	1	0	---	1	12
MP	MP-09-1212	Khmer	1	0	---	1	9	Son or daughter	Male	Completed primary school (Grade 5)	MP-09-1212-5	9	TRUE	14	FALSE	0	---	---	---	---	---	1	27
MP	MP-09-1212	Khmer	1	0	---	1	9	Son or daughter	Male	Never attended school	MP-09-1212-6	9	TRUE	12	FALSE	1	2	3	1	0	---	0	16
MP	MP-09-1212	Khmer	1	0	---	1	9	Grandchild	Male	Never attended school	MP-09-1212-7	9	TRUE	2	FALSE	0	---	---	---	---	---	0	4
MP	MP-09-1212	Khmer	1	0	---	1	9	Son in law or daughter in law	Male	Some primary school	MP-09-1212-8	9	TRUE	21	TRUE	0	---	---	---	---	---	0	7
MP	MP-09-1212	Khmer	1	0	---	1	9	Son or daughter	Female	Completed primary school (Grade 5)	MP-09-1212-9	9	TRUE	20	TRUE	0	---	---	---	---	---	0	4
MP	MP-09-1214	Khmer	1	0	---	1	9	Head of household	Female	Never attended school	MP-09-1214-1	9	TRUE	50	TRUE	1	1	1	2	0	---	0	25
MP	MP-09-1214	Khmer	1	0	---	1	9	Spouse	Male	Never attended school	MP-09-1214-2	9	TRUE	60	TRUE	1	1	1	2	0	---	0	2
MP	MP-09-1214	Khmer	1	0	---	1	9	Son or daughter	Male	Completed primary school (Grade 5)	MP-09-1214-3	9	TRUE	20	TRUE	0	---	---	---	---	---	0	18
MP	MP-09-1214	Khmer	1	0	---	1	9	Son or daughter	Female	Some secondary school	MP-09-1214-4	9	TRUE	18	TRUE	0	---	---	---	---	---	0	4
MP	MP-09-1214	Khmer	1	0	---	1	9	Son or daughter	Female	Some primary school	MP-09-1214-5	9	TRUE	10	FALSE	0	---	---	---	---	---	0	14
MP	MP-09-1214	Khmer	1	0	---	1	9	Son in law or daughter in law	Male	Some secondary school	MP-09-1214-6	9	TRUE	35	TRUE	0	---	---	---	---	---	0	4
MP	MP-09-1214	Khmer	1	0	---	1	9	Son or daughter	Female	Never attended school	MP-09-1214-7	9	TRUE	25	TRUE	0	---	---	---	---	---	0	4
MP	MP-09-1214	Khmer	1	0	---	1	9	Grandchild	Female	Never attended school	MP-09-1214-8	9	TRUE	5	FALSE	0	---	---	---	---	---	0	21
MP	MP-09-1214	Khmer	1	0	---	1	9	Grandchild	Female	Never attended school	MP-09-1214-9	9	TRUE	0.25	FALSE	0	---	---	---	---	---	0	21
MP	MP-09-1262	Khmer	0	0	---	1	6	Head of household	Male	Completed primary school (Grade 5)	MP-09-1262-1	9	TRUE	47	TRUE	0	---	---	---	---	---	1	2
MP	MP-09-1262	Khmer	0	0	---	1	6	Spouse	Female	Never attended school	MP-09-1262-2	9	TRUE	38	TRUE	0	---	---	---	---	---	0	19
MP	MP-09-1262	Khmer	0	0	---	1	6	Son or daughter	Female	Some secondary school	MP-09-1262-3	9	TRUE	19	TRUE	0	---	---	---	---	---	0	8
MP	MP-09-1262	Khmer	0	0	---	1	6	Son or daughter	Female	Some secondary school	MP-09-1262-4	9	TRUE	17	TRUE	0	---	---	---	---	---	0	2
MP	MP-09-1262	Khmer	0	0	---	1	6	Son or daughter	Male	Some primary school	MP-09-1262-5	9	TRUE	13	FALSE	0	---	---	---	---	---	0	17
MP	MP-09-1262	Khmer	0	0	---	1	6	Son or daughter	Female	Never attended school	MP-09-1262-6	9	TRUE	5	FALSE	0	---	---	---	---	---	0	6
MP	MP-02-1021	Lao	1	0	---	1	5	Head of household	Male	Completed primary school (Grade 5)	MP-02-1021-1	2	TRUE	46.03013699	TRUE	0	---	---	---	---	---	0	2
MP	MP-02-1021	Lao	1	0	---	1	5	Spouse	Female	Completed primary school (Grade 5)	MP-02-1021-2	2	TRUE	47.38630137	TRUE	0	---	---	---	---	---	0	8
MP	MP-02-1021	Lao	1	0	---	1	5	Son or daughter	Female	Completed primary school (Grade 5)	MP-02-1021-3	2	TRUE	18.04383562	TRUE	0	---	---	---	---	---	0	20
MP	MP-02-1021	Lao	1	0	---	1	5	Son or daughter	Female	Some primary school	MP-02-1021-4	2	TRUE	6.947945205	FALSE	0	---	---	---	---	---	0	4
MP	MP-02-1021	Lao	1	0	---	1	5	Grandchild	Female	Never attended school	MP-02-1021-5	2	TRUE	2	FALSE	0	---	---	---	---	---	0	26
MP	MP-06-1109	Lao	0	0	---	1	6	Head of household	Male	Some primary school	MP-06-1109-1	6	TRUE	70	TRUE	0	---	---	---	---	---	0	2
MP	MP-06-1109	Lao	0	0	---	1	6	Spouse	Female	Some primary school	MP-06-1109-2	6	TRUE	66	TRUE	0	---	---	---	---	---	0	9
MP	MP-06-1109	Lao	0	0	---	1	6	Grandchild	Male	Completed primary school (Grade 5)	MP-06-1109-3	6	TRUE	28	TRUE	0	---	---	---	---	---	0	15
MP	MP-06-1109	Lao	0	0	---	1	6	Grandchild	Female	Some secondary school	MP-06-1109-4	6	TRUE	13	FALSE	0	---	---	---	---	---	0	19
MP	MP-06-1109	Lao	0	0	---	1	6	Grandchild	Male	Never attended school	MP-06-1109-5	6	TRUE	6	FALSE	0	---	---	---	---	---	0	17
MP	MP-06-1109	Lao	0	0	---	1	6	Grandchild	Female	Never attended school	MP-06-1109-6	6	TRUE	5	FALSE	0	---	---	---	---	---	0	19
MP	MP-09-1143	Khmer	0	0	---	1	5	Head of household	Female	Some primary school	MP-09-1143-1	9	TRUE	25.03287671	TRUE	0	---	---	---	---	---	0	17
MP	MP-09-1143	Khmer	0	0	---	1	5	Spouse	Male	Some primary school	MP-09-1143-2	9	TRUE	38.12876712	TRUE	0	---	---	---	---	---	0	9
MP	MP-09-1143	Khmer	0	0	---	1	5	Son or daughter	Female	Some primary school	MP-09-1143-3	9	TRUE	9.134246575	FALSE	0	---	---	---	---	---	0	4
MP	MP-09-1143	Khmer	0	0	---	1	5	Son or daughter	Female	Some primary school	MP-09-1143-4	9	TRUE	8.010958904	FALSE	0	---	---	---	---	---	0	2
MP	MP-09-1143	Khmer	0	0	---	1	5	Son or daughter	Female	Never attended school	MP-09-1143-5	9	TRUE	2	FALSE	0	---	---	---	---	---	0	8
MP	MP-09-1139	Khmer	0	0	---	1	6	Head of household	Male	Completed primary school (Grade 5)	MP-09-1139-1	9	TRUE	63.07945205	TRUE	0	---	---	---	---	---	0	13
MP	MP-09-1139	Khmer	0	0	---	1	6	Spouse	Female	Never attended school	MP-09-1139-2	9	TRUE	48.06849315	TRUE	0	---	---	---	---	---	0	6
MP	MP-09-1139	Khmer	0	0	---	1	6	Son or daughter	Female	Some secondary school	MP-09-1139-3	9	TRUE	17.86575342	TRUE	0	---	---	---	---	---	0	9
MP	MP-09-1139	Khmer	0	0	---	1	6	Son in law or daughter in law	Female	Some primary school	MP-09-1139-4	9	TRUE	16.37260274	TRUE	0	---	---	---	---	---	0	3
MP	MP-09-1139	Khmer	0	0	---	1	6	Grandchild	Male	Never attended school	MP-09-1139-5	9	TRUE	3.854794521	FALSE	0	---	---	---	---	---	0	14
MP	MP-09-1139	Khmer	0	0	---	1	6	Grandchild	Male	Never attended school	MP-09-1139-6	9	TRUE	2.747945205	FALSE	0	---	---	---	---	---	0	15
MP	MP-09-1104	Khmer	0	0	---	1	5	Head of household	Female	Never attended school	MP-09-1104-1	9	TRUE	30	TRUE	0	---	---	---	---	---	0	20
MP	MP-09-1104	Khmer	0	0	---	1	5	Parent in law	Male	Some primary school	MP-09-1104-2	9	TRUE	70	TRUE	0	---	---	---	---	---	0	9
MP	MP-09-1104	Khmer	0	0	---	1	5	Son or daughter	Female	Never attended school	MP-09-1104-3	9	TRUE	6	FALSE	0	---	---	---	---	---	0	20
MP	MP-09-1104	Khmer	0	0	---	1	5	Son or daughter	Male	Completed primary school (Grade 5)	MP-09-1104-4	9	TRUE	10	FALSE	0	---	---	---	---	---	0	8
MP	MP-09-1104	Khmer	0	0	---	1	5	Spouse	Male	Some secondary school	MP-09-1104-5	9	TRUE	45	TRUE	0	---	---	---	---	---	0	13
MP	MP-17-1067	Lao	0	0	---	1	6	Spouse	Female	Never attended school	MP-17-1067-1	17	TRUE	47	TRUE	0	---	---	---	---	---	0	22
MP	MP-17-1067	Lao	0	0	---	1	6	Son or daughter	Female	Some primary school	MP-17-1067-2	17	TRUE	47	TRUE	0	---	---	---	---	---	0	6
MP	MP-17-1067	Lao	0	0	---	1	6	Son or daughter	Male	Never attended school	MP-17-1067-3	17	TRUE	9	FALSE	0	---	---	---	---	---	0	8
MP	MP-17-1067	Lao	0	0	---	1	6	Spouse	Male	Completed primary school (Grade 5)	MP-17-1067-4	17	TRUE	45	TRUE	99	---	---	---	---	---	99	17
MP	MP-17-1067	Lao	0	0	---	1	6	Son or daughter	Male	Some secondary school	MP-17-1067-5	17	TRUE	21	TRUE	99	---	---	---	---	---	99	14
MP	MP-17-1067	Lao	0	0	---	1	6	Son or daughter	Female	Completed primary school (Grade 5)	MP-17-1067-6	17	TRUE	15	TRUE	99	---	---	---	---	---	99	6
MP	MP-17-1070	Khmer	1	0	---	1	9	Head of household	Male	Completed primary school (Grade 5)	MP-17-1070-1	17	TRUE	37	TRUE	0	---	---	---	---	---	0	19
MP	MP-17-1070	Khmer	1	0	---	1	9	Spouse	Female	Some primary school	MP-17-1070-2	17	TRUE	38	TRUE	0	---	---	---	---	---	0	22
MP	MP-17-1070	Khmer	1	0	---	1	9	Son or daughter	Male	Some primary school	MP-17-1070-3	17	TRUE	13	FALSE	0	---	---	---	---	---	0	14
MP	MP-17-1070	Khmer	1	0	---	1	9	Son or daughter	Female	Some primary school	MP-17-1070-4	17	TRUE	11	FALSE	0	---	---	---	---	---	0	13
MP	MP-17-1070	Khmer	1	0	---	1	9	Son or daughter	Male	Never attended school	MP-17-1070-5	17	TRUE	8	FALSE	0	---	---	---	---	---	0	5
MP	MP-17-1070	Khmer	1	0	---	1	9	Son or daughter	Male	Never attended school	MP-17-1070-6	17	TRUE	5	FALSE	0	---	---	---	---	---	0	4
MP	MP-17-1070	Khmer	1	0	---	1	9	Son or daughter	Female	Never attended school	MP-17-1070-7	17	TRUE	2	FALSE	0	---	---	---	---	---	0	8
MP	MP-17-1070	Khmer	1	0	---	1	9	Son or daughter	Male	Some primary school	MP-17-1070-8	17	TRUE	17	TRUE	99	---	---	---	---	---	99	19
MP	MP-17-1070	Khmer	1	0	---	1	9	Parent in law	Male	NA	MP-17-1070-9	17	TRUE	98	TRUE	99	---	---	---	---	---	99	9
MP	MP-06-1106	Lao	0	0	---	1	5	Head of household	Male	Some primary school	MP-06-1106-1	6	TRUE	39	TRUE	0	---	---	---	---	---	0	4
MP	MP-06-1106	Lao	0	0	---	1	5	Son or daughter	Female	Some secondary school	MP-06-1106-2	6	TRUE	16	TRUE	0	---	---	---	---	---	0	22
MP	MP-06-1106	Lao	0	0	---	1	5	Son or daughter	Female	Completed primary school (Grade 5)	MP-06-1106-3	6	TRUE	11	FALSE	0	---	---	---	---	---	0	9
MP	MP-06-1106	Lao	0	0	---	1	5	Son or daughter	Female	Some primary school	MP-06-1106-4	6	TRUE	9	FALSE	0	---	---	---	---	---	0	19
MP	MP-06-1106	Lao	0	0	---	1	5	Son or daughter	Female	Never attended school	MP-06-1106-5	6	TRUE	7	FALSE	0	---	---	---	---	---	0	20
MP	MP-09-1184	Khmer	0	0	---	1	7	Head of household	Male	Completed secondary school (Grade 11 or 12)	MP-09-1184-1	9	TRUE	30	TRUE	0	---	---	---	---	---	0	16
MP	MP-09-1184	Khmer	0	0	---	1	7	Spouse	Female	Some secondary school	MP-09-1184-2	9	TRUE	27	TRUE	0	---	---	---	---	---	0	4
MP	MP-09-1184	Khmer	0	0	---	1	7	Son or daughter	Male	Completed primary school (Grade 5)	MP-09-1184-3	9	TRUE	10	FALSE	0	---	---	---	---	---	0	16
MP	MP-09-1184	Khmer	0	0	---	1	7	Son or daughter	Female	Completed primary school (Grade 5)	MP-09-1184-4	9	TRUE	7	FALSE	0	---	---	---	---	---	0	9
MP	MP-09-1184	Khmer	0	0	---	1	7	Son or daughter	Female	Some primary school	MP-09-1184-5	9	TRUE	3	FALSE	0	---	---	---	---	---	0	8
MP	MP-09-1184	Khmer	0	0	---	1	7	Son or daughter	Male	Some secondary school	MP-09-1184-6	9	TRUE	13	FALSE	0	---	---	---	---	---	0	10
MP	MP-09-1184	Khmer	0	0	---	1	7	Brother or sister	Male	Some secondary school	MP-09-1184-7	9	TRUE	18	TRUE	0	---	---	---	---	---	0	3
MP	MP-17-1050	Khmer	0	0	---	1	3	Head of household	Male	Some primary school	MP-17-1050-1	17	TRUE	55	TRUE	0	---	---	---	---	---	0	18
MP	MP-17-1050	Khmer	0	0	---	1	3	Spouse	Female	Never attended school	MP-17-1050-2	17	TRUE	55	TRUE	0	---	---	---	---	---	0	20
MP	MP-17-1050	Khmer	0	0	---	1	3	Son or daughter	Male	Some primary school	MP-17-1050-3	17	TRUE	18	TRUE	0	---	---	---	---	---	0	26
MP	MP-09-1188	Khmer	0	0	---	1	3	Head of household	Male	Never attended school	MP-09-1188-1	9	TRUE	26	TRUE	0	---	---	---	---	---	0	9
MP	MP-09-1188	Khmer	0	0	---	1	3	Spouse	Female	Never attended school	MP-09-1188-2	9	TRUE	25	TRUE	0	---	---	---	---	---	0	9
MP	MP-09-1188	Khmer	0	0	---	1	3	Son or daughter	Female	Never attended school	MP-09-1188-3	9	TRUE	5	FALSE	0	---	---	---	---	---	0	9
MP	MP-09-1186	Khmer	0	0	---	1	3	Head of household	Female	Completed primary school (Grade 5)	MP-09-1186-1	9	TRUE	36	TRUE	0	---	---	---	---	---	0	1
MP	MP-09-1186	Khmer	0	0	---	1	3	Son or daughter	Female	Some secondary school	MP-09-1186-2	9	TRUE	13	FALSE	0	---	---	---	---	---	0	9
MP	MP-09-1186	Khmer	0	0	---	1	3	Son or daughter	Female	Some primary school	MP-09-1186-3	9	TRUE	8	FALSE	0	---	---	---	---	---	0	6
MP	MP-09-1272	Lao	0	0	---	1	4	Head of household	Male	Completed secondary school (Grade 11 or 12)	MP-09-1272-1	9	TRUE	37	TRUE	0	---	---	---	---	---	0	9
MP	MP-09-1272	Lao	0	0	---	1	4	Spouse	Female	Some secondary school	MP-09-1272-2	9	TRUE	22	TRUE	0	---	---	---	---	---	0	4
MP	MP-09-1272	Lao	0	0	---	1	4	Son or daughter	Male	Never attended school	MP-09-1272-3	9	TRUE	5	FALSE	0	---	---	---	---	---	0	19
MP	MP-09-1272	Lao	0	0	---	1	4	Son or daughter	Male	Never attended school	MP-09-1272-4	9	TRUE	4	FALSE	0	---	---	---	---	---	0	11
MP	MP-09-1267	Khmer	0	0	---	1	4	Head of household	Male	Some primary school	MP-09-1267-1	9	TRUE	52	TRUE	0	---	---	---	---	---	1	4
MP	MP-09-1267	Khmer	0	0	---	1	4	Spouse	Female	Some primary school	MP-09-1267-2	9	TRUE	50	TRUE	0	---	---	---	---	---	0	3
MP	MP-09-1267	Khmer	0	0	---	1	4	Son or daughter	Female	Some secondary school	MP-09-1267-3	9	TRUE	17	TRUE	0	---	---	---	---	---	0	11
MP	MP-09-1267	Khmer	0	0	---	1	4	Son or daughter	Male	Some primary school	MP-09-1267-4	9	TRUE	12	FALSE	0	---	---	---	---	---	0	6
MP	MP-09-1232	Khmer	1	0	---	1	3	Head of household	Female	Never attended school	MP-09-1232-1	9	TRUE	27	TRUE	0	---	---	---	---	---	0	22
MP	MP-09-1232	Khmer	1	0	---	1	3	Son or daughter	Male	Never attended school	MP-09-1232-2	9	TRUE	5	FALSE	0	---	---	---	---	---	0	21
MP	MP-09-1232	Khmer	1	0	---	1	3	Son or daughter	Male	Never attended school	MP-09-1232-3	9	TRUE	4	FALSE	0	---	---	---	---	---	0	12
MP	MP-06-1082	Lao	0	0	---	1	6	Head of household	Male	Some secondary school	MP-06-1082-1	6	TRUE	34.98082192	TRUE	1	7	1	2	0	---	0	10
MP	MP-06-1082	Lao	0	0	---	1	6	Spouse	Female	Never attended school	MP-06-1082-2	6	TRUE	40.06575342	TRUE	1	7	1	2	0	---	0	9
MP	MP-06-1082	Lao	0	0	---	1	6	Son or daughter	Male	Never attended school	MP-06-1082-3	6	TRUE	6.04109589	FALSE	1	7	1	2	0	---	0	13
MP	MP-06-1082	Lao	0	0	---	1	6	Son or daughter	Male	Never attended school	MP-06-1082-4	6	TRUE	4.123287671	FALSE	0	---	---	---	---	---	0	1
MP	MP-06-1082	Lao	0	0	---	1	6	Son or daughter	Male	Never attended school	MP-06-1082-5	6	TRUE	3.202739726	FALSE	1	7	1	2	0	---	0	28
MP	MP-06-1082	Lao	0	0	---	1	6	Parent in law	Female	Never attended school	MP-06-1082-6	6	TRUE	64.15068493	TRUE	0	---	---	---	---	---	0	13
MP	MP-06-1084	Lao	0	1	MP-02-03-1004	1	7	Head of household	Male	Completed primary school (Grade 5)	MP-06-1084-1	6	TRUE	39.39726027	TRUE	0	---	---	---	---	---	0	2
MP	MP-06-1084	Lao	0	0	---	1	7	Spouse	Female	Completed primary school (Grade 5)	MP-06-1084-2	6	TRUE	36.21369863	TRUE	0	---	---	---	---	---	0	9
MP	MP-06-1084	Lao	0	0	---	1	7	Son or daughter	Female	Completed primary school (Grade 5)	MP-06-1084-3	6	TRUE	16.4630137	TRUE	0	---	---	---	---	---	0	21
MP	MP-06-1084	Lao	0	0	---	1	7	Son or daughter	Female	Some secondary school	MP-06-1084-4	6	TRUE	13.13424658	FALSE	0	---	---	---	---	---	0	22
MP	MP-06-1084	Lao	0	0	---	1	7	Son or daughter	Male	Never attended school	MP-06-1084-5	6	TRUE	6	FALSE	0	---	---	---	---	---	0	17
MP	MP-06-1084	Lao	0	0	---	1	7	Son or daughter	Male	Never attended school	MP-06-1084-6	6	TRUE	5	FALSE	0	---	---	---	---	---	0	6
MP	MP-06-1084	Lao	0	0	---	1	7	Son or daughter	Male	Never attended school	MP-06-1084-7	6	TRUE	1	FALSE	0	---	---	---	---	---	0	7
MP	MP-06-1081	Lao	0	0	---	1	5	Head of household	Male	Some primary school	MP-06-1081-1	6	TRUE	67.83835616	TRUE	0	---	---	---	---	---	0	25
MP	MP-06-1081	Lao	0	0	---	1	5	Spouse	Female	Never attended school	MP-06-1081-2	6	TRUE	44.22191781	TRUE	0	---	---	---	---	---	0	9
MP	MP-06-1081	Lao	0	0	---	1	5	Son or daughter	Male	Some secondary school	MP-06-1081-3	6	TRUE	12.11506849	FALSE	0	---	---	---	---	---	0	18
MP	MP-06-1081	Lao	0	0	---	1	5	Son or daughter	Male	Some primary school	MP-06-1081-4	6	TRUE	10.02465753	FALSE	0	---	---	---	---	---	0	22
MP	MP-06-1081	Lao	0	0	---	1	5	Parent in law	Female	Never attended school	MP-06-1081-5	6	TRUE	83.18356164	TRUE	0	---	---	---	---	---	0	28
MP	MP-02-1092	Lao	0	0	---	1	5	Head of household	Male	Never attended school	MP-02-1092-1	2	TRUE	57.22465753	TRUE	1	5	1	2	0	---	0	2
MP	MP-02-1092	Lao	0	0	---	1	5	Spouse	Female	Never attended school	MP-02-1092-2	2	TRUE	49.85205479	TRUE	0	---	---	---	---	---	0	9
MP	MP-02-1092	Lao	0	0	---	1	5	Son or daughter	Male	Some primary school	MP-02-1092-3	2	TRUE	20.12054795	TRUE	1	5	1	2	0	---	0	1
MP	MP-02-1092	Lao	0	0	---	1	5	Son or daughter	Male	Some primary school	MP-02-1092-4	2	TRUE	18.2	TRUE	1	5	1	2	0	---	0	1
MP	MP-02-1092	Lao	0	0	---	1	5	Son or daughter	Male	Some primary school	MP-02-1092-5	2	TRUE	16.36712329	TRUE	0	---	---	---	---	---	0	1
MP	MP-02-1100	Lao	0	0	---	1	5	Head of household	Male	Some primary school	MP-02-1100-1	2	TRUE	44.14246575	TRUE	0	---	---	---	---	---	0	4
MP	MP-02-1100	Lao	0	0	---	1	5	Spouse	Female	Some primary school	MP-02-1100-2	2	TRUE	39.89315068	TRUE	0	---	---	---	---	---	0	2
MP	MP-02-1100	Lao	0	0	---	1	5	Son or daughter	Female	Some primary school	MP-02-1100-3	2	TRUE	20.04657534	TRUE	0	---	---	---	---	---	0	9
MP	MP-02-1100	Lao	0	0	---	1	5	Son or daughter	Female	Never attended school	MP-02-1100-4	2	TRUE	7.868493151	FALSE	0	---	---	---	---	---	0	16
MP	MP-02-1100	Lao	0	0	---	1	5	Son in law or daughter in law	Male	Some primary school	MP-02-1100-5	2	TRUE	26	TRUE	0	---	---	---	---	---	0	19
MP	MP-02-1172	Lao	0	0	---	1	5	Head of household	Male	Completed primary school (Grade 5)	MP-02-1172-1	2	TRUE	34.35068493	TRUE	0	---	---	---	---	---	1	20
MP	MP-02-1172	Lao	0	0	---	1	5	Spouse	Female	Some primary school	MP-02-1172-2	2	TRUE	32.77808219	TRUE	0	---	---	---	---	---	1	13
MP	MP-02-1172	Lao	0	0	---	1	5	Son or daughter	Female	Completed primary school (Grade 5)	MP-02-1172-3	2	TRUE	15.01643836	TRUE	0	---	---	---	---	---	1	17
MP	MP-02-1172	Lao	0	0	---	1	5	Son or daughter	Female	Completed primary school (Grade 5)	MP-02-1172-4	2	TRUE	14.13972603	FALSE	0	---	---	---	---	---	1	14
MP	MP-02-1172	Lao	0	0	---	1	5	Son or daughter	Female	Some primary school	MP-02-1172-5	2	TRUE	12.81369863	FALSE	0	---	---	---	---	---	1	14
MP	MP-05-1074	Lao	1	0	---	1	4	Head of household	Female	Never attended school	MP-05-1074-1	5	TRUE	69	TRUE	1	10	1	2	0	---	0	19
MP	MP-05-1074	Lao	1	0	---	1	4	Grandchild	Male	Never attended school	MP-05-1074-2	5	TRUE	3	FALSE	1	10	99	2	0	---	0	1
MP	MP-05-1074	Lao	1	0	---	1	4	Son or daughter	Male	Never attended school	MP-05-1074-3	5	TRUE	31	TRUE	1	10	1	2	0	---	0	2
MP	MP-05-1074	Lao	1	0	---	1	4	Grandchild	Female	Never attended school	MP-05-1074-4	5	TRUE	6	FALSE	1	10	99	2	0	---	0	19
MP	MP-17-1059	Khmer	0	0	---	1	6	Head of household	Male	Some primary school	MP-17-1059-1	17	TRUE	51.04383562	TRUE	0	---	---	---	---	---	0	14
MP	MP-17-1059	Khmer	0	0	---	1	6	Spouse	Female	Never attended school	MP-17-1059-2	17	TRUE	49.29041096	TRUE	0	---	---	---	---	---	0	12
MP	MP-17-1059	Khmer	0	0	---	1	6	Son or daughter	Female	Some primary school	MP-17-1059-3	17	TRUE	15.8739726	TRUE	0	---	---	---	---	---	0	23
MP	MP-17-1059	Khmer	0	0	---	1	6	Son or daughter	Female	Some primary school	MP-17-1059-4	17	TRUE	11.86575342	FALSE	0	---	---	---	---	---	0	1
MP	MP-17-1059	Khmer	0	0	---	1	6	Son or daughter	Male	Never attended school	MP-17-1059-5	17	TRUE	8.665753425	FALSE	0	---	---	---	---	---	0	2
MP	MP-17-1059	Khmer	0	0	---	1	6	Son or daughter	Male	Never attended school	MP-17-1059-6	17	TRUE	6.860273973	FALSE	0	---	---	---	---	---	0	2
MP	MP-17-1055	Khmer	0	0	---	1	3	Head of household	Male	Some primary school	MP-17-1055-1	17	TRUE	55	TRUE	0	---	---	---	---	---	1	4
MP	MP-17-1055	Khmer	0	0	---	1	3	Spouse	Female	Never attended school	MP-17-1055-2	17	TRUE	54	TRUE	0	---	---	---	---	---	0	31
MP	MP-17-1055	Khmer	0	0	---	1	3	Parent	Female	Never attended school	MP-17-1055-3	17	TRUE	80	TRUE	0	---	---	---	---	---	0	16
MP	MP-17-1053	Khmer	0	0	---	1	3	Head of household	Male	More than secondary	MP-17-1053-1	17	TRUE	29.1260274	TRUE	1	1	1	2	1	9	0	13
MP	MP-17-1053	Khmer	0	0	---	1	3	Spouse	Female	Some primary school	MP-17-1053-2	17	TRUE	23.30136986	TRUE	1	1	1	2	0	---	0	8
MP	MP-17-1053	Khmer	0	0	---	1	3	Son or daughter	Female	Never attended school	MP-17-1053-3	17	TRUE	4.331506849	FALSE	1	1	9	2	0	---	0	4
MP	MP-09-1194	Khmer	0	0	---	1	3	Head of household	Female	Never attended school	MP-09-1194-1	9	TRUE	57	TRUE	0	---	---	---	---	---	0	9
MP	MP-09-1194	Khmer	0	0	---	1	3	Son or daughter	Male	Completed primary school (Grade 5)	MP-09-1194-2	9	TRUE	20	TRUE	0	---	---	---	---	---	0	20
MP	MP-09-1194	Khmer	0	0	---	1	3	Son in law or daughter in law	Female	Completed primary school (Grade 5)	MP-09-1194-3	9	TRUE	21	TRUE	0	---	---	---	---	---	0	4
MP	MP-09-1195	Lao	0	0	---	1	2	Head of household	Female	Some primary school	MP-09-1195-1	9	TRUE	22	TRUE	0	---	---	---	---	---	0	11
MP	MP-09-1195	Lao	0	0	---	1	2	Son or daughter	Male	Never attended school	MP-09-1195-2	9	TRUE	4	FALSE	0	---	---	---	---	---	0	16
MP	MP-09-1192	Lao	0	0	---	1	3	Head of household	Male	Completed secondary school (Grade 11 or 12)	MP-09-1192-1	9	TRUE	35	TRUE	0	---	---	---	---	---	0	13
MP	MP-09-1192	Lao	0	0	---	1	3	Spouse	Female	Completed secondary school (Grade 11 or 12)	MP-09-1192-2	9	TRUE	32	TRUE	0	---	---	---	---	---	0	4
MP	MP-09-1192	Lao	0	0	---	1	3	Son or daughter	Male	Some primary school	MP-09-1192-3	9	TRUE	9	FALSE	0	---	---	---	---	---	0	16
MP	MP-09-1197	Khmer	0	0	---	1	1	Head of household	Female	Never attended school	MP-09-1197-1	9	TRUE	42	TRUE	0	---	---	---	---	---	0	20
MP	MP-09-1059	Khmer	0	0	---	1	6	Head of household	Male	Some primary school	MP-09-1059-1	9	TRUE	54.80821918	TRUE	1	18	1	2	1	1	0	18
MP	MP-09-1059	Khmer	0	0	---	1	6	Spouse	Female	Some primary school	MP-09-1059-2	9	TRUE	55.0630137	TRUE	0	---	---	---	---	---	0	3
MP	MP-09-1059	Khmer	0	0	---	1	6	Son or daughter	Female	Completed primary school (Grade 5)	MP-09-1059-3	9	TRUE	24.96712329	TRUE	0	---	---	---	---	---	0	4
MP	MP-09-1059	Khmer	0	0	---	1	6	Son or daughter	Male	Some primary school	MP-09-1059-4	9	TRUE	14.94246575	FALSE	0	---	---	---	---	---	0	29
MP	MP-09-1059	Khmer	0	0	---	1	6	Son or daughter	Female	Some primary school	MP-09-1059-5	9	TRUE	13.93972603	FALSE	0	---	---	---	---	---	0	3
MP	MP-09-1059	Khmer	0	0	---	1	6	Son in law or daughter in law	Male	Completed secondary school (Grade 11 or 12)	MP-09-1059-6	9	TRUE	26	TRUE	0	---	---	---	---	---	0	18
MP	MP-09-1060	Khmer	0	0	---	1	4	Head of household	Male	Some primary school	MP-09-1060-1	9	TRUE	27	TRUE	0	---	---	---	---	---	0	20
MP	MP-09-1060	Khmer	0	0	---	1	4	Spouse	Female	Some primary school	MP-09-1060-2	9	TRUE	23	TRUE	0	---	---	---	---	---	0	13
MP	MP-09-1060	Khmer	0	0	---	1	4	Son or daughter	Male	Never attended school	MP-09-1060-3	9	TRUE	4	FALSE	0	---	---	---	---	---	0	17
MP	MP-09-1060	Khmer	0	0	---	1	4	Son or daughter	Female	Never attended school	MP-09-1060-4	9	TRUE	2	FALSE	0	---	---	---	---	---	0	20
MP	MP-09-1202	Khmer	0	0	---	1	1	Head of household	Female	Never attended school	MP-09-1202-1	9	TRUE	50	TRUE	0	---	---	---	---	---	0	37
MP	MP-20-1041	Lao	0	0	---	1	5	Head of household	Female	Never attended school	MP-20-1041-1	20	TRUE	75.35890411	TRUE	0	---	---	---	---	---	0	32
MP	MP-20-1041	Lao	0	0	---	1	5	Son or daughter	Female	Some primary school	MP-20-1041-2	20	TRUE	36.10958904	TRUE	0	---	---	---	---	---	0	18
MP	MP-20-1041	Lao	0	0	---	1	5	Grandchild	Male	Some primary school	MP-20-1041-3	20	TRUE	9.320547945	FALSE	0	---	---	---	---	---	0	8
MP	MP-20-1041	Lao	0	0	---	1	5	Son in law or daughter in law	Male	Some secondary school	MP-20-1041-4	20	TRUE	32.16438356	TRUE	1	1	1	2	0	---	0	2
MP	MP-20-1041	Lao	0	0	---	1	5	Grandchild	Male	Never attended school	MP-20-1041-5	20	TRUE	0.416666667	FALSE	0	---	---	---	---	---	0	8
MP	MP-20-1042	Lao	1	0	---	1	6	Head of household	Female	Some primary school	MP-20-1042-1	20	TRUE	45	TRUE	0	---	---	---	---	---	0	11
MP	MP-20-1042	Lao	1	0	---	1	6	Spouse	Female	Completed primary school (Grade 5)	MP-20-1042-2	20	TRUE	45	TRUE	0	---	---	---	---	---	0	8
MP	MP-20-1042	Lao	1	0	---	1	6	Son or daughter	Male	Some primary school	MP-20-1042-3	20	TRUE	34.47945205	TRUE	0	---	---	---	---	---	0	13
MP	MP-20-1042	Lao	1	0	---	1	6	Son or daughter	Male	Some secondary school	MP-20-1042-4	20	TRUE	14.4109589	FALSE	0	---	---	---	---	---	0	13
MP	MP-20-1042	Lao	1	0	---	1	6	Son or daughter	Male	Some primary school	MP-20-1042-5	20	TRUE	8.805479452	FALSE	0	---	---	---	---	---	0	2
MP	MP-20-1042	Lao	1	0	---	1	6	Son or daughter	Female	Never attended school	MP-20-1042-6	20	TRUE	3.002739726	FALSE	0	---	---	---	---	---	0	2
MP	MP-20-1170	Lao	0	0	---	1	5	Head of household	Female	Completed secondary school (Grade 11 or 12)	MP-20-1170-1	20	TRUE	18	TRUE	0	---	---	---	---	---	0	13
MP	MP-20-1170	Lao	0	0	---	1	5	Brother or sister	Female	Some secondary school	MP-20-1170-2	20	TRUE	16	TRUE	0	---	---	---	---	---	0	18
MP	MP-20-1170	Lao	0	0	---	1	5	Brother or sister	Female	Completed primary school (Grade 5)	MP-20-1170-3	20	TRUE	10	FALSE	0	---	---	---	---	---	0	12
MP	MP-20-1170	Lao	0	0	---	1	5	Brother or sister	Female	Completed primary school (Grade 5)	MP-20-1170-4	20	TRUE	5	FALSE	0	---	---	---	---	---	0	8
MP	MP-20-1170	Lao	0	0	---	1	5	Parent	Female	Never attended school	MP-20-1170-5	20	TRUE	35	TRUE	0	---	---	---	---	---	0	20
MP	MP-20-1067	Lao	0	0	---	1	4	Head of household	Male	Completed primary school (Grade 5)	MP-20-1067-1	20	TRUE	24.15890411	TRUE	0	---	---	---	---	---	0	20
MP	MP-20-1067	Lao	0	0	---	1	4	Spouse	Female	Never attended school	MP-20-1067-2	20	TRUE	26.32054795	TRUE	0	---	---	---	---	---	0	18
MP	MP-20-1067	Lao	0	99	---	1	4	Son or daughter	Male	Completed primary school (Grade 5)	MP-20-1067-3	20	TRUE	13.55342466	FALSE	0	---	---	---	---	---	0	2
MP	MP-20-1067	Lao	0	0	---	1	4	Son or daughter	Female	Some primary school	MP-20-1067-4	20	TRUE	8.268493151	FALSE	0	---	---	---	---	---	0	4
MP	MP-20-1171	Lao	0	0	---	1	1	Head of household	Female	Some secondary school	MP-20-1171-1	20	TRUE	34	TRUE	0	---	---	---	---	---	0	23
MP	MP-20-1142	Lao	0	0	---	1	2	Head of household	Male	Never attended school	MP-20-1142-1	20	TRUE	32.80821918	TRUE	0	---	---	---	---	---	0	2
MP	MP-20-1142	Lao	0	0	---	1	2	Spouse	Female	Never attended school	MP-20-1142-2	20	TRUE	32.78082192	TRUE	0	---	---	---	---	---	0	8
MP	MP-20-1069	Lao	0	0	---	1	5	Head of household	Male	More than secondary	MP-20-1069-1	20	TRUE	43	TRUE	0	---	---	---	---	---	0	2
MP	MP-20-1069	Lao	0	0	---	1	5	Spouse	Female	Completed primary school (Grade 5)	MP-20-1069-2	20	TRUE	43	TRUE	0	---	---	---	---	---	0	9
MP	MP-20-1069	Lao	0	0	---	1	5	Son or daughter	Male	Some secondary school	MP-20-1069-3	20	TRUE	14	FALSE	0	---	---	---	---	---	0	6
MP	MP-20-1069	Lao	0	0	---	1	5	Son or daughter	Male	Some primary school	MP-20-1069-4	20	TRUE	10	FALSE	0	---	---	---	---	---	0	22
MP	MP-20-1069	Lao	0	0	---	1	5	Parent in law	Male	Never attended school	MP-20-1069-5	20	TRUE	72	TRUE	0	---	---	---	---	---	0	13
MP	MP-20-1074	Lao	0	0	---	1	3	Head of household	Male	Some secondary school	MP-20-1074-1	20	TRUE	32.21369863	TRUE	0	---	---	---	---	---	0	14
MP	MP-20-1074	Lao	0	0	---	1	3	Spouse	Female	Some primary school	MP-20-1074-2	20	TRUE	25.33150685	TRUE	0	---	---	---	---	---	0	2
MP	MP-20-1074	Lao	0	0	---	1	3	Son or daughter	Female	Never attended school	MP-20-1074-3	20	TRUE	2.178082192	FALSE	0	---	---	---	---	---	0	4
MP	MP-20-1020	Lao	1	0	---	1	6	Head of household	Male	Some primary school	MP-20-1020-1	20	TRUE	52	TRUE	0	---	---	---	---	---	0	2
MP	MP-20-1020	Lao	1	0	---	1	6	Spouse	Female	Some primary school	MP-20-1020-2	20	TRUE	50	TRUE	0	---	---	---	---	---	0	8
MP	MP-20-1020	Lao	1	0	---	1	6	Son or daughter	Female	Completed primary school (Grade 5)	MP-20-1020-3	20	TRUE	28	TRUE	0	---	---	---	---	---	0	17
MP	MP-20-1020	Lao	1	0	---	1	6	Son or daughter	Female	Some secondary school	MP-20-1020-4	20	TRUE	14	FALSE	0	---	---	---	---	---	0	11
MP	MP-20-1020	Lao	1	0	---	1	6	Son or daughter	Female	Some primary school	MP-20-1020-5	20	TRUE	11	FALSE	0	---	---	---	---	---	0	13
MP	MP-20-1020	Lao	1	0	---	1	6	Son or daughter	Female	Never attended school	MP-20-1020-6	20	TRUE	7	FALSE	0	---	---	---	---	---	0	11
MP	MP-20-1089	Lao	0	0	---	1	9	Son or daughter	Female	Completed primary school (Grade 5)	MP-20-1089-1	20	TRUE	32	TRUE	0	---	---	---	---	---	0	21
MP	MP-20-1089	Lao	0	0	---	1	9	Parent in law	Female	Never attended school	MP-20-1089-2	20	TRUE	78	TRUE	0	---	---	---	---	---	0	11
MP	MP-20-1089	Lao	0	0	---	1	9	Parent in law	Female	Never attended school	MP-20-1089-3	20	TRUE	58	TRUE	0	---	---	---	---	---	0	17
MP	MP-20-1089	Lao	0	0	---	1	9	Son or daughter	Male	Some secondary school	MP-20-1089-4	20	TRUE	14	FALSE	0	---	---	---	---	---	0	11
MP	MP-20-1089	Lao	0	0	---	1	9	Son or daughter	Female	Some primary school	MP-20-1089-5	20	TRUE	10	FALSE	0	---	---	---	---	---	0	2
MP	MP-20-1089	Lao	0	0	---	1	9	Son or daughter	Female	Some primary school	MP-20-1089-6	20	TRUE	6	FALSE	0	---	---	---	---	---	0	3
MP	MP-20-1089	Lao	0	0	---	1	9	Son or daughter	Female	Some primary school	MP-20-1089-7	20	TRUE	15	TRUE	0	---	---	---	---	---	0	23
MP	MP-20-1089	Lao	0	0	---	1	9	Son or daughter	Female	Some secondary school	MP-20-1089-8	20	TRUE	16	TRUE	0	---	---	---	---	---	0	8
MP	MP-20-1089	Lao	0	0	---	1	9	Spouse	Male	Completed primary school (Grade 5)	MP-20-1089-9	20	TRUE	36	TRUE	0	---	---	---	---	---	0	23
MP	MP-20-1090	Lao	0	0	---	1	4	Head of household	Male	Completed primary school (Grade 5)	MP-20-1090-1	20	TRUE	36	TRUE	0	---	---	---	---	---	0	11
MP	MP-20-1090	Lao	0	0	---	1	4	Spouse	Female	Some primary school	MP-20-1090-2	20	TRUE	46	TRUE	0	---	---	---	---	---	0	15
MP	MP-20-1090	Lao	0	0	---	1	4	Son or daughter	Female	Completed primary school (Grade 5)	MP-20-1090-3	20	TRUE	12	FALSE	0	---	---	---	---	---	0	5
MP	MP-20-1090	Lao	0	0	---	1	4	Son or daughter	Female	Some primary school	MP-20-1090-4	20	TRUE	8	FALSE	0	---	---	---	---	---	0	5
MP	MP-20-1114	Lao	1	0	---	1	5	Head of household	Female	Some primary school	MP-20-1114-1	20	TRUE	34	TRUE	0	---	---	---	---	---	0	20
MP	MP-20-1114	Lao	1	0	---	1	5	Son or daughter	Female	Some primary school	MP-20-1114-2	20	TRUE	8	FALSE	0	---	---	---	---	---	0	1
MP	MP-20-1114	Lao	1	0	---	1	5	Son or daughter	Female	Some primary school	MP-20-1114-3	20	TRUE	7	FALSE	0	---	---	---	---	---	0	24
MP	MP-20-1114	Lao	1	0	---	1	5	Brother or sister	Female	Some primary school	MP-20-1114-4	20	TRUE	16	TRUE	0	---	---	---	---	---	0	28
MP	MP-20-1114	Lao	1	0	---	1	5	Parent	Female	Never attended school	MP-20-1114-5	20	TRUE	60	TRUE	0	---	---	---	---	---	0	3
SK	SK-49-1091	Lao	0	0	---	1	4	Head of household	Male	Some primary school	SK-49-1091-1	49	TRUE	40	TRUE	0	---	---	---	---	---	0	4
[truncated: 16,144 more rows]
