# Supplementary material for: Population size estimation of seasonal forest-going populations in southern Lao PDR
Source: Sci Rep. 2021 Jul 20;11:14816. doi: 10.1038/s41598-021-94413-z (PMC8292394; doi:10.1038/s41598-021-94413-z)
Supplement: Supplementary file 3 — Supplementary Information 3. [file 41598_2021_94413_MOESM3_ESM.zip]

Archive with 4 entries (4 files):
- PSE_Data_Analysis_Capture_Recapture.R
- PSE_Data_Analysis_Capture_Recapture_Prep_random_algo.R
- PSE_Data_Analysis_Capture_Recapture_Prep_random_algo_Total_Pop.R
- PSE_Data_Analysis_HH_Based.R
