# Supplementary material for: Population size estimation of seasonal forest-going populations in southern Lao PDR
Source: Sci Rep. 2021 Jul 20;11:14816. doi: 10.1038/s41598-021-94413-z (PMC8292394; doi:10.1038/s41598-021-94413-z)
Supplement: Supplementary file 3 — Supplementary Information 3. [file 41598_2021_94413_MOESM3_ESM.zip › PSE_Data_Analysis_Capture_Recapture.R]

# This code computes statistics for capture-recapture PSE estimates

# Clear wd
rm(list=ls())

# Setwd
setwd("/Users/francoisrerolle/Desktop/UCSF/MEI/Laos-team/PSE/Code")

## Set seed
set.seed(seed = 13536)

######### Specify matching scenario
MatchingScenario <- 1 #Age +- 2 years flexibility
Minimal_Age_Error <- 1
Minimal_Age_Error <- 2
# Minimal_Age_Error <- 3

Minimal_Education_Error <- 1
# Minimal_Education_Error <- 2

# MatchingScenario <- 2 #Age +- 5 years flexibility
# MatchingScenario <- 3 #Age +- 2 years flexibility and firstname initial flexibility on exact matches

FTAT_Restrcited_To_HRP_Sleeping_Outside_In_Previous_Month <- "Yes"
FTAT_Restrcited_To_HRP_Sleeping_Outside_In_Previous_Month <- "No"


######### Source matching code
# source("PSE_Data_Analysis_Capture_Recapture_Prep.R")
source("PSE_Data_Analysis_Capture_Recapture_Prep_Random_Algo.R")
# source("PSE_Data_Analysis_Capture_Recapture_Prep_Random_Algo_Total_Pop.R")

##################
##### Models #####
##################
library(Rcapture)
require(SparseMSE)

# Table 8
contingency_table <- (Capture_Recapture_Table_Baseline_MTAT_Endline_FTAT[,c("Baseline", "FTAT", "MTAT", "Endline")]
                      %>% group_by(Baseline, MTAT, Endline, FTAT)
                      %>% summarize(Frequency = n()))

# # Check sparsity issues
# SparseMSE::checkallmodels(zdat = contingency_table)
# SparseMSE::estimatepopulation(zdat = as.matrix(contingency_table))
# 
# # Venn diagram
# library(VennDiagram)
# x <- list(
#   Baseline = Capture_Recapture_Table_Baseline_MTAT_Endline_FTAT %>% mutate(ID = paste0("ID_",row_number())) %>% filter(Baseline == 1) %>% dplyr::select(ID) %>% as_vector(), 
#   FTAT = Capture_Recapture_Table_Baseline_MTAT_Endline_FTAT %>% mutate(ID = paste0("ID_",row_number())) %>% filter(FTAT == 1) %>% dplyr::select(ID) %>% as_vector(),
#   MTAT = Capture_Recapture_Table_Baseline_MTAT_Endline_FTAT %>% mutate(ID = paste0("ID_",row_number())) %>% filter(MTAT == 1) %>% dplyr::select(ID) %>% as_vector(),
#   Endline = Capture_Recapture_Table_Baseline_MTAT_Endline_FTAT %>% mutate(ID = paste0("ID_",row_number())) %>% filter(Endline == 1) %>% dplyr::select(ID) %>% as_vector()
# )
# setwd("/Users/francoisrerolle/Desktop/UCSF/MEI/Laos-team/PSE/Manuscript/Figures")
# venn.diagram(x, 
#              filename = "venn-4-dimensions.png",
#              fill = c("#999999", "#E69F00", "#56B4E9", "#009E73"))

# Table 9
# aa <- closedp(X = Capture_Recapture_Table_Baseline_MTAT_Endline_FTAT[,c("Baseline", "FTAT", "MTAT", "Endline")])
# View(aa$results)
# aa
closedp(X = Capture_Recapture_Table_Baseline_MTAT_Endline_FTAT[,c("Baseline", "FTAT", "MTAT", "Endline")])
closedpMS.t(Capture_Recapture_Table_Baseline_MTAT_Endline_FTAT[,c("Baseline", "FTAT", "MTAT", "Endline")]) # Interaction between list 1 and 3 "[13,2,4]" yielded a better fit 

# Figure 7
plot(descriptive(X = Capture_Recapture_Table_Baseline_MTAT_Endline_FTAT[,c("Baseline", "FTAT", "MTAT", "Endline")]))

# Figure 8
# plotCI(closedpCI.t(X = Capture_Recapture_Table_Baseline_MTAT_Endline_FTAT[,c("Baseline", "FTAT", "MTAT", "Endline")], m = "Mt"))
closedpCI.t(X = Capture_Recapture_Table_Baseline_MTAT_Endline_FTAT[,c("Baseline", "FTAT", "MTAT", "Endline")], m = "M0")
closedpCI.t(X = Capture_Recapture_Table_Baseline_MTAT_Endline_FTAT[,c("Baseline", "FTAT", "MTAT", "Endline")], m = "Mt")
closedpCI.t(X = Capture_Recapture_Table_Baseline_MTAT_Endline_FTAT[,c("Baseline", "FTAT", "MTAT", "Endline")], mX = "[13,2,4]")

# Open model
openp(X = Capture_Recapture_Table_Baseline_MTAT_Endline_FTAT[,c("Baseline", "FTAT", "MTAT", "Endline")])
c(openp(X = Capture_Recapture_Table_Baseline_MTAT_Endline_FTAT[,c("Baseline", "FTAT", "MTAT", "Endline")])$Ntot[1] - 1.96 * openp(X = Capture_Recapture_Table_Baseline_MTAT_Endline_FTAT[,c("Baseline", "FTAT", "MTAT", "Endline")])$Ntot[2],
  openp(X = Capture_Recapture_Table_Baseline_MTAT_Endline_FTAT[,c("Baseline", "FTAT", "MTAT", "Endline")])$Ntot[1],
  openp(X = Capture_Recapture_Table_Baseline_MTAT_Endline_FTAT[,c("Baseline", "FTAT", "MTAT", "Endline")])$Ntot[1] + 1.96 * openp(X = Capture_Recapture_Table_Baseline_MTAT_Endline_FTAT[,c("Baseline", "FTAT", "MTAT", "Endline")])$Ntot[2])

### Prop of pop >15 that is HRP
Total_Population_In_AcME_Villages <- sum(AcME_Household_Listing_Clean %>% ungroup() %>% dplyr::select(Total_Population))

p_15_mean <- 0.635
p_15_sd <- 0.00336

PSE_mean <- closedpCI.t(X = Capture_Recapture_Table_Baseline_MTAT_Endline_FTAT[,c("Baseline", "FTAT", "MTAT", "Endline")], mX = "[13,2,4]")$results[1]
PSE_se <- closedpCI.t(X = Capture_Recapture_Table_Baseline_MTAT_Endline_FTAT[,c("Baseline", "FTAT", "MTAT", "Endline")], mX = "[13,2,4]")$results[2]

# Delta method
library(msm)
partial_prop_PSE_SE_DeltaMethod <- deltamethod(g = ~ x1/x2, mean = c(PSE_mean, p_15_mean), cov = matrix(data = c(PSE_se^2, 0, 0, p_15_sd^2), nrow = 2, ncol = 2), ses = T)
prop_PSE_DeltaMethod <- 100 * PSE_mean / (p_15_mean * Total_Population_In_AcME_Villages)
prop_PSE_DeltaMethod_CI_Low <- (100 / Total_Population_In_AcME_Villages) * ((PSE_mean / p_15_mean) - 1.96 * partial_prop_PSE_SE_DeltaMethod)
prop_PSE_DeltaMethod_CI_High <- (100 / Total_Population_In_AcME_Villages) * ((PSE_mean / p_15_mean) + 1.96 * partial_prop_PSE_SE_DeltaMethod)


## Table 10
# 2 sources, 3 sources and 4 sources PSE
Mt_4 <- closedpCI.t(X = Capture_Recapture_Table_Baseline_MTAT_Endline_FTAT[,c("FTAT", "MTAT", "Baseline", "Endline")], m = "Mt")

Mt_3_no_endline <- closedpCI.t(X = Capture_Recapture_Table_Baseline_MTAT_Endline_FTAT[,c("FTAT", "MTAT", "Baseline")], m = "Mt")
Mt_3_no_baseline <- closedpCI.t(X = Capture_Recapture_Table_Baseline_MTAT_Endline_FTAT[,c("FTAT", "MTAT","Endline")], m = "Mt")
Mt_3_no_MTAT <- closedpCI.t(X = Capture_Recapture_Table_Baseline_MTAT_Endline_FTAT[,c("FTAT","Baseline", "Endline")], m = "Mt")
Mt_3_no_FTAT <- closedpCI.t(X = Capture_Recapture_Table_Baseline_MTAT_Endline_FTAT[,c("MTAT", "Baseline", "Endline")], m = "Mt")

Mt_2_FTAT_MTAT <- closedpCI.t(X = Capture_Recapture_Table_Baseline_MTAT_Endline_FTAT[,c("FTAT", "MTAT")], m = "Mt")
Mt_2_FTAT_baseline <- closedpCI.t(X = Capture_Recapture_Table_Baseline_MTAT_Endline_FTAT[,c("FTAT", "Baseline")], m = "Mt")
Mt_2_FTAT_endline <- closedpCI.t(X = Capture_Recapture_Table_Baseline_MTAT_Endline_FTAT[,c("FTAT", "Endline")], m = "Mt")
Mt_2_MTAT_baseline <- closedpCI.t(X = Capture_Recapture_Table_Baseline_MTAT_Endline_FTAT[,c("MTAT", "Baseline")], m = "Mt")
Mt_2_MTAT_endline <- closedpCI.t(X = Capture_Recapture_Table_Baseline_MTAT_Endline_FTAT[,c("MTAT", "Endline")], m = "Mt")
Mt_2_baseline_endline <- closedpCI.t(X = Capture_Recapture_Table_Baseline_MTAT_Endline_FTAT[,c("Baseline", "Endline")], m = "Mt")

round(rbind(c(Mt_4$results[1], Mt_4$CI[2], Mt_4$CI[3]),
      c(Mt_3_no_endline$results[1], Mt_3_no_endline$CI[2], Mt_3_no_endline$CI[3]),
      c(Mt_3_no_baseline$results[1], Mt_3_no_baseline$CI[2], Mt_3_no_baseline$CI[3]),
      c(Mt_3_no_MTAT$results[1], Mt_3_no_MTAT$CI[2], Mt_3_no_MTAT$CI[3]),
      c(Mt_3_no_FTAT$results[1], Mt_3_no_FTAT$CI[2], Mt_3_no_FTAT$CI[3]),
      c(Mt_2_FTAT_MTAT$results[1], Mt_2_FTAT_MTAT$CI[2], Mt_2_FTAT_MTAT$CI[3]),
      c(Mt_2_FTAT_baseline$results[1], Mt_2_FTAT_baseline$CI[2], Mt_2_FTAT_baseline$CI[3]),
      c(Mt_2_FTAT_endline$results[1], Mt_2_FTAT_endline$CI[2], Mt_2_FTAT_endline$CI[3]),
      c(Mt_2_MTAT_baseline$results[1], Mt_2_MTAT_baseline$CI[2], Mt_2_MTAT_baseline$CI[3]),
      c(Mt_2_MTAT_endline$results[1], Mt_2_MTAT_endline$CI[2], Mt_2_MTAT_endline$CI[3]),
      c(Mt_2_baseline_endline$results[1], Mt_2_baseline_endline$CI[2], Mt_2_baseline_endline$CI[3])
      ), digits = 0)


# # By gender
# closedp(X = Capture_Recapture_Table_Baseline_MTAT_Endline_FTAT[which(Capture_Recapture_Table_Baseline_MTAT_Endline_FTAT$Gender == "Male"),c("FTAT", "MTAT", "Baseline", "Endline")])
# closedp(X = Capture_Recapture_Table_Baseline_MTAT_Endline_FTAT[which(Capture_Recapture_Table_Baseline_MTAT_Endline_FTAT$Gender == "Female"),c("FTAT", "MTAT", "Baseline", "Endline")])


# # 2 source
# closedp(X = Capture_Recapture_Table_Baseline_MTAT[,c("Baseline", "MTAT")])
# 
# # 3 sources
# closedp(X = Capture_Recapture_Table_Baseline_MTAT_Endline[,c("Baseline", "MTAT", "Endline")])
openp(X = Capture_Recapture_Table_Baseline_MTAT_Endline_FTAT[,c("Baseline", "MTAT", "Endline")])
# 
# Capture_Recapture_Table_Baseline_MTAT_Endline_Area <- (Capture_Recapture_Table_Baseline_MTAT_Endline
#                                                        %>% left_join(AcME_Household_Listing_Clean %>% dplyr::select(Village_Code, MTAT_Village, FTAT_Village))
#                                                        %>% filter(MTAT_Village == "Yes")
#                                                        )
# 
# closedp(X = Capture_Recapture_Table_Baseline_MTAT_Endline_Area[,c("Baseline", "MTAT", "Endline")])
# closedp(X = Capture_Recapture_Table_Baseline_MTAT_Endline_Area[,c("MTAT", "Baseline", "Endline")])
# openp(X = Capture_Recapture_Table_Baseline_MTAT_Endline_Area[,c("Baseline", "MTAT", "Endline")])
# 
# Capture_Recapture_Table_Baseline_Endline_FTAT_Area <- (Capture_Recapture_Table_Baseline_MTAT_Endline_FTAT
#                                                        %>% left_join(AcME_Household_Listing_Clean %>% dplyr::select(Village_Code, MTAT_Village, FTAT_Village))
#                                                        %>% filter(FTAT_Village == "Yes")
#                                                        )
# 
# closedp(X = Capture_Recapture_Table_Baseline_Endline_FTAT_Area[,c("FTAT", "Baseline", "Endline")])

# 4 sources
Capture_Recapture_Table_Baseline_MTAT_Endline_FTAT_Area <- (Capture_Recapture_Table_Baseline_MTAT_Endline_FTAT
                                                            %>% left_join(AcME_Household_Listing_Clean %>% dplyr::select(Village_Code, MTAT_Village, FTAT_Village))
                                                            %>% filter(MTAT_Village == "Yes" & FTAT_Village == "Yes")
                                                            )

closedp(X = Capture_Recapture_Table_Baseline_MTAT_Endline_FTAT_Area[,c("FTAT", "MTAT", "Baseline", "Endline")])

closedp(X = Capture_Recapture_Table_Baseline_MTAT_Endline_FTAT[,c("FTAT", "MTAT", "Baseline", "Endline")])
closedp(X = Capture_Recapture_Table_Baseline_MTAT_Endline_FTAT[,c("Baseline", "FTAT", "MTAT", "Endline")])
bb <- closedp(X = Capture_Recapture_Table_Baseline_MTAT_Endline_FTAT[,c("FTAT", "MTAT", "Baseline", "Endline")])
round(bb$results[1:12, c(1:4,6)], digits = 1)

contingency_table <- (Capture_Recapture_Table_Baseline_MTAT_Endline_FTAT_Area[,c("Baseline", "MTAT", "Endline", "FTAT")]
                      %>% group_by(Baseline, MTAT, Endline, FTAT)
                      %>% summarize(Frequency = n()))

contingency_table <- (Capture_Recapture_Table_Baseline_MTAT_Endline_FTAT[,c("Baseline", "MTAT", "Endline", "FTAT")]
                      %>% group_by(Baseline, MTAT, Endline, FTAT)
                      %>% summarize(Frequency = n()))


x <- descriptive(X = Capture_Recapture_Table_Baseline_MTAT_Endline_FTAT[,c("FTAT", "MTAT", "Baseline", "Endline")])
x
plot(x)

aa <- closedpCI.t(X = Capture_Recapture_Table_Baseline_MTAT_Endline_FTAT[,c("FTAT", "MTAT", "Baseline", "Endline")], m = "Mt")
aa
plotCI(aa)

# 
# 
# openp(X = Capture_Recapture_Table_Baseline_MTAT_Endline_FTAT[,c("Baseline", "MTAT", "Endline", "FTAT")])
# openp(X = Capture_Recapture_Table_Baseline_MTAT_Endline_FTAT[,c("Baseline", "MTAT", "FTAT", "Endline")])
# openp(X = Capture_Recapture_Table_Baseline_MTAT_Endline_FTAT[,c("Baseline", "FTAT", "MTAT", "Endline")])
# 
# openp(X = Capture_Recapture_Table_Baseline_MTAT_Endline_FTAT[,c("Baseline", "FTAT_Baseline_MTAT", "MTAT", "FTAT_MTAT_Endline", "Endline")])
# openp(X = Capture_Recapture_Table_Baseline_MTAT_Endline_FTAT[,c("Baseline", "FTAT_Baseline_MTAT", "MTAT", "Endline")])
# openp(X = Capture_Recapture_Table_Baseline_MTAT_Endline_FTAT[,c("Baseline", "MTAT", "FTAT_MTAT_Endline", "Endline")])
# 
# openp(X = Capture_Recapture_Table_Baseline_MTAT_Endline_FTAT[,c("Baseline", "MTAT", "Endline")])
# openp(X = Capture_Recapture_Table_Baseline_MTAT_Endline_FTAT[,c("Baseline", "FTAT", "Endline")])
# 
# 
# 
# closedp(X = Capture_Recapture_Table_Baseline_MTAT_Endline_FTAT[,c("MTAT", "Baseline", "Endline")])
# closedp(X = Capture_Recapture_Table_Baseline_MTAT_Endline_FTAT[,c("MTAT", "Baseline", "FTAT")])
# 
# 
# 
# closedp(X = Capture_Recapture_Table_Baseline_MTAT_Endline_FTAT_Area[,c("FTAT", "Baseline", "Endline")])
# closedp(X = Capture_Recapture_Table_Baseline_MTAT_Endline_FTAT_Area[,c("Baseline", "MTAT", "Endline")])
# 
# closedp(X = Capture_Recapture_Table_Baseline_MTAT_Endline_FTAT_Area[,c("Baseline", "FTAT_Baseline_MTAT", "MTAT", "FTAT_MTAT_Endline", "Endline")])
# closedp(X = Capture_Recapture_Table_Baseline_MTAT_Endline_FTAT_Area[,c("Baseline", "FTAT_Baseline_MTAT", "MTAT", "Endline")])
# closedp(X = Capture_Recapture_Table_Baseline_MTAT_Endline_FTAT_Area[,c("Baseline", "MTAT", "FTAT_MTAT_Endline", "Endline")])
# 
# openp(X = Capture_Recapture_Table_Baseline_MTAT_Endline_FTAT_Area[,c("Baseline", "MTAT", "Endline", "FTAT")])
# openp(X = Capture_Recapture_Table_Baseline_MTAT_Endline_FTAT_Area[,c("FTAT", "Baseline", "MTAT", "Endline")])
# openp(X = Capture_Recapture_Table_Baseline_MTAT_Endline_FTAT_Area[,c("Baseline", "FTAT", "MTAT", "Endline")])
# 
# openp(X = Capture_Recapture_Table_Baseline_MTAT_Endline_FTAT_Area[,c("Baseline", "FTAT_Baseline_MTAT", "MTAT", "FTAT_MTAT_Endline", "Endline")])
# openp(X = Capture_Recapture_Table_Baseline_MTAT_Endline_FTAT_Area[,c("Baseline", "FTAT_Baseline_MTAT", "MTAT", "Endline")])
# openp(X = Capture_Recapture_Table_Baseline_MTAT_Endline_FTAT_Area[,c("Baseline", "MTAT", "FTAT_MTAT_Endline", "Endline")])
# 
# aa <- openp(X = Capture_Recapture_Table_Baseline_MTAT_Endline_FTAT_Area[,c("FTAT", "Baseline", "MTAT", "Endline")])
# plot(aa)
# 
# print(closedpMS.t(X = Capture_Recapture_Table_Baseline_MTAT_Endline_FTAT_Area[,c("Baseline", "MTAT", "Endline", "FTAT")], h="LB"))
# x <- descriptive(X = Capture_Recapture_Table_Baseline_MTAT_Endline_FTAT_Area[,c("FTAT", "MTAT", "Baseline", "Endline")])
# x
# plot(x)
# 
# aa <- closedpCI.t(X = Capture_Recapture_Table_Baseline_MTAT_Endline_FTAT_Area[,c("Baseline", "MTAT", "Endline", "FTAT")], m = "Mt")
# aa <- closedpCI.t(X = Capture_Recapture_Table_Baseline_MTAT_Endline_FTAT_Area[,c("FTAT", "MTAT", "Baseline", "Endline")], m = "Mt")
# aa
# plotCI(aa)


### Prop of pop >15 that is HRP
Total_Population_In_FTAT_And_MTAT_Villages <- sum(AcME_Household_Listing_Clean %>% ungroup() %>% filter(MTAT_Village == "Yes" & FTAT_Village == "Yes") %>% dplyr::select(Total_Population))
Total_Population_In_MTAT_Villages <- sum(AcME_Household_Listing_Clean %>% ungroup() %>% filter(MTAT_Village == "Yes") %>% dplyr::select(Total_Population))
Total_Population_In_AcME_Villages <- sum(AcME_Household_Listing_Clean %>% ungroup() %>% dplyr::select(Total_Population))

number_of_draws <- 10000
p_15_mean <- 0.635
p_15_sd <- 0.00336
p_15_draws <- rnorm(n = number_of_draws, mean = p_15_mean, sd = p_15_sd)

PSE_mean <- aa$results[1]
PSE_se <- aa$results[2]
PSE <- rnorm(n = number_of_draws, mean = PSE_mean, sd = PSE_se)

# Area estimate
# prop_PSE <- round(100*quantile(x = ((Total_Population_In_AcME_Villages/Total_Population_In_FTAT_And_MTAT_Villages) * PSE) / (p_15_draws * Total_Population_In_AcME_Villages), probs = 0.5), digits = 1)
# prop_PSE_CI_Low <- round(100*quantile(x = ((Total_Population_In_AcME_Villages/Total_Population_In_FTAT_And_MTAT_Villages) * PSE) / (p_15_draws * Total_Population_In_AcME_Villages), probs = 0.025), digits = 1)
# prop_PSE_CI_High <- round(100*quantile(x = ((Total_Population_In_AcME_Villages/Total_Population_In_FTAT_And_MTAT_Villages) * PSE) / (p_15_draws * Total_Population_In_AcME_Villages), probs = 0.975), digits = 1)


prop_PSE <- round(100*quantile(x = (PSE) / (p_15_draws * Total_Population_In_AcME_Villages), probs = 0.5), digits = 1)
prop_PSE_CI_Low <- round(100*quantile(x = (PSE) / (p_15_draws * Total_Population_In_AcME_Villages), probs = 0.025), digits = 1)
prop_PSE_CI_High <- round(100*quantile(x = (PSE) / (p_15_draws * Total_Population_In_AcME_Villages), probs = 0.975), digits = 1)

# Delta method
library(msm)
partial_prop_PSE_SE_DeltaMethod <- deltamethod(g = ~ x1/x2, mean = c(PSE_mean, p_15_mean), cov = matrix(data = c(PSE_se^2, 0, 0, p_15_sd^2), nrow = 2, ncol = 2), ses = T)
prop_PSE_DeltaMethod <- 100 * PSE_mean / (p_15_mean * Total_Population_In_AcME_Villages)
prop_PSE_DeltaMethod_CI_Low <- (100 / Total_Population_In_AcME_Villages) * ((PSE_mean / p_15_mean) - 1.96 * partial_prop_PSE_SE_DeltaMethod)
prop_PSE_DeltaMethod_CI_High <- (100 / Total_Population_In_AcME_Villages) * ((PSE_mean / p_15_mean) + 1.96 * partial_prop_PSE_SE_DeltaMethod)
