# Supplementary material for: Population size estimation of seasonal forest-going populations in southern Lao PDR
Source: Sci Rep. 2021 Jul 20;11:14816. doi: 10.1038/s41598-021-94413-z (PMC8292394; doi:10.1038/s41598-021-94413-z)
Supplement: Supplementary file 3 — Supplementary Information 3. [file 41598_2021_94413_MOESM3_ESM.zip › PSE_Data_Analysis_Capture_Recapture_Prep_random_algo.R]

# This code computes statistics for capture-recapture PSE estimates (Prepares for models)

# Load packages
library(tidyverse)
library(GGally)
library(survey)
library(readxl)
library("writexl")


# Setwd
setwd("/Users/francoisrerolle/Desktop/UCSF/MEI/Laos-team/PSE/Data/Cleaned")

# Define own %myin% function to better handle NA (motivation is that NA %in% c() returns FALSE wherease I want NA)
"%myin%" <- function(x, table) {ifelse(test = x %in% c(NA, 99, "---"),
                                       yes = NA,
                                       no = (match(x, table, nomatch = 0) > 0)
)}


## Load data
# Individual level surveys
load("AcME_Form2_Baseline_Long_Clean.RData")
load("AcME_Form2_Endline_Long_Clean.RData")
load("AcME_Form6_MTAT_1_Long_Clean.RData")
load("FTAT_Clean_PSE.RData")

# Household listing
load("AcME_Household_Listing_Clean.RData")

# Village Key GPS HH listing
Village_Key <- read.csv("Village Key/Village_Key_GPS_AcME_HH_Listing.csv")


#########################
#### Data processing ####
#########################
## Restrict FTAT data to HRP meeting criterias
FTAT_Clean_PSE_1 <- (FTAT_Clean_PSE
                     %>% mutate(ID = paste0("FTAT", row_number()))
                     %>% mutate(Is_HRP_A = (`Primary work activity this week` %myin% c("Collection of small wood/timber (household use)",
                                                                                       "Fishing",
                                                                                       "Forest foraging or hunting",
                                                                                       "Logging or collection of large wood to sell (income generation)",
                                                                                       "Other plantation/agricultural work",
                                                                                       "Rice farming")),
                                Is_HRP_B = (`Main income` %myin% c("Collection of small wood/timber (household use)",
                                                                   "Fishing",
                                                                   "Forest foraging or hunting (plants, animals)",
                                                                   "Logging or collection of large wood to sell (income generation)",
                                                                   "Other plantation/agricultural work",
                                                                   "Raising animals",
                                                                   "Rice farming")),
                                Is_HRP = (Is_HRP_A | Is_HRP_B))
                     )


## Add AcME village code to FTAT data for identification and arm allocation
FTAT_Clean_PSE_2 <- (FTAT_Clean_PSE_1
                     %>% left_join(Village_Key, by = c("District Home Village" = "District", "Home Village" = "Village"))
                     %>% left_join(AcME_Household_Listing_Clean, by = c("Village_Code_AcME_HH_Listing" = "Village_Code")))

## Restrict FTAT data to those reporting coming from a AcME village
FTAT_Clean_PSE_3 <- (FTAT_Clean_PSE_2
                     %>% filter(!is.na(Village_Code_AcME_HH_Listing))
                     %>% filter(FTAT_Village == "Yes"))


##### Prepare datasets with capture recapture variables
FTAT_Capture_Recapture <- (FTAT_Clean_PSE_3
                           %>% dplyr::select(`District Home Village`, Village_Code_AcME_HH_Listing, Name, Gender, `Age in years`, Ethnicity, `Highest level of education`, `Date of interview`, Previously_Enrolled_In_FTAT, HRP_Not_Sleeping_Outside_In_Any_Month, HRP_Not_Sleeping_Outside_In_Previous_Month, ID)
                           %>% rename(District = `District Home Village`,
                                      Village_Code = Village_Code_AcME_HH_Listing,
                                      Age_Years = `Age in years`,
                                      Highest_Level_Education = `Highest level of education`)
                           %>% mutate(Survey = "FTAT",
                                      First_Name_Initial = Name)
                           %>% mutate(District = replace(District, District == "", NA))
                           %>% mutate(Ethnicity = replace(Ethnicity, Ethnicity == "Ka lieum", "Kalieum"),
                                      Ethnicity = replace(Ethnicity, Ethnicity == "Oiy", "Taoiy"))
                           %>% mutate(Age_Years_Rounded = round(as.numeric(Age_Years), digits = 0))
                           %>% dplyr::select(District, Village_Code, Name, First_Name_Initial, Gender, Age_Years_Rounded, Ethnicity, Highest_Level_Education, Survey, `Date of interview`, Previously_Enrolled_In_FTAT, HRP_Not_Sleeping_Outside_In_Any_Month, HRP_Not_Sleeping_Outside_In_Previous_Month, ID)
                           )


### Extract uniquely identifying variables across surveys and merge together
## Start with corss-sectional surveys
AcME_Surveys_Long <- (rbind(AcME_Form2_Baseline_Long_Clean 
                            %>% mutate(ID = paste0("Baseline", row_number()))
                            %>% filter(Is_Older_Than_15 == TRUE & Is_HRP == TRUE)
                            %>% filter(Is_Usual_Resident == TRUE)
                            %>% mutate(Age_Years = (Age_Years + 7/12)) # 7 months apart between Baseline and MTAT
                            %>% dplyr::select(District_ID, Village_ID, HH_ID, Head_Of_HH_Ethnic, Number_Of_HH_Members, HH_Member_ID, HH_Member_Name, Relationship_To_Head_Of_HH, Gender, Highest_Level_Education, Age_Years, Is_HRP_Alt, ID)
                            %>% mutate(Survey = "Baseline"),
                            
                            AcME_Form6_MTAT_1_Long_Clean 
                            %>% mutate(ID = paste0("MTAT", row_number()))
                            %>% filter(Is_Older_Than_15 == TRUE & Is_HRP == TRUE)
                            %>% dplyr::select(District_ID, Village_ID, HH_ID, Head_Of_HH_Ethnic, Number_Of_HH_Members, HH_Member_ID, HH_Member_Name, Relationship_To_Head_Of_HH, Gender, Highest_Level_Education, Age_Years, ID)
                            %>% mutate(Is_HRP_Alt = TRUE,
                                       Survey = "MTAT_1"),
                            
                            AcME_Form2_Endline_Long_Clean 
                            %>% mutate(ID = paste0("Endline", row_number()))
                            %>% filter(Is_Older_Than_15 == TRUE & Is_HRP == TRUE)
                            %>% filter(Is_Usual_Resident == TRUE)
                            %>% mutate(Age_Years = (Age_Years - 4/12)) # 4 months apart between Endline and MTAT
                            %>% dplyr::select(District_ID, Village_ID, HH_ID, Head_Of_HH_Ethnic, Number_Of_HH_Members, HH_Member_ID, HH_Member_Name, Relationship_To_Head_Of_HH, Gender, Highest_Level_Education, Age_Years, Is_HRP_Alt, ID)
                            %>% mutate(Survey = "Endline")
                            )
                      %>% rename(District = District_ID,
                                 Village_Code = Village_ID,
                                 Name = HH_Member_Name,
                                 Gender = Gender,
                                 Age_Years = Age_Years,
                                 Ethnicity = Head_Of_HH_Ethnic,
                                 Highest_Level_Education = Highest_Level_Education)
                      %>% dplyr::select(District, Village_Code, Name, Gender, Age_Years, Ethnicity, Highest_Level_Education, Survey, Is_HRP_Alt, ID))

# Remove dots "." in names. Also collapse double space into 1 space
AcME_Surveys_Long_No_Dots <- (AcME_Surveys_Long
                              %>% mutate(Name = sub(pattern = "\\.",
                                                    replacement = "",
                                                    x = Name))
                              %>% mutate(Name = sub(pattern = "  ",
                                                    replacement = " ",
                                                    x = Name))
                              )

# Split potential title from first name: all first words look like titles
AcME_Surveys_Long_2 <- (AcME_Surveys_Long_No_Dots
                        %>% mutate(`Potential title in name` = str_extract(string = Name,
                                                                           pattern = "\\S*(?= )"))
                        %>% rowwise()
                        %>% mutate(`Probable first name` = sub(pattern = `Potential title in name`,
                                                               replacement = "",
                                                               x = Name) %>% str_trim())
                        )

# Look for potential leading title in one-worded names
AcME_Surveys_Long_3 <- (AcME_Surveys_Long_2
                        %>% mutate(`Probable first name when NA title` = ifelse(test = is.na(`Potential title in name`),
                                                                                yes = Name,
                                                                                no = NA))
                        %>% mutate(`Probable first name when NA title` = sub(pattern = "^ທ້າວ|ນ|ແມ່|ນາງ|ທ|ທ້ວ|ຫວ|ພໍ|ພໍ່|ທ່າວ|ທ້|ທ້ັາວ|ທ້າວົ|ທ້າວັ",
                                                                   replacement = "",
                                                                   x = `Probable first name when NA title`))
                        )

# Combine and extract intial of first name
AcME_Surveys_Long_4 <- (AcME_Surveys_Long_3
                        %>% mutate(`First name` = ifelse(test = is.na(`Potential title in name`),
                                                         yes = `Probable first name when NA title`,
                                                         no = `Probable first name`) %>% str_trim())
                        %>% mutate(First_Name_Initial = str_extract(string = `First name`,
                                                                      pattern = ".")
                                   )
                        )

# table(AcME_Surveys_Long_4$First_Name_Initial, useNA = "always") # All NA are because of missing original name

# Restrict to Capture Recapture variables and final cleaning
Survey_Capture_Recapture <- (AcME_Surveys_Long_4
                             %>% ungroup()
                             %>% mutate(District = replace(District, District == "MP", "Moonlapamok"),
                                        District = replace(District, District == "PT", "Pathoomphone"),
                                        District = replace(District, District == "SB", "Sanasomboon"),
                                        District = replace(District, District == "SK", "Sukhuma"))
                             %>% mutate(Highest_Level_Education = replace(Highest_Level_Education, Highest_Level_Education == "Completed primary school (Grade 5)", "Completed primary school"),
                                        Highest_Level_Education = replace(Highest_Level_Education, Highest_Level_Education == "Completed secondary school (Grade 11 or 12)", "Completed secondary school"),
                                        Highest_Level_Education = replace(Highest_Level_Education, Highest_Level_Education == "---", NA))
                             %>% mutate(Age_Years_Rounded = round(as.numeric(Age_Years), digits = 0))
                             %>% dplyr::select(District, Village_Code, Name, `First name`, First_Name_Initial, Gender, Age_Years_Rounded, Ethnicity, Highest_Level_Education, Is_HRP_Alt, Survey, ID)
                             )


###################################
##### Capture recapture merge #####
###################################
### Assess uniqueness of individual per combination of variables & Prepare datasets
Baseline <- Survey_Capture_Recapture %>% filter(Survey == "Baseline")
Endline <- Survey_Capture_Recapture %>% filter(Survey == "Endline")
MTAT_1 <- Survey_Capture_Recapture %>% filter(Survey == "MTAT_1")
FTAT <- FTAT_Capture_Recapture %>% filter(Survey == "FTAT")

Baseline_0 <- (Baseline 
               %>% mutate(Baseline = 1)
               %>% rename(Baseline_ID = ID)
               %>% dplyr::select(-Survey, -Ethnicity)
               )
Baseline_0_1 <- (Baseline_0
                 %>% filter(Is_HRP_Alt == TRUE)
                 %>% dplyr::select(-Is_HRP_Alt)
                 )
Baseline_1 <- (Baseline_0_1 
               %>% dplyr::select(-`First name`)
               )

MTAT_1_0 <- (MTAT_1 
             %>% mutate(MTAT = 1) 
             %>% rename(MTAT_ID = ID)
             %>% dplyr::select(-Survey, -Ethnicity)
             )
MTAT_1_0_1 <- (MTAT_1_0 
               %>% dplyr::select(-Is_HRP_Alt)
               )
MTAT_1_1 <- (MTAT_1_0_1 
             %>% dplyr::select(-`First name`)
             )

Endline_0 <- (Endline 
              %>% mutate(Endline = 1)
              %>% rename(Endline_ID = ID)
              %>% dplyr::select(-Survey, -Ethnicity)
              )
Endline_0_1 <- (Endline_0 
                %>% filter(Is_HRP_Alt == TRUE)
                %>% dplyr::select(-Is_HRP_Alt)
                )
Endline_1 <- (Endline_0_1 
              %>% dplyr::select(-`First name`)
              )

FTAT_0 <- (FTAT 
           %>% mutate(FTAT = 1)
           %>% rename(FTAT_ID = ID)
           %>% dplyr::select(-Survey, -Ethnicity)
           )

if(FTAT_Restrcited_To_HRP_Sleeping_Outside_In_Previous_Month == "Yes"){
  FTAT_1 <- (FTAT_0 
             %>% filter(!Previously_Enrolled_In_FTAT %in% c("Yes")) ## Restrict FTAT data to those not previously enrolled
             %>% filter(!HRP_Not_Sleeping_Outside_In_Any_Month %in% c(TRUE)) # Restrict to HRP sleeping outside at least once in the year
             %>% filter(!HRP_Not_Sleeping_Outside_In_Previous_Month %in% c(TRUE)) # Restrict to HRP sleeping outside at least once in previous month
             # %>% dplyr::select(-`Date of interview`, -Previously_Enrolled_In_FTAT, -HRP_Not_Sleeping_Outside_In_Any_Month, -HRP_Not_Sleeping_Outside_In_Previous_Month)
  )
}else{
FTAT_1 <- (FTAT_0 
           %>% filter(!Previously_Enrolled_In_FTAT %in% c("Yes")) ## Restrict FTAT data to those not previously enrolled
           # %>% filter(!HRP_Not_Sleeping_Outside_In_Any_Month %in% c(TRUE)) # Restrict to HRP sleeping outside at least once in the year
           # %>% filter(!HRP_Not_Sleeping_Outside_In_Previous_Month %in% c(TRUE)) # Restrict to HRP sleeping outside at least once in previous month
           # %>% dplyr::select(-`Date of interview`, -Previously_Enrolled_In_FTAT, -HRP_Not_Sleeping_Outside_In_Any_Month, -HRP_Not_Sleeping_Outside_In_Previous_Month)
           )
}


Baseline_Unique <- (Baseline_1 %>% distinct(District, Village_Code, Age_Years_Rounded, Gender, Highest_Level_Education, First_Name_Initial))
Endline_Unique <- (Endline_1 %>% distinct(District, Village_Code, Age_Years_Rounded, Gender, Highest_Level_Education, First_Name_Initial))
MTAT_1_Unique <- (MTAT_1_1 %>% distinct(District, Village_Code, Age_Years_Rounded, Gender, Highest_Level_Education, First_Name_Initial))
FTAT_1_Unique <- (FTAT_1 %>% distinct(District, Village_Code, Age_Years_Rounded, Gender, Highest_Level_Education, First_Name_Initial))

Uniqueness <- (nrow(Baseline_Unique) + nrow(Endline_Unique) + nrow(MTAT_1_Unique) + nrow(FTAT_1_Unique))/(nrow(Baseline_1) + nrow(Endline_1) + nrow(MTAT_1_1) + nrow(FTAT_1))
Uniqueness_Baseline <- (nrow(Baseline_Unique))/(nrow(Baseline_1))
Uniqueness_Endline <- (nrow(Endline_Unique))/(nrow(Endline_1))
Uniqueness_MTAT <- (nrow(MTAT_1_Unique))/(nrow(MTAT_1_1))
Uniqueness_FTAT <- (nrow(FTAT_1_Unique))/(nrow(FTAT_1))


# Save version for open refine
Survey_Capture_Recapture_Open_Refine <- (rbind(Baseline_0_1 %>% rename(ID = Baseline_ID) %>% dplyr::select(-Baseline),
                                               MTAT_1_0_1 %>% rename(ID = MTAT_ID) %>% dplyr::select(-MTAT),
                                               Endline_0_1%>% rename(ID = Endline_ID) %>% dplyr::select(-Endline)
                                               )
                                         )

FTAT_Capture_Recapture_Open_Refine <- FTAT_Capture_Recapture

write_xlsx(Survey_Capture_Recapture_Open_Refine, "Survey_Capture_Recapture_Open_Refine.xlsx")
write_xlsx(FTAT_Capture_Recapture_Open_Refine, "FTAT_Capture_Recapture_Open_Refine.xlsx")


Number_of_Matches <- 0
Number_of_Ties <- 0

########################
### Baseline MTAT
## Perfect match
Capture_Recapture_Table_Baseline_MTAT_1 <- (Baseline_1
                                          %>% inner_join(MTAT_1_1,
                                                        by = c("District", "Village_Code", "First_Name_Initial", "Gender", "Highest_Level_Education", "Age_Years_Rounded"))
                                          %>% dplyr::select(District, Village_Code, Gender, Age_Years_Rounded, Highest_Level_Education, Baseline, MTAT, Baseline_ID, MTAT_ID, First_Name_Initial, Name.x, Name.y)
                                          )

# Pick best (Based on education and name) duplicated match
Capture_Recapture_Table_Baseline_MTAT_1_1 <- (Capture_Recapture_Table_Baseline_MTAT_1
                                              %>% slice(sample(1:n()))
                                              %>% filter(!(duplicated(Baseline_ID) & !is.na(Baseline_ID)))
                                              %>% filter(!(duplicated(MTAT_ID) & !is.na(MTAT_ID)))
                                              )

Capture_Recapture_Table_Baseline_MTAT_1_1_anti <- (Capture_Recapture_Table_Baseline_MTAT_1
                                                   %>% anti_join(Capture_Recapture_Table_Baseline_MTAT_1_1))

sum(duplicated(Capture_Recapture_Table_Baseline_MTAT_1_1$Baseline_ID) & !is.na(Capture_Recapture_Table_Baseline_MTAT_1_1$Baseline_ID))
sum(duplicated(Capture_Recapture_Table_Baseline_MTAT_1_1$MTAT_ID) & !is.na(Capture_Recapture_Table_Baseline_MTAT_1_1$MTAT_ID))

Number_of_Matches <- Number_of_Matches + nrow(Capture_Recapture_Table_Baseline_MTAT_1)
Number_of_Ties <- Number_of_Ties + nrow(Capture_Recapture_Table_Baseline_MTAT_1_1_anti
                                        %>% filter(!(duplicated(Baseline_ID) & !is.na(Baseline_ID)))
                                        %>% filter(!(duplicated(MTAT_ID) & !is.na(MTAT_ID))))

# Remove those matched from datastes to further match
Baseline_2 <- (Baseline_1
               %>% filter(!Baseline_ID %in% Capture_Recapture_Table_Baseline_MTAT_1_1$Baseline_ID))

MTAT_1_2 <- (MTAT_1_1
               %>% filter(!MTAT_ID %in% Capture_Recapture_Table_Baseline_MTAT_1_1$MTAT_ID))


## Perfect match minus education
Capture_Recapture_Table_Baseline_MTAT_2 <- (Baseline_2
                                          %>% inner_join(MTAT_1_2,
                                                         by = c("District", "Village_Code", "First_Name_Initial", "Gender", "Age_Years_Rounded"))
                                          %>% dplyr::select(District, Village_Code, Gender, Age_Years_Rounded, Baseline, MTAT, Baseline_ID, MTAT_ID, First_Name_Initial, Name.x, Name.y, Highest_Level_Education.x, Highest_Level_Education.y)
)

# Remove matches more than 2 level of education apart
Capture_Recapture_Table_Baseline_MTAT_2_2 <- (Capture_Recapture_Table_Baseline_MTAT_2
                                              %>% mutate(Education_Baseline = as.numeric(factor(Highest_Level_Education.x, levels = c("Never attended school", "Some primary school", "Completed primary school", "Some secondary school", "Completed secondary school", "More than secondary"))),
                                                         Education_MTAT = as.numeric(factor(Highest_Level_Education.y, levels = c("Never attended school", "Some primary school", "Completed primary school", "Some secondary school", "Completed secondary school", "More than secondary")))
                                              )
                                              %>% filter(abs(Education_MTAT - Education_Baseline) <= Minimal_Education_Error)
                                              %>% dplyr::select(-Education_Baseline, -Education_MTAT)
                                              )

# Pick best (Based on education and name) duplicated match
Capture_Recapture_Table_Baseline_MTAT_2_3 <- (Capture_Recapture_Table_Baseline_MTAT_2_2
                                              %>% slice(sample(1:n()))
                                              %>% filter(!(duplicated(Baseline_ID) & !is.na(Baseline_ID)))
                                              %>% filter(!(duplicated(MTAT_ID) & !is.na(MTAT_ID)))
                                              )

Capture_Recapture_Table_Baseline_MTAT_2_3_anti <- (Capture_Recapture_Table_Baseline_MTAT_2_2
                                                   %>% anti_join(Capture_Recapture_Table_Baseline_MTAT_2_3))

sum(duplicated(Capture_Recapture_Table_Baseline_MTAT_2_3$Baseline_ID) & !is.na(Capture_Recapture_Table_Baseline_MTAT_2_3$Baseline_ID))
sum(duplicated(Capture_Recapture_Table_Baseline_MTAT_2_3$MTAT_ID) & !is.na(Capture_Recapture_Table_Baseline_MTAT_2_3$MTAT_ID))

Number_of_Matches <- Number_of_Matches + nrow(Capture_Recapture_Table_Baseline_MTAT_2_2)
Number_of_Ties <- Number_of_Ties + nrow(Capture_Recapture_Table_Baseline_MTAT_2_3_anti
                                        %>% filter(!(duplicated(Baseline_ID) & !is.na(Baseline_ID)))
                                        %>% filter(!(duplicated(MTAT_ID) & !is.na(MTAT_ID))))

# Remove those matched from datastes to further match
Baseline_3 <- (Baseline_2
               %>% filter(!Baseline_ID %in% Capture_Recapture_Table_Baseline_MTAT_2_3$Baseline_ID))

MTAT_1_3 <- (MTAT_1_2
             %>% filter(!MTAT_ID %in% Capture_Recapture_Table_Baseline_MTAT_2_3$MTAT_ID))


## Perfect match minus education and with Age flexibility (+-2 year)
Capture_Recapture_Table_Baseline_MTAT_3 <- (Baseline_3
                                            %>% inner_join(MTAT_1_3,
                                                           by = c("District", "Village_Code", "First_Name_Initial", "Gender"))
                                            %>% dplyr::select(District, Village_Code, Gender, Baseline, MTAT, Baseline_ID, MTAT_ID, First_Name_Initial, Name.x, Name.y, Age_Years_Rounded.x, Age_Years_Rounded.y, Highest_Level_Education.x, Highest_Level_Education.y)
)

# Restrict to age difference of 2 years
Capture_Recapture_Table_Baseline_MTAT_3_2 <- (Capture_Recapture_Table_Baseline_MTAT_3
                                              %>% filter(abs(Age_Years_Rounded.x - Age_Years_Rounded.y) <= Minimal_Age_Error)
)

# Remove matches more than 2 level of education apart
Capture_Recapture_Table_Baseline_MTAT_3_3 <- (Capture_Recapture_Table_Baseline_MTAT_3_2
                                              %>% mutate(Education_Baseline = as.numeric(factor(Highest_Level_Education.x, levels = c("Never attended school", "Some primary school", "Completed primary school", "Some secondary school", "Completed secondary school", "More than secondary"))),
                                                         Education_MTAT = as.numeric(factor(Highest_Level_Education.y, levels = c("Never attended school", "Some primary school", "Completed primary school", "Some secondary school", "Completed secondary school", "More than secondary")))
                                              )
                                              %>% filter(abs(Education_MTAT - Education_Baseline) <= Minimal_Education_Error)
                                              %>% dplyr::select(-Education_Baseline, -Education_MTAT)
)

# Pick best (Based on age, education, name abd randomness) duplicated match
Capture_Recapture_Table_Baseline_MTAT_3_4 <- (Capture_Recapture_Table_Baseline_MTAT_3_3
                                              %>% slice(sample(1:n()))
                                              %>% filter(!(duplicated(Baseline_ID) & !is.na(Baseline_ID)))
                                              %>% filter(!(duplicated(MTAT_ID) & !is.na(MTAT_ID)))
)

Capture_Recapture_Table_Baseline_MTAT_3_4_anti <- (Capture_Recapture_Table_Baseline_MTAT_3_3
                                                   %>% anti_join(Capture_Recapture_Table_Baseline_MTAT_3_4)
                                                   )

sum(duplicated(Capture_Recapture_Table_Baseline_MTAT_3_4$Baseline_ID) & !is.na(Capture_Recapture_Table_Baseline_MTAT_3_4$Baseline_ID))
sum(duplicated(Capture_Recapture_Table_Baseline_MTAT_3_4$MTAT_ID) & !is.na(Capture_Recapture_Table_Baseline_MTAT_3_4$MTAT_ID))

Number_of_Matches <- Number_of_Matches + nrow(Capture_Recapture_Table_Baseline_MTAT_3_3)
Number_of_Ties <- Number_of_Ties + nrow(Capture_Recapture_Table_Baseline_MTAT_3_4_anti
                                        %>% filter(!(duplicated(Baseline_ID) & !is.na(Baseline_ID)))
                                        %>% filter(!(duplicated(MTAT_ID) & !is.na(MTAT_ID))))

# Remove those matched from datastes to further match
Baseline_4 <- (Baseline_3
               %>% filter(!Baseline_ID %in% Capture_Recapture_Table_Baseline_MTAT_3_4$Baseline_ID))

MTAT_1_4 <- (MTAT_1_3
             %>% filter(!MTAT_ID %in% Capture_Recapture_Table_Baseline_MTAT_3_4$MTAT_ID))


## Perfect match minus education and with Age flexibility (+-5 year)
Capture_Recapture_Table_Baseline_MTAT_4 <- (Baseline_4
                                            %>% inner_join(MTAT_1_4,
                                                           by = c("District", "Village_Code", "First_Name_Initial", "Gender"))
                                            %>% dplyr::select(District, Village_Code, Gender, Baseline, MTAT, Baseline_ID, MTAT_ID, First_Name_Initial, Name.x, Name.y, Age_Years_Rounded.x, Age_Years_Rounded.y, Highest_Level_Education.x, Highest_Level_Education.y)
)

# Restrict to age difference of 5 years
Capture_Recapture_Table_Baseline_MTAT_4_2 <- (Capture_Recapture_Table_Baseline_MTAT_4
                                              %>% filter(abs(Age_Years_Rounded.x - Age_Years_Rounded.y) <= 5)
)

# Remove matches more than 2 level of education apart
Capture_Recapture_Table_Baseline_MTAT_4_3 <- (Capture_Recapture_Table_Baseline_MTAT_4_2
                                              %>% mutate(Education_Baseline = as.numeric(factor(Highest_Level_Education.x, levels = c("Never attended school", "Some primary school", "Completed primary school", "Some secondary school", "Completed secondary school", "More than secondary"))),
                                                         Education_MTAT = as.numeric(factor(Highest_Level_Education.y, levels = c("Never attended school", "Some primary school", "Completed primary school", "Some secondary school", "Completed secondary school", "More than secondary")))
                                              )
                                              %>% filter(abs(Education_MTAT - Education_Baseline) <= Minimal_Education_Error)
                                              %>% dplyr::select(-Education_Baseline, -Education_MTAT)
)

# Pick best (Based on age, education, name abd randomness) duplicated match
Capture_Recapture_Table_Baseline_MTAT_4_4 <- (Capture_Recapture_Table_Baseline_MTAT_4_3
                                              %>% slice(sample(1:n()))
                                              %>% filter(!(duplicated(Baseline_ID) & !is.na(Baseline_ID)))
                                              %>% filter(!(duplicated(MTAT_ID) & !is.na(MTAT_ID)))
)

sum(duplicated(Capture_Recapture_Table_Baseline_MTAT_4_4$Baseline_ID) & !is.na(Capture_Recapture_Table_Baseline_MTAT_4_4$Baseline_ID))
sum(duplicated(Capture_Recapture_Table_Baseline_MTAT_4_4$MTAT_ID) & !is.na(Capture_Recapture_Table_Baseline_MTAT_4_4$MTAT_ID))

# Remove those matched from datastes to further match
Baseline_5 <- (Baseline_4
               %>% filter(!Baseline_ID %in% Capture_Recapture_Table_Baseline_MTAT_4_4$Baseline_ID))

MTAT_1_5 <- (MTAT_1_4
             %>% filter(!MTAT_ID %in% Capture_Recapture_Table_Baseline_MTAT_4_4$MTAT_ID))


## Perfect match minus firstname initial
Capture_Recapture_Table_Baseline_MTAT_5 <- (Baseline_5
                                            %>% inner_join(MTAT_1_5,
                                                           by = c("District", "Village_Code", "Gender", "Age_Years_Rounded", "Highest_Level_Education"))
                                            %>% dplyr::select(District, Village_Code, Gender, Baseline, MTAT, Baseline_ID, MTAT_ID, Age_Years_Rounded, Highest_Level_Education, First_Name_Initial.x, First_Name_Initial.y, Name.x, Name.y)
)

# Pick best (Based on name and randomness) duplicated match
Capture_Recapture_Table_Baseline_MTAT_5_1 <- (Capture_Recapture_Table_Baseline_MTAT_5
                                              %>% slice(sample(1:n()))
                                              %>% filter(!(duplicated(Baseline_ID) & !is.na(Baseline_ID)))
                                              %>% filter(!(duplicated(MTAT_ID) & !is.na(MTAT_ID)))
                                              )

sum(duplicated(Capture_Recapture_Table_Baseline_MTAT_5_1$Baseline_ID) & !is.na(Capture_Recapture_Table_Baseline_MTAT_5_1$Baseline_ID))
sum(duplicated(Capture_Recapture_Table_Baseline_MTAT_5_1$MTAT_ID) & !is.na(Capture_Recapture_Table_Baseline_MTAT_5_1$MTAT_ID))


# Remove those matched from datastes to further match
Baseline_6 <- (Baseline_5
               %>% filter(!Baseline_ID %in% Capture_Recapture_Table_Baseline_MTAT_5_1$Baseline_ID))

MTAT_1_6 <- (MTAT_1_5
             %>% filter(!MTAT_ID %in% Capture_Recapture_Table_Baseline_MTAT_5_1$MTAT_ID))


##### Finalize capture recapture Baseline MTAT dataset
if(MatchingScenario == 1){
  Baseline_Last <- Baseline_4
  MTAT_1_Last <- MTAT_1_4
  Capture_Recapture_Table_Baseline_MTAT_1_Last <- Capture_Recapture_Table_Baseline_MTAT_1_1
  Capture_Recapture_Table_Baseline_MTAT_2_Last <- Capture_Recapture_Table_Baseline_MTAT_2_3
  Capture_Recapture_Table_Baseline_MTAT_3_Last <- Capture_Recapture_Table_Baseline_MTAT_3_4
  Capture_Recapture_Table_Baseline_MTAT_4_Last <- Capture_Recapture_Table_Baseline_MTAT_4_4[0,]
  Capture_Recapture_Table_Baseline_MTAT_5_Last <- Capture_Recapture_Table_Baseline_MTAT_5_1[0,]
}

if(MatchingScenario == 2){
  Baseline_Last <- Baseline_5
  MTAT_1_Last <- MTAT_1_5
  Capture_Recapture_Table_Baseline_MTAT_1_Last <- Capture_Recapture_Table_Baseline_MTAT_1_1
  Capture_Recapture_Table_Baseline_MTAT_2_Last <- Capture_Recapture_Table_Baseline_MTAT_2_3
  Capture_Recapture_Table_Baseline_MTAT_3_Last <- Capture_Recapture_Table_Baseline_MTAT_3_4
  Capture_Recapture_Table_Baseline_MTAT_4_Last <- Capture_Recapture_Table_Baseline_MTAT_4_4
  Capture_Recapture_Table_Baseline_MTAT_5_Last <- Capture_Recapture_Table_Baseline_MTAT_5_1[0,]
}

if(MatchingScenario == 3){
  Baseline_Last <- Baseline_6
  MTAT_1_Last <- MTAT_1_6
  Capture_Recapture_Table_Baseline_MTAT_1_Last <- Capture_Recapture_Table_Baseline_MTAT_1_1
  Capture_Recapture_Table_Baseline_MTAT_2_Last <- Capture_Recapture_Table_Baseline_MTAT_2_3
  Capture_Recapture_Table_Baseline_MTAT_3_Last <- Capture_Recapture_Table_Baseline_MTAT_3_4
  Capture_Recapture_Table_Baseline_MTAT_4_Last <- Capture_Recapture_Table_Baseline_MTAT_4_4
  Capture_Recapture_Table_Baseline_MTAT_5_Last <- Capture_Recapture_Table_Baseline_MTAT_5_1
}


Capture_Recapture_Table_Baseline_MTAT <- rbind((Capture_Recapture_Table_Baseline_MTAT_1_Last
                                                %>% mutate(First_Name_Initial_Baseline = First_Name_Initial,
                                                           First_Name_Initial_MTAT = First_Name_Initial,
                                                           Highest_Level_Education_Baseline = Highest_Level_Education,
                                                           Highest_Level_Education_MTAT = Highest_Level_Education,
                                                           Age_Years_Rounded_Baseline = Age_Years_Rounded,
                                                           Age_Years_Rounded_MTAT = Age_Years_Rounded,
                                                           Baseline_MTAT_Matching = "1")
                                                %>% rename(Name_Baseline = Name.x,
                                                           Name_MTAT = Name.y)
                                                %>% dplyr::select(- Highest_Level_Education, - Age_Years_Rounded, - First_Name_Initial)),
                                               (Capture_Recapture_Table_Baseline_MTAT_2_Last
                                                %>% mutate(First_Name_Initial_Baseline = First_Name_Initial,
                                                           First_Name_Initial_MTAT = First_Name_Initial,
                                                           Age_Years_Rounded_Baseline = Age_Years_Rounded,
                                                           Age_Years_Rounded_MTAT = Age_Years_Rounded,
                                                           Baseline_MTAT_Matching = "2")
                                                %>% rename(Name_Baseline = Name.x,
                                                           Name_MTAT = Name.y,
                                                           Highest_Level_Education_Baseline = Highest_Level_Education.x,
                                                           Highest_Level_Education_MTAT = Highest_Level_Education.y)
                                                %>% dplyr::select(- Age_Years_Rounded, - First_Name_Initial)),
                                               (Capture_Recapture_Table_Baseline_MTAT_3_Last
                                                %>% mutate(First_Name_Initial_Baseline = First_Name_Initial,
                                                           First_Name_Initial_MTAT = First_Name_Initial,
                                                           Baseline_MTAT_Matching = "3")
                                                %>% rename(Name_Baseline = Name.x,
                                                           Name_MTAT = Name.y,
                                                           Highest_Level_Education_Baseline = Highest_Level_Education.x,
                                                           Highest_Level_Education_MTAT = Highest_Level_Education.y,
                                                           Age_Years_Rounded_Baseline = Age_Years_Rounded.x,
                                                           Age_Years_Rounded_MTAT = Age_Years_Rounded.y)
                                                %>% dplyr::select(- First_Name_Initial)),
                                               (Capture_Recapture_Table_Baseline_MTAT_4_Last
                                                %>% mutate(First_Name_Initial_Baseline = First_Name_Initial,
                                                           First_Name_Initial_MTAT = First_Name_Initial,
                                                           Baseline_MTAT_Matching = "4")
                                                %>% rename(Name_Baseline = Name.x,
                                                           Name_MTAT = Name.y,
                                                           Highest_Level_Education_Baseline = Highest_Level_Education.x,
                                                           Highest_Level_Education_MTAT = Highest_Level_Education.y,
                                                           Age_Years_Rounded_Baseline = Age_Years_Rounded.x,
                                                           Age_Years_Rounded_MTAT = Age_Years_Rounded.y)
                                                %>% dplyr::select(- First_Name_Initial)),
                                               (Capture_Recapture_Table_Baseline_MTAT_5_Last
                                                %>% mutate(Highest_Level_Education_Baseline = Highest_Level_Education,
                                                           Highest_Level_Education_MTAT = Highest_Level_Education,
                                                           Age_Years_Rounded_Baseline = Age_Years_Rounded,
                                                           Age_Years_Rounded_MTAT = Age_Years_Rounded,
                                                           Baseline_MTAT_Matching = "5")
                                                %>% rename(Name_Baseline = Name.x,
                                                           Name_MTAT = Name.y,
                                                           First_Name_Initial_Baseline = First_Name_Initial.x,
                                                           First_Name_Initial_MTAT = First_Name_Initial.y)
                                                %>% dplyr::select(- Highest_Level_Education, - Age_Years_Rounded)),
                                               (Baseline_Last
                                                %>% mutate(Name_MTAT = NA,
                                                           First_Name_Initial_MTAT = NA,
                                                           Highest_Level_Education_MTAT = NA,
                                                           Age_Years_Rounded_MTAT = NA,
                                                           Baseline_MTAT_Matching = NA,
                                                           MTAT = 0,
                                                           MTAT_ID = NA)
                                                %>% rename(Name_Baseline = Name,
                                                           First_Name_Initial_Baseline = First_Name_Initial,
                                                           Highest_Level_Education_Baseline = Highest_Level_Education,
                                                           Age_Years_Rounded_Baseline = Age_Years_Rounded)),
                                               (MTAT_1_Last
                                                %>% mutate(Name_Baseline = NA,
                                                           First_Name_Initial_Baseline = NA,
                                                           Highest_Level_Education_Baseline = NA,
                                                           Age_Years_Rounded_Baseline = NA,
                                                           Baseline_MTAT_Matching = NA,
                                                           Baseline = 0,
                                                           Baseline_ID = NA)
                                                %>% rename(Name_MTAT = Name,
                                                           First_Name_Initial_MTAT = First_Name_Initial,
                                                           Highest_Level_Education_MTAT = Highest_Level_Education,
                                                           Age_Years_Rounded_MTAT = Age_Years_Rounded))
                                               
                                               %>% ungroup()
                                               )


########################
### Baseline MTAT Endline
## Perfect match
Capture_Recapture_Table_Baseline_MTAT_Endline_1 <- (Capture_Recapture_Table_Baseline_MTAT
                                                    %>% inner_join(Endline_1,
                                                                   by = c("District", "Village_Code", "Gender"))
                                                    %>% dplyr::select(District, Village_Code, Gender, Baseline, MTAT, Endline, Baseline_ID, MTAT_ID, Endline_ID, Baseline_MTAT_Matching, First_Name_Initial_Baseline, First_Name_Initial_MTAT, First_Name_Initial, Name_Baseline, Name_MTAT, Name, Age_Years_Rounded_Baseline, Age_Years_Rounded_MTAT, Age_Years_Rounded, Highest_Level_Education_Baseline, Highest_Level_Education_MTAT, Highest_Level_Education)
                                                    )


# Restrict to equal age, equal educ and equal initials
Capture_Recapture_Table_Baseline_MTAT_Endline_1_1 <- (Capture_Recapture_Table_Baseline_MTAT_Endline_1
                                                      %>% rowwise()
                                                      %>% filter(Age_Years_Rounded %in% c(Age_Years_Rounded_Baseline, Age_Years_Rounded_MTAT))
                                                      %>% filter(Highest_Level_Education %in% c(Highest_Level_Education_Baseline, Highest_Level_Education_MTAT))
                                                      %>% filter(First_Name_Initial %in% c(First_Name_Initial_Baseline, First_Name_Initial_MTAT))
                                                      %>% ungroup()
                                                      )

# Pick best (Based on name) duplicated match
Capture_Recapture_Table_Baseline_MTAT_Endline_1_2 <- (Capture_Recapture_Table_Baseline_MTAT_Endline_1_1
                                                      %>% slice(sample(1:n()))
                                                      %>% filter(!(duplicated(Baseline_ID) & !is.na(Baseline_ID)))
                                                      %>% filter(!(duplicated(MTAT_ID) & !is.na(MTAT_ID)))
                                                      %>% filter(!(duplicated(Endline_ID) & !is.na(Endline_ID)))
)

Capture_Recapture_Table_Baseline_MTAT_Endline_1_2_anti <- (Capture_Recapture_Table_Baseline_MTAT_Endline_1_1
                                                           %>% anti_join(Capture_Recapture_Table_Baseline_MTAT_Endline_1_2))

sum(duplicated(Capture_Recapture_Table_Baseline_MTAT_Endline_1_2$Baseline_ID) & !is.na(Capture_Recapture_Table_Baseline_MTAT_Endline_1_2$Baseline_ID))
sum(duplicated(Capture_Recapture_Table_Baseline_MTAT_Endline_1_2$MTAT_ID) & !is.na(Capture_Recapture_Table_Baseline_MTAT_Endline_1_2$MTAT_ID))
sum(duplicated(Capture_Recapture_Table_Baseline_MTAT_Endline_1_2$Endline_ID) & !is.na(Capture_Recapture_Table_Baseline_MTAT_Endline_1_2$Endline_ID))

Number_of_Matches <- Number_of_Matches + nrow(Capture_Recapture_Table_Baseline_MTAT_Endline_1_1)
Number_of_Ties <- Number_of_Ties + nrow(Capture_Recapture_Table_Baseline_MTAT_Endline_1_2_anti
                                        %>% filter(!(duplicated(Baseline_ID) & !is.na(Baseline_ID)))
                                        %>% filter(!(duplicated(MTAT_ID) & !is.na(MTAT_ID)))
                                        %>% filter(!(duplicated(Endline_ID) & !is.na(Endline_ID))))


# Remove those matched from datastes to further match
Capture_Recapture_Table_Baseline_MTAT_2 <- (Capture_Recapture_Table_Baseline_MTAT
                                            %>% filter(!Baseline_ID %in% na.omit(Capture_Recapture_Table_Baseline_MTAT_Endline_1_2$Baseline_ID))
                                            %>% filter(!MTAT_ID %in% na.omit(Capture_Recapture_Table_Baseline_MTAT_Endline_1_2$MTAT_ID)))

Endline_2 <- (Endline_1
             %>% filter(!Endline_ID %in% Capture_Recapture_Table_Baseline_MTAT_Endline_1_2$Endline_ID))


## Perfect match minus education
Capture_Recapture_Table_Baseline_MTAT_Endline_2 <- (Capture_Recapture_Table_Baseline_MTAT_2
                                                    %>% inner_join(Endline_2,
                                                                   by = c("District", "Village_Code", "Gender"))
                                                    %>% dplyr::select(District, Village_Code, Gender, Baseline, MTAT, Endline, Baseline_ID, MTAT_ID, Endline_ID, Baseline_MTAT_Matching, First_Name_Initial_Baseline, First_Name_Initial_MTAT, First_Name_Initial, Name_Baseline, Name_MTAT, Name, Age_Years_Rounded_Baseline, Age_Years_Rounded_MTAT, Age_Years_Rounded, Highest_Level_Education_Baseline, Highest_Level_Education_MTAT, Highest_Level_Education)
)


# Restrict to equal age and equal initials
Capture_Recapture_Table_Baseline_MTAT_Endline_2_1 <- (Capture_Recapture_Table_Baseline_MTAT_Endline_2
                                                      %>% rowwise()
                                                      %>% filter(Age_Years_Rounded %in% c(Age_Years_Rounded_Baseline, Age_Years_Rounded_MTAT))
                                                      %>% filter(First_Name_Initial %in% c(First_Name_Initial_Baseline, First_Name_Initial_MTAT))
                                                      %>% ungroup()
)


# Remove matches more than 2 level of education apart
Capture_Recapture_Table_Baseline_MTAT_Endline_2_2 <- (Capture_Recapture_Table_Baseline_MTAT_Endline_2_1
                                                      %>% mutate(Education_Baseline = as.numeric(factor(Highest_Level_Education_Baseline, levels = c("Never attended school", "Some primary school", "Completed primary school", "Some secondary school", "Completed secondary school", "More than secondary"))),
                                                                 Education_MTAT = as.numeric(factor(Highest_Level_Education_MTAT, levels = c("Never attended school", "Some primary school", "Completed primary school", "Some secondary school", "Completed secondary school", "More than secondary"))),
                                                                 Education_Endline = as.numeric(factor(Highest_Level_Education, levels = c("Never attended school", "Some primary school", "Completed primary school", "Some secondary school", "Completed secondary school", "More than secondary")))
                                                      )
                                                      %>% filter(!is.na(Education_Endline) & ((abs(Education_Endline - Education_Baseline) <= Minimal_Education_Error) | (abs(Education_Endline - Education_MTAT) <= Minimal_Education_Error)))
                                                      %>% dplyr::select(-Education_Baseline, -Education_MTAT, -Education_Endline)
)


# Pick best (Based on name) duplicated match
Capture_Recapture_Table_Baseline_MTAT_Endline_2_3 <- (Capture_Recapture_Table_Baseline_MTAT_Endline_2_2
                                                      %>% slice(sample(1:n()))
                                                      %>% filter(!(duplicated(Baseline_ID) & !is.na(Baseline_ID)))
                                                      %>% filter(!(duplicated(MTAT_ID) & !is.na(MTAT_ID)))
                                                      %>% filter(!(duplicated(Endline_ID) & !is.na(Endline_ID)))
                                                      )

Capture_Recapture_Table_Baseline_MTAT_Endline_2_3_anti <- (Capture_Recapture_Table_Baseline_MTAT_Endline_2_2
                                                           %>% anti_join(Capture_Recapture_Table_Baseline_MTAT_Endline_2_3))

sum(duplicated(Capture_Recapture_Table_Baseline_MTAT_Endline_2_3$Baseline_ID) & !is.na(Capture_Recapture_Table_Baseline_MTAT_Endline_2_3$Baseline_ID))
sum(duplicated(Capture_Recapture_Table_Baseline_MTAT_Endline_2_3$MTAT_ID) & !is.na(Capture_Recapture_Table_Baseline_MTAT_Endline_2_3$MTAT_ID))
sum(duplicated(Capture_Recapture_Table_Baseline_MTAT_Endline_2_3$Endline_ID) & !is.na(Capture_Recapture_Table_Baseline_MTAT_Endline_2_3$Endline_ID))

Number_of_Matches <- Number_of_Matches + nrow(Capture_Recapture_Table_Baseline_MTAT_Endline_2_2)
Number_of_Ties <- Number_of_Ties + nrow(Capture_Recapture_Table_Baseline_MTAT_Endline_2_3_anti
                                        %>% filter(!(duplicated(Baseline_ID) & !is.na(Baseline_ID)))
                                        %>% filter(!(duplicated(MTAT_ID) & !is.na(MTAT_ID)))
                                        %>% filter(!(duplicated(Endline_ID) & !is.na(Endline_ID))))

# Remove those matched from datastes to further match
Capture_Recapture_Table_Baseline_MTAT_3 <- (Capture_Recapture_Table_Baseline_MTAT_2
                                            %>% filter(!Baseline_ID %in% na.omit(Capture_Recapture_Table_Baseline_MTAT_Endline_2_3$Baseline_ID))
                                            %>% filter(!MTAT_ID %in% na.omit(Capture_Recapture_Table_Baseline_MTAT_Endline_2_3$MTAT_ID)))

Endline_3 <- (Endline_2
              %>% filter(!Endline_ID %in% Capture_Recapture_Table_Baseline_MTAT_Endline_2_3$Endline_ID))


## Perfect match minus education and with Age flexibility (+-2 year)
Capture_Recapture_Table_Baseline_MTAT_Endline_3 <- (Capture_Recapture_Table_Baseline_MTAT_3
                                            %>% inner_join(Endline_3,
                                                           by = c("District", "Village_Code", "Gender"))
                                            %>% dplyr::select(District, Village_Code, Gender, Baseline, MTAT, Endline, Baseline_ID, MTAT_ID, Endline_ID, Baseline_MTAT_Matching, First_Name_Initial_Baseline, First_Name_Initial_MTAT, First_Name_Initial, Name_Baseline, Name_MTAT, Name, Age_Years_Rounded_Baseline, Age_Years_Rounded_MTAT, Age_Years_Rounded, Highest_Level_Education_Baseline, Highest_Level_Education_MTAT, Highest_Level_Education)
)


# Restrict to equal initials and age +- 2 years
Capture_Recapture_Table_Baseline_MTAT_Endline_3_1 <- (Capture_Recapture_Table_Baseline_MTAT_Endline_3
                                                      %>% rowwise()
                                                      %>% filter(First_Name_Initial %in% c(First_Name_Initial_Baseline, First_Name_Initial_MTAT))
                                                      %>% filter((abs(Age_Years_Rounded - Age_Years_Rounded_Baseline) <= Minimal_Age_Error) | (abs(Age_Years_Rounded - Age_Years_Rounded_MTAT) <= Minimal_Age_Error))
                                                      %>% ungroup()
)


# Remove matches more than 2 level of education apart
Capture_Recapture_Table_Baseline_MTAT_Endline_3_2 <- (Capture_Recapture_Table_Baseline_MTAT_Endline_3_1
                                                      %>% mutate(Education_Baseline = as.numeric(factor(Highest_Level_Education_Baseline, levels = c("Never attended school", "Some primary school", "Completed primary school", "Some secondary school", "Completed secondary school", "More than secondary"))),
                                                                 Education_MTAT = as.numeric(factor(Highest_Level_Education_MTAT, levels = c("Never attended school", "Some primary school", "Completed primary school", "Some secondary school", "Completed secondary school", "More than secondary"))),
                                                                 Education_Endline = as.numeric(factor(Highest_Level_Education, levels = c("Never attended school", "Some primary school", "Completed primary school", "Some secondary school", "Completed secondary school", "More than secondary")))
                                                      )
                                                      %>% filter(!is.na(Education_Endline) & ((abs(Education_Endline - Education_Baseline) <= Minimal_Education_Error) | (abs(Education_Endline - Education_MTAT) <= Minimal_Education_Error)))
                                                      %>% dplyr::select(-Education_Baseline, -Education_MTAT, -Education_Endline)
                                                      
)


# Pick best (Based on name) duplicated match
Capture_Recapture_Table_Baseline_MTAT_Endline_3_3 <- (Capture_Recapture_Table_Baseline_MTAT_Endline_3_2
                                                      %>% slice(sample(1:n()))
                                                      %>% filter(!(duplicated(Baseline_ID) & !is.na(Baseline_ID)))
                                                      %>% filter(!(duplicated(MTAT_ID) & !is.na(MTAT_ID)))
                                                      %>% filter(!(duplicated(Endline_ID) & !is.na(Endline_ID)))
)

Capture_Recapture_Table_Baseline_MTAT_Endline_3_3_anti <- (Capture_Recapture_Table_Baseline_MTAT_Endline_3_2
                                                           %>% anti_join(Capture_Recapture_Table_Baseline_MTAT_Endline_3_3))

sum(duplicated(Capture_Recapture_Table_Baseline_MTAT_Endline_3_3$Baseline_ID) & !is.na(Capture_Recapture_Table_Baseline_MTAT_Endline_3_3$Baseline_ID))
sum(duplicated(Capture_Recapture_Table_Baseline_MTAT_Endline_3_3$MTAT_ID) & !is.na(Capture_Recapture_Table_Baseline_MTAT_Endline_3_3$MTAT_ID))
sum(duplicated(Capture_Recapture_Table_Baseline_MTAT_Endline_3_3$Endline_ID) & !is.na(Capture_Recapture_Table_Baseline_MTAT_Endline_3_3$Endline_ID))

Number_of_Matches <- Number_of_Matches + nrow(Capture_Recapture_Table_Baseline_MTAT_Endline_3_2)
Number_of_Ties <- Number_of_Ties + nrow(Capture_Recapture_Table_Baseline_MTAT_Endline_3_3_anti
                                        %>% filter(!(duplicated(Baseline_ID) & !is.na(Baseline_ID)))
                                        %>% filter(!(duplicated(MTAT_ID) & !is.na(MTAT_ID)))
                                        %>% filter(!(duplicated(Endline_ID) & !is.na(Endline_ID))))

# Remove those matched from datastes to further match
Capture_Recapture_Table_Baseline_MTAT_4 <- (Capture_Recapture_Table_Baseline_MTAT_3
                                            %>% filter(!Baseline_ID %in% na.omit(Capture_Recapture_Table_Baseline_MTAT_Endline_3_3$Baseline_ID))
                                            %>% filter(!MTAT_ID %in% na.omit(Capture_Recapture_Table_Baseline_MTAT_Endline_3_3$MTAT_ID)))

Endline_4 <- (Endline_3
              %>% filter(!Endline_ID %in% Capture_Recapture_Table_Baseline_MTAT_Endline_3_3$Endline_ID))


## Perfect match minus education and with Age flexibility (+-5 year)
Capture_Recapture_Table_Baseline_MTAT_Endline_4 <- (Capture_Recapture_Table_Baseline_MTAT_4
                                                    %>% inner_join(Endline_4,
                                                                   by = c("District", "Village_Code", "Gender"))
                                                    %>% dplyr::select(District, Village_Code, Gender, Baseline, MTAT, Endline, Baseline_ID, MTAT_ID, Endline_ID, Baseline_MTAT_Matching, First_Name_Initial_Baseline, First_Name_Initial_MTAT, First_Name_Initial, Name_Baseline, Name_MTAT, Name, Age_Years_Rounded_Baseline, Age_Years_Rounded_MTAT, Age_Years_Rounded, Highest_Level_Education_Baseline, Highest_Level_Education_MTAT, Highest_Level_Education)
)


# Restrict to equal initials and age +- 5 years
Capture_Recapture_Table_Baseline_MTAT_Endline_4_1 <- (Capture_Recapture_Table_Baseline_MTAT_Endline_4
                                                      %>% rowwise()
                                                      %>% filter(First_Name_Initial %in% c(First_Name_Initial_Baseline, First_Name_Initial_MTAT))
                                                      %>% filter((abs(Age_Years_Rounded - Age_Years_Rounded_Baseline) <= 5) | (abs(Age_Years_Rounded - Age_Years_Rounded_MTAT) <= 5))
                                                      %>% ungroup()
)


# Remove matches more than 2 level of education apart
Capture_Recapture_Table_Baseline_MTAT_Endline_4_2 <- (Capture_Recapture_Table_Baseline_MTAT_Endline_4_1
                                                      %>% mutate(Education_Baseline = as.numeric(factor(Highest_Level_Education_Baseline, levels = c("Never attended school", "Some primary school", "Completed primary school", "Some secondary school", "Completed secondary school", "More than secondary"))),
                                                                 Education_MTAT = as.numeric(factor(Highest_Level_Education_MTAT, levels = c("Never attended school", "Some primary school", "Completed primary school", "Some secondary school", "Completed secondary school", "More than secondary"))),
                                                                 Education_Endline = as.numeric(factor(Highest_Level_Education, levels = c("Never attended school", "Some primary school", "Completed primary school", "Some secondary school", "Completed secondary school", "More than secondary")))
                                                      )
                                                      %>% filter(!is.na(Education_Endline) & ((abs(Education_Endline - Education_Baseline) <= Minimal_Education_Error) | (abs(Education_Endline - Education_MTAT) <= Minimal_Education_Error)))
                                                      %>% dplyr::select(-Education_Baseline, -Education_MTAT, -Education_Endline)
                                                      
)


# Pick best (Based on name) duplicated match
Capture_Recapture_Table_Baseline_MTAT_Endline_4_3 <- (Capture_Recapture_Table_Baseline_MTAT_Endline_4_2
                                                      %>% slice(sample(1:n()))
                                                      %>% filter(!(duplicated(Baseline_ID) & !is.na(Baseline_ID)))
                                                      %>% filter(!(duplicated(MTAT_ID) & !is.na(MTAT_ID)))
                                                      %>% filter(!(duplicated(Endline_ID) & !is.na(Endline_ID)))
)

sum(duplicated(Capture_Recapture_Table_Baseline_MTAT_Endline_4_3$Baseline_ID) & !is.na(Capture_Recapture_Table_Baseline_MTAT_Endline_4_3$Baseline_ID))
sum(duplicated(Capture_Recapture_Table_Baseline_MTAT_Endline_4_3$MTAT_ID) & !is.na(Capture_Recapture_Table_Baseline_MTAT_Endline_4_3$MTAT_ID))
sum(duplicated(Capture_Recapture_Table_Baseline_MTAT_Endline_4_3$Endline_ID) & !is.na(Capture_Recapture_Table_Baseline_MTAT_Endline_4_3$Endline_ID))


# Remove those matched from datastes to further match
Capture_Recapture_Table_Baseline_MTAT_5 <- (Capture_Recapture_Table_Baseline_MTAT_4
                                            %>% filter(!Baseline_ID %in% na.omit(Capture_Recapture_Table_Baseline_MTAT_Endline_4_3$Baseline_ID))
                                            %>% filter(!MTAT_ID %in% na.omit(Capture_Recapture_Table_Baseline_MTAT_Endline_4_3$MTAT_ID)))

Endline_5 <- (Endline_4
              %>% filter(!Endline_ID %in% Capture_Recapture_Table_Baseline_MTAT_Endline_4_3$Endline_ID))


## Perfect match minus firstname initial
Capture_Recapture_Table_Baseline_MTAT_Endline_5 <- (Capture_Recapture_Table_Baseline_MTAT_5
                                                    %>% inner_join(Endline_5,
                                                                   by = c("District", "Village_Code", "Gender"))
                                                    %>% dplyr::select(District, Village_Code, Gender, Baseline, MTAT, Endline, Baseline_ID, MTAT_ID, Endline_ID, Baseline_MTAT_Matching, First_Name_Initial_Baseline, First_Name_Initial_MTAT, First_Name_Initial, Name_Baseline, Name_MTAT, Name, Age_Years_Rounded_Baseline, Age_Years_Rounded_MTAT, Age_Years_Rounded, Highest_Level_Education_Baseline, Highest_Level_Education_MTAT, Highest_Level_Education)
)


# Restrict to equal age and education
Capture_Recapture_Table_Baseline_MTAT_Endline_5_1 <- (Capture_Recapture_Table_Baseline_MTAT_Endline_5
                                                      %>% rowwise()
                                                      %>% filter(Age_Years_Rounded %in% c(Age_Years_Rounded_Baseline, Age_Years_Rounded_MTAT))
                                                      %>% filter(Highest_Level_Education %in% c(Highest_Level_Education_Baseline, Highest_Level_Education_MTAT))
                                                      %>% ungroup()
)


# Pick best (Based on name) duplicated match
Capture_Recapture_Table_Baseline_MTAT_Endline_5_2 <- (Capture_Recapture_Table_Baseline_MTAT_Endline_5_1
                                                      %>% slice(sample(1:n()))
                                                      %>% filter(!(duplicated(Baseline_ID) & !is.na(Baseline_ID)))
                                                      %>% filter(!(duplicated(MTAT_ID) & !is.na(MTAT_ID)))
                                                      %>% filter(!(duplicated(Endline_ID) & !is.na(Endline_ID)))
)

sum(duplicated(Capture_Recapture_Table_Baseline_MTAT_Endline_5_2$Baseline_ID) & !is.na(Capture_Recapture_Table_Baseline_MTAT_Endline_5_2$Baseline_ID))
sum(duplicated(Capture_Recapture_Table_Baseline_MTAT_Endline_5_2$MTAT_ID) & !is.na(Capture_Recapture_Table_Baseline_MTAT_Endline_5_2$MTAT_ID))
sum(duplicated(Capture_Recapture_Table_Baseline_MTAT_Endline_5_2$Endline_ID) & !is.na(Capture_Recapture_Table_Baseline_MTAT_Endline_5_2$Endline_ID))


# Remove those matched from datastes to further match
Capture_Recapture_Table_Baseline_MTAT_6 <- (Capture_Recapture_Table_Baseline_MTAT_5
                                            %>% filter(!Baseline_ID %in% na.omit(Capture_Recapture_Table_Baseline_MTAT_Endline_5_2$Baseline_ID))
                                            %>% filter(!MTAT_ID %in% na.omit(Capture_Recapture_Table_Baseline_MTAT_Endline_5_2$MTAT_ID)))

Endline_6 <- (Endline_5
              %>% filter(!Endline_ID %in% Capture_Recapture_Table_Baseline_MTAT_Endline_5_2$Endline_ID))


##### Finalize capture recapture Baseline MTAT Endline dataset
if(MatchingScenario == 1){
  Capture_Recapture_Table_Baseline_MTAT_Last <- Capture_Recapture_Table_Baseline_MTAT_4
  Endline_Last <- Endline_4
  Capture_Recapture_Table_Baseline_MTAT_Endline_1_Last <- Capture_Recapture_Table_Baseline_MTAT_Endline_1_2
  Capture_Recapture_Table_Baseline_MTAT_Endline_2_Last <- Capture_Recapture_Table_Baseline_MTAT_Endline_2_3
  Capture_Recapture_Table_Baseline_MTAT_Endline_3_Last <- Capture_Recapture_Table_Baseline_MTAT_Endline_3_3
  Capture_Recapture_Table_Baseline_MTAT_Endline_4_Last <- Capture_Recapture_Table_Baseline_MTAT_Endline_4_3[0,]
  Capture_Recapture_Table_Baseline_MTAT_Endline_5_Last <- Capture_Recapture_Table_Baseline_MTAT_Endline_5_2[0,]
}

if(MatchingScenario == 2){
  Capture_Recapture_Table_Baseline_MTAT_Last <- Capture_Recapture_Table_Baseline_MTAT_5
  Endline_Last <- Endline_5
  Capture_Recapture_Table_Baseline_MTAT_Endline_1_Last <- Capture_Recapture_Table_Baseline_MTAT_Endline_1_2
  Capture_Recapture_Table_Baseline_MTAT_Endline_2_Last <- Capture_Recapture_Table_Baseline_MTAT_Endline_2_3
  Capture_Recapture_Table_Baseline_MTAT_Endline_3_Last <- Capture_Recapture_Table_Baseline_MTAT_Endline_3_3
  Capture_Recapture_Table_Baseline_MTAT_Endline_4_Last <- Capture_Recapture_Table_Baseline_MTAT_Endline_4_3
  Capture_Recapture_Table_Baseline_MTAT_Endline_5_Last <- Capture_Recapture_Table_Baseline_MTAT_Endline_5_2[0,]
}

if(MatchingScenario == 3){
  Capture_Recapture_Table_Baseline_MTAT_Last <- Capture_Recapture_Table_Baseline_MTAT_6
  Endline_Last <- Endline_6
  Capture_Recapture_Table_Baseline_MTAT_Endline_1_Last <- Capture_Recapture_Table_Baseline_MTAT_Endline_1_2
  Capture_Recapture_Table_Baseline_MTAT_Endline_2_Last <- Capture_Recapture_Table_Baseline_MTAT_Endline_2_3
  Capture_Recapture_Table_Baseline_MTAT_Endline_3_Last <- Capture_Recapture_Table_Baseline_MTAT_Endline_3_3
  Capture_Recapture_Table_Baseline_MTAT_Endline_4_Last <- Capture_Recapture_Table_Baseline_MTAT_Endline_4_3
  Capture_Recapture_Table_Baseline_MTAT_Endline_5_Last <- Capture_Recapture_Table_Baseline_MTAT_Endline_5_2
}


Capture_Recapture_Table_Baseline_MTAT_Endline <- rbind((Capture_Recapture_Table_Baseline_MTAT_Endline_1_Last
                                                %>% mutate(Baseline_MTAT_Endline_Matching = "1")
                                                %>% rename(Name_Endline = Name,
                                                           First_Name_Initial_Endline = First_Name_Initial,
                                                           Age_Years_Rounded_Endline = Age_Years_Rounded,
                                                           Highest_Level_Education_Endline = Highest_Level_Education)),
                                               (Capture_Recapture_Table_Baseline_MTAT_Endline_2_Last
                                                %>% mutate(Baseline_MTAT_Endline_Matching = "2")
                                                %>% rename(Name_Endline = Name,
                                                           First_Name_Initial_Endline = First_Name_Initial,
                                                           Age_Years_Rounded_Endline = Age_Years_Rounded,
                                                           Highest_Level_Education_Endline = Highest_Level_Education)),
                                               (Capture_Recapture_Table_Baseline_MTAT_Endline_3_Last
                                                %>% mutate(Baseline_MTAT_Endline_Matching = "3")
                                                %>% rename(Name_Endline = Name,
                                                           First_Name_Initial_Endline = First_Name_Initial,
                                                           Age_Years_Rounded_Endline = Age_Years_Rounded,
                                                           Highest_Level_Education_Endline = Highest_Level_Education)),
                                               (Capture_Recapture_Table_Baseline_MTAT_Endline_4_Last
                                                %>% mutate(Baseline_MTAT_Endline_Matching = "4")
                                                %>% rename(Name_Endline = Name,
                                                           First_Name_Initial_Endline = First_Name_Initial,
                                                           Age_Years_Rounded_Endline = Age_Years_Rounded,
                                                           Highest_Level_Education_Endline = Highest_Level_Education)),
                                               (Capture_Recapture_Table_Baseline_MTAT_Endline_5_Last
                                                %>% mutate(Baseline_MTAT_Endline_Matching = "5")
                                                %>% rename(Name_Endline = Name,
                                                           First_Name_Initial_Endline = First_Name_Initial,
                                                           Age_Years_Rounded_Endline = Age_Years_Rounded,
                                                           Highest_Level_Education_Endline = Highest_Level_Education))
                                               ,
                                               (Capture_Recapture_Table_Baseline_MTAT_Last
                                                %>% mutate(Name_Endline = NA,
                                                           First_Name_Initial_Endline = NA,
                                                           Highest_Level_Education_Endline = NA,
                                                           Age_Years_Rounded_Endline = NA,
                                                           Baseline_MTAT_Endline_Matching = NA,
                                                           Endline = 0,
                                                           Endline_ID = NA)),
                                               (Endline_Last
                                                %>% mutate(Name_Baseline = NA,
                                                           First_Name_Initial_Baseline = NA,
                                                           Highest_Level_Education_Baseline = NA,
                                                           Age_Years_Rounded_Baseline = NA,
                                                           Baseline = 0,
                                                           Baseline_ID = NA,
                                                           
                                                           Name_MTAT = NA,
                                                           First_Name_Initial_MTAT = NA,
                                                           Highest_Level_Education_MTAT = NA,
                                                           Age_Years_Rounded_MTAT = NA,
                                                           MTAT = 0,
                                                           MTAT_ID = NA,
                                                           
                                                           Baseline_MTAT_Endline_Matching = NA,
                                                           Baseline_MTAT_Matching = NA)
                                                %>% rename(Name_Endline = Name,
                                                           First_Name_Initial_Endline = First_Name_Initial,
                                                           Highest_Level_Education_Endline = Highest_Level_Education,
                                                           Age_Years_Rounded_Endline = Age_Years_Rounded))
                                               %>% ungroup()
)


########################
### Baseline MTAT Endline FTAT
## Perfect match
Capture_Recapture_Table_Baseline_MTAT_Endline_FTAT_1 <- (Capture_Recapture_Table_Baseline_MTAT_Endline
                                                         %>% inner_join(FTAT_1 %>% dplyr::select(-First_Name_Initial), #Because we use name in ftat (which is the same as initial)
                                                                        by = c("District", "Village_Code", "Gender"))
                                                         %>% dplyr::select(District, Village_Code, Gender, Baseline, MTAT, Endline, FTAT, Baseline_ID, MTAT_ID, Endline_ID, FTAT_ID, Baseline_MTAT_Matching, Baseline_MTAT_Endline_Matching, First_Name_Initial_Baseline, First_Name_Initial_MTAT, First_Name_Initial_Endline, Name_Baseline, Name_MTAT, Name_Endline, Name, Age_Years_Rounded_Baseline, Age_Years_Rounded_MTAT, Age_Years_Rounded_Endline, Age_Years_Rounded, Highest_Level_Education_Baseline, Highest_Level_Education_MTAT, Highest_Level_Education_Endline, Highest_Level_Education, `Date of interview`, Previously_Enrolled_In_FTAT, HRP_Not_Sleeping_Outside_In_Any_Month, HRP_Not_Sleeping_Outside_In_Previous_Month)
                                                         )

# Restrict to equal age, equal educ and initials in possible ftat initials
Capture_Recapture_Table_Baseline_MTAT_Endline_FTAT_1_1 <- (Capture_Recapture_Table_Baseline_MTAT_Endline_FTAT_1
                                                           %>% rowwise()
                                                           %>% filter(Age_Years_Rounded %in% c(Age_Years_Rounded_Baseline, Age_Years_Rounded_MTAT, Age_Years_Rounded_Endline))
                                                           %>% filter(Highest_Level_Education %in% c(Highest_Level_Education_Baseline, Highest_Level_Education_MTAT, Highest_Level_Education_Endline))
                                                           %>% filter(grepl(pattern = First_Name_Initial_Baseline, x = Name) | grepl(pattern = First_Name_Initial_MTAT, x = Name) | grepl(pattern = First_Name_Initial_Endline, x = Name))
                                                           %>% ungroup()
                                                           )

# Pick best (based on name, and further selective criteria in FTAT (Received HRP previously, Did_Not_Sleep_Outside) or randomly) duplicated match
Capture_Recapture_Table_Baseline_MTAT_Endline_FTAT_1_2 <- (Capture_Recapture_Table_Baseline_MTAT_Endline_FTAT_1_1
                                                           %>% slice(sample(1:n()))
                                                           %>% filter(!(duplicated(Baseline_ID) & !is.na(Baseline_ID)))
                                                           %>% filter(!(duplicated(MTAT_ID) & !is.na(MTAT_ID)))
                                                           %>% filter(!(duplicated(Endline_ID) & !is.na(Endline_ID)))
                                                           %>% filter(!(duplicated(FTAT_ID) & !is.na(FTAT_ID)))
)

Capture_Recapture_Table_Baseline_MTAT_Endline_FTAT_1_2_anti <- (Capture_Recapture_Table_Baseline_MTAT_Endline_FTAT_1_1
                                                                %>% anti_join(Capture_Recapture_Table_Baseline_MTAT_Endline_FTAT_1_2))

sum(duplicated(Capture_Recapture_Table_Baseline_MTAT_Endline_FTAT_1_2$Baseline_ID) & !is.na(Capture_Recapture_Table_Baseline_MTAT_Endline_FTAT_1_2$Baseline_ID))
sum(duplicated(Capture_Recapture_Table_Baseline_MTAT_Endline_FTAT_1_2$MTAT_ID) & !is.na(Capture_Recapture_Table_Baseline_MTAT_Endline_FTAT_1_2$MTAT_ID))
sum(duplicated(Capture_Recapture_Table_Baseline_MTAT_Endline_FTAT_1_2$Endline_ID) & !is.na(Capture_Recapture_Table_Baseline_MTAT_Endline_FTAT_1_2$Endline_ID))
sum(duplicated(Capture_Recapture_Table_Baseline_MTAT_Endline_FTAT_1_2$FTAT_ID) & !is.na(Capture_Recapture_Table_Baseline_MTAT_Endline_FTAT_1_2$FTAT_ID))

Number_of_Matches <- Number_of_Matches + nrow(Capture_Recapture_Table_Baseline_MTAT_Endline_FTAT_1_1)
Number_of_Ties <- Number_of_Ties + nrow(Capture_Recapture_Table_Baseline_MTAT_Endline_FTAT_1_2_anti 
                                        %>% filter(!(duplicated(Baseline_ID) & !is.na(Baseline_ID)))
                                        %>% filter(!(duplicated(MTAT_ID) & !is.na(MTAT_ID)))
                                        %>% filter(!(duplicated(Endline_ID) & !is.na(Endline_ID)))
                                        %>% filter(!(duplicated(FTAT_ID) & !is.na(FTAT_ID)))
                                        )

# Remove those matched from datastes to further match
Capture_Recapture_Table_Baseline_MTAT_Endline_2 <- (Capture_Recapture_Table_Baseline_MTAT_Endline
                                                    %>% ungroup()
                                                    %>% filter(!Baseline_ID %in% na.omit(Capture_Recapture_Table_Baseline_MTAT_Endline_FTAT_1_2$Baseline_ID))
                                                    %>% filter(!MTAT_ID %in% na.omit(Capture_Recapture_Table_Baseline_MTAT_Endline_FTAT_1_2$MTAT_ID))
                                                    %>% filter(!Endline_ID %in% na.omit(Capture_Recapture_Table_Baseline_MTAT_Endline_FTAT_1_2$Endline_ID))
                                                    )


FTAT_2 <- (FTAT_1
           %>% filter(!FTAT_ID %in% Capture_Recapture_Table_Baseline_MTAT_Endline_FTAT_1_2$FTAT_ID))


## Perfect match minus education 
Capture_Recapture_Table_Baseline_MTAT_Endline_FTAT_2 <- (Capture_Recapture_Table_Baseline_MTAT_Endline_2
                                                         %>% inner_join(FTAT_2 %>% dplyr::select(-First_Name_Initial), #Because we use name in ftat (which is the same as initial)
                                                                        by = c("District", "Village_Code", "Gender"))
                                                         %>% dplyr::select(District, Village_Code, Gender, Baseline, MTAT, Endline, FTAT, Baseline_ID, MTAT_ID, Endline_ID, FTAT_ID, Baseline_MTAT_Matching, Baseline_MTAT_Endline_Matching, First_Name_Initial_Baseline, First_Name_Initial_MTAT, First_Name_Initial_Endline, Name_Baseline, Name_MTAT, Name_Endline, Name, Age_Years_Rounded_Baseline, Age_Years_Rounded_MTAT, Age_Years_Rounded_Endline, Age_Years_Rounded, Highest_Level_Education_Baseline, Highest_Level_Education_MTAT, Highest_Level_Education_Endline, Highest_Level_Education, `Date of interview`, Previously_Enrolled_In_FTAT, HRP_Not_Sleeping_Outside_In_Any_Month, HRP_Not_Sleeping_Outside_In_Previous_Month)
)

# Restrict to equal age, and initials in possible ftat initials
Capture_Recapture_Table_Baseline_MTAT_Endline_FTAT_2_1 <- (Capture_Recapture_Table_Baseline_MTAT_Endline_FTAT_2
                                                           %>% rowwise()
                                                           %>% filter(Age_Years_Rounded %in% c(Age_Years_Rounded_Baseline, Age_Years_Rounded_MTAT, Age_Years_Rounded_Endline))
                                                           %>% filter(grepl(pattern = First_Name_Initial_Baseline, x = Name) | grepl(pattern = First_Name_Initial_MTAT, x = Name) | grepl(pattern = First_Name_Initial_Endline, x = Name))
                                                           %>% ungroup()
)


# Remove matches more than 2 levels of education apart
Capture_Recapture_Table_Baseline_MTAT_Endline_FTAT_2_2 <- (Capture_Recapture_Table_Baseline_MTAT_Endline_FTAT_2_1
                                                           %>% mutate(Education_FTAT = as.numeric(factor(Highest_Level_Education, levels = c("Never attended school", "Some primary school", "Completed primary school", "Some secondary school", "Completed secondary school", "More than secondary"))),
                                                                      Education_Baseline = as.numeric(factor(Highest_Level_Education_Baseline, levels = c("Never attended school", "Some primary school", "Completed primary school", "Some secondary school", "Completed secondary school", "More than secondary"))),
                                                                      Education_MTAT = as.numeric(factor(Highest_Level_Education_MTAT, levels = c("Never attended school", "Some primary school", "Completed primary school", "Some secondary school", "Completed secondary school", "More than secondary"))),
                                                                      Education_Endline = as.numeric(factor(Highest_Level_Education_Endline, levels = c("Never attended school", "Some primary school", "Completed primary school", "Some secondary school", "Completed secondary school", "More than secondary")))
                                                                      )
                                                           %>% filter(!is.na(Education_FTAT) & ((abs(Education_FTAT - Education_Baseline) <= 2) | (abs(Education_FTAT - Education_MTAT) <= 2) | (abs(Education_FTAT - Education_Endline) <= 2)))
                                                           %>% dplyr::select(-Education_FTAT, -Education_Baseline, -Education_MTAT, -Education_Endline)
                                                           )


# Pick best (based on name, and further selective criteria in FTAT (Received HRP previously, Did_Not_Sleep_Outside) or randomly) duplicated match
Capture_Recapture_Table_Baseline_MTAT_Endline_FTAT_2_3 <- (Capture_Recapture_Table_Baseline_MTAT_Endline_FTAT_2_2
                                                           %>% slice(sample(1:n()))
                                                           %>% filter(!(duplicated(Baseline_ID) & !is.na(Baseline_ID)))
                                                           %>% filter(!(duplicated(MTAT_ID) & !is.na(MTAT_ID)))
                                                           %>% filter(!(duplicated(Endline_ID) & !is.na(Endline_ID)))
                                                           %>% filter(!(duplicated(FTAT_ID) & !is.na(FTAT_ID)))
)

Capture_Recapture_Table_Baseline_MTAT_Endline_FTAT_2_3_anti <- (Capture_Recapture_Table_Baseline_MTAT_Endline_FTAT_2_2
                                                                %>% anti_join(Capture_Recapture_Table_Baseline_MTAT_Endline_FTAT_2_3))

sum(duplicated(Capture_Recapture_Table_Baseline_MTAT_Endline_FTAT_2_3$Baseline_ID) & !is.na(Capture_Recapture_Table_Baseline_MTAT_Endline_FTAT_2_3$Baseline_ID))
sum(duplicated(Capture_Recapture_Table_Baseline_MTAT_Endline_FTAT_2_3$MTAT_ID) & !is.na(Capture_Recapture_Table_Baseline_MTAT_Endline_FTAT_2_3$MTAT_ID))
sum(duplicated(Capture_Recapture_Table_Baseline_MTAT_Endline_FTAT_2_3$Endline_ID) & !is.na(Capture_Recapture_Table_Baseline_MTAT_Endline_FTAT_2_3$Endline_ID))
sum(duplicated(Capture_Recapture_Table_Baseline_MTAT_Endline_FTAT_2_3$FTAT_ID) & !is.na(Capture_Recapture_Table_Baseline_MTAT_Endline_FTAT_2_3$FTAT_ID))

Number_of_Matches <- Number_of_Matches + nrow(Capture_Recapture_Table_Baseline_MTAT_Endline_FTAT_2_2)
Number_of_Ties <- Number_of_Ties + nrow(Capture_Recapture_Table_Baseline_MTAT_Endline_FTAT_2_3_anti 
                                        %>% filter(!(duplicated(Baseline_ID) & !is.na(Baseline_ID)))
                                        %>% filter(!(duplicated(MTAT_ID) & !is.na(MTAT_ID)))
                                        %>% filter(!(duplicated(Endline_ID) & !is.na(Endline_ID)))
                                        %>% filter(!(duplicated(FTAT_ID) & !is.na(FTAT_ID)))
)

# Remove those matched from datastes to further match
Capture_Recapture_Table_Baseline_MTAT_Endline_3 <- (Capture_Recapture_Table_Baseline_MTAT_Endline_2
                                                    %>% filter(!Baseline_ID %in% na.omit(Capture_Recapture_Table_Baseline_MTAT_Endline_FTAT_2_3$Baseline_ID))
                                                    %>% filter(!MTAT_ID %in% na.omit(Capture_Recapture_Table_Baseline_MTAT_Endline_FTAT_2_3$MTAT_ID))
                                                    %>% filter(!Endline_ID %in% na.omit(Capture_Recapture_Table_Baseline_MTAT_Endline_FTAT_2_3$Endline_ID))
)

FTAT_3 <- (FTAT_2
           %>% filter(!FTAT_ID %in% Capture_Recapture_Table_Baseline_MTAT_Endline_FTAT_2_3$FTAT_ID))


## Perfect match minus education and with Age flexibility (+-2 year)
Capture_Recapture_Table_Baseline_MTAT_Endline_FTAT_3 <- (Capture_Recapture_Table_Baseline_MTAT_Endline_3
                                                         %>% inner_join(FTAT_3 %>% dplyr::select(-First_Name_Initial), #Because we use name in ftat (which is the same as initial)
                                                                        by = c("District", "Village_Code", "Gender"))
                                                         %>% dplyr::select(District, Village_Code, Gender, Baseline, MTAT, Endline, FTAT, Baseline_ID, MTAT_ID, Endline_ID, FTAT_ID, Baseline_MTAT_Matching, Baseline_MTAT_Endline_Matching, First_Name_Initial_Baseline, First_Name_Initial_MTAT, First_Name_Initial_Endline, Name_Baseline, Name_MTAT, Name_Endline, Name, Age_Years_Rounded_Baseline, Age_Years_Rounded_MTAT, Age_Years_Rounded_Endline, Age_Years_Rounded, Highest_Level_Education_Baseline, Highest_Level_Education_MTAT, Highest_Level_Education_Endline, Highest_Level_Education, `Date of interview`, Previously_Enrolled_In_FTAT, HRP_Not_Sleeping_Outside_In_Any_Month, HRP_Not_Sleeping_Outside_In_Previous_Month)
)

# Restrict to initials in possible ftat initials and age +- 2 years
Capture_Recapture_Table_Baseline_MTAT_Endline_FTAT_3_1 <- (Capture_Recapture_Table_Baseline_MTAT_Endline_FTAT_3
                                                           %>% rowwise()
                                                           %>% filter(grepl(pattern = First_Name_Initial_Baseline, x = Name) | grepl(pattern = First_Name_Initial_MTAT, x = Name) | grepl(pattern = First_Name_Initial_Endline, x = Name))
                                                           %>% filter(!is.na(Age_Years_Rounded) & ((abs(Age_Years_Rounded - Age_Years_Rounded_Baseline) <= Minimal_Age_Error) | (abs(Age_Years_Rounded - Age_Years_Rounded_MTAT) <= Minimal_Age_Error) | (abs(Age_Years_Rounded - Age_Years_Rounded_Endline) <= Minimal_Age_Error)))
                                                           %>% ungroup()
)


# Remove matches more than 2 levels of education apart
Capture_Recapture_Table_Baseline_MTAT_Endline_FTAT_3_2 <- (Capture_Recapture_Table_Baseline_MTAT_Endline_FTAT_3_1
                                                           %>% mutate(Education_FTAT = as.numeric(factor(Highest_Level_Education, levels = c("Never attended school", "Some primary school", "Completed primary school", "Some secondary school", "Completed secondary school", "More than secondary"))),
                                                                      Education_Baseline = as.numeric(factor(Highest_Level_Education_Baseline, levels = c("Never attended school", "Some primary school", "Completed primary school", "Some secondary school", "Completed secondary school", "More than secondary"))),
                                                                      Education_MTAT = as.numeric(factor(Highest_Level_Education_MTAT, levels = c("Never attended school", "Some primary school", "Completed primary school", "Some secondary school", "Completed secondary school", "More than secondary"))),
                                                                      Education_Endline = as.numeric(factor(Highest_Level_Education_Endline, levels = c("Never attended school", "Some primary school", "Completed primary school", "Some secondary school", "Completed secondary school", "More than secondary")))
                                                           )
                                                           %>% filter(!is.na(Education_FTAT) & ((abs(Education_FTAT - Education_Baseline) <= 2) | (abs(Education_FTAT - Education_MTAT) <= 2) | (abs(Education_FTAT - Education_Endline) <= 2)))
                                                           %>% dplyr::select(-Education_FTAT, -Education_Baseline, -Education_MTAT, -Education_Endline)
)


# Pick best (based on name, and further selective criteria in FTAT (Received HRP previously, Did_Not_Sleep_Outside) or randomly) duplicated match
Capture_Recapture_Table_Baseline_MTAT_Endline_FTAT_3_3 <- (Capture_Recapture_Table_Baseline_MTAT_Endline_FTAT_3_2
                                                           %>% slice(sample(1:n()))
                                                           %>% filter(!(duplicated(Baseline_ID) & !is.na(Baseline_ID)))
                                                           %>% filter(!(duplicated(MTAT_ID) & !is.na(MTAT_ID)))
                                                           %>% filter(!(duplicated(Endline_ID) & !is.na(Endline_ID)))
                                                           %>% filter(!(duplicated(FTAT_ID) & !is.na(FTAT_ID)))
                                                           
)

Capture_Recapture_Table_Baseline_MTAT_Endline_FTAT_3_3_anti <- (Capture_Recapture_Table_Baseline_MTAT_Endline_FTAT_3_2
                                                                %>% anti_join(Capture_Recapture_Table_Baseline_MTAT_Endline_FTAT_3_3))


sum(duplicated(Capture_Recapture_Table_Baseline_MTAT_Endline_FTAT_3_3$Baseline_ID) & !is.na(Capture_Recapture_Table_Baseline_MTAT_Endline_FTAT_3_3$Baseline_ID))
sum(duplicated(Capture_Recapture_Table_Baseline_MTAT_Endline_FTAT_3_3$MTAT_ID) & !is.na(Capture_Recapture_Table_Baseline_MTAT_Endline_FTAT_3_3$MTAT_ID))
sum(duplicated(Capture_Recapture_Table_Baseline_MTAT_Endline_FTAT_3_3$Endline_ID) & !is.na(Capture_Recapture_Table_Baseline_MTAT_Endline_FTAT_3_3$Endline_ID))
sum(duplicated(Capture_Recapture_Table_Baseline_MTAT_Endline_FTAT_3_3$FTAT_ID) & !is.na(Capture_Recapture_Table_Baseline_MTAT_Endline_FTAT_3_3$FTAT_ID))


Number_of_Matches <- Number_of_Matches + nrow(Capture_Recapture_Table_Baseline_MTAT_Endline_FTAT_3_2)
Number_of_Ties <- Number_of_Ties + nrow(Capture_Recapture_Table_Baseline_MTAT_Endline_FTAT_3_3_anti 
                                        %>% filter(!(duplicated(Baseline_ID) & !is.na(Baseline_ID)))
                                        %>% filter(!(duplicated(MTAT_ID) & !is.na(MTAT_ID)))
                                        %>% filter(!(duplicated(Endline_ID) & !is.na(Endline_ID)))
                                        %>% filter(!(duplicated(FTAT_ID) & !is.na(FTAT_ID)))
)

Number_of_Ties/Number_of_Matches

# Remove those matched from datastes to further match
Capture_Recapture_Table_Baseline_MTAT_Endline_4 <- (Capture_Recapture_Table_Baseline_MTAT_Endline_3
                                                    %>% filter(!Baseline_ID %in% na.omit(Capture_Recapture_Table_Baseline_MTAT_Endline_FTAT_3_3$Baseline_ID))
                                                    %>% filter(!MTAT_ID %in% na.omit(Capture_Recapture_Table_Baseline_MTAT_Endline_FTAT_3_3$MTAT_ID))
                                                    %>% filter(!Endline_ID %in% na.omit(Capture_Recapture_Table_Baseline_MTAT_Endline_FTAT_3_3$Endline_ID))
)

FTAT_4 <- (FTAT_3
           %>% filter(!FTAT_ID %in% Capture_Recapture_Table_Baseline_MTAT_Endline_FTAT_3_3$FTAT_ID))


## Perfect match minus education and with Age flexibility (+-5 year)
Capture_Recapture_Table_Baseline_MTAT_Endline_FTAT_4 <- (Capture_Recapture_Table_Baseline_MTAT_Endline_4
                                                         %>% inner_join(FTAT_3 %>% dplyr::select(-First_Name_Initial), #Because we use name in ftat (which is the same as initial)
                                                                        by = c("District", "Village_Code", "Gender"))
                                                         %>% dplyr::select(District, Village_Code, Gender, Baseline, MTAT, Endline, FTAT, Baseline_ID, MTAT_ID, Endline_ID, FTAT_ID, Baseline_MTAT_Matching, Baseline_MTAT_Endline_Matching, First_Name_Initial_Baseline, First_Name_Initial_MTAT, First_Name_Initial_Endline, Name_Baseline, Name_MTAT, Name_Endline, Name, Age_Years_Rounded_Baseline, Age_Years_Rounded_MTAT, Age_Years_Rounded_Endline, Age_Years_Rounded, Highest_Level_Education_Baseline, Highest_Level_Education_MTAT, Highest_Level_Education_Endline, Highest_Level_Education, `Date of interview`, Previously_Enrolled_In_FTAT, HRP_Not_Sleeping_Outside_In_Any_Month, HRP_Not_Sleeping_Outside_In_Previous_Month)
)

# Restrict to initials in possible ftat initials and age +- 5 years
Capture_Recapture_Table_Baseline_MTAT_Endline_FTAT_4_1 <- (Capture_Recapture_Table_Baseline_MTAT_Endline_FTAT_4
                                                           %>% rowwise()
                                                           %>% filter(grepl(pattern = First_Name_Initial_Baseline, x = Name) | grepl(pattern = First_Name_Initial_MTAT, x = Name) | grepl(pattern = First_Name_Initial_Endline, x = Name))
                                                           %>% filter(!is.na(Age_Years_Rounded) & ((abs(Age_Years_Rounded - Age_Years_Rounded_Baseline) <= 5) | (abs(Age_Years_Rounded - Age_Years_Rounded_MTAT) <= 5) | (abs(Age_Years_Rounded - Age_Years_Rounded_Endline) <= 5)))
                                                           %>% ungroup()
)


# Remove matches more than 2 levels of education apart
Capture_Recapture_Table_Baseline_MTAT_Endline_FTAT_4_2 <- (Capture_Recapture_Table_Baseline_MTAT_Endline_FTAT_4_1
                                                           %>% mutate(Education_FTAT = as.numeric(factor(Highest_Level_Education, levels = c("Never attended school", "Some primary school", "Completed primary school", "Some secondary school", "Completed secondary school", "More than secondary"))),
                                                                      Education_Baseline = as.numeric(factor(Highest_Level_Education_Baseline, levels = c("Never attended school", "Some primary school", "Completed primary school", "Some secondary school", "Completed secondary school", "More than secondary"))),
                                                                      Education_MTAT = as.numeric(factor(Highest_Level_Education_MTAT, levels = c("Never attended school", "Some primary school", "Completed primary school", "Some secondary school", "Completed secondary school", "More than secondary"))),
                                                                      Education_Endline = as.numeric(factor(Highest_Level_Education_Endline, levels = c("Never attended school", "Some primary school", "Completed primary school", "Some secondary school", "Completed secondary school", "More than secondary")))
                                                           )
                                                           %>% filter(!is.na(Education_FTAT) & ((abs(Education_FTAT - Education_Baseline) <= 2) | (abs(Education_FTAT - Education_MTAT) <= 2) | (abs(Education_FTAT - Education_Endline) <= 2)))
                                                           %>% dplyr::select(-Education_FTAT, -Education_Baseline, -Education_MTAT, -Education_Endline)
)


# Pick best (based on name, and further selective criteria in FTAT (Received HRP previously, Did_Not_Sleep_Outside) or randomly) duplicated match
Capture_Recapture_Table_Baseline_MTAT_Endline_FTAT_4_3 <- (Capture_Recapture_Table_Baseline_MTAT_Endline_FTAT_4_2
                                                           %>% slice(sample(1:n()))
                                                           %>% filter(!(duplicated(Baseline_ID) & !is.na(Baseline_ID)))
                                                           %>% filter(!(duplicated(MTAT_ID) & !is.na(MTAT_ID)))
                                                           %>% filter(!(duplicated(Endline_ID) & !is.na(Endline_ID)))
                                                           %>% filter(!(duplicated(FTAT_ID) & !is.na(FTAT_ID)))
                                                           
)


sum(duplicated(Capture_Recapture_Table_Baseline_MTAT_Endline_FTAT_4_3$Baseline_ID) & !is.na(Capture_Recapture_Table_Baseline_MTAT_Endline_FTAT_4_3$Baseline_ID))
sum(duplicated(Capture_Recapture_Table_Baseline_MTAT_Endline_FTAT_4_3$MTAT_ID) & !is.na(Capture_Recapture_Table_Baseline_MTAT_Endline_FTAT_4_3$MTAT_ID))
sum(duplicated(Capture_Recapture_Table_Baseline_MTAT_Endline_FTAT_4_3$Endline_ID) & !is.na(Capture_Recapture_Table_Baseline_MTAT_Endline_FTAT_4_3$Endline_ID))
sum(duplicated(Capture_Recapture_Table_Baseline_MTAT_Endline_FTAT_4_3$FTAT_ID) & !is.na(Capture_Recapture_Table_Baseline_MTAT_Endline_FTAT_4_3$FTAT_ID))


# Remove those matched from datastes to further match
Capture_Recapture_Table_Baseline_MTAT_Endline_5 <- (Capture_Recapture_Table_Baseline_MTAT_Endline_4
                                                    %>% filter(!Baseline_ID %in% na.omit(Capture_Recapture_Table_Baseline_MTAT_Endline_FTAT_4_3$Baseline_ID))
                                                    %>% filter(!MTAT_ID %in% na.omit(Capture_Recapture_Table_Baseline_MTAT_Endline_FTAT_4_3$MTAT_ID))
                                                    %>% filter(!Endline_ID %in% na.omit(Capture_Recapture_Table_Baseline_MTAT_Endline_FTAT_4_3$Endline_ID))
)

FTAT_5 <- (FTAT_4
           %>% filter(!FTAT_ID %in% Capture_Recapture_Table_Baseline_MTAT_Endline_FTAT_4_3$FTAT_ID))


## Perfect match minus firstname initial
Capture_Recapture_Table_Baseline_MTAT_Endline_FTAT_5 <- (Capture_Recapture_Table_Baseline_MTAT_Endline_5
                                                         %>% inner_join(FTAT_5 %>% dplyr::select(-First_Name_Initial), #Because we use name in ftat (which is the same as initial)
                                                                        by = c("District", "Village_Code", "Gender"))
                                                         %>% dplyr::select(District, Village_Code, Gender, Baseline, MTAT, Endline, FTAT, Baseline_ID, MTAT_ID, Endline_ID, FTAT_ID, Baseline_MTAT_Matching, Baseline_MTAT_Endline_Matching, First_Name_Initial_Baseline, First_Name_Initial_MTAT, First_Name_Initial_Endline, Name_Baseline, Name_MTAT, Name_Endline, Name, Age_Years_Rounded_Baseline, Age_Years_Rounded_MTAT, Age_Years_Rounded_Endline, Age_Years_Rounded, Highest_Level_Education_Baseline, Highest_Level_Education_MTAT, Highest_Level_Education_Endline, Highest_Level_Education, `Date of interview`, Previously_Enrolled_In_FTAT, HRP_Not_Sleeping_Outside_In_Any_Month, HRP_Not_Sleeping_Outside_In_Previous_Month)
)

# Restrict to equal educa and age 
Capture_Recapture_Table_Baseline_MTAT_Endline_FTAT_5_1 <- (Capture_Recapture_Table_Baseline_MTAT_Endline_FTAT_5
                                                           %>% rowwise()
                                                           %>% filter(Age_Years_Rounded %in% c(Age_Years_Rounded_Baseline, Age_Years_Rounded_MTAT, Age_Years_Rounded_Endline))
                                                           %>% filter(Highest_Level_Education %in% c(Highest_Level_Education_Baseline, Highest_Level_Education_MTAT, Highest_Level_Education_Endline))
                                                           %>% ungroup()
                                                           
)


# Pick best (based on name, and further selective criteria in FTAT (Received HRP previously, Did_Not_Sleep_Outside) or randomly) duplicated match
Capture_Recapture_Table_Baseline_MTAT_Endline_FTAT_5_2 <- (Capture_Recapture_Table_Baseline_MTAT_Endline_FTAT_5_1
                                                           %>% slice(sample(1:n()))
                                                           %>% filter(!(duplicated(Baseline_ID) & !is.na(Baseline_ID)))
                                                           %>% filter(!(duplicated(MTAT_ID) & !is.na(MTAT_ID)))
                                                           %>% filter(!(duplicated(Endline_ID) & !is.na(Endline_ID)))
                                                           %>% filter(!(duplicated(FTAT_ID) & !is.na(FTAT_ID)))
                                                           
)


sum(duplicated(Capture_Recapture_Table_Baseline_MTAT_Endline_FTAT_5_2$Baseline_ID) & !is.na(Capture_Recapture_Table_Baseline_MTAT_Endline_FTAT_5_2$Baseline_ID))
sum(duplicated(Capture_Recapture_Table_Baseline_MTAT_Endline_FTAT_5_2$MTAT_ID) & !is.na(Capture_Recapture_Table_Baseline_MTAT_Endline_FTAT_5_2$MTAT_ID))
sum(duplicated(Capture_Recapture_Table_Baseline_MTAT_Endline_FTAT_5_2$Endline_ID) & !is.na(Capture_Recapture_Table_Baseline_MTAT_Endline_FTAT_5_2$Endline_ID))
sum(duplicated(Capture_Recapture_Table_Baseline_MTAT_Endline_FTAT_5_2$FTAT_ID) & !is.na(Capture_Recapture_Table_Baseline_MTAT_Endline_FTAT_5_2$FTAT_ID))


# Remove those matched from datastes to further match
Capture_Recapture_Table_Baseline_MTAT_Endline_6 <- (Capture_Recapture_Table_Baseline_MTAT_Endline_5
                                                    %>% filter(!Baseline_ID %in% na.omit(Capture_Recapture_Table_Baseline_MTAT_Endline_FTAT_5_2$Baseline_ID))
                                                    %>% filter(!MTAT_ID %in% na.omit(Capture_Recapture_Table_Baseline_MTAT_Endline_FTAT_5_2$MTAT_ID))
                                                    %>% filter(!Endline_ID %in% na.omit(Capture_Recapture_Table_Baseline_MTAT_Endline_FTAT_5_2$Endline_ID))
)

FTAT_6 <- (FTAT_5
           %>% filter(!FTAT_ID %in% Capture_Recapture_Table_Baseline_MTAT_Endline_FTAT_5_2$FTAT_ID))


##### Finalize capture recapture Baseline MTAT Endline FTATdataset
if(MatchingScenario == 1){
  Capture_Recapture_Table_Baseline_MTAT_Endline_Last <- Capture_Recapture_Table_Baseline_MTAT_Endline_4
  FTAT_Last <- FTAT_4
  Capture_Recapture_Table_Baseline_MTAT_Endline_FTAT_1_Last <- Capture_Recapture_Table_Baseline_MTAT_Endline_FTAT_1_2
  Capture_Recapture_Table_Baseline_MTAT_Endline_FTAT_2_Last <- Capture_Recapture_Table_Baseline_MTAT_Endline_FTAT_2_3
  Capture_Recapture_Table_Baseline_MTAT_Endline_FTAT_3_Last <- Capture_Recapture_Table_Baseline_MTAT_Endline_FTAT_3_3
  Capture_Recapture_Table_Baseline_MTAT_Endline_FTAT_4_Last <- Capture_Recapture_Table_Baseline_MTAT_Endline_FTAT_4_3[0,]
  Capture_Recapture_Table_Baseline_MTAT_Endline_FTAT_5_Last <- Capture_Recapture_Table_Baseline_MTAT_Endline_FTAT_5_2[0,]
}

if(MatchingScenario == 2){
  Capture_Recapture_Table_Baseline_MTAT_Endline_Last <- Capture_Recapture_Table_Baseline_MTAT_Endline_5
  FTAT_Last <- FTAT_5
  Capture_Recapture_Table_Baseline_MTAT_Endline_FTAT_1_Last <- Capture_Recapture_Table_Baseline_MTAT_Endline_FTAT_1_2
  Capture_Recapture_Table_Baseline_MTAT_Endline_FTAT_2_Last <- Capture_Recapture_Table_Baseline_MTAT_Endline_FTAT_2_3
  Capture_Recapture_Table_Baseline_MTAT_Endline_FTAT_3_Last <- Capture_Recapture_Table_Baseline_MTAT_Endline_FTAT_3_3
  Capture_Recapture_Table_Baseline_MTAT_Endline_FTAT_4_Last <- Capture_Recapture_Table_Baseline_MTAT_Endline_FTAT_4_3
  Capture_Recapture_Table_Baseline_MTAT_Endline_FTAT_5_Last <- Capture_Recapture_Table_Baseline_MTAT_Endline_FTAT_5_2[0,]
}

if(MatchingScenario == 3){
  Capture_Recapture_Table_Baseline_MTAT_Endline_Last <- Capture_Recapture_Table_Baseline_MTAT_Endline_6
  FTAT_Last <- FTAT_6
  Capture_Recapture_Table_Baseline_MTAT_Endline_FTAT_1_Last <- Capture_Recapture_Table_Baseline_MTAT_Endline_FTAT_1_2
  Capture_Recapture_Table_Baseline_MTAT_Endline_FTAT_2_Last <- Capture_Recapture_Table_Baseline_MTAT_Endline_FTAT_2_3
  Capture_Recapture_Table_Baseline_MTAT_Endline_FTAT_3_Last <- Capture_Recapture_Table_Baseline_MTAT_Endline_FTAT_3_3
  Capture_Recapture_Table_Baseline_MTAT_Endline_FTAT_4_Last <- Capture_Recapture_Table_Baseline_MTAT_Endline_FTAT_4_3
  Capture_Recapture_Table_Baseline_MTAT_Endline_FTAT_5_Last <- Capture_Recapture_Table_Baseline_MTAT_Endline_FTAT_5_2
}


Capture_Recapture_Table_Baseline_MTAT_Endline_FTAT <- rbind((Capture_Recapture_Table_Baseline_MTAT_Endline_FTAT_1_Last
                                                        %>% mutate(Baseline_MTAT_Endline_FTAT_Matching = "1",
                                                                   First_Name_Initial_FTAT = Name)
                                                        %>% rename(Name_FTAT = Name,
                                                                   Age_Years_Rounded_FTAT = Age_Years_Rounded,
                                                                   Highest_Level_Education_FTAT = Highest_Level_Education)),
                                                       (Capture_Recapture_Table_Baseline_MTAT_Endline_FTAT_2_Last
                                                        %>% mutate(Baseline_MTAT_Endline_FTAT_Matching = "2",
                                                                   First_Name_Initial_FTAT = Name)
                                                        %>% rename(Name_FTAT = Name,
                                                                   Age_Years_Rounded_FTAT = Age_Years_Rounded,
                                                                   Highest_Level_Education_FTAT = Highest_Level_Education)),
                                                       (Capture_Recapture_Table_Baseline_MTAT_Endline_FTAT_3_Last
                                                        %>% mutate(Baseline_MTAT_Endline_FTAT_Matching = "3",
                                                                   First_Name_Initial_FTAT = Name)
                                                        %>% rename(Name_FTAT = Name,
                                                                   Age_Years_Rounded_FTAT = Age_Years_Rounded,
                                                                   Highest_Level_Education_FTAT = Highest_Level_Education)),
                                                       (Capture_Recapture_Table_Baseline_MTAT_Endline_FTAT_4_Last
                                                        %>% mutate(Baseline_MTAT_Endline_FTAT_Matching = "4",
                                                                   First_Name_Initial_FTAT = Name)
                                                        %>% rename(Name_FTAT = Name,
                                                                   Age_Years_Rounded_FTAT = Age_Years_Rounded,
                                                                   Highest_Level_Education_FTAT = Highest_Level_Education)),
                                                       (Capture_Recapture_Table_Baseline_MTAT_Endline_FTAT_5_Last
                                                        %>% mutate(Baseline_MTAT_Endline_FTAT_Matching = "5",
                                                                   First_Name_Initial_FTAT = Name)
                                                        %>% rename(Name_FTAT = Name,
                                                                   Age_Years_Rounded_FTAT = Age_Years_Rounded,
                                                                   Highest_Level_Education_FTAT = Highest_Level_Education)),
                                                       (Capture_Recapture_Table_Baseline_MTAT_Endline_Last
                                                        %>% mutate(Name_FTAT = NA,
                                                                   First_Name_Initial_FTAT = NA,
                                                                   Highest_Level_Education_FTAT = NA,
                                                                   Age_Years_Rounded_FTAT = NA,
                                                                   Baseline_MTAT_Endline_FTAT_Matching = NA,
                                                                   FTAT = 0,
                                                                   FTAT_ID = NA,
                                                                   Previously_Enrolled_In_FTAT = NA,
                                                                   HRP_Not_Sleeping_Outside_In_Any_Month = NA,
                                                                   HRP_Not_Sleeping_Outside_In_Previous_Month = NA,
                                                                   `Date of interview` = NA)),
                                                       (FTAT_Last
                                                        %>% mutate(Name_Baseline = NA,
                                                                   First_Name_Initial_Baseline = NA,
                                                                   Highest_Level_Education_Baseline = NA,
                                                                   Age_Years_Rounded_Baseline = NA,
                                                                   Baseline = 0,
                                                                   Baseline_ID = NA,
                                                                   
                                                                   Name_MTAT = NA,
                                                                   First_Name_Initial_MTAT = NA,
                                                                   Highest_Level_Education_MTAT = NA,
                                                                   Age_Years_Rounded_MTAT = NA,
                                                                   MTAT = 0,
                                                                   MTAT_ID = NA,
                                                                   
                                                                   Name_Endline = NA,
                                                                   First_Name_Initial_Endline = NA,
                                                                   Highest_Level_Education_Endline = NA,
                                                                   Age_Years_Rounded_Endline = NA,
                                                                   Endline = 0,
                                                                   Endline_ID = NA,
                                                                   
                                                                   Baseline_MTAT_Endline_FTAT_Matching = NA,
                                                                   Baseline_MTAT_Endline_Matching = NA,
                                                                   Baseline_MTAT_Matching = NA)
                                                        %>% rename(Name_FTAT = Name,
                                                                   First_Name_Initial_FTAT = First_Name_Initial,
                                                                   Highest_Level_Education_FTAT = Highest_Level_Education,
                                                                   Age_Years_Rounded_FTAT = Age_Years_Rounded))
                                                       %>% ungroup()
                                                       )


                                                       
## Add back FTAT date of interview and split FTAT capture per survey periods
Capture_Recapture_Table_Baseline_MTAT_Endline_FTAT <- (Capture_Recapture_Table_Baseline_MTAT_Endline_FTAT
                                                       %>% ungroup()
                                                       %>% mutate(FTAT_Baseline_MTAT = ifelse(test = (FTAT == 1 & (as.POSIXct(x = `Date of interview`, format = "%Y-%m-%d") <= as.POSIXct(x = "2018-06-12", format = "%Y-%m-%d"))),
                                                                                              yes = 1,
                                                                                              no = 0),
                                                                  FTAT_MTAT_Endline = ifelse(test = (FTAT == 1 & (as.POSIXct(x = `Date of interview`, format = "%Y-%m-%d") > as.POSIXct(x = "2018-06-12", format = "%Y-%m-%d"))),
                                                                                             yes = 1,
                                                                                             no = 0)
                                                                  )
                                                       )
