# Supplementary material for: Population size estimation of seasonal forest-going populations in southern Lao PDR
Source: Sci Rep. 2021 Jul 20;11:14816. doi: 10.1038/s41598-021-94413-z (PMC8292394; doi:10.1038/s41598-021-94413-z)
Supplement: Supplementary file 3 — Supplementary Information 3. [file 41598_2021_94413_MOESM3_ESM.zip › PSE_Data_Analysis_HH_Based.R]

# This code computes statistics for HH-based PSE estimates

# Clear wd
rm(list=ls())

# Load packages
library(tidyverse)
library(GGally)
library(survey)
library(readxl)


# Setwd
setwd("/Users/francoisrerolle/Desktop/UCSF/MEI/Laos-team/PSE")


## Load data
# Surveys
load("Data/Cleaned/AcME_Form2_Baseline_Long_Clean.RData")
load("Data/Cleaned/AcME_Form2_Endline_Long_Clean.RData")
load("Data/Cleaned/AcME_Form6_MTAT_1_Long_Clean.RData")
# load("AcME_Form6_MTAT_2_Long_Clean.RData")

# Household listing
load("Data/Cleaned/AcME_Household_Listing_Clean.RData")

#### Merge 
AcME_Form2_Baseline_Long_Clean <- (AcME_Form2_Baseline_Long_Clean
                                   %>% mutate(Village_ID = as.numeric(Village_ID))
                                   %>% left_join(AcME_Household_Listing_Clean 
                                                 %>% dplyr:: select(Village_Code, Total_HH_In_Village, Total_Population),
                                                 by = c("Village_ID" = "Village_Code"))
                                   )

AcME_Form2_Endline_Long_Clean <- (AcME_Form2_Endline_Long_Clean
                                   %>% mutate(Village_ID = as.numeric(Village_ID))
                                   %>% left_join(AcME_Household_Listing_Clean 
                                                 %>% dplyr:: select(Village_Code, Total_HH_In_Village, Total_Population),
                                                 by = c("Village_ID" = "Village_Code"))
                                  )

AcME_Form6_MTAT_1_Long_Clean <- (AcME_Form6_MTAT_1_Long_Clean
                                 %>% mutate(Village_ID = as.numeric(Village_ID),
                                            Is_HRP_A_Or_C = (Is_HRP_A | Is_HRP_C),
                                            Is_HRP_A_Or_C_Agriculture = (Is_HRP_A_Agriculture | Is_HRP_C_Agriculture),
                                            Is_HRP_A_Or_C_Forest = (Is_HRP_A_Forest | Is_HRP_C_Forest))
                                 %>% left_join(AcME_Household_Listing_Clean 
                                               %>% dplyr:: select(Village_Code, Total_HH_In_Village, Total_Population),
                                               by = c("Village_ID" = "Village_Code"))
                                 %>% mutate(Total_Number_Villages = 56)
                                 )

#############################
### Define survey designs ###
#############################
###### Baseline
### Define survey sampling HH member: stratified cluster sample of all HH member in a random sample of HH in all vllages (stratum)
AcME_Cross_Sectional_Baseline_Survey_Designs <- svydesign(data = AcME_Form2_Baseline_Long_Clean %>% mutate(Sampling_Weights = Total_HH_In_Village/Number_HH_Sampled_In_Village),
                                                          ids = ~ HH_ID,
                                                          strata = ~ Village_ID,
                                                          weights = ~ Sampling_Weights,
                                                          fpc = ~ Total_HH_In_Village)

###### Endline
### Define survey sampling HH mmeber: stratified cluster sample of all HH member in a random sample of HH in all vllages (stratum)
AcME_Cross_Sectional_Endline_Survey_Designs <- svydesign(data = AcME_Form2_Endline_Long_Clean %>% mutate(Sampling_Weights = Total_HH_In_Village/Number_HH_Sampled_In_Village),
                                                         ids = ~ HH_ID,
                                                         strata = ~ Village_ID,
                                                         weights = ~ Sampling_Weights,
                                                         fpc = ~ Total_HH_In_Village)

####### MTAT 1
### Define survey sampling HH mmeber: census of all HH_Member in all HH in half of the villages (randomly selected)
AcME_Cross_Sectional_MTAT_1_Survey_Designs <- svydesign(data = AcME_Form6_MTAT_1_Long_Clean %>% mutate(Sampling_Weights = 2), # 56 / 28
                                                        ids = ~ Village_ID + HH_ID,
                                                        weights = ~ Sampling_Weights,
                                                        fpc = ~ Total_Number_Villages + Total_HH_In_Village)


###########################
### Fill in shell table ###
###########################
### Import shell table example
shell_tables_Laos_PSE_HH_Based <- read_excel("shell tables Laos PSE Template.xlsx",
                                             range = "A5:I15",
                                             col_names = FALSE)
shell_tables_Laos_PSE_HH_Based[3,1] <- shell_tables_Laos_PSE_HH_Based[4,1]
shell_tables_Laos_PSE_HH_Based[4,1] <- "Age older than 15 among usual residents"
shell_tables_Laos_PSE_HH_Based[12,1] <- "Any of A, C, D"
shell_tables_Laos_PSE_HH_Based[13,1] <- ""

shell_tables_Laos_PSE_HH_Based <- as.matrix(shell_tables_Laos_PSE_HH_Based)

##################
#### Baseline ####
##################
### Start off baseline shell table
shell_tables_Laos_PSE_HH_Based_Baseline <- shell_tables_Laos_PSE_HH_Based

### Fill in numbers from survey
## Residency
# Descriptive
Number_HH_Member_In_Baseline_Survey <- shell_tables_Laos_PSE_HH_Based_Baseline[3,2] <- nrow(AcME_Form2_Baseline_Long_Clean) # Number of HH members in Baseline survey
Number_HH_Member_In_Baseline_Survey_Missing_Residency <- shell_tables_Laos_PSE_HH_Based_Baseline[3,8] <- sum(is.na(AcME_Form2_Baseline_Long_Clean$Is_Usual_Resident)) # Number of HH members in Baseline survey missing Residency status
Percent_HH_Member_In_Baseline_Survey_Missing_Residency <- shell_tables_Laos_PSE_HH_Based_Baseline[3,9] <- round(100 * (Number_HH_Member_In_Baseline_Survey_Missing_Residency / Number_HH_Member_In_Baseline_Survey), digits = 1)
Number_HH_Member_In_Baseline_Survey_Residency_Usual <- shell_tables_Laos_PSE_HH_Based_Baseline[3,3] <- sum(AcME_Form2_Baseline_Long_Clean$Is_Usual_Resident == TRUE, na.rm = T) # Number of HH members in Baseline survey usual resident

# From survey analytical tools accounting for sampling weights and correlation
Percent_HH_Member_In_Baseline_Survey_Residency_Usual <- shell_tables_Laos_PSE_HH_Based_Baseline[3,4] <- round(100 * coef(svymean(x = ~ Is_Usual_Resident, design = AcME_Cross_Sectional_Baseline_Survey_Designs, na.rm = T))["Is_Usual_ResidentTRUE"], digits = 1)
Percent_HH_Member_In_Baseline_Survey_Residency_Usual_CI_Low <- shell_tables_Laos_PSE_HH_Based_Baseline[3,5] <- round(100 * confint(svymean(x = ~ Is_Usual_Resident, design = AcME_Cross_Sectional_Baseline_Survey_Designs, na.rm = T))[, "2.5 %"]["Is_Usual_ResidentTRUE"], digits = 1)
Percent_HH_Member_In_Baseline_Survey_Residency_Usual_CI_High <- shell_tables_Laos_PSE_HH_Based_Baseline[3,6] <- round(100 * confint(svymean(x = ~ Is_Usual_Resident, design = AcME_Cross_Sectional_Baseline_Survey_Designs, na.rm = T))[, "97.5 %"]["Is_Usual_ResidentTRUE"], digits = 1)

svyciprop(formula = ~ Is_Usual_Resident, design = AcME_Cross_Sectional_Baseline_Survey_Designs, na.rm = T)

## Age among usual residents
# Restrict data to usual resident older than 15
AcME_Form2_Baseline_Long_Clean_Usual_Residents <- (AcME_Form2_Baseline_Long_Clean %>% filter(Is_Usual_Resident == TRUE))

# Descriptive
Number_HH_Member_Usual_Residents_In_Baseline_Survey <- shell_tables_Laos_PSE_HH_Based_Baseline[4,2] <- nrow(AcME_Form2_Baseline_Long_Clean_Usual_Residents) # Number of HH members in Baseline survey
Number_HH_Member_Usual_Residents_In_Baseline_Survey_Missing_Age <- shell_tables_Laos_PSE_HH_Based_Baseline[4,8] <- sum(is.na(AcME_Form2_Baseline_Long_Clean_Usual_Residents$Age_Years)) # Number of HH members in Baseline survey missing Age
Percent_HH_Member_Usual_Residents_In_Baseline_Survey_Missing_Age <- shell_tables_Laos_PSE_HH_Based_Baseline[4,9] <- round(100 * (Number_HH_Member_Usual_Residents_In_Baseline_Survey_Missing_Age / Number_HH_Member_Usual_Residents_In_Baseline_Survey), digits = 1)
Number_HH_Member_Usual_Residents_In_Baseline_Survey_Age_Older_15 <- shell_tables_Laos_PSE_HH_Based_Baseline[4,3] <- sum(AcME_Form2_Baseline_Long_Clean_Usual_Residents$Is_Older_Than_15 == TRUE, na.rm = T) # Number of HH members in Baseline survey older than 15

# From survey analytical tools accounting for sampling weights and correlation
Percent_HH_Member_Usual_Residents_In_Baseline_Survey_Age_Older_15 <- shell_tables_Laos_PSE_HH_Based_Baseline[4,4] <- round(100 * coef(svymean(x = ~ Is_Older_Than_15, design = subset(x = AcME_Cross_Sectional_Baseline_Survey_Designs, subset = (Is_Usual_Resident == TRUE)), na.rm = T))["Is_Older_Than_15TRUE"], digits = 1)
Percent_HH_Member_Usual_Residents_In_Baseline_Survey_Age_Older_15_CI_Low <- shell_tables_Laos_PSE_HH_Based_Baseline[4,5] <- round(100 * confint(svymean(x = ~ Is_Older_Than_15, design = subset(x = AcME_Cross_Sectional_Baseline_Survey_Designs, subset = (Is_Usual_Resident == TRUE)), na.rm = T))[, "2.5 %"]["Is_Older_Than_15TRUE"], digits = 1)
Percent_HH_Member_Usual_Residents_In_Baseline_Survey_Age_Older_15_CI_High <- shell_tables_Laos_PSE_HH_Based_Baseline[4,6] <- round(100 * confint(svymean(x = ~ Is_Older_Than_15, design = subset(x = AcME_Cross_Sectional_Baseline_Survey_Designs, subset = (Is_Usual_Resident == TRUE)), na.rm = T))[, "97.5 %"]["Is_Older_Than_15TRUE"], digits = 1)


#######
# HRP #
#######
# Restrict data to usual resident older than 15
AcME_Form2_Baseline_Long_Clean_HRP <- (AcME_Form2_Baseline_Long_Clean %>% filter(Is_Older_Than_15 == TRUE & Is_Usual_Resident == TRUE))

## HRP_A
# Descriptive
Number_HH_Member_In_Baseline_Survey_Age_Older_15_Residency_Usual <- shell_tables_Laos_PSE_HH_Based_Baseline[6,2] <- nrow(AcME_Form2_Baseline_Long_Clean_HRP) # Number of HH members in Baseline survey that are usual resident and older than 15
Number_HH_Member_In_Baseline_Survey_Age_Older_15_Residency_Usual_Missing_HRP_A <- shell_tables_Laos_PSE_HH_Based_Baseline[6,8] <- sum(is.na(AcME_Form2_Baseline_Long_Clean_HRP$Is_HRP_A)) # Number of HH members in Baseline survey missing HRP_A
Percent_HH_Member_In_Baseline_Survey_Age_Older_15_Residency_Usual_Missing_HRP_A <- shell_tables_Laos_PSE_HH_Based_Baseline[6,9] <- round(100 * (Number_HH_Member_In_Baseline_Survey_Age_Older_15_Residency_Usual_Missing_HRP_A / Number_HH_Member_In_Baseline_Survey_Age_Older_15_Residency_Usual), digits = 1)
Number_HH_Member_In_Baseline_Survey_Age_Older_15_Residency_Usual_HRP_A_Yes <- shell_tables_Laos_PSE_HH_Based_Baseline[6,3] <- sum(AcME_Form2_Baseline_Long_Clean_HRP$Is_HRP_A == TRUE, na.rm = T) # Number of HH members in Baseline survey is HRP_A

# From survey analytical tools accounting for sampling weights and correlation
Percent_HH_Member_In_Baseline_Survey_Age_Older_15_Residency_Usual_HRP_A_Yes <- shell_tables_Laos_PSE_HH_Based_Baseline[6,4] <- round(100 * coef(svymean(x = ~ Is_HRP_A, design = subset(x = AcME_Cross_Sectional_Baseline_Survey_Designs, subset = (Is_Older_Than_15 == TRUE & Is_Usual_Resident == TRUE)), na.rm = T))["Is_HRP_ATRUE"], digits = 1)
Percent_HH_Member_In_Baseline_Survey_Age_Older_15_Residency_Usual_HRP_A_Yes_CI_Low <- shell_tables_Laos_PSE_HH_Based_Baseline[6,5] <- round(100 * confint(svymean(x = ~ Is_HRP_A, design = subset(x = AcME_Cross_Sectional_Baseline_Survey_Designs, subset = (Is_Older_Than_15 == TRUE & Is_Usual_Resident == TRUE)), na.rm = T))[, "2.5 %"]["Is_HRP_ATRUE"], digits = 1)
Percent_HH_Member_In_Baseline_Survey_Age_Older_15_Residency_Usual_HRP_A_Yes_CI_High <- shell_tables_Laos_PSE_HH_Based_Baseline[6,6] <- round(100 * confint(svymean(x = ~ Is_HRP_A, design = subset(x = AcME_Cross_Sectional_Baseline_Survey_Designs, subset = (Is_Older_Than_15 == TRUE & Is_Usual_Resident == TRUE)), na.rm = T))[, "97.5 %"]["Is_HRP_ATRUE"], digits = 1)

svyciprop(formula = ~ Is_HRP_A, design = subset(x = AcME_Cross_Sectional_Baseline_Survey_Designs, subset = (Is_Older_Than_15 == TRUE & Is_Usual_Resident == TRUE)), na.rm = T)

## HRP_B
# Descriptive
Number_HH_Member_In_Baseline_Survey_Age_Older_15_Residency_Usual <- shell_tables_Laos_PSE_HH_Based_Baseline[7,2] <- nrow(AcME_Form2_Baseline_Long_Clean_HRP) # Number of HH members in Baseline survey that are usual resident and older than 15
Number_HH_Member_In_Baseline_Survey_Age_Older_15_Residency_Usual_Missing_HRP_B <- shell_tables_Laos_PSE_HH_Based_Baseline[7,8] <- sum(is.na(AcME_Form2_Baseline_Long_Clean_HRP$Is_HRP_B)) # Number of HH members in Baseline survey missing HRP_B
Percent_HH_Member_In_Baseline_Survey_Age_Older_15_Residency_Usual_Missing_HRP_B <- shell_tables_Laos_PSE_HH_Based_Baseline[7,9] <- round(100 * (Number_HH_Member_In_Baseline_Survey_Age_Older_15_Residency_Usual_Missing_HRP_B / Number_HH_Member_In_Baseline_Survey_Age_Older_15_Residency_Usual), digits = 1)
Number_HH_Member_In_Baseline_Survey_Age_Older_15_Residency_Usual_HRP_B_Yes <- shell_tables_Laos_PSE_HH_Based_Baseline[7,3] <- sum(AcME_Form2_Baseline_Long_Clean_HRP$Is_HRP_B == TRUE, na.rm = T) # Number of HH members in Baseline survey is HRP_B

# From survey analytical tools accounting for sampling weights and correlation
Percent_HH_Member_In_Baseline_Survey_Age_Older_15_Residency_Usual_HRP_B_Yes <- shell_tables_Laos_PSE_HH_Based_Baseline[7,4] <- round(100 * coef(svymean(x = ~ Is_HRP_B, design = subset(x = AcME_Cross_Sectional_Baseline_Survey_Designs, subset = (Is_Older_Than_15 == TRUE & Is_Usual_Resident == TRUE)), na.rm = T))["Is_HRP_BTRUE"], digits = 1)
Percent_HH_Member_In_Baseline_Survey_Age_Older_15_Residency_Usual_HRP_B_Yes_CI_Low <- shell_tables_Laos_PSE_HH_Based_Baseline[7,5] <- round(100 * confint(svymean(x = ~ Is_HRP_B, design = subset(x = AcME_Cross_Sectional_Baseline_Survey_Designs, subset = (Is_Older_Than_15 == TRUE & Is_Usual_Resident == TRUE)), na.rm = T))[, "2.5 %"]["Is_HRP_BTRUE"], digits = 1)
Percent_HH_Member_In_Baseline_Survey_Age_Older_15_Residency_Usual_HRP_B_Yes_CI_High <- shell_tables_Laos_PSE_HH_Based_Baseline[7,6] <- round(100 * confint(svymean(x = ~ Is_HRP_B, design = subset(x = AcME_Cross_Sectional_Baseline_Survey_Designs, subset = (Is_Older_Than_15 == TRUE & Is_Usual_Resident == TRUE)), na.rm = T))[, "97.5 %"]["Is_HRP_BTRUE"], digits = 1)


## HRP_C
# Descriptive
Number_HH_Member_In_Baseline_Survey_Age_Older_15_Residency_Usual <- shell_tables_Laos_PSE_HH_Based_Baseline[8,2] <- nrow(AcME_Form2_Baseline_Long_Clean_HRP) # Number of HH members in Baseline survey that are usual resident and older than 15
Number_HH_Member_In_Baseline_Survey_Age_Older_15_Residency_Usual_Missing_HRP_C <- shell_tables_Laos_PSE_HH_Based_Baseline[8,8] <- sum(is.na(AcME_Form2_Baseline_Long_Clean_HRP$Is_HRP_C)) # Number of HH members in Baseline survey missing HRP_C
Percent_HH_Member_In_Baseline_Survey_Age_Older_15_Residency_Usual_Missing_HRP_C <- shell_tables_Laos_PSE_HH_Based_Baseline[8,9] <- round(100 * (Number_HH_Member_In_Baseline_Survey_Age_Older_15_Residency_Usual_Missing_HRP_C / Number_HH_Member_In_Baseline_Survey_Age_Older_15_Residency_Usual), digits = 1)
Number_HH_Member_In_Baseline_Survey_Age_Older_15_Residency_Usual_HRP_C_Yes <- shell_tables_Laos_PSE_HH_Based_Baseline[8,3] <- sum(AcME_Form2_Baseline_Long_Clean_HRP$Is_HRP_C == TRUE, na.rm = T) # Number of HH members in Baseline survey is HRP_C

# From survey analytical tools accounting for sampling weights and correlation
Percent_HH_Member_In_Baseline_Survey_Age_Older_15_Residency_Usual_HRP_C_Yes <- shell_tables_Laos_PSE_HH_Based_Baseline[8,4] <- round(100 * coef(svymean(x = ~ Is_HRP_C, design = subset(x = AcME_Cross_Sectional_Baseline_Survey_Designs, subset = (Is_Older_Than_15 == TRUE & Is_Usual_Resident == TRUE)), na.rm = T))["Is_HRP_CTRUE"], digits = 1)
Percent_HH_Member_In_Baseline_Survey_Age_Older_15_Residency_Usual_HRP_C_Yes_CI_Low <- shell_tables_Laos_PSE_HH_Based_Baseline[8,5] <- round(100 * confint(svymean(x = ~ Is_HRP_C, design = subset(x = AcME_Cross_Sectional_Baseline_Survey_Designs, subset = (Is_Older_Than_15 == TRUE & Is_Usual_Resident == TRUE)), na.rm = T))[, "2.5 %"]["Is_HRP_CTRUE"], digits = 1)
Percent_HH_Member_In_Baseline_Survey_Age_Older_15_Residency_Usual_HRP_C_Yes_CI_High <- shell_tables_Laos_PSE_HH_Based_Baseline[8,6] <- round(100 * confint(svymean(x = ~ Is_HRP_C, design = subset(x = AcME_Cross_Sectional_Baseline_Survey_Designs, subset = (Is_Older_Than_15 == TRUE & Is_Usual_Resident == TRUE)), na.rm = T))[, "97.5 %"]["Is_HRP_CTRUE"], digits = 1)


## HRP_D
# Descriptive
Number_HH_Member_In_Baseline_Survey_Age_Older_15_Residency_Usual <- shell_tables_Laos_PSE_HH_Based_Baseline[9,2] <- nrow(AcME_Form2_Baseline_Long_Clean_HRP) # Number of HH members in Baseline survey that are usual resident and older than 15
Number_HH_Member_In_Baseline_Survey_Age_Older_15_Residency_Usual_Missing_HRP_D <- shell_tables_Laos_PSE_HH_Based_Baseline[9,8] <- sum(is.na(AcME_Form2_Baseline_Long_Clean_HRP$Is_HRP_D)) # Number of HH members in Baseline survey missing HRP_D
Percent_HH_Member_In_Baseline_Survey_Age_Older_15_Residency_Usual_Missing_HRP_D <- shell_tables_Laos_PSE_HH_Based_Baseline[9,9] <- round(100 * (Number_HH_Member_In_Baseline_Survey_Age_Older_15_Residency_Usual_Missing_HRP_D / Number_HH_Member_In_Baseline_Survey_Age_Older_15_Residency_Usual), digits = 1)
Number_HH_Member_In_Baseline_Survey_Age_Older_15_Residency_Usual_HRP_D_Yes <- shell_tables_Laos_PSE_HH_Based_Baseline[9,3] <- sum(AcME_Form2_Baseline_Long_Clean_HRP$Is_HRP_D == TRUE, na.rm = T) # Number of HH members in Baseline survey is HRP_D

# From survey analytical tools accounting for sampling weights and correlation
Percent_HH_Member_In_Baseline_Survey_Age_Older_15_Residency_Usual_HRP_D_Yes <- shell_tables_Laos_PSE_HH_Based_Baseline[9,4] <- round(100 * coef(svymean(x = ~ Is_HRP_D, design = subset(x = AcME_Cross_Sectional_Baseline_Survey_Designs, subset = (Is_Older_Than_15 == TRUE & Is_Usual_Resident == TRUE)), na.rm = T))["Is_HRP_DTRUE"], digits = 1)
Percent_HH_Member_In_Baseline_Survey_Age_Older_15_Residency_Usual_HRP_D_Yes_CI_Low <- shell_tables_Laos_PSE_HH_Based_Baseline[9,5] <- round(100 * confint(svymean(x = ~ Is_HRP_D, design = subset(x = AcME_Cross_Sectional_Baseline_Survey_Designs, subset = (Is_Older_Than_15 == TRUE & Is_Usual_Resident == TRUE)), na.rm = T))[, "2.5 %"]["Is_HRP_DTRUE"], digits = 1)
Percent_HH_Member_In_Baseline_Survey_Age_Older_15_Residency_Usual_HRP_D_Yes_CI_High <- shell_tables_Laos_PSE_HH_Based_Baseline[9,6] <- round(100 * confint(svymean(x = ~ Is_HRP_D, design = subset(x = AcME_Cross_Sectional_Baseline_Survey_Designs, subset = (Is_Older_Than_15 == TRUE & Is_Usual_Resident == TRUE)), na.rm = T))[, "97.5 %"]["Is_HRP_DTRUE"], digits = 1)


## HRP_E
# Descriptive
Number_HH_Member_In_Baseline_Survey_Age_Older_15_Residency_Usual <- shell_tables_Laos_PSE_HH_Based_Baseline[10,2] <- nrow(AcME_Form2_Baseline_Long_Clean_HRP) # Number of HH members in Baseline survey that are usual resident and older than 15
Number_HH_Member_In_Baseline_Survey_Age_Older_15_Residency_Usual_Missing_HRP_E <- shell_tables_Laos_PSE_HH_Based_Baseline[10,8] <- sum(is.na(AcME_Form2_Baseline_Long_Clean_HRP$Is_HRP_E)) # Number of HH members in Baseline survey missing HRP_E
Percent_HH_Member_In_Baseline_Survey_Age_Older_15_Residency_Usual_Missing_HRP_E <- shell_tables_Laos_PSE_HH_Based_Baseline[10,9] <- round(100 * (Number_HH_Member_In_Baseline_Survey_Age_Older_15_Residency_Usual_Missing_HRP_E / Number_HH_Member_In_Baseline_Survey_Age_Older_15_Residency_Usual), digits = 1)
Number_HH_Member_In_Baseline_Survey_Age_Older_15_Residency_Usual_HRP_E_Yes <- shell_tables_Laos_PSE_HH_Based_Baseline[10,3] <- sum(AcME_Form2_Baseline_Long_Clean_HRP$Is_HRP_E == TRUE, na.rm = T) # Number of HH members in Baseline survey is HRP_E

# From survey analytical tools accounting for sampling weights and correlation
Percent_HH_Member_In_Baseline_Survey_Age_Older_15_Residency_Usual_HRP_E_Yes <- shell_tables_Laos_PSE_HH_Based_Baseline[10,4] <- round(100 * coef(svymean(x = ~ Is_HRP_E, design = subset(x = AcME_Cross_Sectional_Baseline_Survey_Designs, subset = (Is_Older_Than_15 == TRUE & Is_Usual_Resident == TRUE)), na.rm = T))["Is_HRP_ETRUE"], digits = 1)
Percent_HH_Member_In_Baseline_Survey_Age_Older_15_Residency_Usual_HRP_E_Yes_CI_Low <- shell_tables_Laos_PSE_HH_Based_Baseline[10,5] <- round(100 * confint(svymean(x = ~ Is_HRP_E, design = subset(x = AcME_Cross_Sectional_Baseline_Survey_Designs, subset = (Is_Older_Than_15 == TRUE & Is_Usual_Resident == TRUE)), na.rm = T))[, "2.5 %"]["Is_HRP_ETRUE"], digits = 1)
Percent_HH_Member_In_Baseline_Survey_Age_Older_15_Residency_Usual_HRP_E_Yes_CI_High <- shell_tables_Laos_PSE_HH_Based_Baseline[10,6] <- round(100 * confint(svymean(x = ~ Is_HRP_E, design = subset(x = AcME_Cross_Sectional_Baseline_Survey_Designs, subset = (Is_Older_Than_15 == TRUE & Is_Usual_Resident == TRUE)), na.rm = T))[, "97.5 %"]["Is_HRP_ETRUE"], digits = 1)

#########
## HRP ##
#########
# Descriptive
Number_HH_Member_In_Baseline_Survey_Age_Older_15_Residency_Usual <- shell_tables_Laos_PSE_HH_Based_Baseline[11,2] <- nrow(AcME_Form2_Baseline_Long_Clean_HRP) # Number of HH members in Baseline survey that are usual resident and older than 15
Number_HH_Member_In_Baseline_Survey_Age_Older_15_Residency_Usual_Missing_HRP <- shell_tables_Laos_PSE_HH_Based_Baseline[11,8] <- sum(is.na(AcME_Form2_Baseline_Long_Clean_HRP$Is_HRP)) # Number of HH members in Baseline survey missing HRP
Percent_HH_Member_In_Baseline_Survey_Age_Older_15_Residency_Usual_Missing_HRP <- shell_tables_Laos_PSE_HH_Based_Baseline[11,9] <- round(100 * (Number_HH_Member_In_Baseline_Survey_Age_Older_15_Residency_Usual_Missing_HRP / Number_HH_Member_In_Baseline_Survey_Age_Older_15_Residency_Usual), digits = 1)
Number_HH_Member_In_Baseline_Survey_Age_Older_15_Residency_Usual_HRP_Yes <- shell_tables_Laos_PSE_HH_Based_Baseline[11,3] <- sum(AcME_Form2_Baseline_Long_Clean_HRP$Is_HRP == TRUE, na.rm = T) # Number of HH members in Baseline survey is HRP

# From survey analytical tools accounting for sampling weights and correlation
Percent_HH_Member_In_Baseline_Survey_Age_Older_15_Residency_Usual_HRP_Yes <- shell_tables_Laos_PSE_HH_Based_Baseline[11,4] <- round(100 * coef(svymean(x = ~ Is_HRP, design = subset(x = AcME_Cross_Sectional_Baseline_Survey_Designs, subset = (Is_Older_Than_15 == TRUE & Is_Usual_Resident == TRUE)), na.rm = T))["Is_HRPTRUE"], digits = 1)
Percent_HH_Member_In_Baseline_Survey_Age_Older_15_Residency_Usual_HRP_Yes_CI_Low <- shell_tables_Laos_PSE_HH_Based_Baseline[11,5] <- round(100 * confint(svymean(x = ~ Is_HRP, design = subset(x = AcME_Cross_Sectional_Baseline_Survey_Designs, subset = (Is_Older_Than_15 == TRUE & Is_Usual_Resident == TRUE)), na.rm = T))[, "2.5 %"]["Is_HRPTRUE"], digits = 1)
Percent_HH_Member_In_Baseline_Survey_Age_Older_15_Residency_Usual_HRP_Yes_CI_High <- shell_tables_Laos_PSE_HH_Based_Baseline[11,6] <- round(100 * confint(svymean(x = ~ Is_HRP, design = subset(x = AcME_Cross_Sectional_Baseline_Survey_Designs, subset = (Is_Older_Than_15 == TRUE & Is_Usual_Resident == TRUE)), na.rm = T))[, "97.5 %"]["Is_HRPTRUE"], digits = 1)


## Alt
Number_HH_Member_In_Baseline_Survey_Age_Older_15_Residency_Usual <- shell_tables_Laos_PSE_HH_Based_Baseline[12,2] <- nrow(AcME_Form2_Baseline_Long_Clean_HRP) # Number of HH members in Baseline survey that are usual resident and older than 15
Number_HH_Member_In_Baseline_Survey_Age_Older_15_Residency_Usual_Missing_HRP_Alt <- shell_tables_Laos_PSE_HH_Based_Baseline[12,8] <- sum(is.na(AcME_Form2_Baseline_Long_Clean_HRP$Is_HRP_Alt)) # Number of HH members in Baseline survey missing HRP_Alt
Percent_HH_Member_In_Baseline_Survey_Age_Older_15_Residency_Usual_Missing_HRP_Alt <- shell_tables_Laos_PSE_HH_Based_Baseline[12,9] <- round(100 * (Number_HH_Member_In_Baseline_Survey_Age_Older_15_Residency_Usual_Missing_HRP_Alt / Number_HH_Member_In_Baseline_Survey_Age_Older_15_Residency_Usual), digits = 1)
Number_HH_Member_In_Baseline_Survey_Age_Older_15_Residency_Usual_HRP_Alt_Yes <- shell_tables_Laos_PSE_HH_Based_Baseline[12,3] <- sum(AcME_Form2_Baseline_Long_Clean_HRP$Is_HRP_Alt == TRUE, na.rm = T) # Number of HH members in Baseline survey is HRP_Alt

# From survey analytical tools accounting for sampling weights and correlation
Percent_HH_Member_In_Baseline_Survey_Age_Older_15_Residency_Usual_HRP_Alt_Yes <- shell_tables_Laos_PSE_HH_Based_Baseline[12,4] <- round(100 * coef(svymean(x = ~ Is_HRP_Alt, design = subset(x = AcME_Cross_Sectional_Baseline_Survey_Designs, subset = (Is_Older_Than_15 == TRUE & Is_Usual_Resident == TRUE)), na.rm = T))["Is_HRP_AltTRUE"], digits = 1)
Percent_HH_Member_In_Baseline_Survey_Age_Older_15_Residency_Usual_HRP_Alt_Yes_CI_Low <- shell_tables_Laos_PSE_HH_Based_Baseline[12,5] <- round(100 * confint(svymean(x = ~ Is_HRP_Alt, design = subset(x = AcME_Cross_Sectional_Baseline_Survey_Designs, subset = (Is_Older_Than_15 == TRUE & Is_Usual_Resident == TRUE)), na.rm = T))[, "2.5 %"]["Is_HRP_AltTRUE"], digits = 1)
Percent_HH_Member_In_Baseline_Survey_Age_Older_15_Residency_Usual_HRP_Alt_Yes_CI_High <- shell_tables_Laos_PSE_HH_Based_Baseline[12,6] <- round(100 * confint(svymean(x = ~ Is_HRP_Alt, design = subset(x = AcME_Cross_Sectional_Baseline_Survey_Designs, subset = (Is_Older_Than_15 == TRUE & Is_Usual_Resident == TRUE)), na.rm = T))[, "97.5 %"]["Is_HRP_AltTRUE"], digits = 1)


#### Subcategory
shell_tables_Laos_PSE_HH_Based_Baseline_Agriculture <- shell_tables_Laos_PSE_HH_Based_Baseline_Forest <- shell_tables_Laos_PSE_HH_Based

# Agriculture
shell_tables_Laos_PSE_HH_Based_Baseline_Agriculture[3,1] <- ""
shell_tables_Laos_PSE_HH_Based_Baseline_Agriculture[4,1] <- ""
shell_tables_Laos_PSE_HH_Based_Baseline_Agriculture[5,1] <- ""
shell_tables_Laos_PSE_HH_Based_Baseline_Agriculture[6,1] <- "A_Agriculture"
shell_tables_Laos_PSE_HH_Based_Baseline_Agriculture[7,1] <- "B_Agriculture"
shell_tables_Laos_PSE_HH_Based_Baseline_Agriculture[8,1] <- "C_Agriculture"
shell_tables_Laos_PSE_HH_Based_Baseline_Agriculture[9,1] <- "D_Agriculture"
shell_tables_Laos_PSE_HH_Based_Baseline_Agriculture[10,1] <- "E_Agriculture"
shell_tables_Laos_PSE_HH_Based_Baseline_Agriculture[11,1] <- "Any of A-E_Agriculture"
shell_tables_Laos_PSE_HH_Based_Baseline_Agriculture[12,1] <- "Any of A,C,D_Agriculture"
shell_tables_Laos_PSE_HH_Based_Baseline_Agriculture[13,1] <- "Any of A,C_Agriculture"

## HRP_A_Agriculture
# Descriptive
Number_HH_Member_In_Baseline_Survey_Age_Older_15_Residency_Usual <- shell_tables_Laos_PSE_HH_Based_Baseline_Agriculture[6,2] <- nrow(AcME_Form2_Baseline_Long_Clean_HRP) # Number of HH members in Baseline survey that are usual resident and older than 15
Number_HH_Member_In_Baseline_Survey_Age_Older_15_Residency_Usual_Missing_HRP_A_Agriculture <- shell_tables_Laos_PSE_HH_Based_Baseline_Agriculture[6,8] <- sum(is.na(AcME_Form2_Baseline_Long_Clean_HRP$Is_HRP_A_Agriculture)) # Number of HH members in Baseline survey missing HRP_A_Agriculture
Percent_HH_Member_In_Baseline_Survey_Age_Older_15_Residency_Usual_Missing_HRP_A_Agriculture <- shell_tables_Laos_PSE_HH_Based_Baseline_Agriculture[6,9] <- round(100 * (Number_HH_Member_In_Baseline_Survey_Age_Older_15_Residency_Usual_Missing_HRP_A_Agriculture / Number_HH_Member_In_Baseline_Survey_Age_Older_15_Residency_Usual), digits = 1)
Number_HH_Member_In_Baseline_Survey_Age_Older_15_Residency_Usual_HRP_A_Agriculture_Yes <- shell_tables_Laos_PSE_HH_Based_Baseline_Agriculture[6,3] <- sum(AcME_Form2_Baseline_Long_Clean_HRP$Is_HRP_A_Agriculture == TRUE, na.rm = T) # Number of HH members in Baseline survey is HRP_A_Agriculture

# From survey analytical tools accounting for sampling weights and correlation
Percent_HH_Member_In_Baseline_Survey_Age_Older_15_Residency_Usual_HRP_A_Agriculture_Yes <- shell_tables_Laos_PSE_HH_Based_Baseline_Agriculture[6,4] <- round(100 * coef(svymean(x = ~ Is_HRP_A_Agriculture, design = subset(x = AcME_Cross_Sectional_Baseline_Survey_Designs, subset = (Is_Older_Than_15 == TRUE & Is_Usual_Resident == TRUE)), na.rm = T))["Is_HRP_A_AgricultureTRUE"], digits = 1)
Percent_HH_Member_In_Baseline_Survey_Age_Older_15_Residency_Usual_HRP_A_Agriculture_Yes_CI_Low <- shell_tables_Laos_PSE_HH_Based_Baseline_Agriculture[6,5] <- round(100 * confint(svymean(x = ~ Is_HRP_A_Agriculture, design = subset(x = AcME_Cross_Sectional_Baseline_Survey_Designs, subset = (Is_Older_Than_15 == TRUE & Is_Usual_Resident == TRUE)), na.rm = T))[, "2.5 %"]["Is_HRP_A_AgricultureTRUE"], digits = 1)
Percent_HH_Member_In_Baseline_Survey_Age_Older_15_Residency_Usual_HRP_A_Agriculture_Yes_CI_High <- shell_tables_Laos_PSE_HH_Based_Baseline_Agriculture[6,6] <- round(100 * confint(svymean(x = ~ Is_HRP_A_Agriculture, design = subset(x = AcME_Cross_Sectional_Baseline_Survey_Designs, subset = (Is_Older_Than_15 == TRUE & Is_Usual_Resident == TRUE)), na.rm = T))[, "97.5 %"]["Is_HRP_A_AgricultureTRUE"], digits = 1)

## HRP_B_Agriculture
# Descriptive
Number_HH_Member_In_Baseline_Survey_Age_Older_15_Residency_Usual <- shell_tables_Laos_PSE_HH_Based_Baseline_Agriculture[7,2] <- nrow(AcME_Form2_Baseline_Long_Clean_HRP) # Number of HH members in Baseline survey that are usual resident and older than 15
Number_HH_Member_In_Baseline_Survey_Age_Older_15_Residency_Usual_Missing_HRP_B_Agriculture <- shell_tables_Laos_PSE_HH_Based_Baseline_Agriculture[7,8] <- sum(is.na(AcME_Form2_Baseline_Long_Clean_HRP$Is_HRP_B_Agriculture)) # Number of HH members in Baseline survey missing HRP_B_Agriculture
Percent_HH_Member_In_Baseline_Survey_Age_Older_15_Residency_Usual_Missing_HRP_B_Agriculture <- shell_tables_Laos_PSE_HH_Based_Baseline_Agriculture[7,9] <- round(100 * (Number_HH_Member_In_Baseline_Survey_Age_Older_15_Residency_Usual_Missing_HRP_B_Agriculture / Number_HH_Member_In_Baseline_Survey_Age_Older_15_Residency_Usual), digits = 1)
Number_HH_Member_In_Baseline_Survey_Age_Older_15_Residency_Usual_HRP_B_Agriculture_Yes <- shell_tables_Laos_PSE_HH_Based_Baseline_Agriculture[7,3] <- sum(AcME_Form2_Baseline_Long_Clean_HRP$Is_HRP_B_Agriculture == TRUE, na.rm = T) # Number of HH members in Baseline survey is HRP_B_Agriculture

# From survey analytical tools accounting for sampling weights and correlation
Percent_HH_Member_In_Baseline_Survey_Age_Older_15_Residency_Usual_HRP_B_Agriculture_Yes <- shell_tables_Laos_PSE_HH_Based_Baseline_Agriculture[7,4] <- round(100 * coef(svymean(x = ~ Is_HRP_B_Agriculture, design = subset(x = AcME_Cross_Sectional_Baseline_Survey_Designs, subset = (Is_Older_Than_15 == TRUE & Is_Usual_Resident == TRUE)), na.rm = T))["Is_HRP_B_AgricultureTRUE"], digits = 1)
Percent_HH_Member_In_Baseline_Survey_Age_Older_15_Residency_Usual_HRP_B_Agriculture_Yes_CI_Low <- shell_tables_Laos_PSE_HH_Based_Baseline_Agriculture[7,5] <- round(100 * confint(svymean(x = ~ Is_HRP_B_Agriculture, design = subset(x = AcME_Cross_Sectional_Baseline_Survey_Designs, subset = (Is_Older_Than_15 == TRUE & Is_Usual_Resident == TRUE)), na.rm = T))[, "2.5 %"]["Is_HRP_B_AgricultureTRUE"], digits = 1)
Percent_HH_Member_In_Baseline_Survey_Age_Older_15_Residency_Usual_HRP_B_Agriculture_Yes_CI_High <- shell_tables_Laos_PSE_HH_Based_Baseline_Agriculture[7,6] <- round(100 * confint(svymean(x = ~ Is_HRP_B_Agriculture, design = subset(x = AcME_Cross_Sectional_Baseline_Survey_Designs, subset = (Is_Older_Than_15 == TRUE & Is_Usual_Resident == TRUE)), na.rm = T))[, "97.5 %"]["Is_HRP_B_AgricultureTRUE"], digits = 1)


## HRP_C_Agriculture
# Descriptive
Number_HH_Member_In_Baseline_Survey_Age_Older_15_Residency_Usual <- shell_tables_Laos_PSE_HH_Based_Baseline_Agriculture[8,2] <- nrow(AcME_Form2_Baseline_Long_Clean_HRP) # Number of HH members in Baseline survey that are usual resident and older than 15
Number_HH_Member_In_Baseline_Survey_Age_Older_15_Residency_Usual_Missing_HRP_C_Agriculture <- shell_tables_Laos_PSE_HH_Based_Baseline_Agriculture[8,8] <- sum(is.na(AcME_Form2_Baseline_Long_Clean_HRP$Is_HRP_C_Agriculture)) # Number of HH members in Baseline survey missing HRP_C_Agriculture
Percent_HH_Member_In_Baseline_Survey_Age_Older_15_Residency_Usual_Missing_HRP_C_Agriculture <- shell_tables_Laos_PSE_HH_Based_Baseline_Agriculture[8,9] <- round(100 * (Number_HH_Member_In_Baseline_Survey_Age_Older_15_Residency_Usual_Missing_HRP_C_Agriculture / Number_HH_Member_In_Baseline_Survey_Age_Older_15_Residency_Usual), digits = 1)
Number_HH_Member_In_Baseline_Survey_Age_Older_15_Residency_Usual_HRP_C_Agriculture_Yes <- shell_tables_Laos_PSE_HH_Based_Baseline_Agriculture[8,3] <- sum(AcME_Form2_Baseline_Long_Clean_HRP$Is_HRP_C_Agriculture == TRUE, na.rm = T) # Number of HH members in Baseline survey is HRP_C_Agriculture

# From survey analytical tools accounting for sampling weights and correlation
Percent_HH_Member_In_Baseline_Survey_Age_Older_15_Residency_Usual_HRP_C_Agriculture_Yes <- shell_tables_Laos_PSE_HH_Based_Baseline_Agriculture[8,4] <- round(100 * coef(svymean(x = ~ Is_HRP_C_Agriculture, design = subset(x = AcME_Cross_Sectional_Baseline_Survey_Designs, subset = (Is_Older_Than_15 == TRUE & Is_Usual_Resident == TRUE)), na.rm = T))["Is_HRP_C_AgricultureTRUE"], digits = 1)
Percent_HH_Member_In_Baseline_Survey_Age_Older_15_Residency_Usual_HRP_C_Agriculture_Yes_CI_Low <- shell_tables_Laos_PSE_HH_Based_Baseline_Agriculture[8,5] <- round(100 * confint(svymean(x = ~ Is_HRP_C_Agriculture, design = subset(x = AcME_Cross_Sectional_Baseline_Survey_Designs, subset = (Is_Older_Than_15 == TRUE & Is_Usual_Resident == TRUE)), na.rm = T))[, "2.5 %"]["Is_HRP_C_AgricultureTRUE"], digits = 1)
Percent_HH_Member_In_Baseline_Survey_Age_Older_15_Residency_Usual_HRP_C_Agriculture_Yes_CI_High <- shell_tables_Laos_PSE_HH_Based_Baseline_Agriculture[8,6] <- round(100 * confint(svymean(x = ~ Is_HRP_C_Agriculture, design = subset(x = AcME_Cross_Sectional_Baseline_Survey_Designs, subset = (Is_Older_Than_15 == TRUE & Is_Usual_Resident == TRUE)), na.rm = T))[, "97.5 %"]["Is_HRP_C_AgricultureTRUE"], digits = 1)


## HRP_D_Agriculture
# Descriptive
Number_HH_Member_In_Baseline_Survey_Age_Older_15_Residency_Usual <- shell_tables_Laos_PSE_HH_Based_Baseline_Agriculture[9,2] <- nrow(AcME_Form2_Baseline_Long_Clean_HRP) # Number of HH members in Baseline survey that are usual resident and older than 15
Number_HH_Member_In_Baseline_Survey_Age_Older_15_Residency_Usual_Missing_HRP_D_Agriculture <- shell_tables_Laos_PSE_HH_Based_Baseline_Agriculture[9,8] <- sum(is.na(AcME_Form2_Baseline_Long_Clean_HRP$Is_HRP_D_Agriculture)) # Number of HH members in Baseline survey missing HRP_D_Agriculture
Percent_HH_Member_In_Baseline_Survey_Age_Older_15_Residency_Usual_Missing_HRP_D_Agriculture <- shell_tables_Laos_PSE_HH_Based_Baseline_Agriculture[9,9] <- round(100 * (Number_HH_Member_In_Baseline_Survey_Age_Older_15_Residency_Usual_Missing_HRP_D_Agriculture / Number_HH_Member_In_Baseline_Survey_Age_Older_15_Residency_Usual), digits = 1)
Number_HH_Member_In_Baseline_Survey_Age_Older_15_Residency_Usual_HRP_D_Agriculture_Yes <- shell_tables_Laos_PSE_HH_Based_Baseline_Agriculture[9,3] <- sum(AcME_Form2_Baseline_Long_Clean_HRP$Is_HRP_D_Agriculture == TRUE, na.rm = T) # Number of HH members in Baseline survey is HRP_D_Agriculture

# From survey analytical tools accounting for sampling weights and correlation
Percent_HH_Member_In_Baseline_Survey_Age_Older_15_Residency_Usual_HRP_D_Agriculture_Yes <- shell_tables_Laos_PSE_HH_Based_Baseline_Agriculture[9,4] <- round(100 * coef(svymean(x = ~ Is_HRP_D_Agriculture, design = subset(x = AcME_Cross_Sectional_Baseline_Survey_Designs, subset = (Is_Older_Than_15 == TRUE & Is_Usual_Resident == TRUE)), na.rm = T))["Is_HRP_D_AgricultureTRUE"], digits = 1)
Percent_HH_Member_In_Baseline_Survey_Age_Older_15_Residency_Usual_HRP_D_Agriculture_Yes_CI_Low <- shell_tables_Laos_PSE_HH_Based_Baseline_Agriculture[9,5] <- round(100 * confint(svymean(x = ~ Is_HRP_D_Agriculture, design = subset(x = AcME_Cross_Sectional_Baseline_Survey_Designs, subset = (Is_Older_Than_15 == TRUE & Is_Usual_Resident == TRUE)), na.rm = T))[, "2.5 %"]["Is_HRP_D_AgricultureTRUE"], digits = 1)
Percent_HH_Member_In_Baseline_Survey_Age_Older_15_Residency_Usual_HRP_D_Agriculture_Yes_CI_High <- shell_tables_Laos_PSE_HH_Based_Baseline_Agriculture[9,6] <- round(100 * confint(svymean(x = ~ Is_HRP_D_Agriculture, design = subset(x = AcME_Cross_Sectional_Baseline_Survey_Designs, subset = (Is_Older_Than_15 == TRUE & Is_Usual_Resident == TRUE)), na.rm = T))[, "97.5 %"]["Is_HRP_D_AgricultureTRUE"], digits = 1)


## HRP_E_Agriculture
# Descriptive
Number_HH_Member_In_Baseline_Survey_Age_Older_15_Residency_Usual <- shell_tables_Laos_PSE_HH_Based_Baseline_Agriculture[10,2] <- nrow(AcME_Form2_Baseline_Long_Clean_HRP) # Number of HH members in Baseline survey that are usual resident and older than 15
Number_HH_Member_In_Baseline_Survey_Age_Older_15_Residency_Usual_Missing_HRP_E_Agriculture <- shell_tables_Laos_PSE_HH_Based_Baseline_Agriculture[10,8] <- sum(is.na(AcME_Form2_Baseline_Long_Clean_HRP$Is_HRP_E_Agriculture)) # Number of HH members in Baseline survey missing HRP_E_Agriculture
Percent_HH_Member_In_Baseline_Survey_Age_Older_15_Residency_Usual_Missing_HRP_E_Agriculture <- shell_tables_Laos_PSE_HH_Based_Baseline_Agriculture[10,9] <- round(100 * (Number_HH_Member_In_Baseline_Survey_Age_Older_15_Residency_Usual_Missing_HRP_E_Agriculture / Number_HH_Member_In_Baseline_Survey_Age_Older_15_Residency_Usual), digits = 1)
Number_HH_Member_In_Baseline_Survey_Age_Older_15_Residency_Usual_HRP_E_Agriculture_Yes <- shell_tables_Laos_PSE_HH_Based_Baseline_Agriculture[10,3] <- sum(AcME_Form2_Baseline_Long_Clean_HRP$Is_HRP_E_Agriculture == TRUE, na.rm = T) # Number of HH members in Baseline survey is HRP_E_Agriculture

# From survey analytical tools accounting for sampling weights and correlation
Percent_HH_Member_In_Baseline_Survey_Age_Older_15_Residency_Usual_HRP_E_Agriculture_Yes <- shell_tables_Laos_PSE_HH_Based_Baseline_Agriculture[10,4] <- round(100 * coef(svymean(x = ~ Is_HRP_E_Agriculture, design = subset(x = AcME_Cross_Sectional_Baseline_Survey_Designs, subset = (Is_Older_Than_15 == TRUE & Is_Usual_Resident == TRUE)), na.rm = T))["Is_HRP_E_AgricultureTRUE"], digits = 1)
Percent_HH_Member_In_Baseline_Survey_Age_Older_15_Residency_Usual_HRP_E_Agriculture_Yes_CI_Low <- shell_tables_Laos_PSE_HH_Based_Baseline_Agriculture[10,5] <- round(100 * confint(svymean(x = ~ Is_HRP_E_Agriculture, design = subset(x = AcME_Cross_Sectional_Baseline_Survey_Designs, subset = (Is_Older_Than_15 == TRUE & Is_Usual_Resident == TRUE)), na.rm = T))[, "2.5 %"]["Is_HRP_E_AgricultureTRUE"], digits = 1)
Percent_HH_Member_In_Baseline_Survey_Age_Older_15_Residency_Usual_HRP_E_Agriculture_Yes_CI_High <- shell_tables_Laos_PSE_HH_Based_Baseline_Agriculture[10,6] <- round(100 * confint(svymean(x = ~ Is_HRP_E_Agriculture, design = subset(x = AcME_Cross_Sectional_Baseline_Survey_Designs, subset = (Is_Older_Than_15 == TRUE & Is_Usual_Resident == TRUE)), na.rm = T))[, "97.5 %"]["Is_HRP_E_AgricultureTRUE"], digits = 1)

#####################
## HRP_Agriculture ##
#####################
# Descriptive
Number_HH_Member_In_Baseline_Survey_Age_Older_15_Residency_Usual <- shell_tables_Laos_PSE_HH_Based_Baseline_Agriculture[11,2] <- nrow(AcME_Form2_Baseline_Long_Clean_HRP) # Number of HH members in Baseline survey that are usual resident and older than 15
Number_HH_Member_In_Baseline_Survey_Age_Older_15_Residency_Usual_Missing_HRP_Agriculture <- shell_tables_Laos_PSE_HH_Based_Baseline_Agriculture[11,8] <- sum(is.na(AcME_Form2_Baseline_Long_Clean_HRP$Is_HRP_Agriculture)) # Number of HH members in Baseline survey missing HRP
Percent_HH_Member_In_Baseline_Survey_Age_Older_15_Residency_Usual_Missing_HRP_Agriculture <- shell_tables_Laos_PSE_HH_Based_Baseline_Agriculture[11,9] <- round(100 * (Number_HH_Member_In_Baseline_Survey_Age_Older_15_Residency_Usual_Missing_HRP_Agriculture / Number_HH_Member_In_Baseline_Survey_Age_Older_15_Residency_Usual), digits = 1)
Number_HH_Member_In_Baseline_Survey_Age_Older_15_Residency_Usual_HRP_Agriculture_Yes <- shell_tables_Laos_PSE_HH_Based_Baseline_Agriculture[11,3] <- sum(AcME_Form2_Baseline_Long_Clean_HRP$Is_HRP_Agriculture == TRUE, na.rm = T) # Number of HH members in Baseline survey is HRP

# From survey analytical tools accounting for sampling weights and correlation
Percent_HH_Member_In_Baseline_Survey_Age_Older_15_Residency_Usual_HRP_Agriculture_Yes <- shell_tables_Laos_PSE_HH_Based_Baseline_Agriculture[11,4] <- round(100 * coef(svymean(x = ~ Is_HRP_Agriculture, design = subset(x = AcME_Cross_Sectional_Baseline_Survey_Designs, subset = (Is_Older_Than_15 == TRUE & Is_Usual_Resident == TRUE)), na.rm = T))["Is_HRP_AgricultureTRUE"], digits = 1)
Percent_HH_Member_In_Baseline_Survey_Age_Older_15_Residency_Usual_HRP_Agriculture_Yes_CI_Low <- shell_tables_Laos_PSE_HH_Based_Baseline_Agriculture[11,5] <- round(100 * confint(svymean(x = ~ Is_HRP_Agriculture, design = subset(x = AcME_Cross_Sectional_Baseline_Survey_Designs, subset = (Is_Older_Than_15 == TRUE & Is_Usual_Resident == TRUE)), na.rm = T))[, "2.5 %"]["Is_HRP_AgricultureTRUE"], digits = 1)
Percent_HH_Member_In_Baseline_Survey_Age_Older_15_Residency_Usual_HRP_Agriculture_Yes_CI_High <- shell_tables_Laos_PSE_HH_Based_Baseline_Agriculture[11,6] <- round(100 * confint(svymean(x = ~ Is_HRP_Agriculture, design = subset(x = AcME_Cross_Sectional_Baseline_Survey_Designs, subset = (Is_Older_Than_15 == TRUE & Is_Usual_Resident == TRUE)), na.rm = T))[, "97.5 %"]["Is_HRP_AgricultureTRUE"], digits = 1)


## Alt
# Agriculutre_Max
Number_HH_Member_In_Baseline_Survey_Age_Older_15_Residency_Usual <- shell_tables_Laos_PSE_HH_Based_Baseline_Agriculture[12,2] <- nrow(AcME_Form2_Baseline_Long_Clean_HRP) # Number of HH members in Baseline survey that are usual resident and older than 15
Number_HH_Member_In_Baseline_Survey_Age_Older_15_Residency_Usual_Missing_HRP_Alt_Agriculture_Max <- shell_tables_Laos_PSE_HH_Based_Baseline_Agriculture[12,8] <- sum(is.na(AcME_Form2_Baseline_Long_Clean_HRP$Is_HRP_Alt_Agriculture_Max)) # Number of HH members in Baseline survey missing HRP_Alt_Agriculture_Max
Percent_HH_Member_In_Baseline_Survey_Age_Older_15_Residency_Usual_Missing_HRP_Alt_Agriculture_Max <- shell_tables_Laos_PSE_HH_Based_Baseline_Agriculture[12,9] <- round(100 * (Number_HH_Member_In_Baseline_Survey_Age_Older_15_Residency_Usual_Missing_HRP_Alt_Agriculture_Max / Number_HH_Member_In_Baseline_Survey_Age_Older_15_Residency_Usual), digits = 1)
Number_HH_Member_In_Baseline_Survey_Age_Older_15_Residency_Usual_HRP_Alt_Agriculture_Max_Yes <- shell_tables_Laos_PSE_HH_Based_Baseline_Agriculture[12,3] <- sum(AcME_Form2_Baseline_Long_Clean_HRP$Is_HRP_Alt_Agriculture_Max == TRUE, na.rm = T) # Number of HH members in Baseline survey is HRP_Alt_Agriculture_Max

# From survey analytical tools accounting for sampling weights and correlation
Percent_HH_Member_In_Baseline_Survey_Age_Older_15_Residency_Usual_HRP_Alt_Agriculture_Max_Yes <- shell_tables_Laos_PSE_HH_Based_Baseline_Agriculture[12,4] <- round(100 * coef(svymean(x = ~ Is_HRP_Alt_Agriculture_Max, design = subset(x = AcME_Cross_Sectional_Baseline_Survey_Designs, subset = (Is_Older_Than_15 == TRUE & Is_Usual_Resident == TRUE)), na.rm = T))["Is_HRP_Alt_Agriculture_MaxTRUE"], digits = 1)
Percent_HH_Member_In_Baseline_Survey_Age_Older_15_Residency_Usual_HRP_Alt_Agriculture_Max_Yes_CI_Low <- shell_tables_Laos_PSE_HH_Based_Baseline_Agriculture[12,5] <- round(100 * confint(svymean(x = ~ Is_HRP_Alt_Agriculture_Max, design = subset(x = AcME_Cross_Sectional_Baseline_Survey_Designs, subset = (Is_Older_Than_15 == TRUE & Is_Usual_Resident == TRUE)), na.rm = T))[, "2.5 %"]["Is_HRP_Alt_Agriculture_MaxTRUE"], digits = 1)
Percent_HH_Member_In_Baseline_Survey_Age_Older_15_Residency_Usual_HRP_Alt_Agriculture_Max_Yes_CI_High <- shell_tables_Laos_PSE_HH_Based_Baseline_Agriculture[12,6] <- round(100 * confint(svymean(x = ~ Is_HRP_Alt_Agriculture_Max, design = subset(x = AcME_Cross_Sectional_Baseline_Survey_Designs, subset = (Is_Older_Than_15 == TRUE & Is_Usual_Resident == TRUE)), na.rm = T))[, "97.5 %"]["Is_HRP_Alt_Agriculture_MaxTRUE"], digits = 1)


# Agriculture_Min
Number_HH_Member_In_Baseline_Survey_Age_Older_15_Residency_Usual <- shell_tables_Laos_PSE_HH_Based_Baseline_Agriculture[13,2] <- nrow(AcME_Form2_Baseline_Long_Clean_HRP) # Number of HH members in Baseline survey that are usual resident and older than 15
Number_HH_Member_In_Baseline_Survey_Age_Older_15_Residency_Usual_Missing_HRP_Alt_Agriculture_Min <- shell_tables_Laos_PSE_HH_Based_Baseline_Agriculture[13,8] <- sum(is.na(AcME_Form2_Baseline_Long_Clean_HRP$Is_HRP_Alt_Agriculture_Min)) # Number of HH members in Baseline survey missing HRP_A_Agriculture_Minlt
Percent_HH_Member_In_Baseline_Survey_Age_Older_15_Residency_Usual_Missing_HRP_Alt_Agriculture_Min <- shell_tables_Laos_PSE_HH_Based_Baseline_Agriculture[13,9] <- round(100 * (Number_HH_Member_In_Baseline_Survey_Age_Older_15_Residency_Usual_Missing_HRP_Alt_Agriculture_Min / Number_HH_Member_In_Baseline_Survey_Age_Older_15_Residency_Usual), digits = 1)
Number_HH_Member_In_Baseline_Survey_Age_Older_15_Residency_Usual_HRP_Alt_Agriculture_Min_Yes <- shell_tables_Laos_PSE_HH_Based_Baseline_Agriculture[13,3] <- sum(AcME_Form2_Baseline_Long_Clean_HRP$Is_HRP_Alt_Agriculture_Min == TRUE, na.rm = T) # Number of HH members in Baseline survey is HRP_A_Agriculture_Minlt

# From survey analytical tools accounting for sampling weights and correlation
Percent_HH_Member_In_Baseline_Survey_Age_Older_15_Residency_Usual_HRP_Alt_Agriculture_Min_Yes <- shell_tables_Laos_PSE_HH_Based_Baseline_Agriculture[13,4] <- round(100 * coef(svymean(x = ~ Is_HRP_Alt_Agriculture_Min, design = subset(x = AcME_Cross_Sectional_Baseline_Survey_Designs, subset = (Is_Older_Than_15 == TRUE & Is_Usual_Resident == TRUE)), na.rm = T))["Is_HRP_Alt_Agriculture_MinTRUE"], digits = 1)
Percent_HH_Member_In_Baseline_Survey_Age_Older_15_Residency_Usual_HRP_Alt_Agriculture_Min_Yes_CI_Low <- shell_tables_Laos_PSE_HH_Based_Baseline_Agriculture[13,5] <- round(100 * confint(svymean(x = ~ Is_HRP_Alt_Agriculture_Min, design = subset(x = AcME_Cross_Sectional_Baseline_Survey_Designs, subset = (Is_Older_Than_15 == TRUE & Is_Usual_Resident == TRUE)), na.rm = T))[, "2.5 %"]["Is_HRP_Alt_Agriculture_MinTRUE"], digits = 1)
Percent_HH_Member_In_Baseline_Survey_Age_Older_15_Residency_Usual_HRP_Alt_Agriculture_Min_Yes_CI_High <- shell_tables_Laos_PSE_HH_Based_Baseline_Agriculture[13,6] <- round(100 * confint(svymean(x = ~ Is_HRP_Alt_Agriculture_Min, design = subset(x = AcME_Cross_Sectional_Baseline_Survey_Designs, subset = (Is_Older_Than_15 == TRUE & Is_Usual_Resident == TRUE)), na.rm = T))[, "97.5 %"]["Is_HRP_Alt_Agriculture_MinTRUE"], digits = 1)


# Forest
shell_tables_Laos_PSE_HH_Based_Baseline_Forest[3,1] <- ""
shell_tables_Laos_PSE_HH_Based_Baseline_Forest[4,1] <- ""
shell_tables_Laos_PSE_HH_Based_Baseline_Forest[5,1] <- ""
shell_tables_Laos_PSE_HH_Based_Baseline_Forest[6,1] <- "A_Forest"
shell_tables_Laos_PSE_HH_Based_Baseline_Forest[7,1] <- "B_Forest"
shell_tables_Laos_PSE_HH_Based_Baseline_Forest[8,1] <- "C_Forest"
shell_tables_Laos_PSE_HH_Based_Baseline_Forest[9,1] <- "D_Forest"
shell_tables_Laos_PSE_HH_Based_Baseline_Forest[10,1] <- "E_Forest"
shell_tables_Laos_PSE_HH_Based_Baseline_Forest[11,1] <- "Any of A-E_Forest"
shell_tables_Laos_PSE_HH_Based_Baseline_Forest[12,1] <- "Any of A,C,D_Forest"
shell_tables_Laos_PSE_HH_Based_Baseline_Forest[13,1] <- "Any of A,C_Forest"

## HRP_A_Forest
# Descriptive
Number_HH_Member_In_Baseline_Survey_Age_Older_15_Residency_Usual <- shell_tables_Laos_PSE_HH_Based_Baseline_Forest[6,2] <- nrow(AcME_Form2_Baseline_Long_Clean_HRP) # Number of HH members in Baseline survey that are usual resident and older than 15
Number_HH_Member_In_Baseline_Survey_Age_Older_15_Residency_Usual_Missing_HRP_A_Forest <- shell_tables_Laos_PSE_HH_Based_Baseline_Forest[6,8] <- sum(is.na(AcME_Form2_Baseline_Long_Clean_HRP$Is_HRP_A_Forest)) # Number of HH members in Baseline survey missing HRP_A_Forest
Percent_HH_Member_In_Baseline_Survey_Age_Older_15_Residency_Usual_Missing_HRP_A_Forest <- shell_tables_Laos_PSE_HH_Based_Baseline_Forest[6,9] <- round(100 * (Number_HH_Member_In_Baseline_Survey_Age_Older_15_Residency_Usual_Missing_HRP_A_Forest / Number_HH_Member_In_Baseline_Survey_Age_Older_15_Residency_Usual), digits = 1)
Number_HH_Member_In_Baseline_Survey_Age_Older_15_Residency_Usual_HRP_A_Forest_Yes <- shell_tables_Laos_PSE_HH_Based_Baseline_Forest[6,3] <- sum(AcME_Form2_Baseline_Long_Clean_HRP$Is_HRP_A_Forest == TRUE, na.rm = T) # Number of HH members in Baseline survey is HRP_A_Forest

# From survey analytical tools accounting for sampling weights and correlation
Percent_HH_Member_In_Baseline_Survey_Age_Older_15_Residency_Usual_HRP_A_Forest_Yes <- shell_tables_Laos_PSE_HH_Based_Baseline_Forest[6,4] <- round(100 * coef(svymean(x = ~ Is_HRP_A_Forest, design = subset(x = AcME_Cross_Sectional_Baseline_Survey_Designs, subset = (Is_Older_Than_15 == TRUE & Is_Usual_Resident == TRUE)), na.rm = T))["Is_HRP_A_ForestTRUE"], digits = 1)
Percent_HH_Member_In_Baseline_Survey_Age_Older_15_Residency_Usual_HRP_A_Forest_Yes_CI_Low <- shell_tables_Laos_PSE_HH_Based_Baseline_Forest[6,5] <- round(100 * confint(svymean(x = ~ Is_HRP_A_Forest, design = subset(x = AcME_Cross_Sectional_Baseline_Survey_Designs, subset = (Is_Older_Than_15 == TRUE & Is_Usual_Resident == TRUE)), na.rm = T))[, "2.5 %"]["Is_HRP_A_ForestTRUE"], digits = 1)
Percent_HH_Member_In_Baseline_Survey_Age_Older_15_Residency_Usual_HRP_A_Forest_Yes_CI_High <- shell_tables_Laos_PSE_HH_Based_Baseline_Forest[6,6] <- round(100 * confint(svymean(x = ~ Is_HRP_A_Forest, design = subset(x = AcME_Cross_Sectional_Baseline_Survey_Designs, subset = (Is_Older_Than_15 == TRUE & Is_Usual_Resident == TRUE)), na.rm = T))[, "97.5 %"]["Is_HRP_A_ForestTRUE"], digits = 1)

## HRP_B_Forest
# Descriptive
Number_HH_Member_In_Baseline_Survey_Age_Older_15_Residency_Usual <- shell_tables_Laos_PSE_HH_Based_Baseline_Forest[7,2] <- nrow(AcME_Form2_Baseline_Long_Clean_HRP) # Number of HH members in Baseline survey that are usual resident and older than 15
Number_HH_Member_In_Baseline_Survey_Age_Older_15_Residency_Usual_Missing_HRP_B_Forest <- shell_tables_Laos_PSE_HH_Based_Baseline_Forest[7,8] <- sum(is.na(AcME_Form2_Baseline_Long_Clean_HRP$Is_HRP_B_Forest)) # Number of HH members in Baseline survey missing HRP_B_Forest
Percent_HH_Member_In_Baseline_Survey_Age_Older_15_Residency_Usual_Missing_HRP_B_Forest <- shell_tables_Laos_PSE_HH_Based_Baseline_Forest[7,9] <- round(100 * (Number_HH_Member_In_Baseline_Survey_Age_Older_15_Residency_Usual_Missing_HRP_B_Forest / Number_HH_Member_In_Baseline_Survey_Age_Older_15_Residency_Usual), digits = 1)
Number_HH_Member_In_Baseline_Survey_Age_Older_15_Residency_Usual_HRP_B_Forest_Yes <- shell_tables_Laos_PSE_HH_Based_Baseline_Forest[7,3] <- sum(AcME_Form2_Baseline_Long_Clean_HRP$Is_HRP_B_Forest == TRUE, na.rm = T) # Number of HH members in Baseline survey is HRP_B_Forest

# From survey analytical tools accounting for sampling weights and correlation
Percent_HH_Member_In_Baseline_Survey_Age_Older_15_Residency_Usual_HRP_B_Forest_Yes <- shell_tables_Laos_PSE_HH_Based_Baseline_Forest[7,4] <- round(100 * coef(svymean(x = ~ Is_HRP_B_Forest, design = subset(x = AcME_Cross_Sectional_Baseline_Survey_Designs, subset = (Is_Older_Than_15 == TRUE & Is_Usual_Resident == TRUE)), na.rm = T))["Is_HRP_B_ForestTRUE"], digits = 1)
Percent_HH_Member_In_Baseline_Survey_Age_Older_15_Residency_Usual_HRP_B_Forest_Yes_CI_Low <- shell_tables_Laos_PSE_HH_Based_Baseline_Forest[7,5] <- round(100 * confint(svymean(x = ~ Is_HRP_B_Forest, design = subset(x = AcME_Cross_Sectional_Baseline_Survey_Designs, subset = (Is_Older_Than_15 == TRUE & Is_Usual_Resident == TRUE)), na.rm = T))[, "2.5 %"]["Is_HRP_B_ForestTRUE"], digits = 1)
Percent_HH_Member_In_Baseline_Survey_Age_Older_15_Residency_Usual_HRP_B_Forest_Yes_CI_High <- shell_tables_Laos_PSE_HH_Based_Baseline_Forest[7,6] <- round(100 * confint(svymean(x = ~ Is_HRP_B_Forest, design = subset(x = AcME_Cross_Sectional_Baseline_Survey_Designs, subset = (Is_Older_Than_15 == TRUE & Is_Usual_Resident == TRUE)), na.rm = T))[, "97.5 %"]["Is_HRP_B_ForestTRUE"], digits = 1)


## HRP_C_Forest
# Descriptive
Number_HH_Member_In_Baseline_Survey_Age_Older_15_Residency_Usual <- shell_tables_Laos_PSE_HH_Based_Baseline_Forest[8,2] <- nrow(AcME_Form2_Baseline_Long_Clean_HRP) # Number of HH members in Baseline survey that are usual resident and older than 15
Number_HH_Member_In_Baseline_Survey_Age_Older_15_Residency_Usual_Missing_HRP_C_Forest <- shell_tables_Laos_PSE_HH_Based_Baseline_Forest[8,8] <- sum(is.na(AcME_Form2_Baseline_Long_Clean_HRP$Is_HRP_C_Forest)) # Number of HH members in Baseline survey missing HRP_C_Forest
Percent_HH_Member_In_Baseline_Survey_Age_Older_15_Residency_Usual_Missing_HRP_C_Forest <- shell_tables_Laos_PSE_HH_Based_Baseline_Forest[8,9] <- round(100 * (Number_HH_Member_In_Baseline_Survey_Age_Older_15_Residency_Usual_Missing_HRP_C_Forest / Number_HH_Member_In_Baseline_Survey_Age_Older_15_Residency_Usual), digits = 1)
Number_HH_Member_In_Baseline_Survey_Age_Older_15_Residency_Usual_HRP_C_Forest_Yes <- shell_tables_Laos_PSE_HH_Based_Baseline_Forest[8,3] <- sum(AcME_Form2_Baseline_Long_Clean_HRP$Is_HRP_C_Forest == TRUE, na.rm = T) # Number of HH members in Baseline survey is HRP_C_Forest

# From survey analytical tools accounting for sampling weights and correlation
Percent_HH_Member_In_Baseline_Survey_Age_Older_15_Residency_Usual_HRP_C_Forest_Yes <- shell_tables_Laos_PSE_HH_Based_Baseline_Forest[8,4] <- round(100 * coef(svymean(x = ~ Is_HRP_C_Forest, design = subset(x = AcME_Cross_Sectional_Baseline_Survey_Designs, subset = (Is_Older_Than_15 == TRUE & Is_Usual_Resident == TRUE)), na.rm = T))["Is_HRP_C_ForestTRUE"], digits = 1)
Percent_HH_Member_In_Baseline_Survey_Age_Older_15_Residency_Usual_HRP_C_Forest_Yes_CI_Low <- shell_tables_Laos_PSE_HH_Based_Baseline_Forest[8,5] <- round(100 * confint(svymean(x = ~ Is_HRP_C_Forest, design = subset(x = AcME_Cross_Sectional_Baseline_Survey_Designs, subset = (Is_Older_Than_15 == TRUE & Is_Usual_Resident == TRUE)), na.rm = T))[, "2.5 %"]["Is_HRP_C_ForestTRUE"], digits = 1)
Percent_HH_Member_In_Baseline_Survey_Age_Older_15_Residency_Usual_HRP_C_Forest_Yes_CI_High <- shell_tables_Laos_PSE_HH_Based_Baseline_Forest[8,6] <- round(100 * confint(svymean(x = ~ Is_HRP_C_Forest, design = subset(x = AcME_Cross_Sectional_Baseline_Survey_Designs, subset = (Is_Older_Than_15 == TRUE & Is_Usual_Resident == TRUE)), na.rm = T))[, "97.5 %"]["Is_HRP_C_ForestTRUE"], digits = 1)


## HRP_D_Forest
# Descriptive
Number_HH_Member_In_Baseline_Survey_Age_Older_15_Residency_Usual <- shell_tables_Laos_PSE_HH_Based_Baseline_Forest[9,2] <- nrow(AcME_Form2_Baseline_Long_Clean_HRP) # Number of HH members in Baseline survey that are usual resident and older than 15
Number_HH_Member_In_Baseline_Survey_Age_Older_15_Residency_Usual_Missing_HRP_D_Forest <- shell_tables_Laos_PSE_HH_Based_Baseline_Forest[9,8] <- sum(is.na(AcME_Form2_Baseline_Long_Clean_HRP$Is_HRP_D_Forest)) # Number of HH members in Baseline survey missing HRP_D_Forest
Percent_HH_Member_In_Baseline_Survey_Age_Older_15_Residency_Usual_Missing_HRP_D_Forest <- shell_tables_Laos_PSE_HH_Based_Baseline_Forest[9,9] <- round(100 * (Number_HH_Member_In_Baseline_Survey_Age_Older_15_Residency_Usual_Missing_HRP_D_Forest / Number_HH_Member_In_Baseline_Survey_Age_Older_15_Residency_Usual), digits = 1)
Number_HH_Member_In_Baseline_Survey_Age_Older_15_Residency_Usual_HRP_D_Forest_Yes <- shell_tables_Laos_PSE_HH_Based_Baseline_Forest[9,3] <- sum(AcME_Form2_Baseline_Long_Clean_HRP$Is_HRP_D_Forest == TRUE, na.rm = T) # Number of HH members in Baseline survey is HRP_D_Forest

# From survey analytical tools accounting for sampling weights and correlation
Percent_HH_Member_In_Baseline_Survey_Age_Older_15_Residency_Usual_HRP_D_Forest_Yes <- shell_tables_Laos_PSE_HH_Based_Baseline_Forest[9,4] <- round(100 * coef(svymean(x = ~ Is_HRP_D_Forest, design = subset(x = AcME_Cross_Sectional_Baseline_Survey_Designs, subset = (Is_Older_Than_15 == TRUE & Is_Usual_Resident == TRUE)), na.rm = T))["Is_HRP_D_ForestTRUE"], digits = 1)
Percent_HH_Member_In_Baseline_Survey_Age_Older_15_Residency_Usual_HRP_D_Forest_Yes_CI_Low <- shell_tables_Laos_PSE_HH_Based_Baseline_Forest[9,5] <- round(100 * confint(svymean(x = ~ Is_HRP_D_Forest, design = subset(x = AcME_Cross_Sectional_Baseline_Survey_Designs, subset = (Is_Older_Than_15 == TRUE & Is_Usual_Resident == TRUE)), na.rm = T))[, "2.5 %"]["Is_HRP_D_ForestTRUE"], digits = 1)
Percent_HH_Member_In_Baseline_Survey_Age_Older_15_Residency_Usual_HRP_D_Forest_Yes_CI_High <- shell_tables_Laos_PSE_HH_Based_Baseline_Forest[9,6] <- round(100 * confint(svymean(x = ~ Is_HRP_D_Forest, design = subset(x = AcME_Cross_Sectional_Baseline_Survey_Designs, subset = (Is_Older_Than_15 == TRUE & Is_Usual_Resident == TRUE)), na.rm = T))[, "97.5 %"]["Is_HRP_D_ForestTRUE"], digits = 1)


## HRP_E_Forest
# Descriptive
Number_HH_Member_In_Baseline_Survey_Age_Older_15_Residency_Usual <- shell_tables_Laos_PSE_HH_Based_Baseline_Forest[10,2] <- nrow(AcME_Form2_Baseline_Long_Clean_HRP) # Number of HH members in Baseline survey that are usual resident and older than 15
Number_HH_Member_In_Baseline_Survey_Age_Older_15_Residency_Usual_Missing_HRP_E_Forest <- shell_tables_Laos_PSE_HH_Based_Baseline_Forest[10,8] <- sum(is.na(AcME_Form2_Baseline_Long_Clean_HRP$Is_HRP_E_Forest)) # Number of HH members in Baseline survey missing HRP_E_Forest
Percent_HH_Member_In_Baseline_Survey_Age_Older_15_Residency_Usual_Missing_HRP_E_Forest <- shell_tables_Laos_PSE_HH_Based_Baseline_Forest[10,9] <- round(100 * (Number_HH_Member_In_Baseline_Survey_Age_Older_15_Residency_Usual_Missing_HRP_E_Forest / Number_HH_Member_In_Baseline_Survey_Age_Older_15_Residency_Usual), digits = 1)
Number_HH_Member_In_Baseline_Survey_Age_Older_15_Residency_Usual_HRP_E_Forest_Yes <- shell_tables_Laos_PSE_HH_Based_Baseline_Forest[10,3] <- sum(AcME_Form2_Baseline_Long_Clean_HRP$Is_HRP_E_Forest == TRUE, na.rm = T) # Number of HH members in Baseline survey is HRP_E_Forest

# From survey analytical tools accounting for sampling weights and correlation
Percent_HH_Member_In_Baseline_Survey_Age_Older_15_Residency_Usual_HRP_E_Forest_Yes <- shell_tables_Laos_PSE_HH_Based_Baseline_Forest[10,4] <- round(100 * coef(svymean(x = ~ Is_HRP_E_Forest, design = subset(x = AcME_Cross_Sectional_Baseline_Survey_Designs, subset = (Is_Older_Than_15 == TRUE & Is_Usual_Resident == TRUE)), na.rm = T))["Is_HRP_E_ForestTRUE"], digits = 1)
Percent_HH_Member_In_Baseline_Survey_Age_Older_15_Residency_Usual_HRP_E_Forest_Yes_CI_Low <- shell_tables_Laos_PSE_HH_Based_Baseline_Forest[10,5] <- round(100 * confint(svymean(x = ~ Is_HRP_E_Forest, design = subset(x = AcME_Cross_Sectional_Baseline_Survey_Designs, subset = (Is_Older_Than_15 == TRUE & Is_Usual_Resident == TRUE)), na.rm = T))[, "2.5 %"]["Is_HRP_E_ForestTRUE"], digits = 1)
Percent_HH_Member_In_Baseline_Survey_Age_Older_15_Residency_Usual_HRP_E_Forest_Yes_CI_High <- shell_tables_Laos_PSE_HH_Based_Baseline_Forest[10,6] <- round(100 * confint(svymean(x = ~ Is_HRP_E_Forest, design = subset(x = AcME_Cross_Sectional_Baseline_Survey_Designs, subset = (Is_Older_Than_15 == TRUE & Is_Usual_Resident == TRUE)), na.rm = T))[, "97.5 %"]["Is_HRP_E_ForestTRUE"], digits = 1)

#####################
## HRP_Forest ##
#####################
# Descriptive
Number_HH_Member_In_Baseline_Survey_Age_Older_15_Residency_Usual <- shell_tables_Laos_PSE_HH_Based_Baseline_Forest[11,2] <- nrow(AcME_Form2_Baseline_Long_Clean_HRP) # Number of HH members in Baseline survey that are usual resident and older than 15
Number_HH_Member_In_Baseline_Survey_Age_Older_15_Residency_Usual_Missing_HRP_Forest <- shell_tables_Laos_PSE_HH_Based_Baseline_Forest[11,8] <- sum(is.na(AcME_Form2_Baseline_Long_Clean_HRP$Is_HRP_Forest)) # Number of HH members in Baseline survey missing HRP
Percent_HH_Member_In_Baseline_Survey_Age_Older_15_Residency_Usual_Missing_HRP_Forest <- shell_tables_Laos_PSE_HH_Based_Baseline_Forest[11,9] <- round(100 * (Number_HH_Member_In_Baseline_Survey_Age_Older_15_Residency_Usual_Missing_HRP_Forest / Number_HH_Member_In_Baseline_Survey_Age_Older_15_Residency_Usual), digits = 1)
Number_HH_Member_In_Baseline_Survey_Age_Older_15_Residency_Usual_HRP_Forest_Yes <- shell_tables_Laos_PSE_HH_Based_Baseline_Forest[11,3] <- sum(AcME_Form2_Baseline_Long_Clean_HRP$Is_HRP_Forest == TRUE, na.rm = T) # Number of HH members in Baseline survey is HRP

# From survey analytical tools accounting for sampling weights and correlation
Percent_HH_Member_In_Baseline_Survey_Age_Older_15_Residency_Usual_HRP_Forest_Yes <- shell_tables_Laos_PSE_HH_Based_Baseline_Forest[11,4] <- round(100 * coef(svymean(x = ~ Is_HRP_Forest, design = subset(x = AcME_Cross_Sectional_Baseline_Survey_Designs, subset = (Is_Older_Than_15 == TRUE & Is_Usual_Resident == TRUE)), na.rm = T))["Is_HRP_ForestTRUE"], digits = 1)
Percent_HH_Member_In_Baseline_Survey_Age_Older_15_Residency_Usual_HRP_Forest_Yes_CI_Low <- shell_tables_Laos_PSE_HH_Based_Baseline_Forest[11,5] <- round(100 * confint(svymean(x = ~ Is_HRP_Forest, design = subset(x = AcME_Cross_Sectional_Baseline_Survey_Designs, subset = (Is_Older_Than_15 == TRUE & Is_Usual_Resident == TRUE)), na.rm = T))[, "2.5 %"]["Is_HRP_ForestTRUE"], digits = 1)
Percent_HH_Member_In_Baseline_Survey_Age_Older_15_Residency_Usual_HRP_Forest_Yes_CI_High <- shell_tables_Laos_PSE_HH_Based_Baseline_Forest[11,6] <- round(100 * confint(svymean(x = ~ Is_HRP_Forest, design = subset(x = AcME_Cross_Sectional_Baseline_Survey_Designs, subset = (Is_Older_Than_15 == TRUE & Is_Usual_Resident == TRUE)), na.rm = T))[, "97.5 %"]["Is_HRP_ForestTRUE"], digits = 1)


## Alt
# Forest_Max
Number_HH_Member_In_Baseline_Survey_Age_Older_15_Residency_Usual <- shell_tables_Laos_PSE_HH_Based_Baseline_Forest[12,2] <- nrow(AcME_Form2_Baseline_Long_Clean_HRP) # Number of HH members in Baseline survey that are usual resident and older than 15
Number_HH_Member_In_Baseline_Survey_Age_Older_15_Residency_Usual_Missing_HRP_Alt_Forest_Max <- shell_tables_Laos_PSE_HH_Based_Baseline_Forest[12,8] <- sum(is.na(AcME_Form2_Baseline_Long_Clean_HRP$Is_HRP_Alt_Forest_Max)) # Number of HH members in Baseline survey missing HRP_Alt_Forest_Max
Percent_HH_Member_In_Baseline_Survey_Age_Older_15_Residency_Usual_Missing_HRP_Alt_Forest_Max <- shell_tables_Laos_PSE_HH_Based_Baseline_Forest[12,9] <- round(100 * (Number_HH_Member_In_Baseline_Survey_Age_Older_15_Residency_Usual_Missing_HRP_Alt_Forest_Max / Number_HH_Member_In_Baseline_Survey_Age_Older_15_Residency_Usual), digits = 1)
Number_HH_Member_In_Baseline_Survey_Age_Older_15_Residency_Usual_HRP_Alt_Forest_Max_Yes <- shell_tables_Laos_PSE_HH_Based_Baseline_Forest[12,3] <- sum(AcME_Form2_Baseline_Long_Clean_HRP$Is_HRP_Alt_Forest_Max == TRUE, na.rm = T) # Number of HH members in Baseline survey is HRP_Alt_Forest_Max

# From survey analytical tools accounting for sampling weights and correlation
Percent_HH_Member_In_Baseline_Survey_Age_Older_15_Residency_Usual_HRP_Alt_Forest_Max_Yes <- shell_tables_Laos_PSE_HH_Based_Baseline_Forest[12,4] <- round(100 * coef(svymean(x = ~ Is_HRP_Alt_Forest_Max, design = subset(x = AcME_Cross_Sectional_Baseline_Survey_Designs, subset = (Is_Older_Than_15 == TRUE & Is_Usual_Resident == TRUE)), na.rm = T))["Is_HRP_Alt_Forest_MaxTRUE"], digits = 1)
Percent_HH_Member_In_Baseline_Survey_Age_Older_15_Residency_Usual_HRP_Alt_Forest_Max_Yes_CI_Low <- shell_tables_Laos_PSE_HH_Based_Baseline_Forest[12,5] <- round(100 * confint(svymean(x = ~ Is_HRP_Alt_Forest_Max, design = subset(x = AcME_Cross_Sectional_Baseline_Survey_Designs, subset = (Is_Older_Than_15 == TRUE & Is_Usual_Resident == TRUE)), na.rm = T))[, "2.5 %"]["Is_HRP_Alt_Forest_MaxTRUE"], digits = 1)
Percent_HH_Member_In_Baseline_Survey_Age_Older_15_Residency_Usual_HRP_Alt_Forest_Max_Yes_CI_High <- shell_tables_Laos_PSE_HH_Based_Baseline_Forest[12,6] <- round(100 * confint(svymean(x = ~ Is_HRP_Alt_Forest_Max, design = subset(x = AcME_Cross_Sectional_Baseline_Survey_Designs, subset = (Is_Older_Than_15 == TRUE & Is_Usual_Resident == TRUE)), na.rm = T))[, "97.5 %"]["Is_HRP_Alt_Forest_MaxTRUE"], digits = 1)


# Forest_Min
Number_HH_Member_In_Baseline_Survey_Age_Older_15_Residency_Usual <- shell_tables_Laos_PSE_HH_Based_Baseline_Forest[13,2] <- nrow(AcME_Form2_Baseline_Long_Clean_HRP) # Number of HH members in Baseline survey that are usual resident and older than 15
Number_HH_Member_In_Baseline_Survey_Age_Older_15_Residency_Usual_Missing_HRP_Alt_Forest_Min <- shell_tables_Laos_PSE_HH_Based_Baseline_Forest[13,8] <- sum(is.na(AcME_Form2_Baseline_Long_Clean_HRP$Is_HRP_Alt_Forest_Min)) # Number of HH members in Baseline survey missing HRP_Alt_Forest_Min
Percent_HH_Member_In_Baseline_Survey_Age_Older_15_Residency_Usual_Missing_HRP_Alt_Forest_Min <- shell_tables_Laos_PSE_HH_Based_Baseline_Forest[13,9] <- round(100 * (Number_HH_Member_In_Baseline_Survey_Age_Older_15_Residency_Usual_Missing_HRP_Alt_Forest_Min / Number_HH_Member_In_Baseline_Survey_Age_Older_15_Residency_Usual), digits = 1)
Number_HH_Member_In_Baseline_Survey_Age_Older_15_Residency_Usual_HRP_Alt_Forest_Min_Yes <- shell_tables_Laos_PSE_HH_Based_Baseline_Forest[13,3] <- sum(AcME_Form2_Baseline_Long_Clean_HRP$Is_HRP_Alt_Forest_Min == TRUE, na.rm = T) # Number of HH members in Baseline survey is HRP_Alt_Forest_Min

# From survey analytical tools accounting for sampling weights and correlation
Percent_HH_Member_In_Baseline_Survey_Age_Older_15_Residency_Usual_HRP_Alt_Forest_Min_Yes <- shell_tables_Laos_PSE_HH_Based_Baseline_Forest[13,4] <- round(100 * coef(svymean(x = ~ Is_HRP_Alt_Forest_Min, design = subset(x = AcME_Cross_Sectional_Baseline_Survey_Designs, subset = (Is_Older_Than_15 == TRUE & Is_Usual_Resident == TRUE)), na.rm = T))["Is_HRP_Alt_Forest_MinTRUE"], digits = 1)
Percent_HH_Member_In_Baseline_Survey_Age_Older_15_Residency_Usual_HRP_Alt_Forest_Min_Yes_CI_Low <- shell_tables_Laos_PSE_HH_Based_Baseline_Forest[13,5] <- round(100 * confint(svymean(x = ~ Is_HRP_Alt_Forest_Min, design = subset(x = AcME_Cross_Sectional_Baseline_Survey_Designs, subset = (Is_Older_Than_15 == TRUE & Is_Usual_Resident == TRUE)), na.rm = T))[, "2.5 %"]["Is_HRP_Alt_Forest_MinTRUE"], digits = 1)
Percent_HH_Member_In_Baseline_Survey_Age_Older_15_Residency_Usual_HRP_Alt_Forest_Min_Yes_CI_High <- shell_tables_Laos_PSE_HH_Based_Baseline_Forest[13,6] <- round(100 * confint(svymean(x = ~ Is_HRP_Alt_Forest_Min, design = subset(x = AcME_Cross_Sectional_Baseline_Survey_Designs, subset = (Is_Older_Than_15 == TRUE & Is_Usual_Resident == TRUE)), na.rm = T))[, "97.5 %"]["Is_HRP_Alt_Forest_MinTRUE"], digits = 1)


######################################################################
######################################################################
######################################################################


##################
#### Endline ####
##################
### Start off Endline shell table
shell_tables_Laos_PSE_HH_Based_Endline <- shell_tables_Laos_PSE_HH_Based

### Fill in numbers from survey
## Residency
# Descriptive
Number_HH_Member_In_Endline_Survey <- shell_tables_Laos_PSE_HH_Based_Endline[3,2] <- nrow(AcME_Form2_Endline_Long_Clean) # Number of HH members in Endline survey
Number_HH_Member_In_Endline_Survey_Missing_Residency <- shell_tables_Laos_PSE_HH_Based_Endline[3,8] <- sum(is.na(AcME_Form2_Endline_Long_Clean$Is_Usual_Resident)) # Number of HH members in Endline survey missing Residency status
Percent_HH_Member_In_Endline_Survey_Missing_Residency <- shell_tables_Laos_PSE_HH_Based_Endline[3,9] <- round(100 * (Number_HH_Member_In_Endline_Survey_Missing_Residency / Number_HH_Member_In_Endline_Survey), digits = 1)
Number_HH_Member_In_Endline_Survey_Residency_Usual <- shell_tables_Laos_PSE_HH_Based_Endline[3,3] <- sum(AcME_Form2_Endline_Long_Clean$Is_Usual_Resident == TRUE, na.rm = T) # Number of HH members in Endline survey usual resident

# From survey analytical tools accounting for sampling weights and correlation
Percent_HH_Member_In_Endline_Survey_Residency_Usual <- shell_tables_Laos_PSE_HH_Based_Endline[3,4] <- round(100 * coef(svymean(x = ~ Is_Usual_Resident, design = AcME_Cross_Sectional_Endline_Survey_Designs, na.rm = T))["Is_Usual_ResidentTRUE"], digits = 1)
Percent_HH_Member_In_Endline_Survey_Residency_Usual_CI_Low <- shell_tables_Laos_PSE_HH_Based_Endline[3,5] <- round(100 * confint(svymean(x = ~ Is_Usual_Resident, design = AcME_Cross_Sectional_Endline_Survey_Designs, na.rm = T))[, "2.5 %"]["Is_Usual_ResidentTRUE"], digits = 1)
Percent_HH_Member_In_Endline_Survey_Residency_Usual_CI_High <- shell_tables_Laos_PSE_HH_Based_Endline[3,6] <- round(100 * confint(svymean(x = ~ Is_Usual_Resident, design = AcME_Cross_Sectional_Endline_Survey_Designs, na.rm = T))[, "97.5 %"]["Is_Usual_ResidentTRUE"], digits = 1)

## Age among usual residents
# Restrict data to usual resident older than 15
AcME_Form2_Endline_Long_Clean_Usual_Residents <- (AcME_Form2_Endline_Long_Clean %>% filter(Is_Usual_Resident == TRUE))

# Descriptive
Number_HH_Member_Usual_Residents_In_Endline_Survey <- shell_tables_Laos_PSE_HH_Based_Endline[4,2] <- nrow(AcME_Form2_Endline_Long_Clean_Usual_Residents) # Number of HH members in Endline survey
Number_HH_Member_Usual_Residents_In_Endline_Survey_Missing_Age <- shell_tables_Laos_PSE_HH_Based_Endline[4,8] <- sum(is.na(AcME_Form2_Endline_Long_Clean_Usual_Residents$Age_Years)) # Number of HH members in Endline survey missing Age
Percent_HH_Member_Usual_Residents_In_Endline_Survey_Missing_Age <- shell_tables_Laos_PSE_HH_Based_Endline[4,9] <- round(100 * (Number_HH_Member_Usual_Residents_In_Endline_Survey_Missing_Age / Number_HH_Member_Usual_Residents_In_Endline_Survey), digits = 1)
Number_HH_Member_Usual_Residents_In_Endline_Survey_Age_Older_15 <- shell_tables_Laos_PSE_HH_Based_Endline[4,3] <- sum(AcME_Form2_Endline_Long_Clean_Usual_Residents$Is_Older_Than_15 == TRUE, na.rm = T) # Number of HH members in Endline survey older than 15

# From survey analytical tools accounting for sampling weights and correlation
Percent_HH_Member_Usual_Residents_In_Endline_Survey_Age_Older_15 <- shell_tables_Laos_PSE_HH_Based_Endline[4,4] <- round(100 * coef(svymean(x = ~ Is_Older_Than_15, design = subset(x = AcME_Cross_Sectional_Endline_Survey_Designs, subset = (Is_Usual_Resident == TRUE)), na.rm = T))["Is_Older_Than_15TRUE"], digits = 1)
Percent_HH_Member_Usual_Residents_In_Endline_Survey_Age_Older_15_CI_Low <- shell_tables_Laos_PSE_HH_Based_Endline[4,5] <- round(100 * confint(svymean(x = ~ Is_Older_Than_15, design = subset(x = AcME_Cross_Sectional_Endline_Survey_Designs, subset = (Is_Usual_Resident == TRUE)), na.rm = T))[, "2.5 %"]["Is_Older_Than_15TRUE"], digits = 1)
Percent_HH_Member_Usual_Residents_In_Endline_Survey_Age_Older_15_CI_High <- shell_tables_Laos_PSE_HH_Based_Endline[4,6] <- round(100 * confint(svymean(x = ~ Is_Older_Than_15, design = subset(x = AcME_Cross_Sectional_Endline_Survey_Designs, subset = (Is_Usual_Resident == TRUE)), na.rm = T))[, "97.5 %"]["Is_Older_Than_15TRUE"], digits = 1)


#######
# HRP #
#######
# Restrict data to usual resident older than 15
AcME_Form2_Endline_Long_Clean_HRP <- (AcME_Form2_Endline_Long_Clean %>% filter(Is_Older_Than_15 == TRUE & Is_Usual_Resident == TRUE))

## HRP_A
# Descriptive
Number_HH_Member_In_Endline_Survey_Age_Older_15_Residency_Usual <- shell_tables_Laos_PSE_HH_Based_Endline[6,2] <- nrow(AcME_Form2_Endline_Long_Clean_HRP) # Number of HH members in Endline survey that are usual resident and older than 15
Number_HH_Member_In_Endline_Survey_Age_Older_15_Residency_Usual_Missing_HRP_A <- shell_tables_Laos_PSE_HH_Based_Endline[6,8] <- sum(is.na(AcME_Form2_Endline_Long_Clean_HRP$Is_HRP_A)) # Number of HH members in Endline survey missing HRP_A
Percent_HH_Member_In_Endline_Survey_Age_Older_15_Residency_Usual_Missing_HRP_A <- shell_tables_Laos_PSE_HH_Based_Endline[6,9] <- round(100 * (Number_HH_Member_In_Endline_Survey_Age_Older_15_Residency_Usual_Missing_HRP_A / Number_HH_Member_In_Endline_Survey_Age_Older_15_Residency_Usual), digits = 1)
Number_HH_Member_In_Endline_Survey_Age_Older_15_Residency_Usual_HRP_A_Yes <- shell_tables_Laos_PSE_HH_Based_Endline[6,3] <- sum(AcME_Form2_Endline_Long_Clean_HRP$Is_HRP_A == TRUE, na.rm = T) # Number of HH members in Endline survey is HRP_A

# From survey analytical tools accounting for sampling weights and correlation
Percent_HH_Member_In_Endline_Survey_Age_Older_15_Residency_Usual_HRP_A_Yes <- shell_tables_Laos_PSE_HH_Based_Endline[6,4] <- round(100 * coef(svymean(x = ~ Is_HRP_A, design = subset(x = AcME_Cross_Sectional_Endline_Survey_Designs, subset = (Is_Older_Than_15 == TRUE & Is_Usual_Resident == TRUE)), na.rm = T))["Is_HRP_ATRUE"], digits = 1)
Percent_HH_Member_In_Endline_Survey_Age_Older_15_Residency_Usual_HRP_A_Yes_CI_Low <- shell_tables_Laos_PSE_HH_Based_Endline[6,5] <- round(100 * confint(svymean(x = ~ Is_HRP_A, design = subset(x = AcME_Cross_Sectional_Endline_Survey_Designs, subset = (Is_Older_Than_15 == TRUE & Is_Usual_Resident == TRUE)), na.rm = T))[, "2.5 %"]["Is_HRP_ATRUE"], digits = 1)
Percent_HH_Member_In_Endline_Survey_Age_Older_15_Residency_Usual_HRP_A_Yes_CI_High <- shell_tables_Laos_PSE_HH_Based_Endline[6,6] <- round(100 * confint(svymean(x = ~ Is_HRP_A, design = subset(x = AcME_Cross_Sectional_Endline_Survey_Designs, subset = (Is_Older_Than_15 == TRUE & Is_Usual_Resident == TRUE)), na.rm = T))[, "97.5 %"]["Is_HRP_ATRUE"], digits = 1)

## HRP_B
# Descriptive
Number_HH_Member_In_Endline_Survey_Age_Older_15_Residency_Usual <- shell_tables_Laos_PSE_HH_Based_Endline[7,2] <- nrow(AcME_Form2_Endline_Long_Clean_HRP) # Number of HH members in Endline survey that are usual resident and older than 15
Number_HH_Member_In_Endline_Survey_Age_Older_15_Residency_Usual_Missing_HRP_B <- shell_tables_Laos_PSE_HH_Based_Endline[7,8] <- sum(is.na(AcME_Form2_Endline_Long_Clean_HRP$Is_HRP_B)) # Number of HH members in Endline survey missing HRP_B
Percent_HH_Member_In_Endline_Survey_Age_Older_15_Residency_Usual_Missing_HRP_B <- shell_tables_Laos_PSE_HH_Based_Endline[7,9] <- round(100 * (Number_HH_Member_In_Endline_Survey_Age_Older_15_Residency_Usual_Missing_HRP_B / Number_HH_Member_In_Endline_Survey_Age_Older_15_Residency_Usual), digits = 1)
Number_HH_Member_In_Endline_Survey_Age_Older_15_Residency_Usual_HRP_B_Yes <- shell_tables_Laos_PSE_HH_Based_Endline[7,3] <- sum(AcME_Form2_Endline_Long_Clean_HRP$Is_HRP_B == TRUE, na.rm = T) # Number of HH members in Endline survey is HRP_B

# From survey analytical tools accounting for sampling weights and correlation
Percent_HH_Member_In_Endline_Survey_Age_Older_15_Residency_Usual_HRP_B_Yes <- shell_tables_Laos_PSE_HH_Based_Endline[7,4] <- round(100 * coef(svymean(x = ~ Is_HRP_B, design = subset(x = AcME_Cross_Sectional_Endline_Survey_Designs, subset = (Is_Older_Than_15 == TRUE & Is_Usual_Resident == TRUE)), na.rm = T))["Is_HRP_BTRUE"], digits = 1)
Percent_HH_Member_In_Endline_Survey_Age_Older_15_Residency_Usual_HRP_B_Yes_CI_Low <- shell_tables_Laos_PSE_HH_Based_Endline[7,5] <- round(100 * confint(svymean(x = ~ Is_HRP_B, design = subset(x = AcME_Cross_Sectional_Endline_Survey_Designs, subset = (Is_Older_Than_15 == TRUE & Is_Usual_Resident == TRUE)), na.rm = T))[, "2.5 %"]["Is_HRP_BTRUE"], digits = 1)
Percent_HH_Member_In_Endline_Survey_Age_Older_15_Residency_Usual_HRP_B_Yes_CI_High <- shell_tables_Laos_PSE_HH_Based_Endline[7,6] <- round(100 * confint(svymean(x = ~ Is_HRP_B, design = subset(x = AcME_Cross_Sectional_Endline_Survey_Designs, subset = (Is_Older_Than_15 == TRUE & Is_Usual_Resident == TRUE)), na.rm = T))[, "97.5 %"]["Is_HRP_BTRUE"], digits = 1)


## HRP_C
# Descriptive
Number_HH_Member_In_Endline_Survey_Age_Older_15_Residency_Usual <- shell_tables_Laos_PSE_HH_Based_Endline[8,2] <- nrow(AcME_Form2_Endline_Long_Clean_HRP) # Number of HH members in Endline survey that are usual resident and older than 15
Number_HH_Member_In_Endline_Survey_Age_Older_15_Residency_Usual_Missing_HRP_C <- shell_tables_Laos_PSE_HH_Based_Endline[8,8] <- sum(is.na(AcME_Form2_Endline_Long_Clean_HRP$Is_HRP_C)) # Number of HH members in Endline survey missing HRP_C
Percent_HH_Member_In_Endline_Survey_Age_Older_15_Residency_Usual_Missing_HRP_C <- shell_tables_Laos_PSE_HH_Based_Endline[8,9] <- round(100 * (Number_HH_Member_In_Endline_Survey_Age_Older_15_Residency_Usual_Missing_HRP_C / Number_HH_Member_In_Endline_Survey_Age_Older_15_Residency_Usual), digits = 1)
Number_HH_Member_In_Endline_Survey_Age_Older_15_Residency_Usual_HRP_C_Yes <- shell_tables_Laos_PSE_HH_Based_Endline[8,3] <- sum(AcME_Form2_Endline_Long_Clean_HRP$Is_HRP_C == TRUE, na.rm = T) # Number of HH members in Endline survey is HRP_C

# From survey analytical tools accounting for sampling weights and correlation
Percent_HH_Member_In_Endline_Survey_Age_Older_15_Residency_Usual_HRP_C_Yes <- shell_tables_Laos_PSE_HH_Based_Endline[8,4] <- round(100 * coef(svymean(x = ~ Is_HRP_C, design = subset(x = AcME_Cross_Sectional_Endline_Survey_Designs, subset = (Is_Older_Than_15 == TRUE & Is_Usual_Resident == TRUE)), na.rm = T))["Is_HRP_CTRUE"], digits = 1)
Percent_HH_Member_In_Endline_Survey_Age_Older_15_Residency_Usual_HRP_C_Yes_CI_Low <- shell_tables_Laos_PSE_HH_Based_Endline[8,5] <- round(100 * confint(svymean(x = ~ Is_HRP_C, design = subset(x = AcME_Cross_Sectional_Endline_Survey_Designs, subset = (Is_Older_Than_15 == TRUE & Is_Usual_Resident == TRUE)), na.rm = T))[, "2.5 %"]["Is_HRP_CTRUE"], digits = 1)
Percent_HH_Member_In_Endline_Survey_Age_Older_15_Residency_Usual_HRP_C_Yes_CI_High <- shell_tables_Laos_PSE_HH_Based_Endline[8,6] <- round(100 * confint(svymean(x = ~ Is_HRP_C, design = subset(x = AcME_Cross_Sectional_Endline_Survey_Designs, subset = (Is_Older_Than_15 == TRUE & Is_Usual_Resident == TRUE)), na.rm = T))[, "97.5 %"]["Is_HRP_CTRUE"], digits = 1)


## HRP_D
# Descriptive
Number_HH_Member_In_Endline_Survey_Age_Older_15_Residency_Usual <- shell_tables_Laos_PSE_HH_Based_Endline[9,2] <- nrow(AcME_Form2_Endline_Long_Clean_HRP) # Number of HH members in Endline survey that are usual resident and older than 15
Number_HH_Member_In_Endline_Survey_Age_Older_15_Residency_Usual_Missing_HRP_D <- shell_tables_Laos_PSE_HH_Based_Endline[9,8] <- sum(is.na(AcME_Form2_Endline_Long_Clean_HRP$Is_HRP_D)) # Number of HH members in Endline survey missing HRP_D
Percent_HH_Member_In_Endline_Survey_Age_Older_15_Residency_Usual_Missing_HRP_D <- shell_tables_Laos_PSE_HH_Based_Endline[9,9] <- round(100 * (Number_HH_Member_In_Endline_Survey_Age_Older_15_Residency_Usual_Missing_HRP_D / Number_HH_Member_In_Endline_Survey_Age_Older_15_Residency_Usual), digits = 1)
Number_HH_Member_In_Endline_Survey_Age_Older_15_Residency_Usual_HRP_D_Yes <- shell_tables_Laos_PSE_HH_Based_Endline[9,3] <- sum(AcME_Form2_Endline_Long_Clean_HRP$Is_HRP_D == TRUE, na.rm = T) # Number of HH members in Endline survey is HRP_D

# From survey analytical tools accounting for sampling weights and correlation
Percent_HH_Member_In_Endline_Survey_Age_Older_15_Residency_Usual_HRP_D_Yes <- shell_tables_Laos_PSE_HH_Based_Endline[9,4] <- round(100 * coef(svymean(x = ~ Is_HRP_D, design = subset(x = AcME_Cross_Sectional_Endline_Survey_Designs, subset = (Is_Older_Than_15 == TRUE & Is_Usual_Resident == TRUE)), na.rm = T))["Is_HRP_DTRUE"], digits = 1)
Percent_HH_Member_In_Endline_Survey_Age_Older_15_Residency_Usual_HRP_D_Yes_CI_Low <- shell_tables_Laos_PSE_HH_Based_Endline[9,5] <- round(100 * confint(svymean(x = ~ Is_HRP_D, design = subset(x = AcME_Cross_Sectional_Endline_Survey_Designs, subset = (Is_Older_Than_15 == TRUE & Is_Usual_Resident == TRUE)), na.rm = T))[, "2.5 %"]["Is_HRP_DTRUE"], digits = 1)
Percent_HH_Member_In_Endline_Survey_Age_Older_15_Residency_Usual_HRP_D_Yes_CI_High <- shell_tables_Laos_PSE_HH_Based_Endline[9,6] <- round(100 * confint(svymean(x = ~ Is_HRP_D, design = subset(x = AcME_Cross_Sectional_Endline_Survey_Designs, subset = (Is_Older_Than_15 == TRUE & Is_Usual_Resident == TRUE)), na.rm = T))[, "97.5 %"]["Is_HRP_DTRUE"], digits = 1)


## HRP_E
# Descriptive
Number_HH_Member_In_Endline_Survey_Age_Older_15_Residency_Usual <- shell_tables_Laos_PSE_HH_Based_Endline[10,2] <- nrow(AcME_Form2_Endline_Long_Clean_HRP) # Number of HH members in Endline survey that are usual resident and older than 15
Number_HH_Member_In_Endline_Survey_Age_Older_15_Residency_Usual_Missing_HRP_E <- shell_tables_Laos_PSE_HH_Based_Endline[10,8] <- sum(is.na(AcME_Form2_Endline_Long_Clean_HRP$Is_HRP_E)) # Number of HH members in Endline survey missing HRP_E
Percent_HH_Member_In_Endline_Survey_Age_Older_15_Residency_Usual_Missing_HRP_E <- shell_tables_Laos_PSE_HH_Based_Endline[10,9] <- round(100 * (Number_HH_Member_In_Endline_Survey_Age_Older_15_Residency_Usual_Missing_HRP_E / Number_HH_Member_In_Endline_Survey_Age_Older_15_Residency_Usual), digits = 1)
Number_HH_Member_In_Endline_Survey_Age_Older_15_Residency_Usual_HRP_E_Yes <- shell_tables_Laos_PSE_HH_Based_Endline[10,3] <- sum(AcME_Form2_Endline_Long_Clean_HRP$Is_HRP_E == TRUE, na.rm = T) # Number of HH members in Endline survey is HRP_E

# From survey analytical tools accounting for sampling weights and correlation
Percent_HH_Member_In_Endline_Survey_Age_Older_15_Residency_Usual_HRP_E_Yes <- shell_tables_Laos_PSE_HH_Based_Endline[10,4] <- round(100 * coef(svymean(x = ~ Is_HRP_E, design = subset(x = AcME_Cross_Sectional_Endline_Survey_Designs, subset = (Is_Older_Than_15 == TRUE & Is_Usual_Resident == TRUE)), na.rm = T))["Is_HRP_ETRUE"], digits = 1)
Percent_HH_Member_In_Endline_Survey_Age_Older_15_Residency_Usual_HRP_E_Yes_CI_Low <- shell_tables_Laos_PSE_HH_Based_Endline[10,5] <- round(100 * confint(svymean(x = ~ Is_HRP_E, design = subset(x = AcME_Cross_Sectional_Endline_Survey_Designs, subset = (Is_Older_Than_15 == TRUE & Is_Usual_Resident == TRUE)), na.rm = T))[, "2.5 %"]["Is_HRP_ETRUE"], digits = 1)
Percent_HH_Member_In_Endline_Survey_Age_Older_15_Residency_Usual_HRP_E_Yes_CI_High <- shell_tables_Laos_PSE_HH_Based_Endline[10,6] <- round(100 * confint(svymean(x = ~ Is_HRP_E, design = subset(x = AcME_Cross_Sectional_Endline_Survey_Designs, subset = (Is_Older_Than_15 == TRUE & Is_Usual_Resident == TRUE)), na.rm = T))[, "97.5 %"]["Is_HRP_ETRUE"], digits = 1)

#########
## HRP ##
#########
# Descriptive
Number_HH_Member_In_Endline_Survey_Age_Older_15_Residency_Usual <- shell_tables_Laos_PSE_HH_Based_Endline[11,2] <- nrow(AcME_Form2_Endline_Long_Clean_HRP) # Number of HH members in Endline survey that are usual resident and older than 15
Number_HH_Member_In_Endline_Survey_Age_Older_15_Residency_Usual_Missing_HRP <- shell_tables_Laos_PSE_HH_Based_Endline[11,8] <- sum(is.na(AcME_Form2_Endline_Long_Clean_HRP$Is_HRP)) # Number of HH members in Endline survey missing HRP
Percent_HH_Member_In_Endline_Survey_Age_Older_15_Residency_Usual_Missing_HRP <- shell_tables_Laos_PSE_HH_Based_Endline[11,9] <- round(100 * (Number_HH_Member_In_Endline_Survey_Age_Older_15_Residency_Usual_Missing_HRP / Number_HH_Member_In_Endline_Survey_Age_Older_15_Residency_Usual), digits = 1)
Number_HH_Member_In_Endline_Survey_Age_Older_15_Residency_Usual_HRP_Yes <- shell_tables_Laos_PSE_HH_Based_Endline[11,3] <- sum(AcME_Form2_Endline_Long_Clean_HRP$Is_HRP == TRUE, na.rm = T) # Number of HH members in Endline survey is HRP

# From survey analytical tools accounting for sampling weights and correlation
Percent_HH_Member_In_Endline_Survey_Age_Older_15_Residency_Usual_HRP_Yes <- shell_tables_Laos_PSE_HH_Based_Endline[11,4] <- round(100 * coef(svymean(x = ~ Is_HRP, design = subset(x = AcME_Cross_Sectional_Endline_Survey_Designs, subset = (Is_Older_Than_15 == TRUE & Is_Usual_Resident == TRUE)), na.rm = T))["Is_HRPTRUE"], digits = 1)
Percent_HH_Member_In_Endline_Survey_Age_Older_15_Residency_Usual_HRP_Yes_CI_Low <- shell_tables_Laos_PSE_HH_Based_Endline[11,5] <- round(100 * confint(svymean(x = ~ Is_HRP, design = subset(x = AcME_Cross_Sectional_Endline_Survey_Designs, subset = (Is_Older_Than_15 == TRUE & Is_Usual_Resident == TRUE)), na.rm = T))[, "2.5 %"]["Is_HRPTRUE"], digits = 1)
Percent_HH_Member_In_Endline_Survey_Age_Older_15_Residency_Usual_HRP_Yes_CI_High <- shell_tables_Laos_PSE_HH_Based_Endline[11,6] <- round(100 * confint(svymean(x = ~ Is_HRP, design = subset(x = AcME_Cross_Sectional_Endline_Survey_Designs, subset = (Is_Older_Than_15 == TRUE & Is_Usual_Resident == TRUE)), na.rm = T))[, "97.5 %"]["Is_HRPTRUE"], digits = 1)


## Alt
shell_tables_Laos_PSE_HH_Based_Endline[12,1] <- "Any of A, C, D"
Number_HH_Member_In_Endline_Survey_Age_Older_15_Residency_Usual <- shell_tables_Laos_PSE_HH_Based_Endline[12,2] <- nrow(AcME_Form2_Endline_Long_Clean_HRP) # Number of HH members in Endline survey that are usual resident and older than 15
Number_HH_Member_In_Endline_Survey_Age_Older_15_Residency_Usual_Missing_HRP_Alt <- shell_tables_Laos_PSE_HH_Based_Endline[12,8] <- sum(is.na(AcME_Form2_Endline_Long_Clean_HRP$Is_HRP_Alt)) # Number of HH members in Endline survey missing HRP_Alt
Percent_HH_Member_In_Endline_Survey_Age_Older_15_Residency_Usual_Missing_HRP_Alt <- shell_tables_Laos_PSE_HH_Based_Endline[12,9] <- round(100 * (Number_HH_Member_In_Endline_Survey_Age_Older_15_Residency_Usual_Missing_HRP_Alt / Number_HH_Member_In_Endline_Survey_Age_Older_15_Residency_Usual), digits = 1)
Number_HH_Member_In_Endline_Survey_Age_Older_15_Residency_Usual_HRP_Alt_Yes <- shell_tables_Laos_PSE_HH_Based_Endline[12,3] <- sum(AcME_Form2_Endline_Long_Clean_HRP$Is_HRP_Alt == TRUE, na.rm = T) # Number of HH members in Endline survey is HRP_Alt

# From survey analytical tools accounting for sampling weights and correlation
Percent_HH_Member_In_Endline_Survey_Age_Older_15_Residency_Usual_HRP_Alt_Yes <- shell_tables_Laos_PSE_HH_Based_Endline[12,4] <- round(100 * coef(svymean(x = ~ Is_HRP_Alt, design = subset(x = AcME_Cross_Sectional_Endline_Survey_Designs, subset = (Is_Older_Than_15 == TRUE & Is_Usual_Resident == TRUE)), na.rm = T))["Is_HRP_AltTRUE"], digits = 1)
Percent_HH_Member_In_Endline_Survey_Age_Older_15_Residency_Usual_HRP_Alt_Yes_CI_Low <- shell_tables_Laos_PSE_HH_Based_Endline[12,5] <- round(100 * confint(svymean(x = ~ Is_HRP_Alt, design = subset(x = AcME_Cross_Sectional_Endline_Survey_Designs, subset = (Is_Older_Than_15 == TRUE & Is_Usual_Resident == TRUE)), na.rm = T))[, "2.5 %"]["Is_HRP_AltTRUE"], digits = 1)
Percent_HH_Member_In_Endline_Survey_Age_Older_15_Residency_Usual_HRP_Alt_Yes_CI_High <- shell_tables_Laos_PSE_HH_Based_Endline[12,6] <- round(100 * confint(svymean(x = ~ Is_HRP_Alt, design = subset(x = AcME_Cross_Sectional_Endline_Survey_Designs, subset = (Is_Older_Than_15 == TRUE & Is_Usual_Resident == TRUE)), na.rm = T))[, "97.5 %"]["Is_HRP_AltTRUE"], digits = 1)


#### Subcategory
shell_tables_Laos_PSE_HH_Based_Endline_Agriculture <- shell_tables_Laos_PSE_HH_Based_Endline_Forest <- shell_tables_Laos_PSE_HH_Based

# Agriculture
shell_tables_Laos_PSE_HH_Based_Endline_Agriculture[3,1] <- ""
shell_tables_Laos_PSE_HH_Based_Endline_Agriculture[4,1] <- ""
shell_tables_Laos_PSE_HH_Based_Endline_Agriculture[5,1] <- ""
shell_tables_Laos_PSE_HH_Based_Endline_Agriculture[6,1] <- "A_Agriculture"
shell_tables_Laos_PSE_HH_Based_Endline_Agriculture[7,1] <- "B_Agriculture"
shell_tables_Laos_PSE_HH_Based_Endline_Agriculture[8,1] <- "C_Agriculture"
shell_tables_Laos_PSE_HH_Based_Endline_Agriculture[9,1] <- "D_Agriculture"
shell_tables_Laos_PSE_HH_Based_Endline_Agriculture[10,1] <- "E_Agriculture"
shell_tables_Laos_PSE_HH_Based_Endline_Agriculture[11,1] <- "Any of A-E_Agriculture"
shell_tables_Laos_PSE_HH_Based_Endline_Agriculture[12,1] <- "Any of A,C,D_Agriculture"
shell_tables_Laos_PSE_HH_Based_Endline_Agriculture[13,1] <- "Any of A,C_Agriculture"

## HRP_A_Agriculture
# Descriptive
Number_HH_Member_In_Endline_Survey_Age_Older_15_Residency_Usual <- shell_tables_Laos_PSE_HH_Based_Endline_Agriculture[6,2] <- nrow(AcME_Form2_Endline_Long_Clean_HRP) # Number of HH members in Endline survey that are usual resident and older than 15
Number_HH_Member_In_Endline_Survey_Age_Older_15_Residency_Usual_Missing_HRP_A_Agriculture <- shell_tables_Laos_PSE_HH_Based_Endline_Agriculture[6,8] <- sum(is.na(AcME_Form2_Endline_Long_Clean_HRP$Is_HRP_A_Agriculture)) # Number of HH members in Endline survey missing HRP_A_Agriculture
Percent_HH_Member_In_Endline_Survey_Age_Older_15_Residency_Usual_Missing_HRP_A_Agriculture <- shell_tables_Laos_PSE_HH_Based_Endline_Agriculture[6,9] <- round(100 * (Number_HH_Member_In_Endline_Survey_Age_Older_15_Residency_Usual_Missing_HRP_A_Agriculture / Number_HH_Member_In_Endline_Survey_Age_Older_15_Residency_Usual), digits = 1)
Number_HH_Member_In_Endline_Survey_Age_Older_15_Residency_Usual_HRP_A_Agriculture_Yes <- shell_tables_Laos_PSE_HH_Based_Endline_Agriculture[6,3] <- sum(AcME_Form2_Endline_Long_Clean_HRP$Is_HRP_A_Agriculture == TRUE, na.rm = T) # Number of HH members in Endline survey is HRP_A_Agriculture

# From survey analytical tools accounting for sampling weights and correlation
Percent_HH_Member_In_Endline_Survey_Age_Older_15_Residency_Usual_HRP_A_Agriculture_Yes <- shell_tables_Laos_PSE_HH_Based_Endline_Agriculture[6,4] <- round(100 * coef(svymean(x = ~ Is_HRP_A_Agriculture, design = subset(x = AcME_Cross_Sectional_Endline_Survey_Designs, subset = (Is_Older_Than_15 == TRUE & Is_Usual_Resident == TRUE)), na.rm = T))["Is_HRP_A_AgricultureTRUE"], digits = 1)
Percent_HH_Member_In_Endline_Survey_Age_Older_15_Residency_Usual_HRP_A_Agriculture_Yes_CI_Low <- shell_tables_Laos_PSE_HH_Based_Endline_Agriculture[6,5] <- round(100 * confint(svymean(x = ~ Is_HRP_A_Agriculture, design = subset(x = AcME_Cross_Sectional_Endline_Survey_Designs, subset = (Is_Older_Than_15 == TRUE & Is_Usual_Resident == TRUE)), na.rm = T))[, "2.5 %"]["Is_HRP_A_AgricultureTRUE"], digits = 1)
Percent_HH_Member_In_Endline_Survey_Age_Older_15_Residency_Usual_HRP_A_Agriculture_Yes_CI_High <- shell_tables_Laos_PSE_HH_Based_Endline_Agriculture[6,6] <- round(100 * confint(svymean(x = ~ Is_HRP_A_Agriculture, design = subset(x = AcME_Cross_Sectional_Endline_Survey_Designs, subset = (Is_Older_Than_15 == TRUE & Is_Usual_Resident == TRUE)), na.rm = T))[, "97.5 %"]["Is_HRP_A_AgricultureTRUE"], digits = 1)

## HRP_B_Agriculture
# Descriptive
Number_HH_Member_In_Endline_Survey_Age_Older_15_Residency_Usual <- shell_tables_Laos_PSE_HH_Based_Endline_Agriculture[7,2] <- nrow(AcME_Form2_Endline_Long_Clean_HRP) # Number of HH members in Endline survey that are usual resident and older than 15
Number_HH_Member_In_Endline_Survey_Age_Older_15_Residency_Usual_Missing_HRP_B_Agriculture <- shell_tables_Laos_PSE_HH_Based_Endline_Agriculture[7,8] <- sum(is.na(AcME_Form2_Endline_Long_Clean_HRP$Is_HRP_B_Agriculture)) # Number of HH members in Endline survey missing HRP_B_Agriculture
Percent_HH_Member_In_Endline_Survey_Age_Older_15_Residency_Usual_Missing_HRP_B_Agriculture <- shell_tables_Laos_PSE_HH_Based_Endline_Agriculture[7,9] <- round(100 * (Number_HH_Member_In_Endline_Survey_Age_Older_15_Residency_Usual_Missing_HRP_B_Agriculture / Number_HH_Member_In_Endline_Survey_Age_Older_15_Residency_Usual), digits = 1)
Number_HH_Member_In_Endline_Survey_Age_Older_15_Residency_Usual_HRP_B_Agriculture_Yes <- shell_tables_Laos_PSE_HH_Based_Endline_Agriculture[7,3] <- sum(AcME_Form2_Endline_Long_Clean_HRP$Is_HRP_B_Agriculture == TRUE, na.rm = T) # Number of HH members in Endline survey is HRP_B_Agriculture

# From survey analytical tools accounting for sampling weights and correlation
Percent_HH_Member_In_Endline_Survey_Age_Older_15_Residency_Usual_HRP_B_Agriculture_Yes <- shell_tables_Laos_PSE_HH_Based_Endline_Agriculture[7,4] <- round(100 * coef(svymean(x = ~ Is_HRP_B_Agriculture, design = subset(x = AcME_Cross_Sectional_Endline_Survey_Designs, subset = (Is_Older_Than_15 == TRUE & Is_Usual_Resident == TRUE)), na.rm = T))["Is_HRP_B_AgricultureTRUE"], digits = 1)
Percent_HH_Member_In_Endline_Survey_Age_Older_15_Residency_Usual_HRP_B_Agriculture_Yes_CI_Low <- shell_tables_Laos_PSE_HH_Based_Endline_Agriculture[7,5] <- round(100 * confint(svymean(x = ~ Is_HRP_B_Agriculture, design = subset(x = AcME_Cross_Sectional_Endline_Survey_Designs, subset = (Is_Older_Than_15 == TRUE & Is_Usual_Resident == TRUE)), na.rm = T))[, "2.5 %"]["Is_HRP_B_AgricultureTRUE"], digits = 1)
Percent_HH_Member_In_Endline_Survey_Age_Older_15_Residency_Usual_HRP_B_Agriculture_Yes_CI_High <- shell_tables_Laos_PSE_HH_Based_Endline_Agriculture[7,6] <- round(100 * confint(svymean(x = ~ Is_HRP_B_Agriculture, design = subset(x = AcME_Cross_Sectional_Endline_Survey_Designs, subset = (Is_Older_Than_15 == TRUE & Is_Usual_Resident == TRUE)), na.rm = T))[, "97.5 %"]["Is_HRP_B_AgricultureTRUE"], digits = 1)


## HRP_C_Agriculture
# Descriptive
Number_HH_Member_In_Endline_Survey_Age_Older_15_Residency_Usual <- shell_tables_Laos_PSE_HH_Based_Endline_Agriculture[8,2] <- nrow(AcME_Form2_Endline_Long_Clean_HRP) # Number of HH members in Endline survey that are usual resident and older than 15
Number_HH_Member_In_Endline_Survey_Age_Older_15_Residency_Usual_Missing_HRP_C_Agriculture <- shell_tables_Laos_PSE_HH_Based_Endline_Agriculture[8,8] <- sum(is.na(AcME_Form2_Endline_Long_Clean_HRP$Is_HRP_C_Agriculture)) # Number of HH members in Endline survey missing HRP_C_Agriculture
Percent_HH_Member_In_Endline_Survey_Age_Older_15_Residency_Usual_Missing_HRP_C_Agriculture <- shell_tables_Laos_PSE_HH_Based_Endline_Agriculture[8,9] <- round(100 * (Number_HH_Member_In_Endline_Survey_Age_Older_15_Residency_Usual_Missing_HRP_C_Agriculture / Number_HH_Member_In_Endline_Survey_Age_Older_15_Residency_Usual), digits = 1)
Number_HH_Member_In_Endline_Survey_Age_Older_15_Residency_Usual_HRP_C_Agriculture_Yes <- shell_tables_Laos_PSE_HH_Based_Endline_Agriculture[8,3] <- sum(AcME_Form2_Endline_Long_Clean_HRP$Is_HRP_C_Agriculture == TRUE, na.rm = T) # Number of HH members in Endline survey is HRP_C_Agriculture

# From survey analytical tools accounting for sampling weights and correlation
Percent_HH_Member_In_Endline_Survey_Age_Older_15_Residency_Usual_HRP_C_Agriculture_Yes <- shell_tables_Laos_PSE_HH_Based_Endline_Agriculture[8,4] <- round(100 * coef(svymean(x = ~ Is_HRP_C_Agriculture, design = subset(x = AcME_Cross_Sectional_Endline_Survey_Designs, subset = (Is_Older_Than_15 == TRUE & Is_Usual_Resident == TRUE)), na.rm = T))["Is_HRP_C_AgricultureTRUE"], digits = 1)
Percent_HH_Member_In_Endline_Survey_Age_Older_15_Residency_Usual_HRP_C_Agriculture_Yes_CI_Low <- shell_tables_Laos_PSE_HH_Based_Endline_Agriculture[8,5] <- round(100 * confint(svymean(x = ~ Is_HRP_C_Agriculture, design = subset(x = AcME_Cross_Sectional_Endline_Survey_Designs, subset = (Is_Older_Than_15 == TRUE & Is_Usual_Resident == TRUE)), na.rm = T))[, "2.5 %"]["Is_HRP_C_AgricultureTRUE"], digits = 1)
Percent_HH_Member_In_Endline_Survey_Age_Older_15_Residency_Usual_HRP_C_Agriculture_Yes_CI_High <- shell_tables_Laos_PSE_HH_Based_Endline_Agriculture[8,6] <- round(100 * confint(svymean(x = ~ Is_HRP_C_Agriculture, design = subset(x = AcME_Cross_Sectional_Endline_Survey_Designs, subset = (Is_Older_Than_15 == TRUE & Is_Usual_Resident == TRUE)), na.rm = T))[, "97.5 %"]["Is_HRP_C_AgricultureTRUE"], digits = 1)


## HRP_D_Agriculture
# Descriptive
Number_HH_Member_In_Endline_Survey_Age_Older_15_Residency_Usual <- shell_tables_Laos_PSE_HH_Based_Endline_Agriculture[9,2] <- nrow(AcME_Form2_Endline_Long_Clean_HRP) # Number of HH members in Endline survey that are usual resident and older than 15
Number_HH_Member_In_Endline_Survey_Age_Older_15_Residency_Usual_Missing_HRP_D_Agriculture <- shell_tables_Laos_PSE_HH_Based_Endline_Agriculture[9,8] <- sum(is.na(AcME_Form2_Endline_Long_Clean_HRP$Is_HRP_D_Agriculture)) # Number of HH members in Endline survey missing HRP_D_Agriculture
Percent_HH_Member_In_Endline_Survey_Age_Older_15_Residency_Usual_Missing_HRP_D_Agriculture <- shell_tables_Laos_PSE_HH_Based_Endline_Agriculture[9,9] <- round(100 * (Number_HH_Member_In_Endline_Survey_Age_Older_15_Residency_Usual_Missing_HRP_D_Agriculture / Number_HH_Member_In_Endline_Survey_Age_Older_15_Residency_Usual), digits = 1)
Number_HH_Member_In_Endline_Survey_Age_Older_15_Residency_Usual_HRP_D_Agriculture_Yes <- shell_tables_Laos_PSE_HH_Based_Endline_Agriculture[9,3] <- sum(AcME_Form2_Endline_Long_Clean_HRP$Is_HRP_D_Agriculture == TRUE, na.rm = T) # Number of HH members in Endline survey is HRP_D_Agriculture

# From survey analytical tools accounting for sampling weights and correlation
Percent_HH_Member_In_Endline_Survey_Age_Older_15_Residency_Usual_HRP_D_Agriculture_Yes <- shell_tables_Laos_PSE_HH_Based_Endline_Agriculture[9,4] <- round(100 * coef(svymean(x = ~ Is_HRP_D_Agriculture, design = subset(x = AcME_Cross_Sectional_Endline_Survey_Designs, subset = (Is_Older_Than_15 == TRUE & Is_Usual_Resident == TRUE)), na.rm = T))["Is_HRP_D_AgricultureTRUE"], digits = 1)
Percent_HH_Member_In_Endline_Survey_Age_Older_15_Residency_Usual_HRP_D_Agriculture_Yes_CI_Low <- shell_tables_Laos_PSE_HH_Based_Endline_Agriculture[9,5] <- round(100 * confint(svymean(x = ~ Is_HRP_D_Agriculture, design = subset(x = AcME_Cross_Sectional_Endline_Survey_Designs, subset = (Is_Older_Than_15 == TRUE & Is_Usual_Resident == TRUE)), na.rm = T))[, "2.5 %"]["Is_HRP_D_AgricultureTRUE"], digits = 1)
Percent_HH_Member_In_Endline_Survey_Age_Older_15_Residency_Usual_HRP_D_Agriculture_Yes_CI_High <- shell_tables_Laos_PSE_HH_Based_Endline_Agriculture[9,6] <- round(100 * confint(svymean(x = ~ Is_HRP_D_Agriculture, design = subset(x = AcME_Cross_Sectional_Endline_Survey_Designs, subset = (Is_Older_Than_15 == TRUE & Is_Usual_Resident == TRUE)), na.rm = T))[, "97.5 %"]["Is_HRP_D_AgricultureTRUE"], digits = 1)


## HRP_E_Agriculture
# Descriptive
Number_HH_Member_In_Endline_Survey_Age_Older_15_Residency_Usual <- shell_tables_Laos_PSE_HH_Based_Endline_Agriculture[10,2] <- nrow(AcME_Form2_Endline_Long_Clean_HRP) # Number of HH members in Endline survey that are usual resident and older than 15
Number_HH_Member_In_Endline_Survey_Age_Older_15_Residency_Usual_Missing_HRP_E_Agriculture <- shell_tables_Laos_PSE_HH_Based_Endline_Agriculture[10,8] <- sum(is.na(AcME_Form2_Endline_Long_Clean_HRP$Is_HRP_E_Agriculture)) # Number of HH members in Endline survey missing HRP_E_Agriculture
Percent_HH_Member_In_Endline_Survey_Age_Older_15_Residency_Usual_Missing_HRP_E_Agriculture <- shell_tables_Laos_PSE_HH_Based_Endline_Agriculture[10,9] <- round(100 * (Number_HH_Member_In_Endline_Survey_Age_Older_15_Residency_Usual_Missing_HRP_E_Agriculture / Number_HH_Member_In_Endline_Survey_Age_Older_15_Residency_Usual), digits = 1)
Number_HH_Member_In_Endline_Survey_Age_Older_15_Residency_Usual_HRP_E_Agriculture_Yes <- shell_tables_Laos_PSE_HH_Based_Endline_Agriculture[10,3] <- sum(AcME_Form2_Endline_Long_Clean_HRP$Is_HRP_E_Agriculture == TRUE, na.rm = T) # Number of HH members in Endline survey is HRP_E_Agriculture

# From survey analytical tools accounting for sampling weights and correlation
Percent_HH_Member_In_Endline_Survey_Age_Older_15_Residency_Usual_HRP_E_Agriculture_Yes <- shell_tables_Laos_PSE_HH_Based_Endline_Agriculture[10,4] <- round(100 * coef(svymean(x = ~ Is_HRP_E_Agriculture, design = subset(x = AcME_Cross_Sectional_Endline_Survey_Designs, subset = (Is_Older_Than_15 == TRUE & Is_Usual_Resident == TRUE)), na.rm = T))["Is_HRP_E_AgricultureTRUE"], digits = 1)
Percent_HH_Member_In_Endline_Survey_Age_Older_15_Residency_Usual_HRP_E_Agriculture_Yes_CI_Low <- shell_tables_Laos_PSE_HH_Based_Endline_Agriculture[10,5] <- round(100 * confint(svymean(x = ~ Is_HRP_E_Agriculture, design = subset(x = AcME_Cross_Sectional_Endline_Survey_Designs, subset = (Is_Older_Than_15 == TRUE & Is_Usual_Resident == TRUE)), na.rm = T))[, "2.5 %"]["Is_HRP_E_AgricultureTRUE"], digits = 1)
Percent_HH_Member_In_Endline_Survey_Age_Older_15_Residency_Usual_HRP_E_Agriculture_Yes_CI_High <- shell_tables_Laos_PSE_HH_Based_Endline_Agriculture[10,6] <- round(100 * confint(svymean(x = ~ Is_HRP_E_Agriculture, design = subset(x = AcME_Cross_Sectional_Endline_Survey_Designs, subset = (Is_Older_Than_15 == TRUE & Is_Usual_Resident == TRUE)), na.rm = T))[, "97.5 %"]["Is_HRP_E_AgricultureTRUE"], digits = 1)

#####################
## HRP_Agriculture ##
#####################
# Descriptive
Number_HH_Member_In_Endline_Survey_Age_Older_15_Residency_Usual <- shell_tables_Laos_PSE_HH_Based_Endline_Agriculture[11,2] <- nrow(AcME_Form2_Endline_Long_Clean_HRP) # Number of HH members in Endline survey that are usual resident and older than 15
Number_HH_Member_In_Endline_Survey_Age_Older_15_Residency_Usual_Missing_HRP_Agriculture <- shell_tables_Laos_PSE_HH_Based_Endline_Agriculture[11,8] <- sum(is.na(AcME_Form2_Endline_Long_Clean_HRP$Is_HRP_Agriculture)) # Number of HH members in Endline survey missing HRP
Percent_HH_Member_In_Endline_Survey_Age_Older_15_Residency_Usual_Missing_HRP_Agriculture <- shell_tables_Laos_PSE_HH_Based_Endline_Agriculture[11,9] <- round(100 * (Number_HH_Member_In_Endline_Survey_Age_Older_15_Residency_Usual_Missing_HRP_Agriculture / Number_HH_Member_In_Endline_Survey_Age_Older_15_Residency_Usual), digits = 1)
Number_HH_Member_In_Endline_Survey_Age_Older_15_Residency_Usual_HRP_Agriculture_Yes <- shell_tables_Laos_PSE_HH_Based_Endline_Agriculture[11,3] <- sum(AcME_Form2_Endline_Long_Clean_HRP$Is_HRP_Agriculture == TRUE, na.rm = T) # Number of HH members in Endline survey is HRP

# From survey analytical tools accounting for sampling weights and correlation
Percent_HH_Member_In_Endline_Survey_Age_Older_15_Residency_Usual_HRP_Agriculture_Yes <- shell_tables_Laos_PSE_HH_Based_Endline_Agriculture[11,4] <- round(100 * coef(svymean(x = ~ Is_HRP_Agriculture, design = subset(x = AcME_Cross_Sectional_Endline_Survey_Designs, subset = (Is_Older_Than_15 == TRUE & Is_Usual_Resident == TRUE)), na.rm = T))["Is_HRP_AgricultureTRUE"], digits = 1)
Percent_HH_Member_In_Endline_Survey_Age_Older_15_Residency_Usual_HRP_Agriculture_Yes_CI_Low <- shell_tables_Laos_PSE_HH_Based_Endline_Agriculture[11,5] <- round(100 * confint(svymean(x = ~ Is_HRP_Agriculture, design = subset(x = AcME_Cross_Sectional_Endline_Survey_Designs, subset = (Is_Older_Than_15 == TRUE & Is_Usual_Resident == TRUE)), na.rm = T))[, "2.5 %"]["Is_HRP_AgricultureTRUE"], digits = 1)
Percent_HH_Member_In_Endline_Survey_Age_Older_15_Residency_Usual_HRP_Agriculture_Yes_CI_High <- shell_tables_Laos_PSE_HH_Based_Endline_Agriculture[11,6] <- round(100 * confint(svymean(x = ~ Is_HRP_Agriculture, design = subset(x = AcME_Cross_Sectional_Endline_Survey_Designs, subset = (Is_Older_Than_15 == TRUE & Is_Usual_Resident == TRUE)), na.rm = T))[, "97.5 %"]["Is_HRP_AgricultureTRUE"], digits = 1)


## Alt
# Agriculture_Max
Number_HH_Member_In_Endline_Survey_Age_Older_15_Residency_Usual <- shell_tables_Laos_PSE_HH_Based_Endline_Agriculture[12,2] <- nrow(AcME_Form2_Endline_Long_Clean_HRP) # Number of HH members in Endline survey that are usual resident and older than 15
Number_HH_Member_In_Endline_Survey_Age_Older_15_Residency_Usual_Missing_HRP_Alt_Agriculture_Max <- shell_tables_Laos_PSE_HH_Based_Endline_Agriculture[12,8] <- sum(is.na(AcME_Form2_Endline_Long_Clean_HRP$Is_HRP_Alt_Agriculture_Max)) # Number of HH members in Endline survey missing HRP_Alt_Agriculture_Max
Percent_HH_Member_In_Endline_Survey_Age_Older_15_Residency_Usual_Missing_HRP_Alt_Agriculture_Max <- shell_tables_Laos_PSE_HH_Based_Endline_Agriculture[12,9] <- round(100 * (Number_HH_Member_In_Endline_Survey_Age_Older_15_Residency_Usual_Missing_HRP_Alt_Agriculture_Max / Number_HH_Member_In_Endline_Survey_Age_Older_15_Residency_Usual), digits = 1)
Number_HH_Member_In_Endline_Survey_Age_Older_15_Residency_Usual_HRP_Alt_Agriculture_Max_Yes <- shell_tables_Laos_PSE_HH_Based_Endline_Agriculture[12,3] <- sum(AcME_Form2_Endline_Long_Clean_HRP$Is_HRP_Alt_Agriculture_Max == TRUE, na.rm = T) # Number of HH members in Endline survey is HRP_Alt_Agriculture_Max

# From survey analytical tools accounting for sampling weights and correlation
Percent_HH_Member_In_Endline_Survey_Age_Older_15_Residency_Usual_HRP_Alt_Agriculture_Max_Yes <- shell_tables_Laos_PSE_HH_Based_Endline_Agriculture[12,4] <- round(100 * coef(svymean(x = ~ Is_HRP_Alt_Agriculture_Max, design = subset(x = AcME_Cross_Sectional_Endline_Survey_Designs, subset = (Is_Older_Than_15 == TRUE & Is_Usual_Resident == TRUE)), na.rm = T))["Is_HRP_Alt_Agriculture_MaxTRUE"], digits = 1)
Percent_HH_Member_In_Endline_Survey_Age_Older_15_Residency_Usual_HRP_Alt_Agriculture_Max_Yes_CI_Low <- shell_tables_Laos_PSE_HH_Based_Endline_Agriculture[12,5] <- round(100 * confint(svymean(x = ~ Is_HRP_Alt_Agriculture_Max, design = subset(x = AcME_Cross_Sectional_Endline_Survey_Designs, subset = (Is_Older_Than_15 == TRUE & Is_Usual_Resident == TRUE)), na.rm = T))[, "2.5 %"]["Is_HRP_Alt_Agriculture_MaxTRUE"], digits = 1)
Percent_HH_Member_In_Endline_Survey_Age_Older_15_Residency_Usual_HRP_Alt_Agriculture_Max_Yes_CI_High <- shell_tables_Laos_PSE_HH_Based_Endline_Agriculture[12,6] <- round(100 * confint(svymean(x = ~ Is_HRP_Alt_Agriculture_Max, design = subset(x = AcME_Cross_Sectional_Endline_Survey_Designs, subset = (Is_Older_Than_15 == TRUE & Is_Usual_Resident == TRUE)), na.rm = T))[, "97.5 %"]["Is_HRP_Alt_Agriculture_MaxTRUE"], digits = 1)


# Agriculture_Min
Number_HH_Member_In_Endline_Survey_Age_Older_15_Residency_Usual <- shell_tables_Laos_PSE_HH_Based_Endline_Agriculture[13,2] <- nrow(AcME_Form2_Endline_Long_Clean_HRP) # Number of HH members in Endline survey that are usual resident and older than 15
Number_HH_Member_In_Endline_Survey_Age_Older_15_Residency_Usual_Missing_HRP_Alt_Agriculture_Min <- shell_tables_Laos_PSE_HH_Based_Endline_Agriculture[13,8] <- sum(is.na(AcME_Form2_Endline_Long_Clean_HRP$Is_HRP_Alt_Agriculture_Min)) # Number of HH members in Endline survey missing HRP_Alt_Agriculture_Min
Percent_HH_Member_In_Endline_Survey_Age_Older_15_Residency_Usual_Missing_HRP_Alt_Agriculture_Min <- shell_tables_Laos_PSE_HH_Based_Endline_Agriculture[13,9] <- round(100 * (Number_HH_Member_In_Endline_Survey_Age_Older_15_Residency_Usual_Missing_HRP_Alt_Agriculture_Min / Number_HH_Member_In_Endline_Survey_Age_Older_15_Residency_Usual), digits = 1)
Number_HH_Member_In_Endline_Survey_Age_Older_15_Residency_Usual_HRP_Alt_Agriculture_Min_Yes <- shell_tables_Laos_PSE_HH_Based_Endline_Agriculture[13,3] <- sum(AcME_Form2_Endline_Long_Clean_HRP$Is_HRP_Alt_Agriculture_Min == TRUE, na.rm = T) # Number of HH members in Endline survey is HRP_Alt_Agriculture_Min

# From survey analytical tools accounting for sampling weights and correlation
Percent_HH_Member_In_Endline_Survey_Age_Older_15_Residency_Usual_HRP_Alt_Agriculture_Min_Yes <- shell_tables_Laos_PSE_HH_Based_Endline_Agriculture[13,4] <- round(100 * coef(svymean(x = ~ Is_HRP_Alt_Agriculture_Min, design = subset(x = AcME_Cross_Sectional_Endline_Survey_Designs, subset = (Is_Older_Than_15 == TRUE & Is_Usual_Resident == TRUE)), na.rm = T))["Is_HRP_Alt_Agriculture_MinTRUE"], digits = 1)
Percent_HH_Member_In_Endline_Survey_Age_Older_15_Residency_Usual_HRP_Alt_Agriculture_Min_Yes_CI_Low <- shell_tables_Laos_PSE_HH_Based_Endline_Agriculture[13,5] <- round(100 * confint(svymean(x = ~ Is_HRP_Alt_Agriculture_Min, design = subset(x = AcME_Cross_Sectional_Endline_Survey_Designs, subset = (Is_Older_Than_15 == TRUE & Is_Usual_Resident == TRUE)), na.rm = T))[, "2.5 %"]["Is_HRP_Alt_Agriculture_MinTRUE"], digits = 1)
Percent_HH_Member_In_Endline_Survey_Age_Older_15_Residency_Usual_HRP_Alt_Agriculture_Min_Yes_CI_High <- shell_tables_Laos_PSE_HH_Based_Endline_Agriculture[13,6] <- round(100 * confint(svymean(x = ~ Is_HRP_Alt_Agriculture_Min, design = subset(x = AcME_Cross_Sectional_Endline_Survey_Designs, subset = (Is_Older_Than_15 == TRUE & Is_Usual_Resident == TRUE)), na.rm = T))[, "97.5 %"]["Is_HRP_Alt_Agriculture_MinTRUE"], digits = 1)


# Forest
shell_tables_Laos_PSE_HH_Based_Endline_Forest[3,1] <- ""
shell_tables_Laos_PSE_HH_Based_Endline_Forest[4,1] <- ""
shell_tables_Laos_PSE_HH_Based_Endline_Forest[5,1] <- ""
shell_tables_Laos_PSE_HH_Based_Endline_Forest[6,1] <- "A_Forest"
shell_tables_Laos_PSE_HH_Based_Endline_Forest[7,1] <- "B_Forest"
shell_tables_Laos_PSE_HH_Based_Endline_Forest[8,1] <- "C_Forest"
shell_tables_Laos_PSE_HH_Based_Endline_Forest[9,1] <- "D_Forest"
shell_tables_Laos_PSE_HH_Based_Endline_Forest[10,1] <- "E_Forest"
shell_tables_Laos_PSE_HH_Based_Endline_Forest[11,1] <- "Any of A-E_Forest"
shell_tables_Laos_PSE_HH_Based_Endline_Forest[12,1] <- "Any of A,C,D_Forest"
shell_tables_Laos_PSE_HH_Based_Endline_Forest[13,1] <- "Any of A,C_Forest"

## HRP_A_Forest
# Descriptive
Number_HH_Member_In_Endline_Survey_Age_Older_15_Residency_Usual <- shell_tables_Laos_PSE_HH_Based_Endline_Forest[6,2] <- nrow(AcME_Form2_Endline_Long_Clean_HRP) # Number of HH members in Endline survey that are usual resident and older than 15
Number_HH_Member_In_Endline_Survey_Age_Older_15_Residency_Usual_Missing_HRP_A_Forest <- shell_tables_Laos_PSE_HH_Based_Endline_Forest[6,8] <- sum(is.na(AcME_Form2_Endline_Long_Clean_HRP$Is_HRP_A_Forest)) # Number of HH members in Endline survey missing HRP_A_Forest
Percent_HH_Member_In_Endline_Survey_Age_Older_15_Residency_Usual_Missing_HRP_A_Forest <- shell_tables_Laos_PSE_HH_Based_Endline_Forest[6,9] <- round(100 * (Number_HH_Member_In_Endline_Survey_Age_Older_15_Residency_Usual_Missing_HRP_A_Forest / Number_HH_Member_In_Endline_Survey_Age_Older_15_Residency_Usual), digits = 1)
Number_HH_Member_In_Endline_Survey_Age_Older_15_Residency_Usual_HRP_A_Forest_Yes <- shell_tables_Laos_PSE_HH_Based_Endline_Forest[6,3] <- sum(AcME_Form2_Endline_Long_Clean_HRP$Is_HRP_A_Forest == TRUE, na.rm = T) # Number of HH members in Endline survey is HRP_A_Forest

# From survey analytical tools accounting for sampling weights and correlation
Percent_HH_Member_In_Endline_Survey_Age_Older_15_Residency_Usual_HRP_A_Forest_Yes <- shell_tables_Laos_PSE_HH_Based_Endline_Forest[6,4] <- round(100 * coef(svymean(x = ~ Is_HRP_A_Forest, design = subset(x = AcME_Cross_Sectional_Endline_Survey_Designs, subset = (Is_Older_Than_15 == TRUE & Is_Usual_Resident == TRUE)), na.rm = T))["Is_HRP_A_ForestTRUE"], digits = 1)
Percent_HH_Member_In_Endline_Survey_Age_Older_15_Residency_Usual_HRP_A_Forest_Yes_CI_Low <- shell_tables_Laos_PSE_HH_Based_Endline_Forest[6,5] <- round(100 * confint(svymean(x = ~ Is_HRP_A_Forest, design = subset(x = AcME_Cross_Sectional_Endline_Survey_Designs, subset = (Is_Older_Than_15 == TRUE & Is_Usual_Resident == TRUE)), na.rm = T))[, "2.5 %"]["Is_HRP_A_ForestTRUE"], digits = 1)
Percent_HH_Member_In_Endline_Survey_Age_Older_15_Residency_Usual_HRP_A_Forest_Yes_CI_High <- shell_tables_Laos_PSE_HH_Based_Endline_Forest[6,6] <- round(100 * confint(svymean(x = ~ Is_HRP_A_Forest, design = subset(x = AcME_Cross_Sectional_Endline_Survey_Designs, subset = (Is_Older_Than_15 == TRUE & Is_Usual_Resident == TRUE)), na.rm = T))[, "97.5 %"]["Is_HRP_A_ForestTRUE"], digits = 1)

## HRP_B_Forest
# Descriptive
Number_HH_Member_In_Endline_Survey_Age_Older_15_Residency_Usual <- shell_tables_Laos_PSE_HH_Based_Endline_Forest[7,2] <- nrow(AcME_Form2_Endline_Long_Clean_HRP) # Number of HH members in Endline survey that are usual resident and older than 15
Number_HH_Member_In_Endline_Survey_Age_Older_15_Residency_Usual_Missing_HRP_B_Forest <- shell_tables_Laos_PSE_HH_Based_Endline_Forest[7,8] <- sum(is.na(AcME_Form2_Endline_Long_Clean_HRP$Is_HRP_B_Forest)) # Number of HH members in Endline survey missing HRP_B_Forest
Percent_HH_Member_In_Endline_Survey_Age_Older_15_Residency_Usual_Missing_HRP_B_Forest <- shell_tables_Laos_PSE_HH_Based_Endline_Forest[7,9] <- round(100 * (Number_HH_Member_In_Endline_Survey_Age_Older_15_Residency_Usual_Missing_HRP_B_Forest / Number_HH_Member_In_Endline_Survey_Age_Older_15_Residency_Usual), digits = 1)
Number_HH_Member_In_Endline_Survey_Age_Older_15_Residency_Usual_HRP_B_Forest_Yes <- shell_tables_Laos_PSE_HH_Based_Endline_Forest[7,3] <- sum(AcME_Form2_Endline_Long_Clean_HRP$Is_HRP_B_Forest == TRUE, na.rm = T) # Number of HH members in Endline survey is HRP_B_Forest

# From survey analytical tools accounting for sampling weights and correlation
Percent_HH_Member_In_Endline_Survey_Age_Older_15_Residency_Usual_HRP_B_Forest_Yes <- shell_tables_Laos_PSE_HH_Based_Endline_Forest[7,4] <- round(100 * coef(svymean(x = ~ Is_HRP_B_Forest, design = subset(x = AcME_Cross_Sectional_Endline_Survey_Designs, subset = (Is_Older_Than_15 == TRUE & Is_Usual_Resident == TRUE)), na.rm = T))["Is_HRP_B_ForestTRUE"], digits = 1)
Percent_HH_Member_In_Endline_Survey_Age_Older_15_Residency_Usual_HRP_B_Forest_Yes_CI_Low <- shell_tables_Laos_PSE_HH_Based_Endline_Forest[7,5] <- round(100 * confint(svymean(x = ~ Is_HRP_B_Forest, design = subset(x = AcME_Cross_Sectional_Endline_Survey_Designs, subset = (Is_Older_Than_15 == TRUE & Is_Usual_Resident == TRUE)), na.rm = T))[, "2.5 %"]["Is_HRP_B_ForestTRUE"], digits = 1)
Percent_HH_Member_In_Endline_Survey_Age_Older_15_Residency_Usual_HRP_B_Forest_Yes_CI_High <- shell_tables_Laos_PSE_HH_Based_Endline_Forest[7,6] <- round(100 * confint(svymean(x = ~ Is_HRP_B_Forest, design = subset(x = AcME_Cross_Sectional_Endline_Survey_Designs, subset = (Is_Older_Than_15 == TRUE & Is_Usual_Resident == TRUE)), na.rm = T))[, "97.5 %"]["Is_HRP_B_ForestTRUE"], digits = 1)


## HRP_C_Forest
# Descriptive
Number_HH_Member_In_Endline_Survey_Age_Older_15_Residency_Usual <- shell_tables_Laos_PSE_HH_Based_Endline_Forest[8,2] <- nrow(AcME_Form2_Endline_Long_Clean_HRP) # Number of HH members in Endline survey that are usual resident and older than 15
Number_HH_Member_In_Endline_Survey_Age_Older_15_Residency_Usual_Missing_HRP_C_Forest <- shell_tables_Laos_PSE_HH_Based_Endline_Forest[8,8] <- sum(is.na(AcME_Form2_Endline_Long_Clean_HRP$Is_HRP_C_Forest)) # Number of HH members in Endline survey missing HRP_C_Forest
Percent_HH_Member_In_Endline_Survey_Age_Older_15_Residency_Usual_Missing_HRP_C_Forest <- shell_tables_Laos_PSE_HH_Based_Endline_Forest[8,9] <- round(100 * (Number_HH_Member_In_Endline_Survey_Age_Older_15_Residency_Usual_Missing_HRP_C_Forest / Number_HH_Member_In_Endline_Survey_Age_Older_15_Residency_Usual), digits = 1)
Number_HH_Member_In_Endline_Survey_Age_Older_15_Residency_Usual_HRP_C_Forest_Yes <- shell_tables_Laos_PSE_HH_Based_Endline_Forest[8,3] <- sum(AcME_Form2_Endline_Long_Clean_HRP$Is_HRP_C_Forest == TRUE, na.rm = T) # Number of HH members in Endline survey is HRP_C_Forest

# From survey analytical tools accounting for sampling weights and correlation
Percent_HH_Member_In_Endline_Survey_Age_Older_15_Residency_Usual_HRP_C_Forest_Yes <- shell_tables_Laos_PSE_HH_Based_Endline_Forest[8,4] <- round(100 * coef(svymean(x = ~ Is_HRP_C_Forest, design = subset(x = AcME_Cross_Sectional_Endline_Survey_Designs, subset = (Is_Older_Than_15 == TRUE & Is_Usual_Resident == TRUE)), na.rm = T))["Is_HRP_C_ForestTRUE"], digits = 1)
Percent_HH_Member_In_Endline_Survey_Age_Older_15_Residency_Usual_HRP_C_Forest_Yes_CI_Low <- shell_tables_Laos_PSE_HH_Based_Endline_Forest[8,5] <- round(100 * confint(svymean(x = ~ Is_HRP_C_Forest, design = subset(x = AcME_Cross_Sectional_Endline_Survey_Designs, subset = (Is_Older_Than_15 == TRUE & Is_Usual_Resident == TRUE)), na.rm = T))[, "2.5 %"]["Is_HRP_C_ForestTRUE"], digits = 1)
Percent_HH_Member_In_Endline_Survey_Age_Older_15_Residency_Usual_HRP_C_Forest_Yes_CI_High <- shell_tables_Laos_PSE_HH_Based_Endline_Forest[8,6] <- round(100 * confint(svymean(x = ~ Is_HRP_C_Forest, design = subset(x = AcME_Cross_Sectional_Endline_Survey_Designs, subset = (Is_Older_Than_15 == TRUE & Is_Usual_Resident == TRUE)), na.rm = T))[, "97.5 %"]["Is_HRP_C_ForestTRUE"], digits = 1)


## HRP_D_Forest
# Descriptive
Number_HH_Member_In_Endline_Survey_Age_Older_15_Residency_Usual <- shell_tables_Laos_PSE_HH_Based_Endline_Forest[9,2] <- nrow(AcME_Form2_Endline_Long_Clean_HRP) # Number of HH members in Endline survey that are usual resident and older than 15
Number_HH_Member_In_Endline_Survey_Age_Older_15_Residency_Usual_Missing_HRP_D_Forest <- shell_tables_Laos_PSE_HH_Based_Endline_Forest[9,8] <- sum(is.na(AcME_Form2_Endline_Long_Clean_HRP$Is_HRP_D_Forest)) # Number of HH members in Endline survey missing HRP_D_Forest
Percent_HH_Member_In_Endline_Survey_Age_Older_15_Residency_Usual_Missing_HRP_D_Forest <- shell_tables_Laos_PSE_HH_Based_Endline_Forest[9,9] <- round(100 * (Number_HH_Member_In_Endline_Survey_Age_Older_15_Residency_Usual_Missing_HRP_D_Forest / Number_HH_Member_In_Endline_Survey_Age_Older_15_Residency_Usual), digits = 1)
Number_HH_Member_In_Endline_Survey_Age_Older_15_Residency_Usual_HRP_D_Forest_Yes <- shell_tables_Laos_PSE_HH_Based_Endline_Forest[9,3] <- sum(AcME_Form2_Endline_Long_Clean_HRP$Is_HRP_D_Forest == TRUE, na.rm = T) # Number of HH members in Endline survey is HRP_D_Forest

# From survey analytical tools accounting for sampling weights and correlation
Percent_HH_Member_In_Endline_Survey_Age_Older_15_Residency_Usual_HRP_D_Forest_Yes <- shell_tables_Laos_PSE_HH_Based_Endline_Forest[9,4] <- round(100 * coef(svymean(x = ~ Is_HRP_D_Forest, design = subset(x = AcME_Cross_Sectional_Endline_Survey_Designs, subset = (Is_Older_Than_15 == TRUE & Is_Usual_Resident == TRUE)), na.rm = T))["Is_HRP_D_ForestTRUE"], digits = 1)
Percent_HH_Member_In_Endline_Survey_Age_Older_15_Residency_Usual_HRP_D_Forest_Yes_CI_Low <- shell_tables_Laos_PSE_HH_Based_Endline_Forest[9,5] <- round(100 * confint(svymean(x = ~ Is_HRP_D_Forest, design = subset(x = AcME_Cross_Sectional_Endline_Survey_Designs, subset = (Is_Older_Than_15 == TRUE & Is_Usual_Resident == TRUE)), na.rm = T))[, "2.5 %"]["Is_HRP_D_ForestTRUE"], digits = 1)
Percent_HH_Member_In_Endline_Survey_Age_Older_15_Residency_Usual_HRP_D_Forest_Yes_CI_High <- shell_tables_Laos_PSE_HH_Based_Endline_Forest[9,6] <- round(100 * confint(svymean(x = ~ Is_HRP_D_Forest, design = subset(x = AcME_Cross_Sectional_Endline_Survey_Designs, subset = (Is_Older_Than_15 == TRUE & Is_Usual_Resident == TRUE)), na.rm = T))[, "97.5 %"]["Is_HRP_D_ForestTRUE"], digits = 1)


## HRP_E_Forest
# Descriptive
Number_HH_Member_In_Endline_Survey_Age_Older_15_Residency_Usual <- shell_tables_Laos_PSE_HH_Based_Endline_Forest[10,2] <- nrow(AcME_Form2_Endline_Long_Clean_HRP) # Number of HH members in Endline survey that are usual resident and older than 15
Number_HH_Member_In_Endline_Survey_Age_Older_15_Residency_Usual_Missing_HRP_E_Forest <- shell_tables_Laos_PSE_HH_Based_Endline_Forest[10,8] <- sum(is.na(AcME_Form2_Endline_Long_Clean_HRP$Is_HRP_E_Forest)) # Number of HH members in Endline survey missing HRP_E_Forest
Percent_HH_Member_In_Endline_Survey_Age_Older_15_Residency_Usual_Missing_HRP_E_Forest <- shell_tables_Laos_PSE_HH_Based_Endline_Forest[10,9] <- round(100 * (Number_HH_Member_In_Endline_Survey_Age_Older_15_Residency_Usual_Missing_HRP_E_Forest / Number_HH_Member_In_Endline_Survey_Age_Older_15_Residency_Usual), digits = 1)
Number_HH_Member_In_Endline_Survey_Age_Older_15_Residency_Usual_HRP_E_Forest_Yes <- shell_tables_Laos_PSE_HH_Based_Endline_Forest[10,3] <- sum(AcME_Form2_Endline_Long_Clean_HRP$Is_HRP_E_Forest == TRUE, na.rm = T) # Number of HH members in Endline survey is HRP_E_Forest

# From survey analytical tools accounting for sampling weights and correlation
Percent_HH_Member_In_Endline_Survey_Age_Older_15_Residency_Usual_HRP_E_Forest_Yes <- shell_tables_Laos_PSE_HH_Based_Endline_Forest[10,4] <- round(100 * coef(svymean(x = ~ Is_HRP_E_Forest, design = subset(x = AcME_Cross_Sectional_Endline_Survey_Designs, subset = (Is_Older_Than_15 == TRUE & Is_Usual_Resident == TRUE)), na.rm = T))["Is_HRP_E_ForestTRUE"], digits = 1)
Percent_HH_Member_In_Endline_Survey_Age_Older_15_Residency_Usual_HRP_E_Forest_Yes_CI_Low <- shell_tables_Laos_PSE_HH_Based_Endline_Forest[10,5] <- round(100 * confint(svymean(x = ~ Is_HRP_E_Forest, design = subset(x = AcME_Cross_Sectional_Endline_Survey_Designs, subset = (Is_Older_Than_15 == TRUE & Is_Usual_Resident == TRUE)), na.rm = T))[, "2.5 %"]["Is_HRP_E_ForestTRUE"], digits = 1)
Percent_HH_Member_In_Endline_Survey_Age_Older_15_Residency_Usual_HRP_E_Forest_Yes_CI_High <- shell_tables_Laos_PSE_HH_Based_Endline_Forest[10,6] <- round(100 * confint(svymean(x = ~ Is_HRP_E_Forest, design = subset(x = AcME_Cross_Sectional_Endline_Survey_Designs, subset = (Is_Older_Than_15 == TRUE & Is_Usual_Resident == TRUE)), na.rm = T))[, "97.5 %"]["Is_HRP_E_ForestTRUE"], digits = 1)

#####################
## HRP_Forest ##
#####################
# Descriptive
Number_HH_Member_In_Endline_Survey_Age_Older_15_Residency_Usual <- shell_tables_Laos_PSE_HH_Based_Endline_Forest[11,2] <- nrow(AcME_Form2_Endline_Long_Clean_HRP) # Number of HH members in Endline survey that are usual resident and older than 15
Number_HH_Member_In_Endline_Survey_Age_Older_15_Residency_Usual_Missing_HRP_Forest <- shell_tables_Laos_PSE_HH_Based_Endline_Forest[11,8] <- sum(is.na(AcME_Form2_Endline_Long_Clean_HRP$Is_HRP_Forest)) # Number of HH members in Endline survey missing HRP
Percent_HH_Member_In_Endline_Survey_Age_Older_15_Residency_Usual_Missing_HRP_Forest <- shell_tables_Laos_PSE_HH_Based_Endline_Forest[11,9] <- round(100 * (Number_HH_Member_In_Endline_Survey_Age_Older_15_Residency_Usual_Missing_HRP_Forest / Number_HH_Member_In_Endline_Survey_Age_Older_15_Residency_Usual), digits = 1)
Number_HH_Member_In_Endline_Survey_Age_Older_15_Residency_Usual_HRP_Forest_Yes <- shell_tables_Laos_PSE_HH_Based_Endline_Forest[11,3] <- sum(AcME_Form2_Endline_Long_Clean_HRP$Is_HRP_Forest == TRUE, na.rm = T) # Number of HH members in Endline survey is HRP

# From survey analytical tools accounting for sampling weights and correlation
Percent_HH_Member_In_Endline_Survey_Age_Older_15_Residency_Usual_HRP_Forest_Yes <- shell_tables_Laos_PSE_HH_Based_Endline_Forest[11,4] <- round(100 * coef(svymean(x = ~ Is_HRP_Forest, design = subset(x = AcME_Cross_Sectional_Endline_Survey_Designs, subset = (Is_Older_Than_15 == TRUE & Is_Usual_Resident == TRUE)), na.rm = T))["Is_HRP_ForestTRUE"], digits = 1)
Percent_HH_Member_In_Endline_Survey_Age_Older_15_Residency_Usual_HRP_Forest_Yes_CI_Low <- shell_tables_Laos_PSE_HH_Based_Endline_Forest[11,5] <- round(100 * confint(svymean(x = ~ Is_HRP_Forest, design = subset(x = AcME_Cross_Sectional_Endline_Survey_Designs, subset = (Is_Older_Than_15 == TRUE & Is_Usual_Resident == TRUE)), na.rm = T))[, "2.5 %"]["Is_HRP_ForestTRUE"], digits = 1)
Percent_HH_Member_In_Endline_Survey_Age_Older_15_Residency_Usual_HRP_Forest_Yes_CI_High <- shell_tables_Laos_PSE_HH_Based_Endline_Forest[11,6] <- round(100 * confint(svymean(x = ~ Is_HRP_Forest, design = subset(x = AcME_Cross_Sectional_Endline_Survey_Designs, subset = (Is_Older_Than_15 == TRUE & Is_Usual_Resident == TRUE)), na.rm = T))[, "97.5 %"]["Is_HRP_ForestTRUE"], digits = 1)


## Alt
# Forest_Max
Number_HH_Member_In_Endline_Survey_Age_Older_15_Residency_Usual <- shell_tables_Laos_PSE_HH_Based_Endline_Forest[12,2] <- nrow(AcME_Form2_Endline_Long_Clean_HRP) # Number of HH members in Endline survey that are usual resident and older than 15
Number_HH_Member_In_Endline_Survey_Age_Older_15_Residency_Usual_Missing_HRP_Alt_Forest_Max <- shell_tables_Laos_PSE_HH_Based_Endline_Forest[12,8] <- sum(is.na(AcME_Form2_Endline_Long_Clean_HRP$Is_HRP_Alt_Forest_Max)) # Number of HH members in Endline survey missing HRP_Alt_Forest_Max
Percent_HH_Member_In_Endline_Survey_Age_Older_15_Residency_Usual_Missing_HRP_Alt_Forest_Max <- shell_tables_Laos_PSE_HH_Based_Endline_Forest[12,9] <- round(100 * (Number_HH_Member_In_Endline_Survey_Age_Older_15_Residency_Usual_Missing_HRP_Alt_Forest_Max / Number_HH_Member_In_Endline_Survey_Age_Older_15_Residency_Usual), digits = 1)
Number_HH_Member_In_Endline_Survey_Age_Older_15_Residency_Usual_HRP_Alt_Forest_Max_Yes <- shell_tables_Laos_PSE_HH_Based_Endline_Forest[12,3] <- sum(AcME_Form2_Endline_Long_Clean_HRP$Is_HRP_Alt_Forest_Max == TRUE, na.rm = T) # Number of HH members in Endline survey is HRP_Alt_Forest_Max

# From survey analytical tools accounting for sampling weights and correlation
Percent_HH_Member_In_Endline_Survey_Age_Older_15_Residency_Usual_HRP_Alt_Forest_Max_Yes <- shell_tables_Laos_PSE_HH_Based_Endline_Forest[12,4] <- round(100 * coef(svymean(x = ~ Is_HRP_Alt_Forest_Max, design = subset(x = AcME_Cross_Sectional_Endline_Survey_Designs, subset = (Is_Older_Than_15 == TRUE & Is_Usual_Resident == TRUE)), na.rm = T))["Is_HRP_Alt_Forest_MaxTRUE"], digits = 1)
Percent_HH_Member_In_Endline_Survey_Age_Older_15_Residency_Usual_HRP_Alt_Forest_Max_Yes_CI_Low <- shell_tables_Laos_PSE_HH_Based_Endline_Forest[12,5] <- round(100 * confint(svymean(x = ~ Is_HRP_Alt_Forest_Max, design = subset(x = AcME_Cross_Sectional_Endline_Survey_Designs, subset = (Is_Older_Than_15 == TRUE & Is_Usual_Resident == TRUE)), na.rm = T))[, "2.5 %"]["Is_HRP_Alt_Forest_MaxTRUE"], digits = 1)
Percent_HH_Member_In_Endline_Survey_Age_Older_15_Residency_Usual_HRP_Alt_Forest_Max_Yes_CI_High <- shell_tables_Laos_PSE_HH_Based_Endline_Forest[12,6] <- round(100 * confint(svymean(x = ~ Is_HRP_Alt_Forest_Max, design = subset(x = AcME_Cross_Sectional_Endline_Survey_Designs, subset = (Is_Older_Than_15 == TRUE & Is_Usual_Resident == TRUE)), na.rm = T))[, "97.5 %"]["Is_HRP_Alt_Forest_MaxTRUE"], digits = 1)


# Forest_Min
Number_HH_Member_In_Endline_Survey_Age_Older_15_Residency_Usual <- shell_tables_Laos_PSE_HH_Based_Endline_Forest[13,2] <- nrow(AcME_Form2_Endline_Long_Clean_HRP) # Number of HH members in Endline survey that are usual resident and older than 15
Number_HH_Member_In_Endline_Survey_Age_Older_15_Residency_Usual_Missing_HRP_Alt_Forest_Min <- shell_tables_Laos_PSE_HH_Based_Endline_Forest[13,8] <- sum(is.na(AcME_Form2_Endline_Long_Clean_HRP$Is_HRP_Alt_Forest_Min)) # Number of HH members in Endline survey missing HRP_Alt_Forest_Min
Percent_HH_Member_In_Endline_Survey_Age_Older_15_Residency_Usual_Missing_HRP_Alt_Forest_Min <- shell_tables_Laos_PSE_HH_Based_Endline_Forest[13,9] <- round(100 * (Number_HH_Member_In_Endline_Survey_Age_Older_15_Residency_Usual_Missing_HRP_Alt_Forest_Min / Number_HH_Member_In_Endline_Survey_Age_Older_15_Residency_Usual), digits = 1)
Number_HH_Member_In_Endline_Survey_Age_Older_15_Residency_Usual_HRP_Alt_Forest_Min_Yes <- shell_tables_Laos_PSE_HH_Based_Endline_Forest[13,3] <- sum(AcME_Form2_Endline_Long_Clean_HRP$Is_HRP_Alt_Forest_Min == TRUE, na.rm = T) # Number of HH members in Endline survey is HRP_Alt_Forest_Min

# From survey analytical tools accounting for sampling weights and correlation
Percent_HH_Member_In_Endline_Survey_Age_Older_15_Residency_Usual_HRP_Alt_Forest_Min_Yes <- shell_tables_Laos_PSE_HH_Based_Endline_Forest[13,4] <- round(100 * coef(svymean(x = ~ Is_HRP_Alt_Forest_Min, design = subset(x = AcME_Cross_Sectional_Endline_Survey_Designs, subset = (Is_Older_Than_15 == TRUE & Is_Usual_Resident == TRUE)), na.rm = T))["Is_HRP_Alt_Forest_MinTRUE"], digits = 1)
Percent_HH_Member_In_Endline_Survey_Age_Older_15_Residency_Usual_HRP_Alt_Forest_Min_Yes_CI_Low <- shell_tables_Laos_PSE_HH_Based_Endline_Forest[13,5] <- round(100 * confint(svymean(x = ~ Is_HRP_Alt_Forest_Min, design = subset(x = AcME_Cross_Sectional_Endline_Survey_Designs, subset = (Is_Older_Than_15 == TRUE & Is_Usual_Resident == TRUE)), na.rm = T))[, "2.5 %"]["Is_HRP_Alt_Forest_MinTRUE"], digits = 1)
Percent_HH_Member_In_Endline_Survey_Age_Older_15_Residency_Usual_HRP_Alt_Forest_Min_Yes_CI_High <- shell_tables_Laos_PSE_HH_Based_Endline_Forest[13,6] <- round(100 * confint(svymean(x = ~ Is_HRP_Alt_Forest_Min, design = subset(x = AcME_Cross_Sectional_Endline_Survey_Designs, subset = (Is_Older_Than_15 == TRUE & Is_Usual_Resident == TRUE)), na.rm = T))[, "97.5 %"]["Is_HRP_Alt_Forest_MinTRUE"], digits = 1)


######################################################################
######################################################################
######################################################################


##################
#### MTAT_1 ####
##################
### Start off MTAT_1 shell table
shell_tables_Laos_PSE_HH_Based_MTAT_1 <- shell_tables_Laos_PSE_HH_Based
shell_tables_Laos_PSE_HH_Based_MTAT_1[3,1] <- ""
shell_tables_Laos_PSE_HH_Based_MTAT_1[10,1] <- ""
shell_tables_Laos_PSE_HH_Based_MTAT_1[11,1] <- "Any of A-D"
shell_tables_Laos_PSE_HH_Based_MTAT_1[12,1] <- ""

### Fill in numbers from survey
## Age
# Descriptive
Number_HH_Member_In_MTAT_1_Survey <- shell_tables_Laos_PSE_HH_Based_MTAT_1[4,2] <- nrow(AcME_Form6_MTAT_1_Long_Clean) # Number of HH members in MTAT_1 survey
Number_HH_Member_In_MTAT_1_Survey_Missing_Age <- shell_tables_Laos_PSE_HH_Based_MTAT_1[4,8] <- sum(is.na(AcME_Form6_MTAT_1_Long_Clean$Age_Years)) # Number of HH members in MTAT_1 survey missing Age
Percent_HH_Member_In_MTAT_1_Survey_Missing_Age <- shell_tables_Laos_PSE_HH_Based_MTAT_1[4,9] <- round(100 * (Number_HH_Member_In_MTAT_1_Survey_Missing_Age / Number_HH_Member_In_MTAT_1_Survey), digits = 1)
Number_HH_Member_In_MTAT_1_Survey_Age_Older_15 <- shell_tables_Laos_PSE_HH_Based_MTAT_1[4,3] <- sum(AcME_Form6_MTAT_1_Long_Clean$Is_Older_Than_15 == TRUE, na.rm = T) # Number of HH members in MTAT_1 survey older than 15

# From survey analytical tools accounting for sampling weights and correlation
Percent_HH_Member_In_MTAT_1_Survey_Age_Older_15 <- shell_tables_Laos_PSE_HH_Based_MTAT_1[4,4] <- round(100 * coef(svymean(x = ~ Is_Older_Than_15, design = AcME_Cross_Sectional_MTAT_1_Survey_Designs, na.rm = T))["Is_Older_Than_15TRUE"], digits = 1)
Percent_HH_Member_In_MTAT_1_Survey_Age_Older_15_CI_Low <- shell_tables_Laos_PSE_HH_Based_MTAT_1[4,5] <- round(100 * confint(svymean(x = ~ Is_Older_Than_15, design = AcME_Cross_Sectional_MTAT_1_Survey_Designs, na.rm = T))[, "2.5 %"]["Is_Older_Than_15TRUE"], digits = 1)
Percent_HH_Member_In_MTAT_1_Survey_Age_Older_15_CI_High <- shell_tables_Laos_PSE_HH_Based_MTAT_1[4,6] <- round(100 * confint(svymean(x = ~ Is_Older_Than_15, design = AcME_Cross_Sectional_MTAT_1_Survey_Designs, na.rm = T))[, "97.5 %"]["Is_Older_Than_15TRUE"], digits = 1)


#######
# HRP #
#######
# Restrict data to  older than 15
AcME_Form6_MTAT_1_Long_Clean_HRP <- (AcME_Form6_MTAT_1_Long_Clean %>% filter(Is_Older_Than_15 == TRUE))


## HRP_A
# Descriptive
Number_HH_Member_In_MTAT_1_Survey_Age_Older_15 <- shell_tables_Laos_PSE_HH_Based_MTAT_1[6,2] <- nrow(AcME_Form6_MTAT_1_Long_Clean_HRP) # Number of HH members in MTAT_1 survey that are usual resident and older than 15
Number_HH_Member_In_MTAT_1_Survey_Age_Older_15_Missing_HRP_A <- shell_tables_Laos_PSE_HH_Based_MTAT_1[6,8] <- sum(is.na(AcME_Form6_MTAT_1_Long_Clean_HRP$Is_HRP_A)) # Number of HH members in MTAT_1 survey missing HRP_A
Percent_HH_Member_In_MTAT_1_Survey_Age_Older_15_Missing_HRP_A <- shell_tables_Laos_PSE_HH_Based_MTAT_1[6,9] <- round(100 * (Number_HH_Member_In_MTAT_1_Survey_Age_Older_15_Missing_HRP_A / Number_HH_Member_In_MTAT_1_Survey_Age_Older_15), digits = 1)
Number_HH_Member_In_MTAT_1_Survey_Age_Older_15_HRP_A_Yes <- shell_tables_Laos_PSE_HH_Based_MTAT_1[6,3] <- sum(AcME_Form6_MTAT_1_Long_Clean_HRP$Is_HRP_A == TRUE, na.rm = T) # Number of HH members in MTAT_1 survey is HRP_A

# From survey analytical tools accounting for sampling weights and correlation
Percent_HH_Member_In_MTAT_1_Survey_Age_Older_15_HRP_A_Yes <- shell_tables_Laos_PSE_HH_Based_MTAT_1[6,4] <- round(100 * coef(svymean(x = ~ Is_HRP_A, design = subset(x = AcME_Cross_Sectional_MTAT_1_Survey_Designs, subset = (Is_Older_Than_15 == TRUE)), na.rm = T))["Is_HRP_ATRUE"], digits = 1)
Percent_HH_Member_In_MTAT_1_Survey_Age_Older_15_HRP_A_Yes_CI_Low <- shell_tables_Laos_PSE_HH_Based_MTAT_1[6,5] <- round(100 * confint(svymean(x = ~ Is_HRP_A, design = subset(x = AcME_Cross_Sectional_MTAT_1_Survey_Designs, subset = (Is_Older_Than_15 == TRUE)), na.rm = T))[, "2.5 %"]["Is_HRP_ATRUE"], digits = 1)
Percent_HH_Member_In_MTAT_1_Survey_Age_Older_15_HRP_A_Yes_CI_High <- shell_tables_Laos_PSE_HH_Based_MTAT_1[6,6] <- round(100 * confint(svymean(x = ~ Is_HRP_A, design = subset(x = AcME_Cross_Sectional_MTAT_1_Survey_Designs, subset = (Is_Older_Than_15 == TRUE)), na.rm = T))[, "97.5 %"]["Is_HRP_ATRUE"], digits = 1)

## HRP_B
# Descriptive
Number_HH_Member_In_MTAT_1_Survey_Age_Older_15 <- shell_tables_Laos_PSE_HH_Based_MTAT_1[7,2] <- nrow(AcME_Form6_MTAT_1_Long_Clean_HRP) # Number of HH members in MTAT_1 survey that are usual resident and older than 15
Number_HH_Member_In_MTAT_1_Survey_Age_Older_15_Missing_HRP_B <- shell_tables_Laos_PSE_HH_Based_MTAT_1[7,8] <- sum(is.na(AcME_Form6_MTAT_1_Long_Clean_HRP$Is_HRP_B)) # Number of HH members in MTAT_1 survey missing HRP_B
Percent_HH_Member_In_MTAT_1_Survey_Age_Older_15_Missing_HRP_B <- shell_tables_Laos_PSE_HH_Based_MTAT_1[7,9] <- round(100 * (Number_HH_Member_In_MTAT_1_Survey_Age_Older_15_Missing_HRP_B / Number_HH_Member_In_MTAT_1_Survey_Age_Older_15), digits = 1)
Number_HH_Member_In_MTAT_1_Survey_Age_Older_15_HRP_B_Yes <- shell_tables_Laos_PSE_HH_Based_MTAT_1[7,3] <- sum(AcME_Form6_MTAT_1_Long_Clean_HRP$Is_HRP_B == TRUE, na.rm = T) # Number of HH members in MTAT_1 survey is HRP_B

# From survey analytical tools accounting for sampling weights and correlation
Percent_HH_Member_In_MTAT_1_Survey_Age_Older_15_HRP_B_Yes <- shell_tables_Laos_PSE_HH_Based_MTAT_1[7,4] <- round(100 * coef(svymean(x = ~ Is_HRP_B, design = subset(x = AcME_Cross_Sectional_MTAT_1_Survey_Designs, subset = (Is_Older_Than_15 == TRUE)), na.rm = T))["Is_HRP_BTRUE"], digits = 1)
Percent_HH_Member_In_MTAT_1_Survey_Age_Older_15_HRP_B_Yes_CI_Low <- shell_tables_Laos_PSE_HH_Based_MTAT_1[7,5] <- round(100 * confint(svymean(x = ~ Is_HRP_B, design = subset(x = AcME_Cross_Sectional_MTAT_1_Survey_Designs, subset = (Is_Older_Than_15 == TRUE)), na.rm = T))[, "2.5 %"]["Is_HRP_BTRUE"], digits = 1)
Percent_HH_Member_In_MTAT_1_Survey_Age_Older_15_HRP_B_Yes_CI_High <- shell_tables_Laos_PSE_HH_Based_MTAT_1[7,6] <- round(100 * confint(svymean(x = ~ Is_HRP_B, design = subset(x = AcME_Cross_Sectional_MTAT_1_Survey_Designs, subset = (Is_Older_Than_15 == TRUE)), na.rm = T))[, "97.5 %"]["Is_HRP_BTRUE"], digits = 1)


## HRP_C
# Descriptive
Number_HH_Member_In_MTAT_1_Survey_Age_Older_15 <- shell_tables_Laos_PSE_HH_Based_MTAT_1[8,2] <- nrow(AcME_Form6_MTAT_1_Long_Clean_HRP) # Number of HH members in MTAT_1 survey that are usual resident and older than 15
Number_HH_Member_In_MTAT_1_Survey_Age_Older_15_Missing_HRP_C <- shell_tables_Laos_PSE_HH_Based_MTAT_1[8,8] <- sum(is.na(AcME_Form6_MTAT_1_Long_Clean_HRP$Is_HRP_C)) # Number of HH members in MTAT_1 survey missing HRP_C
Percent_HH_Member_In_MTAT_1_Survey_Age_Older_15_Missing_HRP_C <- shell_tables_Laos_PSE_HH_Based_MTAT_1[8,9] <- round(100 * (Number_HH_Member_In_MTAT_1_Survey_Age_Older_15_Missing_HRP_C / Number_HH_Member_In_MTAT_1_Survey_Age_Older_15), digits = 1)
Number_HH_Member_In_MTAT_1_Survey_Age_Older_15_HRP_C_Yes <- shell_tables_Laos_PSE_HH_Based_MTAT_1[8,3] <- sum(AcME_Form6_MTAT_1_Long_Clean_HRP$Is_HRP_C == TRUE, na.rm = T) # Number of HH members in MTAT_1 survey is HRP_C

# From survey analytical tools accounting for sampling weights and correlation
Percent_HH_Member_In_MTAT_1_Survey_Age_Older_15_HRP_C_Yes <- shell_tables_Laos_PSE_HH_Based_MTAT_1[8,4] <- round(100 * coef(svymean(x = ~ Is_HRP_C, design = subset(x = AcME_Cross_Sectional_MTAT_1_Survey_Designs, subset = (Is_Older_Than_15 == TRUE)), na.rm = T))["Is_HRP_CTRUE"], digits = 1)
Percent_HH_Member_In_MTAT_1_Survey_Age_Older_15_HRP_C_Yes_CI_Low <- shell_tables_Laos_PSE_HH_Based_MTAT_1[8,5] <- round(100 * confint(svymean(x = ~ Is_HRP_C, design = subset(x = AcME_Cross_Sectional_MTAT_1_Survey_Designs, subset = (Is_Older_Than_15 == TRUE)), na.rm = T))[, "2.5 %"]["Is_HRP_CTRUE"], digits = 1)
Percent_HH_Member_In_MTAT_1_Survey_Age_Older_15_HRP_C_Yes_CI_High <- shell_tables_Laos_PSE_HH_Based_MTAT_1[8,6] <- round(100 * confint(svymean(x = ~ Is_HRP_C, design = subset(x = AcME_Cross_Sectional_MTAT_1_Survey_Designs, subset = (Is_Older_Than_15 == TRUE)), na.rm = T))[, "97.5 %"]["Is_HRP_CTRUE"], digits = 1)


## HRP_D
# Descriptive
Number_HH_Member_In_MTAT_1_Survey_Age_Older_15 <- shell_tables_Laos_PSE_HH_Based_MTAT_1[9,2] <- nrow(AcME_Form6_MTAT_1_Long_Clean_HRP) # Number of HH members in MTAT_1 survey that are usual resident and older than 15
Number_HH_Member_In_MTAT_1_Survey_Age_Older_15_Missing_HRP_D <- shell_tables_Laos_PSE_HH_Based_MTAT_1[9,8] <- sum(is.na(AcME_Form6_MTAT_1_Long_Clean_HRP$Is_HRP_D)) # Number of HH members in MTAT_1 survey missing HRP_D
Percent_HH_Member_In_MTAT_1_Survey_Age_Older_15_Missing_HRP_D <- shell_tables_Laos_PSE_HH_Based_MTAT_1[9,9] <- round(100 * (Number_HH_Member_In_MTAT_1_Survey_Age_Older_15_Missing_HRP_D / Number_HH_Member_In_MTAT_1_Survey_Age_Older_15), digits = 1)
Number_HH_Member_In_MTAT_1_Survey_Age_Older_15_HRP_D_Yes <- shell_tables_Laos_PSE_HH_Based_MTAT_1[9,3] <- sum(AcME_Form6_MTAT_1_Long_Clean_HRP$Is_HRP_D == TRUE, na.rm = T) # Number of HH members in MTAT_1 survey is HRP_D

# From survey analytical tools accounting for sampling weights and correlation
Percent_HH_Member_In_MTAT_1_Survey_Age_Older_15_HRP_D_Yes <- shell_tables_Laos_PSE_HH_Based_MTAT_1[9,4] <- round(100 * coef(svymean(x = ~ Is_HRP_D, design = subset(x = AcME_Cross_Sectional_MTAT_1_Survey_Designs, subset = (Is_Older_Than_15 == TRUE)), na.rm = T))["Is_HRP_DTRUE"], digits = 1)
Percent_HH_Member_In_MTAT_1_Survey_Age_Older_15_HRP_D_Yes_CI_Low <- shell_tables_Laos_PSE_HH_Based_MTAT_1[9,5] <- round(100 * confint(svymean(x = ~ Is_HRP_D, design = subset(x = AcME_Cross_Sectional_MTAT_1_Survey_Designs, subset = (Is_Older_Than_15 == TRUE)), na.rm = T))[, "2.5 %"]["Is_HRP_DTRUE"], digits = 1)
Percent_HH_Member_In_MTAT_1_Survey_Age_Older_15_HRP_D_Yes_CI_High <- shell_tables_Laos_PSE_HH_Based_MTAT_1[9,6] <- round(100 * confint(svymean(x = ~ Is_HRP_D, design = subset(x = AcME_Cross_Sectional_MTAT_1_Survey_Designs, subset = (Is_Older_Than_15 == TRUE)), na.rm = T))[, "97.5 %"]["Is_HRP_DTRUE"], digits = 1)


## HRP_A_Or_C
# Descriptive
Number_HH_Member_In_MTAT_1_Survey_Age_Older_15 <- nrow(AcME_Form6_MTAT_1_Long_Clean_HRP) # Number of HH members in MTAT_1 survey that are usual resident and older than 15
Number_HH_Member_In_MTAT_1_Survey_Age_Older_15_Missing_HRP_A_Or_C <- sum(is.na(AcME_Form6_MTAT_1_Long_Clean_HRP$Is_HRP_A_Or_C)) # Number of HH members in MTAT_1 survey missing HRP_A_Or_C
Percent_HH_Member_In_MTAT_1_Survey_Age_Older_15_Missing_HRP_A_Or_C <- round(100 * (Number_HH_Member_In_MTAT_1_Survey_Age_Older_15_Missing_HRP_A_Or_C / Number_HH_Member_In_MTAT_1_Survey_Age_Older_15), digits = 1)
Number_HH_Member_In_MTAT_1_Survey_Age_Older_15_HRP_A_Or_C_Yes <- sum(AcME_Form6_MTAT_1_Long_Clean_HRP$Is_HRP_A_Or_C == TRUE, na.rm = T) # Number of HH members in MTAT_1 survey is HRP_A_Or_C

# From survey analytical tools accounting for sampling weights and correlation
Percent_HH_Member_In_MTAT_1_Survey_Age_Older_15_HRP_A_Or_C_Yes <- round(100 * coef(svymean(x = ~ Is_HRP_A_Or_C, design = subset(x = AcME_Cross_Sectional_MTAT_1_Survey_Designs, subset = (Is_Older_Than_15 == TRUE)), na.rm = T))["Is_HRP_A_Or_CTRUE"], digits = 1)
Percent_HH_Member_In_MTAT_1_Survey_Age_Older_15_HRP_A_Or_C_Yes_CI_Low <- round(100 * confint(svymean(x = ~ Is_HRP_A_Or_C, design = subset(x = AcME_Cross_Sectional_MTAT_1_Survey_Designs, subset = (Is_Older_Than_15 == TRUE)), na.rm = T))[, "2.5 %"]["Is_HRP_A_Or_CTRUE"], digits = 1)
Percent_HH_Member_In_MTAT_1_Survey_Age_Older_15_HRP_A_Or_C_Yes_CI_High <- round(100 * confint(svymean(x = ~ Is_HRP_A_Or_C, design = subset(x = AcME_Cross_Sectional_MTAT_1_Survey_Designs, subset = (Is_Older_Than_15 == TRUE)), na.rm = T))[, "97.5 %"]["Is_HRP_A_Or_CTRUE"], digits = 1)


#########
## HRP ##
#########
# Descriptive
Number_HH_Member_In_MTAT_1_Survey_Age_Older_15 <- shell_tables_Laos_PSE_HH_Based_MTAT_1[11,2] <- nrow(AcME_Form6_MTAT_1_Long_Clean_HRP) # Number of HH members in MTAT_1 survey that are usual resident and older than 15
Number_HH_Member_In_MTAT_1_Survey_Age_Older_15_Missing_HRP <- shell_tables_Laos_PSE_HH_Based_MTAT_1[11,8] <- sum(is.na(AcME_Form6_MTAT_1_Long_Clean_HRP$Is_HRP)) # Number of HH members in MTAT_1 survey missing HRP
Percent_HH_Member_In_MTAT_1_Survey_Age_Older_15_Missing_HRP <- shell_tables_Laos_PSE_HH_Based_MTAT_1[11,9] <- round(100 * (Number_HH_Member_In_MTAT_1_Survey_Age_Older_15_Missing_HRP / Number_HH_Member_In_MTAT_1_Survey_Age_Older_15), digits = 1)
Number_HH_Member_In_MTAT_1_Survey_Age_Older_15_HRP_Yes <- shell_tables_Laos_PSE_HH_Based_MTAT_1[11,3] <- sum(AcME_Form6_MTAT_1_Long_Clean_HRP$Is_HRP == TRUE, na.rm = T) # Number of HH members in MTAT_1 survey is HRP

# From survey analytical tools accounting for sampling weights and correlation
Percent_HH_Member_In_MTAT_1_Survey_Age_Older_15_HRP_Yes <- shell_tables_Laos_PSE_HH_Based_MTAT_1[11,4] <- round(100 * coef(svymean(x = ~ Is_HRP, design = subset(x = AcME_Cross_Sectional_MTAT_1_Survey_Designs, subset = (Is_Older_Than_15 == TRUE)), na.rm = T))["Is_HRPTRUE"], digits = 1)
Percent_HH_Member_In_MTAT_1_Survey_Age_Older_15_HRP_Yes_CI_Low <- shell_tables_Laos_PSE_HH_Based_MTAT_1[11,5] <- round(100 * confint(svymean(x = ~ Is_HRP, design = subset(x = AcME_Cross_Sectional_MTAT_1_Survey_Designs, subset = (Is_Older_Than_15 == TRUE)), na.rm = T))[, "2.5 %"]["Is_HRPTRUE"], digits = 1)
Percent_HH_Member_In_MTAT_1_Survey_Age_Older_15_HRP_Yes_CI_High <- shell_tables_Laos_PSE_HH_Based_MTAT_1[11,6] <- round(100 * confint(svymean(x = ~ Is_HRP, design = subset(x = AcME_Cross_Sectional_MTAT_1_Survey_Designs, subset = (Is_Older_Than_15 == TRUE)), na.rm = T))[, "97.5 %"]["Is_HRPTRUE"], digits = 1)

###### Sensitivity analysis #####
# From survey analytical tools accounting for sampling weights and correlation
Proportion_Of_HRP_Missed_If_Using_Only_Criteria_A_In_Baseline_Or_Endline <- 0.3
p_HH_Member_In_MTAT_1_Survey_Age_Older_15_HRP_se_Yes_2 <- (1 / (1 - Proportion_Of_HRP_Missed_If_Using_Only_Criteria_A_In_Baseline_Or_Endline)) * coef(svymean(x = ~ Is_HRP_A_Or_C, design = subset(x = AcME_Cross_Sectional_MTAT_1_Survey_Designs, subset = (Is_Older_Than_15 == TRUE)), na.rm = T))["Is_HRP_A_Or_CTRUE"]
p_HH_Member_In_MTAT_1_Survey_Age_Older_15_HRP_se_Yes_1 <- coef(svymean(x = ~ Is_HRP_A_Or_C, design = subset(x = AcME_Cross_Sectional_MTAT_1_Survey_Designs, subset = (Is_Older_Than_15 == TRUE)), na.rm = T))["Is_HRP_A_Or_CTRUE"]

Absolute_Percent_To_Add <- p_HH_Member_In_MTAT_1_Survey_Age_Older_15_HRP_se_Yes_2 - p_HH_Member_In_MTAT_1_Survey_Age_Older_15_HRP_se_Yes_1

# Percent_HH_Member_In_MTAT_1_Survey_Age_Older_15_HRP_se_Yes <- (1 / (1 - Proportion_Of_HRP_Missed_If_Using_Only_Criteria_A_In_Baseline_Or_Endline)) * round(100 * coef(svymean(x = ~ Is_HRP_A_Or_C, design = subset(x = AcME_Cross_Sectional_MTAT_1_Survey_Designs, subset = (Is_Older_Than_15 == TRUE)), na.rm = T))["Is_HRP_A_Or_CTRUE"], digits = 1)
# Percent_HH_Member_In_MTAT_1_Survey_Age_Older_15_HRP_se_Yes_CI_Low <- (1 / (1 - Proportion_Of_HRP_Missed_If_Using_Only_Criteria_A_In_Baseline_Or_Endline)) * round(100 * confint(svymean(x = ~ Is_HRP_A_Or_C, design = subset(x = AcME_Cross_Sectional_MTAT_1_Survey_Designs, subset = (Is_Older_Than_15 == TRUE)), na.rm = T))[, "2.5 %"]["Is_HRP_A_Or_CTRUE"], digits = 1)
# Percent_HH_Member_In_MTAT_1_Survey_Age_Older_15_HRP_se_Yes_CI_High <- (1 / (1 - Proportion_Of_HRP_Missed_If_Using_Only_Criteria_A_In_Baseline_Or_Endline)) * round(100 * confint(svymean(x = ~ Is_HRP_A_Or_C, design = subset(x = AcME_Cross_Sectional_MTAT_1_Survey_Designs, subset = (Is_Older_Than_15 == TRUE)), na.rm = T))[, "97.5 %"]["Is_HRP_A_Or_CTRUE"], digits = 1)

Percent_HH_Member_In_MTAT_1_Survey_Age_Older_15_HRP_se_Yes <- round(100 * coef(svymean(x = ~ Is_HRP_A_Or_C, design = subset(x = AcME_Cross_Sectional_MTAT_1_Survey_Designs, subset = (Is_Older_Than_15 == TRUE)), na.rm = T))["Is_HRP_A_Or_CTRUE"] + 100 * Absolute_Percent_To_Add, digits = 1)
Percent_HH_Member_In_MTAT_1_Survey_Age_Older_15_HRP_se_Yes_CI_Low <- round(100 * confint(svymean(x = ~ Is_HRP_A_Or_C, design = subset(x = AcME_Cross_Sectional_MTAT_1_Survey_Designs, subset = (Is_Older_Than_15 == TRUE)), na.rm = T))[, "2.5 %"]["Is_HRP_A_Or_CTRUE"] + 100 * Absolute_Percent_To_Add, digits = 1)
Percent_HH_Member_In_MTAT_1_Survey_Age_Older_15_HRP_se_Yes_CI_High <- round(100 * confint(svymean(x = ~ Is_HRP_A_Or_C, design = subset(x = AcME_Cross_Sectional_MTAT_1_Survey_Designs, subset = (Is_Older_Than_15 == TRUE)), na.rm = T))[, "97.5 %"]["Is_HRP_A_Or_CTRUE"] + 100 * Absolute_Percent_To_Add, digits = 1)


#### Subcategory
shell_tables_Laos_PSE_HH_Based_MTAT_1_Agriculture <- shell_tables_Laos_PSE_HH_Based_MTAT_1_Forest <- shell_tables_Laos_PSE_HH_Based

# Agriculture
shell_tables_Laos_PSE_HH_Based_MTAT_1_Agriculture[3,1] <- ""
shell_tables_Laos_PSE_HH_Based_MTAT_1_Agriculture[4,1] <- ""
shell_tables_Laos_PSE_HH_Based_MTAT_1_Agriculture[5,1] <- ""
shell_tables_Laos_PSE_HH_Based_MTAT_1_Agriculture[6,1] <- "A_Agriculture"
shell_tables_Laos_PSE_HH_Based_MTAT_1_Agriculture[7,1] <- "B_Agriculture"
shell_tables_Laos_PSE_HH_Based_MTAT_1_Agriculture[8,1] <- "C_Agriculture"
shell_tables_Laos_PSE_HH_Based_MTAT_1_Agriculture[9,1] <- ""
shell_tables_Laos_PSE_HH_Based_MTAT_1_Agriculture[10,1] <- ""
shell_tables_Laos_PSE_HH_Based_MTAT_1_Agriculture[11,1] <- "Any of A-C_Agriculture"
shell_tables_Laos_PSE_HH_Based_MTAT_1_Agriculture[12,1] <- ""

## HRP_A_Agriculture
# Descriptive
Number_HH_Member_In_MTAT_1_Survey_Age_Older_15 <- shell_tables_Laos_PSE_HH_Based_MTAT_1_Agriculture[6,2] <- nrow(AcME_Form6_MTAT_1_Long_Clean_HRP) # Number of HH members in MTAT_1 survey that are usual resident and older than 15
Number_HH_Member_In_MTAT_1_Survey_Age_Older_15_Missing_HRP_A_Agriculture <- shell_tables_Laos_PSE_HH_Based_MTAT_1_Agriculture[6,8] <- sum(is.na(AcME_Form6_MTAT_1_Long_Clean_HRP$Is_HRP_A_Agriculture)) # Number of HH members in MTAT_1 survey missing HRP_A_Agriculture
Percent_HH_Member_In_MTAT_1_Survey_Age_Older_15_Missing_HRP_A_Agriculture <- shell_tables_Laos_PSE_HH_Based_MTAT_1_Agriculture[6,9] <- round(100 * (Number_HH_Member_In_MTAT_1_Survey_Age_Older_15_Missing_HRP_A_Agriculture / Number_HH_Member_In_MTAT_1_Survey_Age_Older_15), digits = 1)
Number_HH_Member_In_MTAT_1_Survey_Age_Older_15_HRP_A_Agriculture_Yes <- shell_tables_Laos_PSE_HH_Based_MTAT_1_Agriculture[6,3] <- sum(AcME_Form6_MTAT_1_Long_Clean_HRP$Is_HRP_A_Agriculture == TRUE, na.rm = T) # Number of HH members in MTAT_1 survey is HRP_A_Agriculture

# From survey analytical tools accounting for sampling weights and correlation
Percent_HH_Member_In_MTAT_1_Survey_Age_Older_15_HRP_A_Agriculture_Yes <- shell_tables_Laos_PSE_HH_Based_MTAT_1_Agriculture[6,4] <- round(100 * coef(svymean(x = ~ Is_HRP_A_Agriculture, design = subset(x = AcME_Cross_Sectional_MTAT_1_Survey_Designs, subset = (Is_Older_Than_15 == TRUE)), na.rm = T))["Is_HRP_A_AgricultureTRUE"], digits = 1)
Percent_HH_Member_In_MTAT_1_Survey_Age_Older_15_HRP_A_Agriculture_Yes_CI_Low <- shell_tables_Laos_PSE_HH_Based_MTAT_1_Agriculture[6,5] <- round(100 * confint(svymean(x = ~ Is_HRP_A_Agriculture, design = subset(x = AcME_Cross_Sectional_MTAT_1_Survey_Designs, subset = (Is_Older_Than_15 == TRUE)), na.rm = T))[, "2.5 %"]["Is_HRP_A_AgricultureTRUE"], digits = 1)
Percent_HH_Member_In_MTAT_1_Survey_Age_Older_15_HRP_A_Agriculture_Yes_CI_High <- shell_tables_Laos_PSE_HH_Based_MTAT_1_Agriculture[6,6] <- round(100 * confint(svymean(x = ~ Is_HRP_A_Agriculture, design = subset(x = AcME_Cross_Sectional_MTAT_1_Survey_Designs, subset = (Is_Older_Than_15 == TRUE)), na.rm = T))[, "97.5 %"]["Is_HRP_A_AgricultureTRUE"], digits = 1)

## HRP_B_Agriculture
# Descriptive
Number_HH_Member_In_MTAT_1_Survey_Age_Older_15 <- shell_tables_Laos_PSE_HH_Based_MTAT_1_Agriculture[7,2] <- nrow(AcME_Form6_MTAT_1_Long_Clean_HRP) # Number of HH members in MTAT_1 survey that are usual resident and older than 15
Number_HH_Member_In_MTAT_1_Survey_Age_Older_15_Missing_HRP_B_Agriculture <- shell_tables_Laos_PSE_HH_Based_MTAT_1_Agriculture[7,8] <- sum(is.na(AcME_Form6_MTAT_1_Long_Clean_HRP$Is_HRP_B_Agriculture)) # Number of HH members in MTAT_1 survey missing HRP_B_Agriculture
Percent_HH_Member_In_MTAT_1_Survey_Age_Older_15_Missing_HRP_B_Agriculture <- shell_tables_Laos_PSE_HH_Based_MTAT_1_Agriculture[7,9] <- round(100 * (Number_HH_Member_In_MTAT_1_Survey_Age_Older_15_Missing_HRP_B_Agriculture / Number_HH_Member_In_MTAT_1_Survey_Age_Older_15), digits = 1)
Number_HH_Member_In_MTAT_1_Survey_Age_Older_15_HRP_B_Agriculture_Yes <- shell_tables_Laos_PSE_HH_Based_MTAT_1_Agriculture[7,3] <- sum(AcME_Form6_MTAT_1_Long_Clean_HRP$Is_HRP_B_Agriculture == TRUE, na.rm = T) # Number of HH members in MTAT_1 survey is HRP_B_Agriculture

# From survey analytical tools accounting for sampling weights and correlation
Percent_HH_Member_In_MTAT_1_Survey_Age_Older_15_HRP_B_Agriculture_Yes <- shell_tables_Laos_PSE_HH_Based_MTAT_1_Agriculture[7,4] <- round(100 * coef(svymean(x = ~ Is_HRP_B_Agriculture, design = subset(x = AcME_Cross_Sectional_MTAT_1_Survey_Designs, subset = (Is_Older_Than_15 == TRUE)), na.rm = T))["Is_HRP_B_AgricultureTRUE"], digits = 1)
Percent_HH_Member_In_MTAT_1_Survey_Age_Older_15_HRP_B_Agriculture_Yes_CI_Low <- shell_tables_Laos_PSE_HH_Based_MTAT_1_Agriculture[7,5] <- round(100 * confint(svymean(x = ~ Is_HRP_B_Agriculture, design = subset(x = AcME_Cross_Sectional_MTAT_1_Survey_Designs, subset = (Is_Older_Than_15 == TRUE)), na.rm = T))[, "2.5 %"]["Is_HRP_B_AgricultureTRUE"], digits = 1)
Percent_HH_Member_In_MTAT_1_Survey_Age_Older_15_HRP_B_Agriculture_Yes_CI_High <- shell_tables_Laos_PSE_HH_Based_MTAT_1_Agriculture[7,6] <- round(100 * confint(svymean(x = ~ Is_HRP_B_Agriculture, design = subset(x = AcME_Cross_Sectional_MTAT_1_Survey_Designs, subset = (Is_Older_Than_15 == TRUE)), na.rm = T))[, "97.5 %"]["Is_HRP_B_AgricultureTRUE"], digits = 1)


## HRP_C_Agriculture
# Descriptive
Number_HH_Member_In_MTAT_1_Survey_Age_Older_15 <- shell_tables_Laos_PSE_HH_Based_MTAT_1_Agriculture[8,2] <- nrow(AcME_Form6_MTAT_1_Long_Clean_HRP) # Number of HH members in MTAT_1 survey that are usual resident and older than 15
Number_HH_Member_In_MTAT_1_Survey_Age_Older_15_Missing_HRP_C_Agriculture <- shell_tables_Laos_PSE_HH_Based_MTAT_1_Agriculture[8,8] <- sum(is.na(AcME_Form6_MTAT_1_Long_Clean_HRP$Is_HRP_C_Agriculture)) # Number of HH members in MTAT_1 survey missing HRP_B_Agriculture
Percent_HH_Member_In_MTAT_1_Survey_Age_Older_15_Missing_HRP_C_Agriculture <- shell_tables_Laos_PSE_HH_Based_MTAT_1_Agriculture[8,9] <- round(100 * (Number_HH_Member_In_MTAT_1_Survey_Age_Older_15_Missing_HRP_C_Agriculture / Number_HH_Member_In_MTAT_1_Survey_Age_Older_15), digits = 1)
Number_HH_Member_In_MTAT_1_Survey_Age_Older_15_HRP_C_Agriculture_Yes <- shell_tables_Laos_PSE_HH_Based_MTAT_1_Agriculture[8,3] <- sum(AcME_Form6_MTAT_1_Long_Clean_HRP$Is_HRP_C_Agriculture == TRUE, na.rm = T) # Number of HH members in MTAT_1 survey is HRP_B_Agriculture

# From survey analytical tools accounting for sampling weights and correlation
Percent_HH_Member_In_MTAT_1_Survey_Age_Older_15_HRP_C_Agriculture_Yes <- shell_tables_Laos_PSE_HH_Based_MTAT_1_Agriculture[8,4] <- round(100 * coef(svymean(x = ~ Is_HRP_C_Agriculture, design = subset(x = AcME_Cross_Sectional_MTAT_1_Survey_Designs, subset = (Is_Older_Than_15 == TRUE)), na.rm = T))["Is_HRP_C_AgricultureTRUE"], digits = 1)
Percent_HH_Member_In_MTAT_1_Survey_Age_Older_15_HRP_C_Agriculture_Yes_CI_Low <- shell_tables_Laos_PSE_HH_Based_MTAT_1_Agriculture[8,5] <- round(100 * confint(svymean(x = ~ Is_HRP_C_Agriculture, design = subset(x = AcME_Cross_Sectional_MTAT_1_Survey_Designs, subset = (Is_Older_Than_15 == TRUE)), na.rm = T))[, "2.5 %"]["Is_HRP_C_AgricultureTRUE"], digits = 1)
Percent_HH_Member_In_MTAT_1_Survey_Age_Older_15_HRP_C_Agriculture_Yes_CI_High <- shell_tables_Laos_PSE_HH_Based_MTAT_1_Agriculture[8,6] <- round(100 * confint(svymean(x = ~ Is_HRP_C_Agriculture, design = subset(x = AcME_Cross_Sectional_MTAT_1_Survey_Designs, subset = (Is_Older_Than_15 == TRUE)), na.rm = T))[, "97.5 %"]["Is_HRP_C_AgricultureTRUE"], digits = 1)


## HRP_A_Or_C_Agriculture
# Descriptive
Number_HH_Member_In_MTAT_1_Survey_Age_Older_15 <- nrow(AcME_Form6_MTAT_1_Long_Clean_HRP) # Number of HH members in MTAT_1 survey that are usual resident and older than 15
Number_HH_Member_In_MTAT_1_Survey_Age_Older_15_Missing_HRP_A_Or_C_Agriculture <- sum(is.na(AcME_Form6_MTAT_1_Long_Clean_HRP$Is_HRP_A_Or_C_Agriculture)) # Number of HH members in MTAT_1 survey missing HRP_B_Agriculture
Percent_HH_Member_In_MTAT_1_Survey_Age_Older_15_Missing_HRP_A_Or_C_Agriculture <- round(100 * (Number_HH_Member_In_MTAT_1_Survey_Age_Older_15_Missing_HRP_A_Or_C_Agriculture / Number_HH_Member_In_MTAT_1_Survey_Age_Older_15), digits = 1)
Number_HH_Member_In_MTAT_1_Survey_Age_Older_15_HRP_A_Or_C_Agriculture_Yes <- sum(AcME_Form6_MTAT_1_Long_Clean_HRP$Is_HRP_A_Or_C_Agriculture == TRUE, na.rm = T) # Number of HH members in MTAT_1 survey is HRP_B_Agriculture

# From survey analytical tools accounting for sampling weights and correlation
Percent_HH_Member_In_MTAT_1_Survey_Age_Older_15_HRP_A_Or_C_Agriculture_Yes <- round(100 * coef(svymean(x = ~ Is_HRP_A_Or_C_Agriculture, design = subset(x = AcME_Cross_Sectional_MTAT_1_Survey_Designs, subset = (Is_Older_Than_15 == TRUE)), na.rm = T))["Is_HRP_A_Or_C_AgricultureTRUE"], digits = 1)
Percent_HH_Member_In_MTAT_1_Survey_Age_Older_15_HRP_A_Or_C_Agriculture_Yes_CI_Low <- round(100 * confint(svymean(x = ~ Is_HRP_A_Or_C_Agriculture, design = subset(x = AcME_Cross_Sectional_MTAT_1_Survey_Designs, subset = (Is_Older_Than_15 == TRUE)), na.rm = T))[, "2.5 %"]["Is_HRP_A_Or_C_AgricultureTRUE"], digits = 1)
Percent_HH_Member_In_MTAT_1_Survey_Age_Older_15_HRP_A_Or_C_Agriculture_Yes_CI_High <- round(100 * confint(svymean(x = ~ Is_HRP_A_Or_C_Agriculture, design = subset(x = AcME_Cross_Sectional_MTAT_1_Survey_Designs, subset = (Is_Older_Than_15 == TRUE)), na.rm = T))[, "97.5 %"]["Is_HRP_A_Or_C_AgricultureTRUE"], digits = 1)


#####################
## HRP_Agriculture ##
#####################
# Descriptive
Number_HH_Member_In_MTAT_1_Survey_Age_Older_15 <- shell_tables_Laos_PSE_HH_Based_MTAT_1_Agriculture[11,2] <- nrow(AcME_Form6_MTAT_1_Long_Clean_HRP) # Number of HH members in MTAT_1 survey that are usual resident and older than 15
Number_HH_Member_In_MTAT_1_Survey_Age_Older_15_Missing_HRP_Agriculture <- shell_tables_Laos_PSE_HH_Based_MTAT_1_Agriculture[11,8] <- sum(is.na(AcME_Form6_MTAT_1_Long_Clean_HRP$Is_HRP_Agriculture)) # Number of HH members in MTAT_1 survey missing HRP
Percent_HH_Member_In_MTAT_1_Survey_Age_Older_15_Missing_HRP_Agriculture <- shell_tables_Laos_PSE_HH_Based_MTAT_1_Agriculture[11,9] <- round(100 * (Number_HH_Member_In_MTAT_1_Survey_Age_Older_15_Missing_HRP_Agriculture / Number_HH_Member_In_MTAT_1_Survey_Age_Older_15), digits = 1)
Number_HH_Member_In_MTAT_1_Survey_Age_Older_15_HRP_Agriculture_Yes <- shell_tables_Laos_PSE_HH_Based_MTAT_1_Agriculture[11,3] <- sum(AcME_Form6_MTAT_1_Long_Clean_HRP$Is_HRP_Agriculture == TRUE, na.rm = T) # Number of HH members in MTAT_1 survey is HRP

# From survey analytical tools accounting for sampling weights and correlation
Percent_HH_Member_In_MTAT_1_Survey_Age_Older_15_HRP_Agriculture_Yes <- shell_tables_Laos_PSE_HH_Based_MTAT_1_Agriculture[11,4] <- round(100 * coef(svymean(x = ~ Is_HRP_Agriculture, design = subset(x = AcME_Cross_Sectional_MTAT_1_Survey_Designs, subset = (Is_Older_Than_15 == TRUE)), na.rm = T))["Is_HRP_AgricultureTRUE"], digits = 1)
Percent_HH_Member_In_MTAT_1_Survey_Age_Older_15_HRP_Agriculture_Yes_CI_Low <- shell_tables_Laos_PSE_HH_Based_MTAT_1_Agriculture[11,5] <- round(100 * confint(svymean(x = ~ Is_HRP_Agriculture, design = subset(x = AcME_Cross_Sectional_MTAT_1_Survey_Designs, subset = (Is_Older_Than_15 == TRUE)), na.rm = T))[, "2.5 %"]["Is_HRP_AgricultureTRUE"], digits = 1)
Percent_HH_Member_In_MTAT_1_Survey_Age_Older_15_HRP_Agriculture_Yes_CI_High <- shell_tables_Laos_PSE_HH_Based_MTAT_1_Agriculture[11,6] <- round(100 * confint(svymean(x = ~ Is_HRP_Agriculture, design = subset(x = AcME_Cross_Sectional_MTAT_1_Survey_Designs, subset = (Is_Older_Than_15 == TRUE)), na.rm = T))[, "97.5 %"]["Is_HRP_AgricultureTRUE"], digits = 1)


# Forest
shell_tables_Laos_PSE_HH_Based_MTAT_1_Forest[3,1] <- ""
shell_tables_Laos_PSE_HH_Based_MTAT_1_Forest[4,1] <- ""
shell_tables_Laos_PSE_HH_Based_MTAT_1_Forest[5,1] <- ""
shell_tables_Laos_PSE_HH_Based_MTAT_1_Forest[6,1] <- "A_Forest"
shell_tables_Laos_PSE_HH_Based_MTAT_1_Forest[7,1] <- "B_Forest"
shell_tables_Laos_PSE_HH_Based_MTAT_1_Forest[8,1] <- "C_Forest"
shell_tables_Laos_PSE_HH_Based_MTAT_1_Forest[9,1] <- "D_Forest"
shell_tables_Laos_PSE_HH_Based_MTAT_1_Forest[10,1] <- ""
shell_tables_Laos_PSE_HH_Based_MTAT_1_Forest[11,1] <- "Any of A-D_Forest"
shell_tables_Laos_PSE_HH_Based_MTAT_1_Forest[12,1] <- ""

## HRP_A_Forest
# Descriptive
Number_HH_Member_In_MTAT_1_Survey_Age_Older_15 <- shell_tables_Laos_PSE_HH_Based_MTAT_1_Forest[6,2] <- nrow(AcME_Form6_MTAT_1_Long_Clean_HRP) # Number of HH members in MTAT_1 survey that are usual resident and older than 15
Number_HH_Member_In_MTAT_1_Survey_Age_Older_15_Missing_HRP_A_Forest <- shell_tables_Laos_PSE_HH_Based_MTAT_1_Forest[6,8] <- sum(is.na(AcME_Form6_MTAT_1_Long_Clean_HRP$Is_HRP_A_Forest)) # Number of HH members in MTAT_1 survey missing HRP_A_Forest
Percent_HH_Member_In_MTAT_1_Survey_Age_Older_15_Missing_HRP_A_Forest <- shell_tables_Laos_PSE_HH_Based_MTAT_1_Forest[6,9] <- round(100 * (Number_HH_Member_In_MTAT_1_Survey_Age_Older_15_Missing_HRP_A_Forest / Number_HH_Member_In_MTAT_1_Survey_Age_Older_15), digits = 1)
Number_HH_Member_In_MTAT_1_Survey_Age_Older_15_HRP_A_Forest_Yes <- shell_tables_Laos_PSE_HH_Based_MTAT_1_Forest[6,3] <- sum(AcME_Form6_MTAT_1_Long_Clean_HRP$Is_HRP_A_Forest == TRUE, na.rm = T) # Number of HH members in MTAT_1 survey is HRP_A_Forest

# From survey analytical tools accounting for sampling weights and correlation
Percent_HH_Member_In_MTAT_1_Survey_Age_Older_15_HRP_A_Forest_Yes <- shell_tables_Laos_PSE_HH_Based_MTAT_1_Forest[6,4] <- round(100 * coef(svymean(x = ~ Is_HRP_A_Forest, design = subset(x = AcME_Cross_Sectional_MTAT_1_Survey_Designs, subset = (Is_Older_Than_15 == TRUE)), na.rm = T))["Is_HRP_A_ForestTRUE"], digits = 1)
Percent_HH_Member_In_MTAT_1_Survey_Age_Older_15_HRP_A_Forest_Yes_CI_Low <- shell_tables_Laos_PSE_HH_Based_MTAT_1_Forest[6,5] <- round(100 * confint(svymean(x = ~ Is_HRP_A_Forest, design = subset(x = AcME_Cross_Sectional_MTAT_1_Survey_Designs, subset = (Is_Older_Than_15 == TRUE)), na.rm = T))[, "2.5 %"]["Is_HRP_A_ForestTRUE"], digits = 1)
Percent_HH_Member_In_MTAT_1_Survey_Age_Older_15_HRP_A_Forest_Yes_CI_High <- shell_tables_Laos_PSE_HH_Based_MTAT_1_Forest[6,6] <- round(100 * confint(svymean(x = ~ Is_HRP_A_Forest, design = subset(x = AcME_Cross_Sectional_MTAT_1_Survey_Designs, subset = (Is_Older_Than_15 == TRUE)), na.rm = T))[, "97.5 %"]["Is_HRP_A_ForestTRUE"], digits = 1)

## HRP_B_Forest
# Descriptive
Number_HH_Member_In_MTAT_1_Survey_Age_Older_15 <- shell_tables_Laos_PSE_HH_Based_MTAT_1_Forest[7,2] <- nrow(AcME_Form6_MTAT_1_Long_Clean_HRP) # Number of HH members in MTAT_1 survey that are usual resident and older than 15
Number_HH_Member_In_MTAT_1_Survey_Age_Older_15_Missing_HRP_B_Forest <- shell_tables_Laos_PSE_HH_Based_MTAT_1_Forest[7,8] <- sum(is.na(AcME_Form6_MTAT_1_Long_Clean_HRP$Is_HRP_B_Forest)) # Number of HH members in MTAT_1 survey missing HRP_B_Forest
Percent_HH_Member_In_MTAT_1_Survey_Age_Older_15_Missing_HRP_B_Forest <- shell_tables_Laos_PSE_HH_Based_MTAT_1_Forest[7,9] <- round(100 * (Number_HH_Member_In_MTAT_1_Survey_Age_Older_15_Missing_HRP_B_Forest / Number_HH_Member_In_MTAT_1_Survey_Age_Older_15), digits = 1)
Number_HH_Member_In_MTAT_1_Survey_Age_Older_15_HRP_B_Forest_Yes <- shell_tables_Laos_PSE_HH_Based_MTAT_1_Forest[7,3] <- sum(AcME_Form6_MTAT_1_Long_Clean_HRP$Is_HRP_B_Forest == TRUE, na.rm = T) # Number of HH members in MTAT_1 survey is HRP_B_Forest

# From survey analytical tools accounting for sampling weights and correlation
Percent_HH_Member_In_MTAT_1_Survey_Age_Older_15_HRP_B_Forest_Yes <- shell_tables_Laos_PSE_HH_Based_MTAT_1_Forest[7,4] <- round(100 * coef(svymean(x = ~ Is_HRP_B_Forest, design = subset(x = AcME_Cross_Sectional_MTAT_1_Survey_Designs, subset = (Is_Older_Than_15 == TRUE)), na.rm = T))["Is_HRP_B_ForestTRUE"], digits = 1)
Percent_HH_Member_In_MTAT_1_Survey_Age_Older_15_HRP_B_Forest_Yes_CI_Low <- shell_tables_Laos_PSE_HH_Based_MTAT_1_Forest[7,5] <- round(100 * confint(svymean(x = ~ Is_HRP_B_Forest, design = subset(x = AcME_Cross_Sectional_MTAT_1_Survey_Designs, subset = (Is_Older_Than_15 == TRUE)), na.rm = T))[, "2.5 %"]["Is_HRP_B_ForestTRUE"], digits = 1)
Percent_HH_Member_In_MTAT_1_Survey_Age_Older_15_HRP_B_Forest_Yes_CI_High <- shell_tables_Laos_PSE_HH_Based_MTAT_1_Forest[7,6] <- round(100 * confint(svymean(x = ~ Is_HRP_B_Forest, design = subset(x = AcME_Cross_Sectional_MTAT_1_Survey_Designs, subset = (Is_Older_Than_15 == TRUE)), na.rm = T))[, "97.5 %"]["Is_HRP_B_ForestTRUE"], digits = 1)


## HRP_C_Forest
# Descriptive
Number_HH_Member_In_MTAT_1_Survey_Age_Older_15 <- shell_tables_Laos_PSE_HH_Based_MTAT_1_Forest[8,2] <- nrow(AcME_Form6_MTAT_1_Long_Clean_HRP) # Number of HH members in MTAT_1 survey that are usual resident and older than 15
Number_HH_Member_In_MTAT_1_Survey_Age_Older_15_Missing_HRP_C_Forest <- shell_tables_Laos_PSE_HH_Based_MTAT_1_Forest[8,8] <- sum(is.na(AcME_Form6_MTAT_1_Long_Clean_HRP$Is_HRP_C_Forest)) # Number of HH members in MTAT_1 survey missing HRP_C_Forest
Percent_HH_Member_In_MTAT_1_Survey_Age_Older_15_Missing_HRP_C_Forest <- shell_tables_Laos_PSE_HH_Based_MTAT_1_Forest[8,9] <- round(100 * (Number_HH_Member_In_MTAT_1_Survey_Age_Older_15_Missing_HRP_C_Forest / Number_HH_Member_In_MTAT_1_Survey_Age_Older_15), digits = 1)
Number_HH_Member_In_MTAT_1_Survey_Age_Older_15_HRP_C_Forest_Yes <- shell_tables_Laos_PSE_HH_Based_MTAT_1_Forest[8,3] <- sum(AcME_Form6_MTAT_1_Long_Clean_HRP$Is_HRP_C_Forest == TRUE, na.rm = T) # Number of HH members in MTAT_1 survey is HRP_C_Forest

# From survey analytical tools accounting for sampling weights and correlation
Percent_HH_Member_In_MTAT_1_Survey_Age_Older_15_HRP_C_Forest_Yes <- shell_tables_Laos_PSE_HH_Based_MTAT_1_Forest[8,4] <- round(100 * coef(svymean(x = ~ Is_HRP_C_Forest, design = subset(x = AcME_Cross_Sectional_MTAT_1_Survey_Designs, subset = (Is_Older_Than_15 == TRUE)), na.rm = T))["Is_HRP_C_ForestTRUE"], digits = 1)
Percent_HH_Member_In_MTAT_1_Survey_Age_Older_15_HRP_C_Forest_Yes_CI_Low <- shell_tables_Laos_PSE_HH_Based_MTAT_1_Forest[8,5] <- round(100 * confint(svymean(x = ~ Is_HRP_C_Forest, design = subset(x = AcME_Cross_Sectional_MTAT_1_Survey_Designs, subset = (Is_Older_Than_15 == TRUE)), na.rm = T))[, "2.5 %"]["Is_HRP_C_ForestTRUE"], digits = 1)
Percent_HH_Member_In_MTAT_1_Survey_Age_Older_15_HRP_C_Forest_Yes_CI_High <- shell_tables_Laos_PSE_HH_Based_MTAT_1_Forest[8,6] <- round(100 * confint(svymean(x = ~ Is_HRP_C_Forest, design = subset(x = AcME_Cross_Sectional_MTAT_1_Survey_Designs, subset = (Is_Older_Than_15 == TRUE)), na.rm = T))[, "97.5 %"]["Is_HRP_C_ForestTRUE"], digits = 1)


## HRP_D_Forest
# Descriptive
Number_HH_Member_In_MTAT_1_Survey_Age_Older_15 <- shell_tables_Laos_PSE_HH_Based_MTAT_1_Forest[9,2] <- nrow(AcME_Form6_MTAT_1_Long_Clean_HRP) # Number of HH members in MTAT_1 survey that are usual resident and older than 15
Number_HH_Member_In_MTAT_1_Survey_Age_Older_15_Missing_HRP_D_Forest <- shell_tables_Laos_PSE_HH_Based_MTAT_1_Forest[9,8] <- sum(is.na(AcME_Form6_MTAT_1_Long_Clean_HRP$Is_HRP_D_Forest)) # Number of HH members in MTAT_1 survey missing HRP_C_Forest
Percent_HH_Member_In_MTAT_1_Survey_Age_Older_15_Missing_HRP_D_Forest <- shell_tables_Laos_PSE_HH_Based_MTAT_1_Forest[9,9] <- round(100 * (Number_HH_Member_In_MTAT_1_Survey_Age_Older_15_Missing_HRP_D_Forest / Number_HH_Member_In_MTAT_1_Survey_Age_Older_15), digits = 1)
Number_HH_Member_In_MTAT_1_Survey_Age_Older_15_HRP_D_Forest_Yes <- shell_tables_Laos_PSE_HH_Based_MTAT_1_Forest[9,3] <- sum(AcME_Form6_MTAT_1_Long_Clean_HRP$Is_HRP_D_Forest == TRUE, na.rm = T) # Number of HH members in MTAT_1 survey is HRP_C_Forest

# From survey analytical tools accounting for sampling weights and correlation
Percent_HH_Member_In_MTAT_1_Survey_Age_Older_15_HRP_D_Forest_Yes <- shell_tables_Laos_PSE_HH_Based_MTAT_1_Forest[9,4] <- round(100 * coef(svymean(x = ~ Is_HRP_D_Forest, design = subset(x = AcME_Cross_Sectional_MTAT_1_Survey_Designs, subset = (Is_Older_Than_15 == TRUE)), na.rm = T))["Is_HRP_D_ForestTRUE"], digits = 1)
Percent_HH_Member_In_MTAT_1_Survey_Age_Older_15_HRP_D_Forest_Yes_CI_Low <- shell_tables_Laos_PSE_HH_Based_MTAT_1_Forest[9,5] <- round(100 * confint(svymean(x = ~ Is_HRP_D_Forest, design = subset(x = AcME_Cross_Sectional_MTAT_1_Survey_Designs, subset = (Is_Older_Than_15 == TRUE)), na.rm = T))[, "2.5 %"]["Is_HRP_D_ForestTRUE"], digits = 1)
Percent_HH_Member_In_MTAT_1_Survey_Age_Older_15_HRP_D_Forest_Yes_CI_High <- shell_tables_Laos_PSE_HH_Based_MTAT_1_Forest[9,6] <- round(100 * confint(svymean(x = ~ Is_HRP_D_Forest, design = subset(x = AcME_Cross_Sectional_MTAT_1_Survey_Designs, subset = (Is_Older_Than_15 == TRUE)), na.rm = T))[, "97.5 %"]["Is_HRP_D_ForestTRUE"], digits = 1)


## HRP_A_Or_C_Forest
# Descriptive
Number_HH_Member_In_MTAT_1_Survey_Age_Older_15 <- nrow(AcME_Form6_MTAT_1_Long_Clean_HRP) # Number of HH members in MTAT_1 survey that are usual resident and older than 15
Number_HH_Member_In_MTAT_1_Survey_Age_Older_15_Missing_HRP_A_Or_C_Forest <- sum(is.na(AcME_Form6_MTAT_1_Long_Clean_HRP$Is_HRP_A_Or_C_Forest)) # Number of HH members in MTAT_1 survey missing HRP_B_Forest
Percent_HH_Member_In_MTAT_1_Survey_Age_Older_15_Missing_HRP_A_Or_C_Forest <- round(100 * (Number_HH_Member_In_MTAT_1_Survey_Age_Older_15_Missing_HRP_A_Or_C_Forest / Number_HH_Member_In_MTAT_1_Survey_Age_Older_15), digits = 1)
Number_HH_Member_In_MTAT_1_Survey_Age_Older_15_HRP_A_Or_C_Forest_Yes <- sum(AcME_Form6_MTAT_1_Long_Clean_HRP$Is_HRP_A_Or_C_Forest == TRUE, na.rm = T) # Number of HH members in MTAT_1 survey is HRP_B_Forest

# From survey analytical tools accounting for sampling weights and correlation
Percent_HH_Member_In_MTAT_1_Survey_Age_Older_15_HRP_A_Or_C_Forest_Yes <- round(100 * coef(svymean(x = ~ Is_HRP_A_Or_C_Forest, design = subset(x = AcME_Cross_Sectional_MTAT_1_Survey_Designs, subset = (Is_Older_Than_15 == TRUE)), na.rm = T))["Is_HRP_A_Or_C_ForestTRUE"], digits = 1)
Percent_HH_Member_In_MTAT_1_Survey_Age_Older_15_HRP_A_Or_C_Forest_Yes_CI_Low <- round(100 * confint(svymean(x = ~ Is_HRP_A_Or_C_Forest, design = subset(x = AcME_Cross_Sectional_MTAT_1_Survey_Designs, subset = (Is_Older_Than_15 == TRUE)), na.rm = T))[, "2.5 %"]["Is_HRP_A_Or_C_ForestTRUE"], digits = 1)
Percent_HH_Member_In_MTAT_1_Survey_Age_Older_15_HRP_A_Or_C_Forest_Yes_CI_High <- round(100 * confint(svymean(x = ~ Is_HRP_A_Or_C_Forest, design = subset(x = AcME_Cross_Sectional_MTAT_1_Survey_Designs, subset = (Is_Older_Than_15 == TRUE)), na.rm = T))[, "97.5 %"]["Is_HRP_A_Or_C_ForestTRUE"], digits = 1)


#####################
## HRP_Forest ##
#####################
# Descriptive
Number_HH_Member_In_MTAT_1_Survey_Age_Older_15 <- shell_tables_Laos_PSE_HH_Based_MTAT_1_Forest[11,2] <- nrow(AcME_Form6_MTAT_1_Long_Clean_HRP) # Number of HH members in MTAT_1 survey that are usual resident and older than 15
Number_HH_Member_In_MTAT_1_Survey_Age_Older_15_Missing_HRP_Forest <- shell_tables_Laos_PSE_HH_Based_MTAT_1_Forest[11,8] <- sum(is.na(AcME_Form6_MTAT_1_Long_Clean_HRP$Is_HRP_Forest)) # Number of HH members in MTAT_1 survey missing HRP
Percent_HH_Member_In_MTAT_1_Survey_Age_Older_15_Missing_HRP_Forest <- shell_tables_Laos_PSE_HH_Based_MTAT_1_Forest[11,9] <- round(100 * (Number_HH_Member_In_MTAT_1_Survey_Age_Older_15_Missing_HRP_Forest / Number_HH_Member_In_MTAT_1_Survey_Age_Older_15), digits = 1)
Number_HH_Member_In_MTAT_1_Survey_Age_Older_15_HRP_Forest_Yes <- shell_tables_Laos_PSE_HH_Based_MTAT_1_Forest[11,3] <- sum(AcME_Form6_MTAT_1_Long_Clean_HRP$Is_HRP_Forest == TRUE, na.rm = T) # Number of HH members in MTAT_1 survey is HRP

# From survey analytical tools accounting for sampling weights and correlation
Percent_HH_Member_In_MTAT_1_Survey_Age_Older_15_HRP_Forest_Yes <- shell_tables_Laos_PSE_HH_Based_MTAT_1_Forest[11,4] <- round(100 * coef(svymean(x = ~ Is_HRP_Forest, design = subset(x = AcME_Cross_Sectional_MTAT_1_Survey_Designs, subset = (Is_Older_Than_15 == TRUE)), na.rm = T))["Is_HRP_ForestTRUE"], digits = 1)
Percent_HH_Member_In_MTAT_1_Survey_Age_Older_15_HRP_Forest_Yes_CI_Low <- shell_tables_Laos_PSE_HH_Based_MTAT_1_Forest[11,5] <- round(100 * confint(svymean(x = ~ Is_HRP_Forest, design = subset(x = AcME_Cross_Sectional_MTAT_1_Survey_Designs, subset = (Is_Older_Than_15 == TRUE)), na.rm = T))[, "2.5 %"]["Is_HRP_ForestTRUE"], digits = 1)
Percent_HH_Member_In_MTAT_1_Survey_Age_Older_15_HRP_Forest_Yes_CI_High <- shell_tables_Laos_PSE_HH_Based_MTAT_1_Forest[11,6] <- round(100 * confint(svymean(x = ~ Is_HRP_Forest, design = subset(x = AcME_Cross_Sectional_MTAT_1_Survey_Designs, subset = (Is_Older_Than_15 == TRUE)), na.rm = T))[, "97.5 %"]["Is_HRP_ForestTRUE"], digits = 1)


######################################################
######################################################
######################################################
######################################################


#########
#### Total residents
### Import shell table example
shell_tables_Laos_PSE_HH_Based_Resident_Size <- read_excel("shell tables Laos PSE Template.xlsx",
                                                           range = "A53:G54",
                                                           col_names = FALSE)

# Add rows
shell_tables_Laos_PSE_HH_Based_Resident_Size <- rbind(shell_tables_Laos_PSE_HH_Based_Resident_Size,
                                                      shell_tables_Laos_PSE_HH_Based_Resident_Size[2,],
                                                      shell_tables_Laos_PSE_HH_Based_Resident_Size[2,],
                                                      shell_tables_Laos_PSE_HH_Based_Resident_Size[2,],
                                                      shell_tables_Laos_PSE_HH_Based_Resident_Size[2,],
                                                      shell_tables_Laos_PSE_HH_Based_Resident_Size[2,],
                                                      shell_tables_Laos_PSE_HH_Based_Resident_Size[2,],
                                                      shell_tables_Laos_PSE_HH_Based_Resident_Size[2,],
                                                      shell_tables_Laos_PSE_HH_Based_Resident_Size[2,],
                                                      shell_tables_Laos_PSE_HH_Based_Resident_Size[2,],
                                                      shell_tables_Laos_PSE_HH_Based_Resident_Size[2,],
                                                      shell_tables_Laos_PSE_HH_Based_Resident_Size[2,],
                                                      shell_tables_Laos_PSE_HH_Based_Resident_Size[2,],
                                                      shell_tables_Laos_PSE_HH_Based_Resident_Size[2,],
                                                      shell_tables_Laos_PSE_HH_Based_Resident_Size[2,])

### HH listing
shell_tables_Laos_PSE_HH_Based_Resident_Size[2,6] <- "Household listing"
shell_tables_Laos_PSE_HH_Based_Resident_Size[2,7] <- "All HH member"
shell_tables_Laos_PSE_HH_Based_Resident_Size[2,5] <- "October 2018 (Right before endline)"

shell_tables_Laos_PSE_HH_Based_Resident_Size <- as.matrix(shell_tables_Laos_PSE_HH_Based_Resident_Size)

Total_Resident_HH_Listing <- shell_tables_Laos_PSE_HH_Based_Resident_Size[2,2] <- sum(AcME_Household_Listing_Clean$Total_Population)


shell_tables_Laos_PSE_HH_Based_Resident_Size[3,1] <- NA

### Baseline
## HH_Member
shell_tables_Laos_PSE_HH_Based_Resident_Size[4,6] <- "Baseline survey"
shell_tables_Laos_PSE_HH_Based_Resident_Size[4,7] <- "All HH member"
shell_tables_Laos_PSE_HH_Based_Resident_Size[4,5] <- "Nov 28 to Dec 9, 2017"
Total_HH_Member_Baseline_Estimate <- shell_tables_Laos_PSE_HH_Based_Resident_Size[4,2] <- round(coef(svytotal(x = ~Is_HH_Member, design = AcME_Cross_Sectional_Baseline_Survey_Designs))["Is_HH_MemberTRUE"], digits = 0)
Total_HH_Member_Baseline_Estimate_LB <- shell_tables_Laos_PSE_HH_Based_Resident_Size[4,3] <- round(confint(svytotal(x = ~Is_HH_Member, design = AcME_Cross_Sectional_Baseline_Survey_Designs))[, "2.5 %"]["Is_HH_MemberTRUE"], digits = 0)
Total_HH_Member_Baseline_Estimate_UB <- shell_tables_Laos_PSE_HH_Based_Resident_Size[4,4] <- round(confint(svytotal(x = ~Is_HH_Member, design = AcME_Cross_Sectional_Baseline_Survey_Designs))[, "97.5 %"]["Is_HH_MemberTRUE"], digits = 0)

## Usual Resident
shell_tables_Laos_PSE_HH_Based_Resident_Size[5,6] <- "Baseline survey"
shell_tables_Laos_PSE_HH_Based_Resident_Size[5,7] <- "Usual residents"
shell_tables_Laos_PSE_HH_Based_Resident_Size[5,5] <- "Nov 28 to Dec 9, 2017"
Total_Resident_Baseline_Estimate <- shell_tables_Laos_PSE_HH_Based_Resident_Size[5,2] <- round(coef(svytotal(x = ~Is_Usual_Resident, design = subset(x = AcME_Cross_Sectional_Baseline_Survey_Designs, subset = (Is_Usual_Resident == TRUE))))["Is_Usual_ResidentTRUE"], digits = 0)
Total_Resident_Baseline_Estimate_LB <- shell_tables_Laos_PSE_HH_Based_Resident_Size[5,3] <- round(confint(svytotal(x = ~Is_Usual_Resident, design = subset(x = AcME_Cross_Sectional_Baseline_Survey_Designs, subset = (Is_Usual_Resident == TRUE))))[, "2.5 %"]["Is_Usual_ResidentTRUE"], digits = 0)
Total_Resident_Baseline_Estimate_UB <- shell_tables_Laos_PSE_HH_Based_Resident_Size[5,4] <- round(confint(svytotal(x = ~Is_Usual_Resident, design = subset(x = AcME_Cross_Sectional_Baseline_Survey_Designs, subset = (Is_Usual_Resident == TRUE))))[, "97.5 %"]["Is_Usual_ResidentTRUE"], digits = 0)

## Usual Resident older than 15
shell_tables_Laos_PSE_HH_Based_Resident_Size[6,6] <- "Baseline survey"
shell_tables_Laos_PSE_HH_Based_Resident_Size[6,7] <- "Usual residents older than 15"
shell_tables_Laos_PSE_HH_Based_Resident_Size[6,5] <- "Nov 28 to Dec 9, 2017"
Total_Resident_Older_15_Baseline_Estimate <- shell_tables_Laos_PSE_HH_Based_Resident_Size[6,2] <- round(coef(svytotal(x = ~Is_Older_Than_15, design = subset(x = AcME_Cross_Sectional_Baseline_Survey_Designs, subset = (Is_Older_Than_15 == TRUE & Is_Usual_Resident == TRUE))))["Is_Older_Than_15TRUE"], digits = 0)
Total_Resident_Older_15_Baseline_Estimate_LB <- shell_tables_Laos_PSE_HH_Based_Resident_Size[6,3] <- round(confint(svytotal(x = ~Is_Older_Than_15, design = subset(x = AcME_Cross_Sectional_Baseline_Survey_Designs, subset = (Is_Older_Than_15 == TRUE & Is_Usual_Resident == TRUE))))[, "2.5 %"]["Is_Older_Than_15TRUE"], digits = 0)
Total_Resident_Older_15_Baseline_Estimate_UB <- shell_tables_Laos_PSE_HH_Based_Resident_Size[6,4] <- round(confint(svytotal(x = ~Is_Older_Than_15, design = subset(x = AcME_Cross_Sectional_Baseline_Survey_Designs, subset = (Is_Older_Than_15 == TRUE & Is_Usual_Resident == TRUE))))[, "97.5 %"]["Is_Older_Than_15TRUE"], digits = 0)


shell_tables_Laos_PSE_HH_Based_Resident_Size[7,1] <- NA

### Endline
## HH_Member
shell_tables_Laos_PSE_HH_Based_Resident_Size[8,6] <- "Endline survey"
shell_tables_Laos_PSE_HH_Based_Resident_Size[8,7] <- "All HH member"
shell_tables_Laos_PSE_HH_Based_Resident_Size[8,5] <- "Oct 31 to Nov 19, 2018"
Total_HH_Member_Endline_Estimate <- shell_tables_Laos_PSE_HH_Based_Resident_Size[8,2] <- round(coef(svytotal(x = ~Is_HH_Member, design = AcME_Cross_Sectional_Endline_Survey_Designs))["Is_HH_MemberTRUE"], digits = 0)
Total_HH_Member_Endline_Estimate_LB <- shell_tables_Laos_PSE_HH_Based_Resident_Size[8,3] <- round(confint(svytotal(x = ~Is_HH_Member, design = AcME_Cross_Sectional_Endline_Survey_Designs))[, "2.5 %"]["Is_HH_MemberTRUE"], digits = 0)
Total_HH_Member_Endline_Estimate_UB <- shell_tables_Laos_PSE_HH_Based_Resident_Size[8,4] <- round(confint(svytotal(x = ~Is_HH_Member, design = AcME_Cross_Sectional_Endline_Survey_Designs))[, "97.5 %"]["Is_HH_MemberTRUE"], digits = 0)

## Usual Resident
shell_tables_Laos_PSE_HH_Based_Resident_Size[9,6] <- "Endline survey"
shell_tables_Laos_PSE_HH_Based_Resident_Size[9,7] <- "Usual residents"
shell_tables_Laos_PSE_HH_Based_Resident_Size[9,5] <- "Oct 31 to Nov 19, 2018"
Total_Resident_Endline_Estimate <- shell_tables_Laos_PSE_HH_Based_Resident_Size[9,2] <- round(coef(svytotal(x = ~Is_Usual_Resident, design = subset(x = AcME_Cross_Sectional_Endline_Survey_Designs, subset = (Is_Usual_Resident == TRUE))))["Is_Usual_ResidentTRUE"], digits = 0)
Total_Resident_Endline_Estimate_LB <- shell_tables_Laos_PSE_HH_Based_Resident_Size[9,3] <- round(confint(svytotal(x = ~Is_Usual_Resident, design = subset(x = AcME_Cross_Sectional_Endline_Survey_Designs, subset = (Is_Usual_Resident == TRUE))))[, "2.5 %"]["Is_Usual_ResidentTRUE"], digits = 0)
Total_Resident_Endline_Estimate_UB <- shell_tables_Laos_PSE_HH_Based_Resident_Size[9,4] <- round(confint(svytotal(x = ~Is_Usual_Resident, design = subset(x = AcME_Cross_Sectional_Endline_Survey_Designs, subset = (Is_Usual_Resident == TRUE))))[, "97.5 %"]["Is_Usual_ResidentTRUE"], digits = 0)

## Usual Resident older than 15
shell_tables_Laos_PSE_HH_Based_Resident_Size[10,6] <- "Endline survey"
shell_tables_Laos_PSE_HH_Based_Resident_Size[10,7] <- "Usual residents older than 15"
shell_tables_Laos_PSE_HH_Based_Resident_Size[10,5] <- "Oct 31 to Nov 19, 2018"
Total_Resident_Older_15_Endline_Estimate <- shell_tables_Laos_PSE_HH_Based_Resident_Size[10,2] <- round(coef(svytotal(x = ~Is_Older_Than_15, design = subset(x = AcME_Cross_Sectional_Endline_Survey_Designs, subset = (Is_Older_Than_15 == TRUE & Is_Usual_Resident == TRUE))))["Is_Older_Than_15TRUE"], digits = 0)
Total_Resident_Older_15_Endline_Estimate_LB <- shell_tables_Laos_PSE_HH_Based_Resident_Size[10,3] <- round(confint(svytotal(x = ~Is_Older_Than_15, design = subset(x = AcME_Cross_Sectional_Endline_Survey_Designs, subset = (Is_Older_Than_15 == TRUE & Is_Usual_Resident == TRUE))))[, "2.5 %"]["Is_Older_Than_15TRUE"], digits = 0)
Total_Resident_Older_15_Endline_Estimate_UB <- shell_tables_Laos_PSE_HH_Based_Resident_Size[10,4] <- round(confint(svytotal(x = ~Is_Older_Than_15, design = subset(x = AcME_Cross_Sectional_Endline_Survey_Designs, subset = (Is_Older_Than_15 == TRUE & Is_Usual_Resident == TRUE))))[, "97.5 %"]["Is_Older_Than_15TRUE"], digits = 0)

shell_tables_Laos_PSE_HH_Based_Resident_Size[11,1] <- NA

### MTAT_1
## HH_Member
shell_tables_Laos_PSE_HH_Based_Resident_Size[12,6] <- "MTAT 1 survey"
shell_tables_Laos_PSE_HH_Based_Resident_Size[12,7] <- "All HH member"
shell_tables_Laos_PSE_HH_Based_Resident_Size[12,5] <- "Jun 12 to Jul 23, 2018"
Total_HH_Member_MTAT_1_Estimate <- shell_tables_Laos_PSE_HH_Based_Resident_Size[12,2] <- round(coef(svytotal(x = ~Is_HH_Member, design = AcME_Cross_Sectional_MTAT_1_Survey_Designs))["Is_HH_MemberTRUE"], digits = 0)
Total_HH_Member_MTAT_1_Estimate_LB <- shell_tables_Laos_PSE_HH_Based_Resident_Size[12,3] <- round(confint(svytotal(x = ~Is_HH_Member, design = AcME_Cross_Sectional_MTAT_1_Survey_Designs))[, "2.5 %"]["Is_HH_MemberTRUE"], digits = 0)
Total_HH_Member_MTAT_1_Estimate_UB <- shell_tables_Laos_PSE_HH_Based_Resident_Size[12,4] <- round(confint(svytotal(x = ~Is_HH_Member, design = AcME_Cross_Sectional_MTAT_1_Survey_Designs))[, "97.5 %"]["Is_HH_MemberTRUE"], digits = 0)

## Older than 15
shell_tables_Laos_PSE_HH_Based_Resident_Size[13,6] <- "MTAT_1 survey"
shell_tables_Laos_PSE_HH_Based_Resident_Size[13,7] <- "HH member older than 15"
shell_tables_Laos_PSE_HH_Based_Resident_Size[13,5] <- "Jun 12 to Jul 23, 2018"
Total_Resident_Older_15_MTAT_1_Estimate <- shell_tables_Laos_PSE_HH_Based_Resident_Size[13,2] <- round(coef(svytotal(x = ~Is_Older_Than_15, design = subset(x = AcME_Cross_Sectional_MTAT_1_Survey_Designs, subset = (Is_Older_Than_15 == TRUE))))["Is_Older_Than_15TRUE"], digits = 0)
Total_Resident_Older_15_MTAT_1_Estimate_LB <- shell_tables_Laos_PSE_HH_Based_Resident_Size[13,3] <- round(confint(svytotal(x = ~Is_Older_Than_15, design = subset(x = AcME_Cross_Sectional_MTAT_1_Survey_Designs, subset = (Is_Older_Than_15 == TRUE))))[, "2.5 %"]["Is_Older_Than_15TRUE"], digits = 0)
Total_Resident_Older_15_MTAT_1_Estimate_UB <- shell_tables_Laos_PSE_HH_Based_Resident_Size[13,4] <- round(confint(svytotal(x = ~Is_Older_Than_15, design = subset(x = AcME_Cross_Sectional_MTAT_1_Survey_Designs, subset = (Is_Older_Than_15 == TRUE))))[, "97.5 %"]["Is_Older_Than_15TRUE"], digits = 0)

shell_tables_Laos_PSE_HH_Based_Resident_Size[14,1] <- NA

## In 28 villages
# HH member
shell_tables_Laos_PSE_HH_Based_Resident_Size[15,1] <- "In the 28 MTAT villages"
shell_tables_Laos_PSE_HH_Based_Resident_Size[15,6] <- "MTAT_1 survey"
shell_tables_Laos_PSE_HH_Based_Resident_Size[15,7] <- "All HH member"
shell_tables_Laos_PSE_HH_Based_Resident_Size[15,5] <- "Jun 12 to Jul 23, 2018"
Total_HH_Member_MTAT_1 <- shell_tables_Laos_PSE_HH_Based_Resident_Size[15,2] <- sum(AcME_Form6_MTAT_1_Long_Clean$Is_HH_Member)

# HH member older than 15
shell_tables_Laos_PSE_HH_Based_Resident_Size[16,1] <- "In the 28 MTAT villages"
shell_tables_Laos_PSE_HH_Based_Resident_Size[16,6] <- "MTAT_1 survey"
shell_tables_Laos_PSE_HH_Based_Resident_Size[16,7] <- "All HH member older than 15"
shell_tables_Laos_PSE_HH_Based_Resident_Size[16,5] <- "Jun 12 to Jul 23, 2018"
Total_HH_Member_Older_15_MTAT_1 <- shell_tables_Laos_PSE_HH_Based_Resident_Size[16,2] <- sum(AcME_Form6_MTAT_1_Long_Clean$Is_Older_Than_15)


#######################################################################
#### Meta analysis for proportion of usual residnets older than 15 ####
#######################################################################
### Import shell table example
shell_tables_Laos_PSE_HH_Based_Meta_Analysis_Age_Older_15 <- data.frame("Survey" = c("", "Baseline", "MTAT_1", "Endline", "Overall"),
                                                                        "...1" = c("Age older than 15 (%)", rep(NA, 4)),
                                                                        "...2" = c("Age older than 15 (SE)", rep(NA, 4)),
                                                                        "...3" = c("Age older than 15 (LB)", rep(NA, 4)),
                                                                        "...4" = c("Age older than 15 (UB)", rep(NA, 4)),
                                                                        stringsAsFactors = FALSE)

## Fill in
p_15_baseline <- coef(svymean(x = ~ Is_Older_Than_15, design = subset(x = AcME_Cross_Sectional_Baseline_Survey_Designs, subset = (Is_Usual_Resident == TRUE)), na.rm = T))["Is_Older_Than_15TRUE"]
p_15_baseline_se <- SE(svymean(x = ~ Is_Older_Than_15, design = subset(x = AcME_Cross_Sectional_Baseline_Survey_Designs, subset = (Is_Usual_Resident == TRUE)), na.rm = T))["Is_Older_Than_15TRUE"]
p_15_baseline_lb <- confint(svymean(x = ~ Is_Older_Than_15, design = subset(x = AcME_Cross_Sectional_Baseline_Survey_Designs, subset = (Is_Usual_Resident == TRUE)), na.rm = T))[, "2.5 %"]["Is_Older_Than_15TRUE"]
p_15_baseline_ub <- confint(svymean(x = ~ Is_Older_Than_15, design = subset(x = AcME_Cross_Sectional_Baseline_Survey_Designs, subset = (Is_Usual_Resident == TRUE)), na.rm = T))[, "97.5 %"]["Is_Older_Than_15TRUE"]
shell_tables_Laos_PSE_HH_Based_Meta_Analysis_Age_Older_15[2,2] <- round(100*p_15_baseline, digits = 1)
shell_tables_Laos_PSE_HH_Based_Meta_Analysis_Age_Older_15[2,3] <- round(p_15_baseline_se, digits = 5)
shell_tables_Laos_PSE_HH_Based_Meta_Analysis_Age_Older_15[2,4] <- round(100*p_15_baseline_lb, digits = 1)
shell_tables_Laos_PSE_HH_Based_Meta_Analysis_Age_Older_15[2,5] <- round(100*p_15_baseline_ub, digits = 1)

p_15_mtat_1 <- coef(svymean(x = ~ Is_Older_Than_15, design = AcME_Cross_Sectional_MTAT_1_Survey_Designs, na.rm = T))["Is_Older_Than_15TRUE"]
p_15_mtat_1_se <- SE(svymean(x = ~ Is_Older_Than_15, design = AcME_Cross_Sectional_MTAT_1_Survey_Designs, na.rm = T))["Is_Older_Than_15TRUE"]
p_15_mtat_1_lb <- confint(svymean(x = ~ Is_Older_Than_15, design = AcME_Cross_Sectional_MTAT_1_Survey_Designs, na.rm = T))[, "2.5 %"]["Is_Older_Than_15TRUE"]
p_15_mtat_1_ub <- confint(svymean(x = ~ Is_Older_Than_15, design = AcME_Cross_Sectional_MTAT_1_Survey_Designs, na.rm = T))[, "97.5 %"]["Is_Older_Than_15TRUE"]
shell_tables_Laos_PSE_HH_Based_Meta_Analysis_Age_Older_15[3,2] <- round(100*p_15_mtat_1, digits = 1)
shell_tables_Laos_PSE_HH_Based_Meta_Analysis_Age_Older_15[3,3] <- round(p_15_mtat_1_se, digits = 5)
shell_tables_Laos_PSE_HH_Based_Meta_Analysis_Age_Older_15[3,4] <- round(100*p_15_mtat_1_lb, digits = 1)
shell_tables_Laos_PSE_HH_Based_Meta_Analysis_Age_Older_15[3,5] <- round(100*p_15_mtat_1_ub, digits = 1)

p_15_endline <- coef(svymean(x = ~ Is_Older_Than_15, design = subset(x = AcME_Cross_Sectional_Endline_Survey_Designs, subset = (Is_Usual_Resident == TRUE)), na.rm = T))["Is_Older_Than_15TRUE"]
p_15_endline_se <- SE(svymean(x = ~ Is_Older_Than_15, design = subset(x = AcME_Cross_Sectional_Endline_Survey_Designs, subset = (Is_Usual_Resident == TRUE)), na.rm = T))["Is_Older_Than_15TRUE"]
p_15_endline_lb <- confint(svymean(x = ~ Is_Older_Than_15, design = subset(x = AcME_Cross_Sectional_Endline_Survey_Designs, subset = (Is_Usual_Resident == TRUE)), na.rm = T))[, "2.5 %"]["Is_Older_Than_15TRUE"]
p_15_endline_ub <- confint(svymean(x = ~ Is_Older_Than_15, design = subset(x = AcME_Cross_Sectional_Endline_Survey_Designs, subset = (Is_Usual_Resident == TRUE)), na.rm = T))[, "97.5 %"]["Is_Older_Than_15TRUE"]
shell_tables_Laos_PSE_HH_Based_Meta_Analysis_Age_Older_15[4,2] <- round(100*p_15_endline, digits = 1)
shell_tables_Laos_PSE_HH_Based_Meta_Analysis_Age_Older_15[4,3] <- round(p_15_endline_se, digits = 5)
shell_tables_Laos_PSE_HH_Based_Meta_Analysis_Age_Older_15[4,4] <- round(100*p_15_endline_lb, digits = 1)
shell_tables_Laos_PSE_HH_Based_Meta_Analysis_Age_Older_15[4,5] <- round(100*p_15_endline_ub, digits = 1)

## Meta-analysis
library(meta)
meta <- metagen(TE = c(p_15_baseline, p_15_mtat_1, p_15_endline),
                seTE = c(p_15_baseline_se, p_15_mtat_1_se, p_15_endline_se))


shell_tables_Laos_PSE_HH_Based_Meta_Analysis_Age_Older_15[5,2] <- round(100*meta$TE.fixed, digits = 1)
shell_tables_Laos_PSE_HH_Based_Meta_Analysis_Age_Older_15[5,3] <- round(meta$seTE.fixed, digits = 5)
shell_tables_Laos_PSE_HH_Based_Meta_Analysis_Age_Older_15[5,4] <- round(100*meta$lower.fixed, digits = 1)
shell_tables_Laos_PSE_HH_Based_Meta_Analysis_Age_Older_15[5,5] <- round(100*meta$upper.fixed, digits = 1)


###################################
###### Compute PSE estimates ######
###################################
### Import shell table example
shell_tables_Laos_PSE_HH_Based_Estimates <- data.frame("Survey" = c("", "Baseline", "", "", "", "", "", "MTAT_1", "", "", "", "Endline", "", "", "", ""),
                                                       "...1" = c("Estimate", "Overall", "Agriculture", "Agriculture", "Forest", "Forest", "", "Overall", "Agriculture", "Forest", "", "Overall", "Agriculture", "Agriculture", "Forest", "Forest"),
                                                       "...2" = c("Sensitivity analysis", "", "Conservative", "Liberal", "Conservative", "Liberal", "", "", "", "", "", "", "Conservative", "Liberal", "Conservative", "Liberal"),
                                                       "...3" = c("Propotion HRP (%)", rep(NA, 15)),
                                                       "...4" = c("Propotion HRP (LB)", rep(NA, 15)),
                                                       "...5" = c("Propotion HRP (UP)", rep(NA, 15)),
                                                       "...6" = c("Total population in 56 villages", rep(NA, 15)),
                                                       "...7" = c("PSE", rep(NA, 15)),
                                                       "...8" = c("PSE (LB)", rep(NA, 15)),
                                                       "...9" = c("PSE (UB)", rep(NA, 15)),
                                                       stringsAsFactors = FALSE)

## Fill in
# Baseline
shell_tables_Laos_PSE_HH_Based_Estimates[2,4] <- Percent_HH_Member_In_Baseline_Survey_Age_Older_15_Residency_Usual_HRP_Alt_Yes
shell_tables_Laos_PSE_HH_Based_Estimates[2,5] <- Percent_HH_Member_In_Baseline_Survey_Age_Older_15_Residency_Usual_HRP_Alt_Yes_CI_Low
shell_tables_Laos_PSE_HH_Based_Estimates[2,6] <- Percent_HH_Member_In_Baseline_Survey_Age_Older_15_Residency_Usual_HRP_Alt_Yes_CI_High

shell_tables_Laos_PSE_HH_Based_Estimates[3,4] <- Percent_HH_Member_In_Baseline_Survey_Age_Older_15_Residency_Usual_HRP_Alt_Agriculture_Min_Yes
shell_tables_Laos_PSE_HH_Based_Estimates[3,5] <- Percent_HH_Member_In_Baseline_Survey_Age_Older_15_Residency_Usual_HRP_Alt_Agriculture_Min_Yes_CI_Low
shell_tables_Laos_PSE_HH_Based_Estimates[3,6] <- Percent_HH_Member_In_Baseline_Survey_Age_Older_15_Residency_Usual_HRP_Alt_Agriculture_Min_Yes_CI_High

shell_tables_Laos_PSE_HH_Based_Estimates[4,4] <- Percent_HH_Member_In_Baseline_Survey_Age_Older_15_Residency_Usual_HRP_Alt_Agriculture_Max_Yes
shell_tables_Laos_PSE_HH_Based_Estimates[4,5] <- Percent_HH_Member_In_Baseline_Survey_Age_Older_15_Residency_Usual_HRP_Alt_Agriculture_Max_Yes_CI_Low
shell_tables_Laos_PSE_HH_Based_Estimates[4,6] <- Percent_HH_Member_In_Baseline_Survey_Age_Older_15_Residency_Usual_HRP_Alt_Agriculture_Max_Yes_CI_High

shell_tables_Laos_PSE_HH_Based_Estimates[5,4] <- Percent_HH_Member_In_Baseline_Survey_Age_Older_15_Residency_Usual_HRP_Alt_Forest_Min_Yes
shell_tables_Laos_PSE_HH_Based_Estimates[5,5] <- Percent_HH_Member_In_Baseline_Survey_Age_Older_15_Residency_Usual_HRP_Alt_Forest_Min_Yes_CI_Low
shell_tables_Laos_PSE_HH_Based_Estimates[5,6] <- Percent_HH_Member_In_Baseline_Survey_Age_Older_15_Residency_Usual_HRP_Alt_Forest_Min_Yes_CI_High

shell_tables_Laos_PSE_HH_Based_Estimates[6,4] <- Percent_HH_Member_In_Baseline_Survey_Age_Older_15_Residency_Usual_HRP_Alt_Forest_Max_Yes
shell_tables_Laos_PSE_HH_Based_Estimates[6,5] <- Percent_HH_Member_In_Baseline_Survey_Age_Older_15_Residency_Usual_HRP_Alt_Forest_Max_Yes_CI_Low
shell_tables_Laos_PSE_HH_Based_Estimates[6,6] <- Percent_HH_Member_In_Baseline_Survey_Age_Older_15_Residency_Usual_HRP_Alt_Forest_Max_Yes_CI_High


# MTAT_1
shell_tables_Laos_PSE_HH_Based_Estimates[8,4] <- Percent_HH_Member_In_MTAT_1_Survey_Age_Older_15_HRP_Yes
shell_tables_Laos_PSE_HH_Based_Estimates[8,5] <- Percent_HH_Member_In_MTAT_1_Survey_Age_Older_15_HRP_Yes_CI_Low
shell_tables_Laos_PSE_HH_Based_Estimates[8,6] <- Percent_HH_Member_In_MTAT_1_Survey_Age_Older_15_HRP_Yes_CI_High

shell_tables_Laos_PSE_HH_Based_Estimates[9,4] <- Percent_HH_Member_In_MTAT_1_Survey_Age_Older_15_HRP_Agriculture_Yes
shell_tables_Laos_PSE_HH_Based_Estimates[9,5] <- Percent_HH_Member_In_MTAT_1_Survey_Age_Older_15_HRP_Agriculture_Yes_CI_Low
shell_tables_Laos_PSE_HH_Based_Estimates[9,6] <- Percent_HH_Member_In_MTAT_1_Survey_Age_Older_15_HRP_Agriculture_Yes_CI_High

shell_tables_Laos_PSE_HH_Based_Estimates[10,4] <- Percent_HH_Member_In_MTAT_1_Survey_Age_Older_15_HRP_Forest_Yes
shell_tables_Laos_PSE_HH_Based_Estimates[10,5] <- Percent_HH_Member_In_MTAT_1_Survey_Age_Older_15_HRP_Forest_Yes_CI_Low
shell_tables_Laos_PSE_HH_Based_Estimates[10,6] <- Percent_HH_Member_In_MTAT_1_Survey_Age_Older_15_HRP_Forest_Yes_CI_High


# Endline
shell_tables_Laos_PSE_HH_Based_Estimates[12,4] <- Percent_HH_Member_In_Endline_Survey_Age_Older_15_Residency_Usual_HRP_Alt_Yes
shell_tables_Laos_PSE_HH_Based_Estimates[12,5] <- Percent_HH_Member_In_Endline_Survey_Age_Older_15_Residency_Usual_HRP_Alt_Yes_CI_Low
shell_tables_Laos_PSE_HH_Based_Estimates[12,6] <- Percent_HH_Member_In_Endline_Survey_Age_Older_15_Residency_Usual_HRP_Alt_Yes_CI_High

shell_tables_Laos_PSE_HH_Based_Estimates[13,4] <- Percent_HH_Member_In_Endline_Survey_Age_Older_15_Residency_Usual_HRP_Alt_Agriculture_Min_Yes
shell_tables_Laos_PSE_HH_Based_Estimates[13,5] <- Percent_HH_Member_In_Endline_Survey_Age_Older_15_Residency_Usual_HRP_Alt_Agriculture_Min_Yes_CI_Low
shell_tables_Laos_PSE_HH_Based_Estimates[13,6] <- Percent_HH_Member_In_Endline_Survey_Age_Older_15_Residency_Usual_HRP_Alt_Agriculture_Min_Yes_CI_High

shell_tables_Laos_PSE_HH_Based_Estimates[14,4] <- Percent_HH_Member_In_Endline_Survey_Age_Older_15_Residency_Usual_HRP_Alt_Agriculture_Max_Yes
shell_tables_Laos_PSE_HH_Based_Estimates[14,5] <- Percent_HH_Member_In_Endline_Survey_Age_Older_15_Residency_Usual_HRP_Alt_Agriculture_Max_Yes_CI_Low
shell_tables_Laos_PSE_HH_Based_Estimates[14,6] <- Percent_HH_Member_In_Endline_Survey_Age_Older_15_Residency_Usual_HRP_Alt_Agriculture_Max_Yes_CI_High

shell_tables_Laos_PSE_HH_Based_Estimates[15,4] <- Percent_HH_Member_In_Endline_Survey_Age_Older_15_Residency_Usual_HRP_Alt_Forest_Min_Yes
shell_tables_Laos_PSE_HH_Based_Estimates[15,5] <- Percent_HH_Member_In_Endline_Survey_Age_Older_15_Residency_Usual_HRP_Alt_Forest_Min_Yes_CI_Low
shell_tables_Laos_PSE_HH_Based_Estimates[15,6] <- Percent_HH_Member_In_Endline_Survey_Age_Older_15_Residency_Usual_HRP_Alt_Forest_Min_Yes_CI_High

shell_tables_Laos_PSE_HH_Based_Estimates[16,4] <- Percent_HH_Member_In_Endline_Survey_Age_Older_15_Residency_Usual_HRP_Alt_Forest_Max_Yes
shell_tables_Laos_PSE_HH_Based_Estimates[16,5] <- Percent_HH_Member_In_Endline_Survey_Age_Older_15_Residency_Usual_HRP_Alt_Forest_Max_Yes_CI_Low
shell_tables_Laos_PSE_HH_Based_Estimates[16,6] <- Percent_HH_Member_In_Endline_Survey_Age_Older_15_Residency_Usual_HRP_Alt_Forest_Max_Yes_CI_High

# Total population
shell_tables_Laos_PSE_HH_Based_Estimates[2:16,7] <- rep(Total_Resident_HH_Listing, 15)
shell_tables_Laos_PSE_HH_Based_Estimates[7,7] <- ""
shell_tables_Laos_PSE_HH_Based_Estimates[11,7] <- ""


## Compute PSE estimates
set.seed(seed = 123)
number_of_draws <- 10000

# Proportion of residents older than 15
p_15 <- meta$TE.fixed
p_15_se <- meta$seTE.fixed
p_15_draws <- rnorm(n = number_of_draws, mean = p_15, sd = p_15_se)

## Baseline
# Overall
p_hrp_baseline <- coef(svymean(x = ~ Is_HRP_Alt, design = subset(x = AcME_Cross_Sectional_Baseline_Survey_Designs, subset = (Is_Older_Than_15 == TRUE & Is_Usual_Resident == TRUE)), na.rm = T))["Is_HRP_AltTRUE"]
p_hrp_baseline_se <- SE(svymean(x = ~ Is_HRP_Alt, design = subset(x = AcME_Cross_Sectional_Baseline_Survey_Designs, subset = (Is_Older_Than_15 == TRUE & Is_Usual_Resident == TRUE)), na.rm = T))["Is_HRP_AltTRUE"]
p_hrp_baseline_draws <- rnorm(n = number_of_draws, mean = p_hrp_baseline, sd = p_hrp_baseline_se)

PSE_Baseline <- shell_tables_Laos_PSE_HH_Based_Estimates[2,8] <- round(quantile(x = Total_Resident_HH_Listing * p_15_draws * p_hrp_baseline_draws, probs = 0.5), digits = 0)
PSE_Baseline_CI_Low <- shell_tables_Laos_PSE_HH_Based_Estimates[2,9] <- round(quantile(x = Total_Resident_HH_Listing * p_15_draws * p_hrp_baseline_draws, probs = 0.025), digits = 0)
PSE_Baseline_CI_High <- shell_tables_Laos_PSE_HH_Based_Estimates[2,10] <- round(quantile(x = Total_Resident_HH_Listing * p_15_draws * p_hrp_baseline_draws, probs = 0.975), digits = 0)

# Delta method
library(msm)
partial_PSE_Baseline_SE_DeltaMethod <- deltamethod(g = ~ x1*x2, mean = c(p_hrp_baseline, p_15), cov = matrix(data = c(p_hrp_baseline_se^2, 0, 0, p_15_se^2), nrow = 2, ncol = 2), ses = T)
PSE_Baseline_DeltaMethod <- Total_Resident_HH_Listing * p_hrp_baseline * p_15
PSE_Baseline_DeltaMethod_CI_Low <- Total_Resident_HH_Listing * (p_hrp_baseline * p_15 - 1.96 * partial_PSE_Baseline_SE_DeltaMethod)
PSE_Baseline_DeltaMethod_CI_High <- Total_Resident_HH_Listing * (p_hrp_baseline * p_15 + 1.96 * partial_PSE_Baseline_SE_DeltaMethod)


# Agriculture Conservative
p_hrp_baseline_agriculture_min <- coef(svymean(x = ~ Is_HRP_Alt_Agriculture_Min, design = subset(x = AcME_Cross_Sectional_Baseline_Survey_Designs, subset = (Is_Older_Than_15 == TRUE & Is_Usual_Resident == TRUE)), na.rm = T))["Is_HRP_Alt_Agriculture_MinTRUE"]
p_hrp_baseline_agriculture_min_se <- SE(svymean(x = ~ Is_HRP_Alt_Agriculture_Min, design = subset(x = AcME_Cross_Sectional_Baseline_Survey_Designs, subset = (Is_Older_Than_15 == TRUE & Is_Usual_Resident == TRUE)), na.rm = T))["Is_HRP_Alt_Agriculture_MinTRUE"]
p_hrp_baseline_agriculture_min_draws <- rnorm(n = number_of_draws, mean = p_hrp_baseline_agriculture_min, sd = p_hrp_baseline_agriculture_min_se)

PSE_Baseline_Agriculture_Min <- shell_tables_Laos_PSE_HH_Based_Estimates[3,8] <- round(quantile(x = Total_Resident_HH_Listing * p_15_draws * p_hrp_baseline_agriculture_min_draws, probs = 0.5), digits = 0)
PSE_Baseline_Agriculture_Min_CI_Low <- shell_tables_Laos_PSE_HH_Based_Estimates[3,9] <- round(quantile(x = Total_Resident_HH_Listing * p_15_draws * p_hrp_baseline_agriculture_min_draws, probs = 0.025), digits = 0)
PSE_Baseline_Agriculture_Min_CI_High <- shell_tables_Laos_PSE_HH_Based_Estimates[3,10] <- round(quantile(x = Total_Resident_HH_Listing * p_15_draws * p_hrp_baseline_agriculture_min_draws, probs = 0.975), digits = 0)

# Agriculture Liberal
p_hrp_baseline_agriculture_max <- coef(svymean(x = ~ Is_HRP_Alt_Agriculture_Max, design = subset(x = AcME_Cross_Sectional_Baseline_Survey_Designs, subset = (Is_Older_Than_15 == TRUE & Is_Usual_Resident == TRUE)), na.rm = T))["Is_HRP_Alt_Agriculture_MaxTRUE"]
p_hrp_baseline_agriculture_max_se <- SE(svymean(x = ~ Is_HRP_Alt_Agriculture_Max, design = subset(x = AcME_Cross_Sectional_Baseline_Survey_Designs, subset = (Is_Older_Than_15 == TRUE & Is_Usual_Resident == TRUE)), na.rm = T))["Is_HRP_Alt_Agriculture_MaxTRUE"]
p_hrp_baseline_agriculture_max_draws <- rnorm(n = number_of_draws, mean = p_hrp_baseline_agriculture_max, sd = p_hrp_baseline_agriculture_max_se)

PSE_Baseline_Agriculture_Max <- shell_tables_Laos_PSE_HH_Based_Estimates[4,8] <- round(quantile(x = Total_Resident_HH_Listing * p_15_draws * p_hrp_baseline_agriculture_max_draws, probs = 0.5), digits = 0)
PSE_Baseline_Agriculture_Max_CI_Low <- shell_tables_Laos_PSE_HH_Based_Estimates[4,9] <- round(quantile(x = Total_Resident_HH_Listing * p_15_draws * p_hrp_baseline_agriculture_max_draws, probs = 0.025), digits = 0)
PSE_Baseline_Agriculture_Max_CI_High <- shell_tables_Laos_PSE_HH_Based_Estimates[4,10] <- round(quantile(x = Total_Resident_HH_Listing * p_15_draws * p_hrp_baseline_agriculture_max_draws, probs = 0.975), digits = 0)


# Forest Conservative
p_hrp_baseline_forest_min <- coef(svymean(x = ~ Is_HRP_Alt_Forest_Min, design = subset(x = AcME_Cross_Sectional_Baseline_Survey_Designs, subset = (Is_Older_Than_15 == TRUE & Is_Usual_Resident == TRUE)), na.rm = T))["Is_HRP_Alt_Forest_MinTRUE"]
p_hrp_baseline_forest_min_se <- SE(svymean(x = ~ Is_HRP_Alt_Forest_Min, design = subset(x = AcME_Cross_Sectional_Baseline_Survey_Designs, subset = (Is_Older_Than_15 == TRUE & Is_Usual_Resident == TRUE)), na.rm = T))["Is_HRP_Alt_Forest_MinTRUE"]
p_hrp_baseline_forest_min_draws <- rnorm(n = number_of_draws, mean = p_hrp_baseline_forest_min, sd = p_hrp_baseline_forest_min_se)

PSE_Baseline_Forest_Min <- shell_tables_Laos_PSE_HH_Based_Estimates[5,8] <- round(quantile(x = Total_Resident_HH_Listing * p_15_draws * p_hrp_baseline_forest_min_draws, probs = 0.5), digits = 0)
PSE_Baseline_Forest_Min_CI_Low <- shell_tables_Laos_PSE_HH_Based_Estimates[5,9] <- round(quantile(x = Total_Resident_HH_Listing * p_15_draws * p_hrp_baseline_forest_min_draws, probs = 0.025), digits = 0)
PSE_Baseline_Forest_Min_CI_High <- shell_tables_Laos_PSE_HH_Based_Estimates[5,10] <- round(quantile(x = Total_Resident_HH_Listing * p_15_draws * p_hrp_baseline_forest_min_draws, probs = 0.975), digits = 0)

# Forest Liberal
p_hrp_baseline_forest_max <- coef(svymean(x = ~ Is_HRP_Alt_Forest_Max, design = subset(x = AcME_Cross_Sectional_Baseline_Survey_Designs, subset = (Is_Older_Than_15 == TRUE & Is_Usual_Resident == TRUE)), na.rm = T))["Is_HRP_Alt_Forest_MaxTRUE"]
p_hrp_baseline_forest_max_se <- SE(svymean(x = ~ Is_HRP_Alt_Forest_Max, design = subset(x = AcME_Cross_Sectional_Baseline_Survey_Designs, subset = (Is_Older_Than_15 == TRUE & Is_Usual_Resident == TRUE)), na.rm = T))["Is_HRP_Alt_Forest_MaxTRUE"]
p_hrp_baseline_forest_max_draws <- rnorm(n = number_of_draws, mean = p_hrp_baseline_forest_max, sd = p_hrp_baseline_forest_max_se)

PSE_Baseline_Forest_Max <- shell_tables_Laos_PSE_HH_Based_Estimates[6,8] <- round(quantile(x = Total_Resident_HH_Listing * p_15_draws * p_hrp_baseline_forest_max_draws, probs = 0.5), digits = 0)
PSE_Baseline_Forest_Max_CI_Low <- shell_tables_Laos_PSE_HH_Based_Estimates[6,9] <- round(quantile(x = Total_Resident_HH_Listing * p_15_draws * p_hrp_baseline_forest_max_draws, probs = 0.025), digits = 0)
PSE_Baseline_Forest_Max_CI_High <- shell_tables_Laos_PSE_HH_Based_Estimates[6,10] <- round(quantile(x = Total_Resident_HH_Listing * p_15_draws * p_hrp_baseline_forest_max_draws, probs = 0.975), digits = 0)


## MTAT_1
# Overall
p_hrp_mtat_1 <- coef(svymean(x = ~ Is_HRP, design = subset(x = AcME_Cross_Sectional_MTAT_1_Survey_Designs, subset = (Is_Older_Than_15 == TRUE)), na.rm = T))["Is_HRPTRUE"]
p_hrp_mtat_1_se <- SE(svymean(x = ~ Is_HRP, design = subset(x = AcME_Cross_Sectional_MTAT_1_Survey_Designs, subset = (Is_Older_Than_15 == TRUE)), na.rm = T))["Is_HRPTRUE"]
p_hrp_mtat_1_draws <- rnorm(n = number_of_draws, mean = p_hrp_mtat_1, sd = p_hrp_mtat_1_se)

PSE_MTAT_1 <- shell_tables_Laos_PSE_HH_Based_Estimates[8,8] <- round(quantile(x = Total_Resident_HH_Listing * p_15_draws * p_hrp_mtat_1_draws, probs = 0.5), digits = 0)
PSE_MTAT_1_CI_Low <- shell_tables_Laos_PSE_HH_Based_Estimates[8,9] <- round(quantile(x = Total_Resident_HH_Listing * p_15_draws * p_hrp_mtat_1_draws, probs = 0.025), digits = 0)
PSE_MTAT_1_CI_High <- shell_tables_Laos_PSE_HH_Based_Estimates[8,10] <- round(quantile(x = Total_Resident_HH_Listing * p_15_draws * p_hrp_mtat_1_draws, probs = 0.975), digits = 0)

# Agriculture
p_hrp_mtat_1_agriculture_min <- coef(svymean(x = ~ Is_HRP_Agriculture, design = subset(x = AcME_Cross_Sectional_MTAT_1_Survey_Designs, subset = (Is_Older_Than_15 == TRUE)), na.rm = T))["Is_HRP_AgricultureTRUE"]
p_hrp_mtat_1_agriculture_min_se <- SE(svymean(x = ~ Is_HRP_Agriculture, design = subset(x = AcME_Cross_Sectional_MTAT_1_Survey_Designs, subset = (Is_Older_Than_15 == TRUE)), na.rm = T))["Is_HRP_AgricultureTRUE"]
p_hrp_mtat_1_agriculture_min_draws <- rnorm(n = number_of_draws, mean = p_hrp_mtat_1_agriculture_min, sd = p_hrp_mtat_1_agriculture_min_se)

PSE_MTAT_1_Agriculture <- shell_tables_Laos_PSE_HH_Based_Estimates[9,8] <- round(quantile(x = Total_Resident_HH_Listing * p_15_draws * p_hrp_mtat_1_agriculture_min_draws, probs = 0.5), digits = 0)
PSE_MTAT_1_Agriculture_CI_Low <- shell_tables_Laos_PSE_HH_Based_Estimates[9,9] <- round(quantile(x = Total_Resident_HH_Listing * p_15_draws * p_hrp_mtat_1_agriculture_min_draws, probs = 0.025), digits = 0)
PSE_MTAT_1_Agriculture_CI_High <- shell_tables_Laos_PSE_HH_Based_Estimates[9,10] <- round(quantile(x = Total_Resident_HH_Listing * p_15_draws * p_hrp_mtat_1_agriculture_min_draws, probs = 0.975), digits = 0)


# Forest
p_hrp_mtat_1_forest_min <- coef(svymean(x = ~ Is_HRP_Forest, design = subset(x = AcME_Cross_Sectional_MTAT_1_Survey_Designs, subset = (Is_Older_Than_15 == TRUE)), na.rm = T))["Is_HRP_ForestTRUE"]
p_hrp_mtat_1_forest_min_se <- SE(svymean(x = ~ Is_HRP_Forest, design = subset(x = AcME_Cross_Sectional_MTAT_1_Survey_Designs, subset = (Is_Older_Than_15 == TRUE)), na.rm = T))["Is_HRP_ForestTRUE"]
p_hrp_mtat_1_forest_min_draws <- rnorm(n = number_of_draws, mean = p_hrp_mtat_1_forest_min, sd = p_hrp_mtat_1_forest_min_se)

PSE_MTAT_1_Forest <- shell_tables_Laos_PSE_HH_Based_Estimates[10,8] <- round(quantile(x = Total_Resident_HH_Listing * p_15_draws * p_hrp_mtat_1_forest_min_draws, probs = 0.5), digits = 0)
PSE_MTAT_1_Forest_CI_Low <- shell_tables_Laos_PSE_HH_Based_Estimates[10,9] <- round(quantile(x = Total_Resident_HH_Listing * p_15_draws * p_hrp_mtat_1_forest_min_draws, probs = 0.025), digits = 0)
PSE_MTAT_1_Forest_CI_High <- shell_tables_Laos_PSE_HH_Based_Estimates[10,10] <- round(quantile(x = Total_Resident_HH_Listing * p_15_draws * p_hrp_mtat_1_forest_min_draws, probs = 0.975), digits = 0)


## Endline
# Overall
p_hrp_endline <- coef(svymean(x = ~ Is_HRP_Alt, design = subset(x = AcME_Cross_Sectional_Endline_Survey_Designs, subset = (Is_Older_Than_15 == TRUE & Is_Usual_Resident == TRUE)), na.rm = T))["Is_HRP_AltTRUE"]
p_hrp_endline_se <- SE(svymean(x = ~ Is_HRP_Alt, design = subset(x = AcME_Cross_Sectional_Endline_Survey_Designs, subset = (Is_Older_Than_15 == TRUE & Is_Usual_Resident == TRUE)), na.rm = T))["Is_HRP_AltTRUE"]
p_hrp_endline_draws <- rnorm(n = number_of_draws, mean = p_hrp_endline, sd = p_hrp_endline_se)

PSE_Endline <- shell_tables_Laos_PSE_HH_Based_Estimates[12,8] <- round(quantile(x = Total_Resident_HH_Listing * p_15_draws * p_hrp_endline_draws, probs = 0.5), digits = 0)
PSE_Endline_CI_Low <- shell_tables_Laos_PSE_HH_Based_Estimates[12,9] <- round(quantile(x = Total_Resident_HH_Listing * p_15_draws * p_hrp_endline_draws, probs = 0.025), digits = 0)
PSE_Endline_CI_High <- shell_tables_Laos_PSE_HH_Based_Estimates[12,10] <- round(quantile(x = Total_Resident_HH_Listing * p_15_draws * p_hrp_endline_draws, probs = 0.975), digits = 0)

# Agriculture Conservative
p_hrp_endline_agriculture_min <- coef(svymean(x = ~ Is_HRP_Alt_Agriculture_Min, design = subset(x = AcME_Cross_Sectional_Endline_Survey_Designs, subset = (Is_Older_Than_15 == TRUE & Is_Usual_Resident == TRUE)), na.rm = T))["Is_HRP_Alt_Agriculture_MinTRUE"]
p_hrp_endline_agriculture_min_se <- SE(svymean(x = ~ Is_HRP_Alt_Agriculture_Min, design = subset(x = AcME_Cross_Sectional_Endline_Survey_Designs, subset = (Is_Older_Than_15 == TRUE & Is_Usual_Resident == TRUE)), na.rm = T))["Is_HRP_Alt_Agriculture_MinTRUE"]
p_hrp_endline_agriculture_min_draws <- rnorm(n = number_of_draws, mean = p_hrp_endline_agriculture_min, sd = p_hrp_endline_agriculture_min_se)

PSE_Endline_Agriculture_Min <- shell_tables_Laos_PSE_HH_Based_Estimates[13,8] <- round(quantile(x = Total_Resident_HH_Listing * p_15_draws * p_hrp_endline_agriculture_min_draws, probs = 0.5), digits = 0)
PSE_Endline_Agriculture_Min_CI_Low <- shell_tables_Laos_PSE_HH_Based_Estimates[13,9] <- round(quantile(x = Total_Resident_HH_Listing * p_15_draws * p_hrp_endline_agriculture_min_draws, probs = 0.025), digits = 0)
PSE_Endline_Agriculture_Min_CI_High <- shell_tables_Laos_PSE_HH_Based_Estimates[13,10] <- round(quantile(x = Total_Resident_HH_Listing * p_15_draws * p_hrp_endline_agriculture_min_draws, probs = 0.975), digits = 0)

# Agriculture Liberal
p_hrp_endline_agriculture_max <- coef(svymean(x = ~ Is_HRP_Alt_Agriculture_Max, design = subset(x = AcME_Cross_Sectional_Endline_Survey_Designs, subset = (Is_Older_Than_15 == TRUE & Is_Usual_Resident == TRUE)), na.rm = T))["Is_HRP_Alt_Agriculture_MaxTRUE"]
p_hrp_endline_agriculture_max_se <- SE(svymean(x = ~ Is_HRP_Alt_Agriculture_Max, design = subset(x = AcME_Cross_Sectional_Endline_Survey_Designs, subset = (Is_Older_Than_15 == TRUE & Is_Usual_Resident == TRUE)), na.rm = T))["Is_HRP_Alt_Agriculture_MaxTRUE"]
p_hrp_endline_agriculture_max_draws <- rnorm(n = number_of_draws, mean = p_hrp_endline_agriculture_max, sd = p_hrp_endline_agriculture_max_se)

PSE_Endline_Agriculture_Max <- shell_tables_Laos_PSE_HH_Based_Estimates[14,8] <- round(quantile(x = Total_Resident_HH_Listing * p_15_draws * p_hrp_endline_agriculture_max_draws, probs = 0.5), digits = 0)
PSE_Endline_Agriculture_Max_CI_Low <- shell_tables_Laos_PSE_HH_Based_Estimates[14,9] <- round(quantile(x = Total_Resident_HH_Listing * p_15_draws * p_hrp_endline_agriculture_max_draws, probs = 0.025), digits = 0)
PSE_Endline_Agriculture_Max_CI_High <- shell_tables_Laos_PSE_HH_Based_Estimates[14,10] <- round(quantile(x = Total_Resident_HH_Listing * p_15_draws * p_hrp_endline_agriculture_max_draws, probs = 0.975), digits = 0)


# Forest Conservative
p_hrp_endline_forest_min <- coef(svymean(x = ~ Is_HRP_Alt_Forest_Min, design = subset(x = AcME_Cross_Sectional_Endline_Survey_Designs, subset = (Is_Older_Than_15 == TRUE & Is_Usual_Resident == TRUE)), na.rm = T))["Is_HRP_Alt_Forest_MinTRUE"]
p_hrp_endline_forest_min_se <- SE(svymean(x = ~ Is_HRP_Alt_Forest_Min, design = subset(x = AcME_Cross_Sectional_Endline_Survey_Designs, subset = (Is_Older_Than_15 == TRUE & Is_Usual_Resident == TRUE)), na.rm = T))["Is_HRP_Alt_Forest_MinTRUE"]
p_hrp_endline_forest_min_draws <- rnorm(n = number_of_draws, mean = p_hrp_endline_forest_min, sd = p_hrp_endline_forest_min_se)

PSE_Endline_Forest_Min <- shell_tables_Laos_PSE_HH_Based_Estimates[15,8] <- round(quantile(x = Total_Resident_HH_Listing * p_15_draws * p_hrp_endline_forest_min_draws, probs = 0.5), digits = 0)
PSE_Endline_Forest_Min_CI_Low <- shell_tables_Laos_PSE_HH_Based_Estimates[15,9] <- round(quantile(x = Total_Resident_HH_Listing * p_15_draws * p_hrp_endline_forest_min_draws, probs = 0.025), digits = 0)
PSE_Endline_Forest_Min_CI_High <- shell_tables_Laos_PSE_HH_Based_Estimates[15,10] <- round(quantile(x = Total_Resident_HH_Listing * p_15_draws * p_hrp_endline_forest_min_draws, probs = 0.975), digits = 0)

# Forest Liberal
p_hrp_endline_forest_max <- coef(svymean(x = ~ Is_HRP_Alt_Forest_Max, design = subset(x = AcME_Cross_Sectional_Endline_Survey_Designs, subset = (Is_Older_Than_15 == TRUE & Is_Usual_Resident == TRUE)), na.rm = T))["Is_HRP_Alt_Forest_MaxTRUE"]
p_hrp_endline_forest_max_se <- SE(svymean(x = ~ Is_HRP_Alt_Forest_Max, design = subset(x = AcME_Cross_Sectional_Endline_Survey_Designs, subset = (Is_Older_Than_15 == TRUE & Is_Usual_Resident == TRUE)), na.rm = T))["Is_HRP_Alt_Forest_MaxTRUE"]
p_hrp_endline_forest_max_draws <- rnorm(n = number_of_draws, mean = p_hrp_endline_forest_max, sd = p_hrp_endline_forest_max_se)

PSE_Endline_Forest_Max <- shell_tables_Laos_PSE_HH_Based_Estimates[16,8] <- round(quantile(x = Total_Resident_HH_Listing * p_15_draws * p_hrp_endline_forest_max_draws, probs = 0.5), digits = 0)
PSE_Endline_Forest_Max_CI_Low <- shell_tables_Laos_PSE_HH_Based_Estimates[16,9] <- round(quantile(x = Total_Resident_HH_Listing * p_15_draws * p_hrp_endline_forest_max_draws, probs = 0.025), digits = 0)
PSE_Endline_Forest_Max_CI_High <- shell_tables_Laos_PSE_HH_Based_Estimates[16,10] <- round(quantile(x = Total_Resident_HH_Listing * p_15_draws * p_hrp_endline_forest_max_draws, probs = 0.975), digits = 0)


########
# Save # 
########

empty_col <- rep(NA, nrow(shell_tables_Laos_PSE_HH_Based))
empty_col_2 <- rep(NA, nrow(shell_tables_Laos_PSE_HH_Based) + 3)
empty_row <- rep(NA, ncol(shell_tables_Laos_PSE_HH_Based) + 4)

shell_tables_Laos_PSE_HH_Based_Filled <- rbind(cbind("Survey" = rep("Baseline", nrow(shell_tables_Laos_PSE_HH_Based_Baseline)), shell_tables_Laos_PSE_HH_Based_Baseline, "..." = empty_col, "..." = empty_col, "..." = empty_col, shell_tables_Laos_PSE_HH_Based_Baseline_Agriculture, "..." = empty_col, "..." = empty_col, "..." = empty_col, shell_tables_Laos_PSE_HH_Based_Baseline_Forest),
                                               empty_row,
                                               empty_row,
                                               empty_row,
                                               empty_row,
                                               empty_row,
                                               cbind("Survey" = rep("Endline", nrow(shell_tables_Laos_PSE_HH_Based_Endline)), shell_tables_Laos_PSE_HH_Based_Endline, "..." = empty_col, "..." = empty_col, "..." = empty_col, shell_tables_Laos_PSE_HH_Based_Endline_Agriculture, "..." = empty_col, "..." = empty_col, "..." = empty_col, shell_tables_Laos_PSE_HH_Based_Endline_Forest),
                                               empty_row,
                                               empty_row,
                                               empty_row,
                                               empty_row,
                                               empty_row,
                                               cbind("Survey" = rep("MTAT 1", nrow(shell_tables_Laos_PSE_HH_Based_MTAT_1)), shell_tables_Laos_PSE_HH_Based_MTAT_1, "..." = empty_col, "..." = empty_col, "..." = empty_col, shell_tables_Laos_PSE_HH_Based_MTAT_1_Agriculture, "..." = empty_col, "..." = empty_col, "..." = empty_col, shell_tables_Laos_PSE_HH_Based_MTAT_1_Forest),
                                               empty_row,
                                               empty_row,
                                               empty_row,
                                               empty_row,
                                               empty_row,
                                               cbind("Survey" = rep(NA, nrow(shell_tables_Laos_PSE_HH_Based_Resident_Size)), shell_tables_Laos_PSE_HH_Based_Resident_Size, "...8" = rep(NA, nrow(shell_tables_Laos_PSE_HH_Based_Resident_Size)), "...9" = rep(NA, nrow(shell_tables_Laos_PSE_HH_Based_Resident_Size)), "..." = empty_col_2, "..." = empty_col_2, "..." = empty_col_2, "...1" = empty_col_2, "...2" = empty_col_2, "...3" = empty_col_2, "...4" = empty_col_2, "...5" = empty_col_2, "...6" = empty_col_2, "...7" = empty_col_2, "...8" = empty_col_2, "...9" = empty_col_2, "..." = empty_col_2, "..." = empty_col_2, "..." = empty_col_2, "...1" = empty_col_2, "...2" = empty_col_2, "...3" = empty_col_2, "...4" = empty_col_2, "...5" = empty_col_2, "...6" = empty_col_2, "...7" = empty_col_2, "...8" = empty_col_2, "...9" = empty_col_2),
                                               empty_row,
                                               empty_row,
                                               empty_row,
                                               empty_row,
                                               empty_row,
                                               cbind(shell_tables_Laos_PSE_HH_Based_Meta_Analysis_Age_Older_15, "...5" = rep(NA, nrow(shell_tables_Laos_PSE_HH_Based_Meta_Analysis_Age_Older_15)), "...6" = rep(NA, nrow(shell_tables_Laos_PSE_HH_Based_Meta_Analysis_Age_Older_15)), "...7" = rep(NA, nrow(shell_tables_Laos_PSE_HH_Based_Meta_Analysis_Age_Older_15)), "...8" = rep(NA, nrow(shell_tables_Laos_PSE_HH_Based_Meta_Analysis_Age_Older_15)), "...9" = rep(NA, nrow(shell_tables_Laos_PSE_HH_Based_Meta_Analysis_Age_Older_15)), "..." = rep(NA, nrow(shell_tables_Laos_PSE_HH_Based_Meta_Analysis_Age_Older_15)), "..." = rep(NA, nrow(shell_tables_Laos_PSE_HH_Based_Meta_Analysis_Age_Older_15)), "..." = rep(NA, nrow(shell_tables_Laos_PSE_HH_Based_Meta_Analysis_Age_Older_15)),  "...1" = rep(NA, nrow(shell_tables_Laos_PSE_HH_Based_Meta_Analysis_Age_Older_15)), "...2" = rep(NA, nrow(shell_tables_Laos_PSE_HH_Based_Meta_Analysis_Age_Older_15)), "...3" = rep(NA, nrow(shell_tables_Laos_PSE_HH_Based_Meta_Analysis_Age_Older_15)), "...4" = rep(NA, nrow(shell_tables_Laos_PSE_HH_Based_Meta_Analysis_Age_Older_15)), "...5" = rep(NA, nrow(shell_tables_Laos_PSE_HH_Based_Meta_Analysis_Age_Older_15)), "...6" = rep(NA, nrow(shell_tables_Laos_PSE_HH_Based_Meta_Analysis_Age_Older_15)), "...7" = rep(NA, nrow(shell_tables_Laos_PSE_HH_Based_Meta_Analysis_Age_Older_15)), "...8" = rep(NA, nrow(shell_tables_Laos_PSE_HH_Based_Meta_Analysis_Age_Older_15)), "...9" = rep(NA, nrow(shell_tables_Laos_PSE_HH_Based_Meta_Analysis_Age_Older_15)), "..." = rep(NA, nrow(shell_tables_Laos_PSE_HH_Based_Meta_Analysis_Age_Older_15)), "..." = rep(NA, nrow(shell_tables_Laos_PSE_HH_Based_Meta_Analysis_Age_Older_15)), "..." = rep(NA, nrow(shell_tables_Laos_PSE_HH_Based_Meta_Analysis_Age_Older_15)), "...1" = rep(NA, nrow(shell_tables_Laos_PSE_HH_Based_Meta_Analysis_Age_Older_15)), "...2" = rep(NA, nrow(shell_tables_Laos_PSE_HH_Based_Meta_Analysis_Age_Older_15)), "...3" = rep(NA, nrow(shell_tables_Laos_PSE_HH_Based_Meta_Analysis_Age_Older_15)), "...4" = rep(NA, nrow(shell_tables_Laos_PSE_HH_Based_Meta_Analysis_Age_Older_15)), "...5" = rep(NA, nrow(shell_tables_Laos_PSE_HH_Based_Meta_Analysis_Age_Older_15)), "...6" = rep(NA, nrow(shell_tables_Laos_PSE_HH_Based_Meta_Analysis_Age_Older_15)), "...7" = rep(NA, nrow(shell_tables_Laos_PSE_HH_Based_Meta_Analysis_Age_Older_15)), "...8" = rep(NA, nrow(shell_tables_Laos_PSE_HH_Based_Meta_Analysis_Age_Older_15)), "...9" = rep(NA, nrow(shell_tables_Laos_PSE_HH_Based_Meta_Analysis_Age_Older_15))),
                                               empty_row,
                                               empty_row,
                                               empty_row,
                                               empty_row,
                                               empty_row,
                                               cbind(shell_tables_Laos_PSE_HH_Based_Estimates, "..." = rep(NA, nrow(shell_tables_Laos_PSE_HH_Based_Estimates)), "..." = rep(NA, nrow(shell_tables_Laos_PSE_HH_Based_Estimates)), "..." = rep(NA, nrow(shell_tables_Laos_PSE_HH_Based_Estimates)), "...1" = rep(NA, nrow(shell_tables_Laos_PSE_HH_Based_Estimates)), "...2" = rep(NA, nrow(shell_tables_Laos_PSE_HH_Based_Estimates)), "...3" = rep(NA, nrow(shell_tables_Laos_PSE_HH_Based_Estimates)), "...4" = rep(NA, nrow(shell_tables_Laos_PSE_HH_Based_Estimates)), "...5" = rep(NA, nrow(shell_tables_Laos_PSE_HH_Based_Estimates)), "...6" = rep(NA, nrow(shell_tables_Laos_PSE_HH_Based_Estimates)), "...7" = rep(NA, nrow(shell_tables_Laos_PSE_HH_Based_Estimates)), "...8" = rep(NA, nrow(shell_tables_Laos_PSE_HH_Based_Estimates)), "...9" = rep(NA, nrow(shell_tables_Laos_PSE_HH_Based_Estimates)), "..." = rep(NA, nrow(shell_tables_Laos_PSE_HH_Based_Estimates)), "..." = rep(NA, nrow(shell_tables_Laos_PSE_HH_Based_Estimates)), "..." = rep(NA, nrow(shell_tables_Laos_PSE_HH_Based_Estimates)), "...1" = rep(NA, nrow(shell_tables_Laos_PSE_HH_Based_Estimates)), "...2" = rep(NA, nrow(shell_tables_Laos_PSE_HH_Based_Estimates)), "...3" = rep(NA, nrow(shell_tables_Laos_PSE_HH_Based_Estimates)), "...4" = rep(NA, nrow(shell_tables_Laos_PSE_HH_Based_Estimates)), "...5" = rep(NA, nrow(shell_tables_Laos_PSE_HH_Based_Estimates)), "...6" = rep(NA, nrow(shell_tables_Laos_PSE_HH_Based_Estimates)), "...7" = rep(NA, nrow(shell_tables_Laos_PSE_HH_Based_Estimates)), "...8" = rep(NA, nrow(shell_tables_Laos_PSE_HH_Based_Estimates)), "...9" = rep(NA, nrow(shell_tables_Laos_PSE_HH_Based_Estimates)))
                                               )

colnames(shell_tables_Laos_PSE_HH_Based_Filled) <- NULL

setwd("/Users/francoisrerolle/Desktop/UCSF/MEI/Laos-team/PSE/Analysis/HH_Based")

# Shell table filled
write.csv(shell_tables_Laos_PSE_HH_Based_Filled, file = "shell_tables_Laos_PSE_HH_Based_Filled.csv", row.names = F, na = "") # Save an excel file for easy visualization
save(file="shell_tables_Laos_PSE_HH_Based_Filled.RData", shell_tables_Laos_PSE_HH_Based_Filled) # Save an Rdata file to conserve data cleaning/management features
